# Supplementary material for: A massively parallel reporter assay reveals focused and broadly encoded RNA localization signals in neurons
Source: Nucleic Acids Res. 2022 Sep 26;50(18):10643–64. doi: 10.1093/nar/gkac806 (PMC9561380; doi:10.1093/nar/gkac806)
Supplement: gkac806_Supplemental_Files [file gkac806_supplemental_files.zip]

Archive with 48 entries (46 files):
- SupplementaryData_NAR_Final/
- __MACOSX/._SupplementaryData_NAR_Final
- SupplementaryData_NAR_Final/.DS_Store
- __MACOSX/SupplementaryData_NAR_Final/._.DS_Store
- SupplementaryData_NAR_Final/SupplementaryTables/
- __MACOSX/SupplementaryData_NAR_Final/._SupplementaryTables
- SupplementaryData_NAR_Final/SupplementaryFiguresAndLegends.pdf
- __MACOSX/SupplementaryData_NAR_Final/._SupplementaryFiguresAndLegends.pdf
- SupplementaryData_NAR_Final/SupplementaryTables/TableS14.xlsx
- __MACOSX/SupplementaryData_NAR_Final/SupplementaryTables/._TableS14.xlsx
- SupplementaryData_NAR_Final/SupplementaryTables/TableS18.txt
- __MACOSX/SupplementaryData_NAR_Final/SupplementaryTables/._TableS18.txt
- SupplementaryData_NAR_Final/SupplementaryTables/TableS15.xlsx
- __MACOSX/SupplementaryData_NAR_Final/SupplementaryTables/._TableS15.xlsx
- SupplementaryData_NAR_Final/SupplementaryTables/.DS_Store
- __MACOSX/SupplementaryData_NAR_Final/SupplementaryTables/._.DS_Store
- SupplementaryData_NAR_Final/SupplementaryTables/TableS19.xlsx
- __MACOSX/SupplementaryData_NAR_Final/SupplementaryTables/._TableS19.xlsx
- SupplementaryData_NAR_Final/SupplementaryTables/TableS12.xlsx
- __MACOSX/SupplementaryData_NAR_Final/SupplementaryTables/._TableS12.xlsx
- SupplementaryData_NAR_Final/SupplementaryTables/TableS9.csv
- __MACOSX/SupplementaryData_NAR_Final/SupplementaryTables/._TableS9.csv
- SupplementaryData_NAR_Final/SupplementaryTables/TableS8.csv
- __MACOSX/SupplementaryData_NAR_Final/SupplementaryTables/._TableS8.csv
- SupplementaryData_NAR_Final/SupplementaryTables/TableS11.csv
- __MACOSX/SupplementaryData_NAR_Final/SupplementaryTables/._TableS11.csv
- SupplementaryData_NAR_Final/SupplementaryTables/TableS13.xlsx
- __MACOSX/SupplementaryData_NAR_Final/SupplementaryTables/._TableS13.xlsx
- SupplementaryData_NAR_Final/SupplementaryTables/TableS10.csv
- __MACOSX/SupplementaryData_NAR_Final/SupplementaryTables/._TableS10.csv
- SupplementaryData_NAR_Final/SupplementaryTables/TableS6.csv
- __MACOSX/SupplementaryData_NAR_Final/SupplementaryTables/._TableS6.csv
- SupplementaryData_NAR_Final/SupplementaryTables/TableS7.csv
- __MACOSX/SupplementaryData_NAR_Final/SupplementaryTables/._TableS7.csv
- SupplementaryData_NAR_Final/SupplementaryTables/TableS4.csv
- __MACOSX/SupplementaryData_NAR_Final/SupplementaryTables/._TableS4.csv
- SupplementaryData_NAR_Final/SupplementaryTables/TableS1.csv
- __MACOSX/SupplementaryData_NAR_Final/SupplementaryTables/._TableS1.csv
- SupplementaryData_NAR_Final/SupplementaryTables/TableS3.csv
- __MACOSX/SupplementaryData_NAR_Final/SupplementaryTables/._TableS3.csv
- SupplementaryData_NAR_Final/SupplementaryTables/TableS2.csv
- __MACOSX/SupplementaryData_NAR_Final/SupplementaryTables/._TableS2.csv
- SupplementaryData_NAR_Final/SupplementaryTables/TableS5.xlsx
- __MACOSX/SupplementaryData_NAR_Final/SupplementaryTables/._TableS5.xlsx
- SupplementaryData_NAR_Final/SupplementaryTables/TableS16.xlsx
- __MACOSX/SupplementaryData_NAR_Final/SupplementaryTables/._TableS16.xlsx
- SupplementaryData_NAR_Final/SupplementaryTables/TableS17.xlsx
- __MACOSX/SupplementaryData_NAR_Final/SupplementaryTables/._TableS17.xlsx
