# Supplementary material for: A massively parallel reporter assay reveals focused and broadly encoded RNA localization signals in neurons
Source: Nucleic Acids Res. 2022 Sep 26;50(18):10643–64. doi: 10.1093/nar/gkac806 (PMC9561380; doi:10.1093/nar/gkac806)
Supplement: gkac806_Supplemental_Files [file gkac806_supplemental_files.zip › SupplementaryData_NAR_Final/SupplementaryTables/TableS14.xlsx]

## Sheet: Sheet1
Name	Sequence
SU1	CCTCCCCCCCCCCCTGTGGCCTCCCTGGCCTCTGCCCTCCTGCCTGCCTCCCTGGGGCCCTGCCTGGGTCTGTGTGTGAGGCCCCTGCCTGCTGCAG
302	AGTGGAGGTTCGCCCCGCCCCCCACGCCCAACACGACTTTGCCGAGAGAAATGGCTTTTGTATCAGGTCATTCTTTATAATTAAACTCACAGTATCCACCCCCTCGAGCCGGCCCCGCCTCCTTCCTAGGGAGGCCACGCCTTCTCGTTT
2034	TATTTATTCAAATAGCGTGAGGAGTTAGAAGATGAGGTGTCTATGATGTTGATGTAATGTATACGTAGGCGATATATGTAAGTGTTCTGATAACATGACTCTAATGGTGTTTAAGTGTTCTGATAACCTGCTTTTAATAGTTGTGTATGC
2080	TCTAGGGAATTCCTGGCTCATTATAAGGCATCAGGACTGTGGATAGAGTGCCCAGGAAGCTGATGTTCCTTCAAGAGGTCAGCAAGAGGTACATTAGAGATGGAGACTACACTGGGTAGATTCTAGTTTTTAGTTCTTATTAATGTGGGG
2535	CTCTACTGCACTTAGACTCTCCACTCACAGATAAGTCTTGTCTGTTAGTAGTGCTGTAGATTAAGTCTTTCCAAAGCACCTAGGCAGTGCACCTATTCTGTAGTTGCAGCTATTGCCTGAATGTACCTTAGCTGACAAATTATTGATAAT
