# Supplementary material for: A massively parallel reporter assay reveals focused and broadly encoded RNA localization signals in neurons
Source: Nucleic Acids Res. 2022 Sep 26;50(18):10643–64. doi: 10.1093/nar/gkac806 (PMC9561380; doi:10.1093/nar/gkac806)
Supplement: gkac806_Supplemental_Files [file gkac806_supplemental_files.zip › SupplementaryData_NAR_Final/SupplementaryTables/TableS18.txt]

Predictions for sequence: sequence1
Calculation parameters:
Genome: Mouse (mm10)
Selected motifs: All Human/Mouse motifs
Stringency level: Default
Conservation filter: Off
======================================================================================================================

Protein: BRUNOL4(Hs/Mm)
Sequence Position	Motif     	K-mer     	Z-score	P-value 
67               	kgugukk   	ggucugu   	3.432  	3.00e-04
69               	kgugukk   	ucugugu   	3.824  	6.57e-05
71               	kgugukk   	ugugugu   	4.257  	1.04e-05

Protein: BRUNOL5(Hs/Mm)
Sequence Position	Motif     	K-mer     	Z-score	P-value 
65               	ugugukk   	ugggucu   	3.275  	5.28e-04
67               	ugugukk   	ggucugu   	3.500  	2.33e-04
69               	ugugukk   	ucugugu   	3.937  	4.13e-05
71               	ugugukk   	ugugugu   	4.387  	5.75e-06

Protein: BRUNOL6(Hs/Mm)
Sequence Position	Motif     	K-mer     	Z-score	P-value 
71               	ugugdkg   	ugugugu   	3.187  	7.19e-04

Protein: CELF1(Hs/Mm)
Sequence Position	Motif     	K-mer     	Z-score	P-value 
69               	uauguuu   	ucugugu   	2.571  	5.07e-03
71               	uauguuu   	ugugugu   	2.643  	4.11e-03

Protein: FUBP1(Hs/Mm)
Sequence Position	Motif     	K-mer     	Z-score	P-value 
69               	uauguau   	ucugugu   	2.280  	1.13e-02
71               	uauguau   	ugugugu   	2.280  	1.13e-02

Protein: HNRNPF(Hs/Mm)
Sequence Position	Motif     	K-mer     	Z-score	P-value 
53               	agggu     	ugggg     	2.673  	3.76e-03
65               	agggu     	ugggu     	2.949  	1.59e-03

Protein: HNRNPH2(Hs/Mm)
Sequence Position	Motif     	K-mer     	Z-score	P-value 
52               	gggggg    	cugggg    	1.813  	3.49e-02

Protein: HNRNPK(Hs/Mm)
Sequence Position	Motif     	K-mer     	Z-score	P-value 
57               	gccca     	gcccu     	1.655  	4.90e-02

Protein: KHSRP(Hs/Mm)
Sequence Position	Motif     	K-mer     	Z-score	P-value 
71               	uguau     	ugugu     	1.664  	4.81e-02

Protein: MBNL1(Hs/Mm)
Sequence Position	Motif     	K-mer     	Z-score	P-value 
61               	gcuugc    	ugccug    	1.974  	2.42e-02

Protein: PCBP1(Hs/Mm)
Sequence Position	Motif     	K-mer     	Z-score	P-value 
33               	agcccc    	ugcccu    	2.811  	2.47e-03
56               	agcccc    	ggcccu    	2.778  	2.73e-03
58               	ccwwhcc   	cccugcc   	2.792  	2.62e-03

Protein: PCBP2(Hs/Mm)
Sequence Position	Motif     	K-mer     	Z-score	P-value 
31               	ccyycch   	ucugccc   	2.900  	1.87e-03
33               	uuccc     	ugccc     	2.385  	8.54e-03
35               	ccyycch   	cccuccu   	3.062  	1.10e-03
39               	ccyycch   	ccugccu   	2.900  	1.87e-03
43               	ccyycch   	ccugccu   	2.900  	1.87e-03
46               	ccyycch   	gccuccc   	2.800  	2.56e-03
47               	ccyycch   	ccucccu   	3.025  	1.24e-03
58               	ccyycch   	cccugcc   	2.812  	2.46e-03
59               	ccyycch   	ccugccu   	2.850  	2.19e-03

Protein: RBFOX1(Hs/Mm)
Sequence Position	Motif     	K-mer     	Z-score	P-value 
41               	wgcaugm   	ugccugc   	2.526  	5.77e-03
61               	wgcaugm   	ugccugg   	3.289  	5.03e-04

Protein: RBM23(Hs/Mm)
Sequence Position	Motif     	K-mer     	Z-score	P-value 
35               	ccccc     	cccuc     	2.469  	6.77e-03
36               	ccccc     	ccucc     	2.938  	1.65e-03
47               	ccccc     	ccucc     	2.746  	3.02e-03
48               	ccccc     	cuccc     	2.254  	1.21e-02

Protein: RBM24(Hs/Mm)
Sequence Position	Motif     	K-mer     	Z-score	P-value 
68               	gugug     	gucug     	3.130  	8.74e-04
69               	wgwgugd   	ucugugu   	3.286  	5.08e-04
70               	gugug     	cugug     	3.020  	1.26e-03
71               	wgwgugd   	ugugugu   	3.961  	3.73e-05
72               	gugug     	gugug     	3.790  	7.53e-05

Protein: RBM38(Hs/Mm)
Sequence Position	Motif     	K-mer     	Z-score	P-value 
66               	kkguguk   	gggucug   	3.385  	3.56e-04
68               	kkguguk   	gucugug   	3.756  	8.63e-05
70               	kkguguk   	cugugug   	4.115  	1.94e-05
72               	kkguguk   	gugugug   	4.333  	7.35e-06

Protein: RBM45(Hs/Mm)
Sequence Position	Motif     	K-mer     	Z-score	P-value 
32               	cuuac     	cugcc     	2.000  	2.27e-02
40               	cuuac     	cugcc     	2.069  	1.93e-02
44               	cuuac     	cugcc     	2.069  	1.93e-02
60               	cuuac     	cugcc     	1.911  	2.80e-02

Protein: RBM6(Hs/Mm)
Sequence Position	Motif     	K-mer     	Z-score	P-value 
36               	cgucca    	ccuccu    	2.418  	7.80e-03

Protein: SRSF5(Hs/Mm)
Sequence Position	Motif     	K-mer     	Z-score	P-value 
28               	gcccc     	gccuc     	1.965  	2.47e-02
34               	gcccc     	gcccu     	1.957  	2.52e-02
46               	gcccc     	gccuc     	1.878  	3.02e-02
56               	gcccc     	ggccc     	2.357  	9.21e-03
57               	gcccc     	gcccu     	2.357  	9.21e-03

Protein: TARDBP(Hs/Mm)
Sequence Position	Motif     	K-mer     	Z-score	P-value 
68               	guaug     	gucug     	2.918  	1.76e-03
72               	guaug     	gugug     	3.163  	7.81e-04
