# Supplementary material for: A massively parallel reporter assay reveals focused and broadly encoded RNA localization signals in neurons
Source: Nucleic Acids Res. 2022 Sep 26;50(18):10643–64. doi: 10.1093/nar/gkac806 (PMC9561380; doi:10.1093/nar/gkac806)
Supplement: gkac806_Supplemental_Files [file gkac806_supplemental_files.zip › SupplementaryData_NAR_Final/SupplementaryTables/TableS15.xlsx]

## Sheet: MQ-report-bfabric_CAD_UTR_qV005
ProteinName	TopProteinName	nrPeptides	CAD_Ctrl	CAD_probe	proteinID	log2FC	CI.L	CI.R	AveExpr	P.Value	adj.P.Val	C23444_001_S276588_CAD_UTR_ctrls_1_CAD_Ctrl.raw	C23444_003_S276592_CAD_UTR_ctrls_2_CAD_Ctrl.raw	C23444_005_S276596_CAD_UTR_ctrls_3_CAD_Ctrl.raw	C23444_007_S276600_CAD_UTR_ctrls_4_CAD_Ctrl.raw	C23444_009_S276587_CAD_UTR_probe_1_CAD_probe.raw	C23444_011_S276591_CAD_UTR_probe_2_CAD_probe.raw	C23444_013_S276595_CAD_UTR_probe_3_CAD_probe.raw	C23444_015_S276599_CAD_UTR_probe_4_CAD_probe.raw	C23444_001_S276588_CAD_UTR_ctrls_1_CAD_Ctrl.transformed	C23444_003_S276592_CAD_UTR_ctrls_2_CAD_Ctrl.transformed	C23444_005_S276596_CAD_UTR_ctrls_3_CAD_Ctrl.transformed	C23444_007_S276600_CAD_UTR_ctrls_4_CAD_Ctrl.transformed	C23444_009_S276587_CAD_UTR_probe_1_CAD_probe.transformed	C23444_011_S276591_CAD_UTR_probe_2_CAD_probe.transformed	C23444_013_S276595_CAD_UTR_probe_3_CAD_probe.transformed	C23444_015_S276599_CAD_UTR_probe_4_CAD_probe.transformed
sp|Q9JKN6|NOVA1_MOUSE	sp|Q9JKN6|NOVA1_MOUSE	10	2.21092	-2.54337	sp|Q9JKN6|NOVA1_MOUSE	-4.75428	-5.36095	-4.14762	-0.166224	1.77293e-08	1.90235e-05	194210000	117680000	456580000	335140000	1960500	7558100	7841400	8459400	2.17539	1.84128	2.52876	2.29825	-2.55511	-2.32977	-2.84384	-2.44474
sp|P70318|TIAR_MOUSE	sp|P70318|TIAR_MOUSE	12	5.18358	-0.205251	sp|P70318|TIAR_MOUSE	-5.38883	-6.03739	-4.74028	2.48917	1.04147e-08	1.90235e-05	1782700000	1203700000	3004300000	2617000000	10831000	43399000	37971000	29721000	5.35083	4.95834	5.30701	5.11815	-0.0733248	0.297275	-0.431296	-0.613658
sp|Q64213|SF01_MOUSE	sp|Q64213|SF01_MOUSE	18	6.28059	2.22418	sp|Q64213|SF01_MOUSE	-4.05642	-4.61993	-3.4929	4.25239	3.82733e-08	2.73781e-05	3935000000	2707200000	6259100000	5770900000	46263000	182230000	208650000	209680000	6.48493	6.04488	6.38938	6.20318	2.03489	2.45389	2.17462	2.23331
sp|Q60668|HNRPD_MOUSE	sp|Q60668|HNRPD_MOUSE	13	6.95269	2.91853	sp|Q60668|HNRPD_MOUSE	-4.03416	-4.61585	-3.45246	4.93561	5.35709e-08	2.87408e-05	6106000000	5412700000	7809000000	10369000000	89391000	295690000	269900000	338940000	7.11425	6.97367	6.71563	7.00719	2.99129	3.18143	2.56829	2.93312
sp|Q3UE17|MEX3D_MOUSE	sp|Q3UE17|MEX3D_MOUSE	6	1.43351	-4.10818	sp|Q3UE17|MEX3D_MOUSE	-5.5417	-6.37103	-4.71236	-1.33733	7.48574e-08	3.21288e-05	128440000	84981000	198500000	180030000	521670	1871400	2673800	5630400	1.58314	1.40487	1.30043	1.44562	-4.47745	-4.42792	-4.48939	-3.03796
sp|Q8C460|ERI3_MOUSE	sp|Q8C460|ERI3_MOUSE	5	1.96985	-2.15824	sp|Q8C460|ERI3_MOUSE	-4.12809	-4.78631	-3.46987	-0.0941959	1.32184e-07	4.72777e-05	191250000	141660000	332190000	198030000	3300000	10132000	9322400	8932500	2.15339	2.0899	2.05974	1.57637	-1.79902	-1.88926	-2.57925	-2.36544
sp|Q99020|ROAA_MOUSE	sp|Q99020|ROAA_MOUSE	16	8.85666	5.48955	sp|Q99020|ROAA_MOUSE	-3.3671	-3.94998	-2.78422	7.17311	2.7507e-07	6.55889e-05	23698000000	24446000000	29516000000	35575000000	500910000	1707300000	1563500000	1833100000	9.05669	8.99486	8.67638	8.6987	5.49369	5.81681	5.25495	5.39278
sp|Q8VC70|RBMS2_MOUSE	sp|Q8VC70|RBMS2_MOUSE	4	1.01734	-4.00363	sp|Q8VC70|RBMS2_MOUSE	-5.02096	-5.87389	-4.16804	-1.49315	2.32584e-07	6.55889e-05	120650000	62301000	121440000	131180000	461490	3231500	5844700	2123500	1.49352	0.988691	0.575838	1.01129	-4.65543	-3.60687	-3.29332	-4.45889
sp|Q9QYS9|QKI_MOUSE	sp|Q9QYS9|QKI_MOUSE	8	2.71698	-4.24009	sp|Q9QYS9|QKI_MOUSE	-6.95707	-7.87043	-6.04372	0.397957	2.63284e-07	6.55889e-05	229330000	289980000	409470000	573790000	NA	2449000	2731800	NA	2.41347	3.05026	2.36817	3.03603	NA	-4.02361	-4.45657	NA
sp|Q3TC46|PATL1_MOUSE	sp|Q3TC46|PATL1_MOUSE	18	2.90934	-0.362532	sp|Q3TC46|PATL1_MOUSE	-3.27187	-3.87102	-2.67271	1.2734	4.52634e-07	7.80551e-05	289770000	311750000	507760000	582240000	8521000	31291000	46299000	27894000	2.74854	3.1473	2.68543	3.05609	-0.42163	-0.19438	-0.128012	-0.706106
sp|P62322|LSM5_MOUSE	sp|P62322|LSM5_MOUSE	3	2.01785	-1.5808	sp|P62322|LSM5_MOUSE	-3.59865	-4.2665	-2.9308	0.218523	5.09202e-07	7.80551e-05	154340000	111110000	388300000	305450000	3914800	14313000	22289000	10312000	1.84626	1.76426	2.28989	2.17098	-1.55096	-1.37001	-1.24607	-2.15617
sp|P62305|RUXE_MOUSE	sp|P62305|RUXE_MOUSE	2	3.37675	-0.273962	sp|P62305|RUXE_MOUSE	-3.65071	-4.31702	-2.9844	1.55139	4.39534e-07	7.80551e-05	398670000	350360000	895620000	790340000	8851800	43709000	42620000	26463000	3.20552	3.30382	3.52229	3.47536	-0.366327	0.307973	-0.254644	-0.782848
sp|Q9JLI8|SART3_MOUSE	sp|Q9JLI8|SART3_MOUSE	18	3.43309	-0.334147	sp|Q9JLI8|SART3_MOUSE	-3.76724	-4.45076	-3.08371	1.54947	4.17178e-07	7.80551e-05	513650000	410720000	897820000	610470000	6887800	22178000	56224000	43361000	3.56849	3.5169	3.52591	3.12105	-0.730591	-0.711773	0.169041	-0.0632649
sp|O35218|CPSF2_MOUSE	sp|O35218|CPSF2_MOUSE	18	2.33724	-1.73829	sp|O35218|CPSF2_MOUSE	-4.07553	-4.75924	-3.39183	0.590586	5.45585e-07	7.80551e-05	228890000	183630000	407520000	298490000	NA	13077000	18138000	10371000	2.41072	2.43777	2.36113	2.13935	NA	-1.50575	-1.56127	-2.14785
sp|P52912|TIA1_MOUSE	sp|P52912|TIA1_MOUSE	7	1.06972	-4.69193	sp|P52912|TIA1_MOUSE	-5.76164	-6.59159	-4.9317	-0.850831	5.1184e-07	7.80551e-05	106370000	54944000	182370000	127300000	NA	NA	2747400	1530600	1.31309	0.820232	1.17545	0.970097	NA	NA	-4.44786	-4.93599
sp|Q3UPF5|ZCCHV_MOUSE	sp|Q3UPF5|ZCCHV_MOUSE	19	3.60442	0.525006	sp|Q3UPF5|ZCCHV_MOUSE	-3.07942	-3.66801	-2.49083	2.06472	6.60174e-07	8.85458e-05	561520000	513600000	859390000	772260000	13982000	62954000	62112000	69531000	3.69612	3.81656	3.4614	3.44361	0.297457	0.85636	0.321367	0.624842
sp|Q920Q6|MSI2H_MOUSE	sp|Q920Q6|MSI2H_MOUSE	10	5.02847	1.72303	sp|Q920Q6|MSI2H_MOUSE	-3.30544	-3.9516	-2.65928	3.37575	8.04208e-07	9.08331e-05	1496200000	1443200000	1982600000	2617300000	51213000	123830000	128130000	118980000	5.09988	5.2016	4.69411	5.11831	2.18248	1.87318	1.42884	1.40762
sp|Q60749|KHDR1_MOUSE	sp|Q60749|KHDR1_MOUSE	7	5.00469	1.47117	sp|Q60749|KHDR1_MOUSE	-3.53353	-4.2191	-2.84796	3.23793	7.52888e-07	9.08331e-05	1480800000	936290000	3668300000	1944600000	35622000	97945000	104800000	134580000	5.08506	4.62155	5.60147	4.71069	1.65536	1.52071	1.12144	1.58716
sp|Q62189|SNRPA_MOUSE	sp|Q62189|SNRPA_MOUSE	11	5.63015	1.47851	sp|Q62189|SNRPA_MOUSE	-4.15164	-4.9619	-3.34137	3.55433	7.92888e-07	9.08331e-05	2312700000	2095500000	3642100000	3468100000	17221000	161910000	143160000	121600000	5.72365	5.70153	5.5909	5.5045	0.599995	2.27619	1.59849	1.43936
sp|Q3U0V1|FUBP2_MOUSE	sp|Q3U0V1|FUBP2_MOUSE	35	8.72553	5.59616	sp|Q3U0V1|FUBP2_MOUSE	-3.12936	-3.75529	-2.50344	7.16084	9.82997e-07	0.000105476	21209000000	17713000000	33959000000	32113000000	389090000	1763900000	2331800000	2008100000	8.89775	8.56297	8.88316	8.55822	5.12689	5.86583	5.86628	5.52565
sp|Q922D8|C1TC_MOUSE	sp|Q922D8|C1TC_MOUSE	20	3.14486	0.166697	sp|Q922D8|C1TC_MOUSE	-2.97816	-3.58685	-2.36947	1.65578	1.18698e-06	0.000121298	428230000	316980000	509690000	754030000	11619000	42999000	50266000	57859000	3.30797	3.1696	2.69102	3.41083	0.0286486	0.283357	-0.00227862	0.357062
sp|O88569|ROA2_MOUSE	sp|O88569|ROA2_MOUSE	15	6.99152	4.10073	sp|O88569|ROA2_MOUSE	-2.89078	-3.50471	-2.27686	5.54613	1.6567e-06	0.000142211	6025000000	5729700000	10557000000	8055100000	149530000	699900000	726230000	758010000	7.09513	7.04997	7.16025	6.66073	3.73831	4.47649	4.08215	4.10598
sp|Q9JII5|DAZP1_MOUSE	sp|Q9JII5|DAZP1_MOUSE	10	5.73387	2.74008	sp|Q9JII5|DAZP1_MOUSE	-2.99379	-3.62901	-2.35857	4.23697	1.64372e-06	0.000142211	1871800000	2521500000	3544100000	5029400000	92709000	252640000	250390000	254860000	5.42068	5.94962	5.55068	6.01448	3.04421	2.94493	2.45353	2.51766
sp|Q8BQZ5|CPSF4_MOUSE	sp|Q8BQZ5|CPSF4_MOUSE	4	1.80643	-1.8886	sp|Q8BQZ5|CPSF4_MOUSE	-3.69502	-4.3968	-2.99325	0.222844	1.46585e-06	0.000142211	107040000	118490000	310150000	288920000	NA	10881000	15015000	11218000	1.32208	1.85047	1.9585	2.09464	NA	-1.78207	-1.85027	-2.03346
sp|Q8VD12|Z385A_MOUSE	sp|Q8VD12|Z385A_MOUSE	14	3.06091	-4.26726	sp|Q8VD12|Z385A_MOUSE	-7.32817	-8.73825	-5.91809	-0.0797356	1.62533e-06	0.000142211	417870000	431680000	296620000	801370000	NA	3703300	4068400	1002700	3.2729	3.58363	1.89273	3.49438	NA	-3.40204	-3.84741	-5.55233
sp|Q91W50|CSDE1_MOUSE	sp|Q91W50|CSDE1_MOUSE	28	5.00496	1.70477	sp|Q91W50|CSDE1_MOUSE	-3.30019	-4.01521	-2.58517	3.35486	1.96986e-06	0.000162589	1771300000	984790000	2915600000	1966600000	23579000	130330000	177160000	165480000	5.34164	4.68925	5.26282	4.72613	1.05625	1.95007	1.92439	1.88835
sp|P62313|LSM6_MOUSE	sp|P62313|LSM6_MOUSE	3	1.61209	-1.82895	sp|P62313|LSM6_MOUSE	-3.44103	-4.19231	-2.68975	-0.10843	2.10508e-06	0.000164077	149470000	112290000	246140000	156330000	2882900	13370000	21354000	7943100	1.80033	1.77843	1.61764	1.25195	-1.99522	-1.47244	-1.31162	-2.5365
sp|Q8BJ34|MARF1_MOUSE	sp|Q8BJ34|MARF1_MOUSE	3	-1.72875	-5.90423	sp|Q8BJ34|MARF1_MOUSE	-4.17548	-5.0889	-3.26207	-3.81649	2.1408e-06	0.000164077	17734000	12798000	21563000	9742700	166500	934900	1386600	517390	-1.25288	-1.133	-1.97298	-2.55613	-6.1357	-5.47104	-5.49369	-6.51649
sp|Q61510|TRI25_MOUSE	sp|Q61510|TRI25_MOUSE	19	5.73514	1.58251	sp|Q61510|TRI25_MOUSE	-4.15263	-5.08305	-3.22222	3.65883	2.6314e-06	0.000183893	2014900000	2276000000	4161300000	4347700000	15523000	189040000	155460000	140240000	5.5262	5.8123	5.78742	5.81464	0.449267	2.50904	1.72455	1.64719
sp|Q9Z130|HNRDL_MOUSE	sp|Q9Z130|HNRDL_MOUSE	7	4.40056	-0.374767	sp|Q9Z130|HNRDL_MOUSE	-4.77533	-5.84163	-3.70902	2.0129	2.55554e-06	0.000183893	950680000	1007000000	1391600000	1400800000	3336100	48821000	38702000	52379000	4.4503	4.71915	4.17215	4.26064	-1.78322	0.47422	-0.402132	0.212066
sp|P62307|RUXF_MOUSE	sp|P62307|RUXF_MOUSE	6	1.50427	-3.72664	sp|P62307|RUXF_MOUSE	-5.23091	-6.4042	-4.05761	-1.11119	2.65642e-06	0.000183893	126280000	231710000	96983000	182520000	784270	3937100	6012300	2120400	1.55885	2.74953	0.244216	1.46447	-3.88544	-3.31002	-3.25008	-4.46102
sp|Q61474|MSI1H_MOUSE	sp|Q61474|MSI1H_MOUSE	11	4.32124	0.515797	sp|Q61474|MSI1H_MOUSE	-3.80544	-4.66406	-2.94683	2.41852	2.79474e-06	0.000187422	633630000	877360000	1199300000	2279200000	20660000	28682000	91691000	68685000	3.86918	4.5344	3.95285	4.92853	0.864362	-0.325236	0.917061	0.607003
sp|P70428|EXT2_MOUSE	sp|P70428|EXT2_MOUSE	9	-2.30692	0.939139	sp|P70428|EXT2_MOUSE	3.24606	2.49955	3.99256	-0.683889	3.2919e-06	0.000210506	7947700	4722900	22849000	10387000	33481000	60438000	61100000	96330000	-2.40249	-2.46936	-1.88755	-2.46827	1.56536	0.795056	0.296242	1.0999
sp|Q62376|RU17_MOUSE	sp|Q62376|RU17_MOUSE	19	5.71555	1.4146	sp|Q62376|RU17_MOUSE	-4.30095	-5.29156	-3.31034	3.56508	3.33514e-06	0.000210506	2554300000	2424100000	3585500000	3537300000	14909000	200690000	136910000	98923000	5.86597	5.89681	5.56781	5.5316	0.390668	2.59893	1.53021	1.1386
sp|P57722|PCBP3_MOUSE	sp|P57722|PCBP3_MOUSE	19	6.75737	9.11906	sp|P57722|PCBP3_MOUSE	2.3617	1.80767	2.91572	7.93821	3.90213e-06	0.000219551	5157700000	4021900000	8945600000	8082700000	7210700000	14244000000	19314000000	21865000000	6.8725	6.57553	6.91601	6.66542	9.36603	9.0054	9.09981	9.005
sp|P27048|RSMB_MOUSE;sp|P63163|RSMN_MOUSE	sp|P27048|RSMB_MOUSE	4	3.14552	0.119373	sp|P27048|RSMB_MOUSE	-3.02614	-3.73642	-2.31587	1.63245	3.91959e-06	0.000219551	360490000	372430000	634000000	610970000	8321900	59856000	58069000	43295000	3.06133	3.38571	3.01286	3.12217	-0.45596	0.780512	0.218424	-0.0654846
sp|Q8BG05|ROA3_MOUSE	sp|Q8BG05|ROA3_MOUSE	10	5.99151	2.87134	sp|Q8BG05|ROA3_MOUSE	-3.12017	-3.84644	-2.3939	4.43142	3.65034e-06	0.000219551	3790100000	2876500000	4280100000	3663500000	91846000	345100000	252000000	265580000	6.4312	6.1262	5.82893	5.5797	3.03063	3.41369	2.46333	2.5777
sp|Q8BIQ5|CSTF2_MOUSE	sp|Q8BIQ5|CSTF2_MOUSE	17	4.12088	0.784404	sp|Q8BIQ5|CSTF2_MOUSE	-3.33648	-4.11684	-2.55612	2.45264	3.80351e-06	0.000219551	572880000	613610000	1732800000	1348200000	10929000	68339000	99649000	101340000	3.72481	4.05507	4.49552	4.20813	-0.060246	0.979724	1.04436	1.17378
REV__sp|Q64345|IFIT3_MOUSE	REV__sp|Q64345|IFIT3_MOUSE	2	3.34953	-0.679129	REV__sp|Q64345|IFIT3_MOUSE	-4.02866	-4.97621	-3.08111	1.3352	3.98997e-06	0.000219551	464190000	419520000	638050000	751970000	9934600	31704000	14044000	34638000	3.42347	3.54532	3.02225	3.40708	-0.198762	-0.174671	-1.95252	-0.390565
sp|Q61990|PCBP2_MOUSE	sp|Q61990|PCBP2_MOUSE	18	4.24682	7.04542	sp|Q61990|PCBP2_MOUSE	2.79861	2.13686	3.46035	5.64612	4.17516e-06	0.000223997	795030000	760470000	2049900000	935700000	1225800000	4178000000	5559400000	5644000000	4.1942	4.34272	4.74333	3.70701	6.79312	7.16191	7.19514	7.03152
sp|Q9DBJ1|PGAM1_MOUSE;sp|O70250|PGAM2_MOUSE	sp|Q9DBJ1|PGAM1_MOUSE	6	-2.88578	1.50714	sp|Q9DBJ1|PGAM1_MOUSE	4.39293	3.3449	5.44095	-0.689321	4.50472e-06	0.000235784	12276000	2633600	13180000	3900500	45799000	62515000	166220000	113240000	-1.77975	-3.25235	-2.69891	-3.81213	2.02025	0.845842	1.82691	1.33557
sp|Q99LI7|CSTF3_MOUSE	sp|Q99LI7|CSTF3_MOUSE	17	4.10366	0.706398	sp|Q99LI7|CSTF3_MOUSE	-3.39726	-4.22126	-2.57325	2.40503	5.18526e-06	0.000255494	624870000	654800000	1519200000	1265900000	9841500	90754000	97361000	69448000	3.84924	4.14217	4.30152	4.1217	-0.212433	1.4061	1.00883	0.623101
sp|Q80VI1|TRI56_MOUSE	sp|Q80VI1|TRI56_MOUSE	12	2.19096	-1.98417	sp|Q80VI1|TRI56_MOUSE	-4.17513	-5.10776	-3.2425	0.401622	5.23846e-06	0.000255494	222810000	114500000	456860000	281200000	NA	15925000	13054000	7205200	2.37216	1.80455	2.52966	2.05748	NA	-1.2096	-2.06432	-2.67858
sp|Q9EPU4|CPSF1_MOUSE	sp|Q9EPU4|CPSF1_MOUSE	32	3.89605	-1.24395	sp|Q9EPU4|CPSF1_MOUSE	-5.14	-6.38309	-3.89691	1.32605	5.05877e-06	0.000255494	592860000	558530000	1265700000	1037700000	1468400	35651000	28247000	21012000	3.77392	3.92899	4.03232	3.84897	-2.97478	0.00168735	-0.883759	-1.11896
sp|P62320|SMD3_MOUSE	sp|P62320|SMD3_MOUSE	3	4.52206	1.57437	sp|P62320|SMD3_MOUSE	-2.94768	-3.66885	-2.22652	3.04822	5.57989e-06	0.000266099	1048900000	1028000000	1511200000	1615800000	22055000	155130000	156020000	118060000	4.59113	4.74682	4.29374	4.45655	0.959236	2.21189	1.73005	1.39631
sp|Q8CFQ3|AQR_MOUSE	sp|Q8CFQ3|AQR_MOUSE	25	3.6585	0.411681	sp|Q8CFQ3|AQR_MOUSE	-3.24682	-4.05092	-2.44271	2.03509	6.18764e-06	0.000276639	720380000	364880000	656170000	1301000000	12419000	45612000	54104000	92394000	4.05297	3.35826	3.06354	4.15923	0.125332	0.372028	0.110256	1.03911
sp|Q811U4|MFN1_MOUSE	sp|Q811U4|MFN1_MOUSE	4	-1.47313	-5.36702	sp|Q811U4|MFN1_MOUSE	-3.89389	-4.85705	-2.93073	-3.42008	6.12292e-06	0.000276639	10247000	9917000	29289000	33595000	622060	775130	1214200	847890	-2.03852	-1.4749	-1.5214	-0.857717	-4.2219	-5.75272	-5.69676	-5.7967
sp|Q62241|RU1C_MOUSE	sp|Q62241|RU1C_MOUSE	3	3.5479	-0.793192	sp|Q62241|RU1C_MOUSE	-4.34109	-5.22631	-3.45588	2.10087	5.9863e-06	0.000276639	599810000	552530000	694830000	715320000	NA	NA	32606000	24051000	3.79061	3.91451	3.14796	3.33852	NA	NA	-0.66427	-0.922114
sp|Q4VGL6|RC3H1_MOUSE	sp|Q4VGL6|RC3H1_MOUSE	16	2.12861	-0.510262	sp|Q4VGL6|RC3H1_MOUSE	-2.63887	-3.3003	-1.97745	0.809175	6.84768e-06	0.0002999	161260000	142260000	362200000	341120000	5278900	28549000	46729000	32619000	1.90908	2.09557	2.18728	2.32252	-1.11687	-0.332222	-0.113873	-0.478079
sp|P15532|NDKA_MOUSE	sp|P15532|NDKA_MOUSE	8	-2.7139	2.13673	sp|P15532|NDKA_MOUSE	4.85064	3.62032	6.08095	-0.288585	7.56885e-06	0.000318485	11353000	6776400	11110000	3333500	60395000	71109000	277460000	247510000	-1.89171	-1.98539	-2.95085	-4.02766	2.42194	1.03944	2.61054	2.47501
sp|O54781|SRPK2_MOUSE	sp|O54781|SRPK2_MOUSE	18	1.30073	3.66223	sp|O54781|SRPK2_MOUSE	2.3615	1.7639	2.9591	2.48148	7.42425e-06	0.000318485	114110000	79820000	238580000	120670000	133130000	358080000	642010000	580220000	1.4137	1.32088	1.57163	0.896709	3.56963	3.46918	3.89363	3.71648
sp|Q91WJ8|FUBP1_MOUSE	sp|Q91WJ8|FUBP1_MOUSE	30	8.56163	5.52562	sp|Q91WJ8|FUBP1_MOUSE	-3.03601	-3.81181	-2.2602	7.04362	8.05842e-06	0.000332565	17722000000	15805000000	34120000000	26715000000	283320000	1822200000	2415400000	2115200000	8.64047	8.41019	8.89013	8.30572	4.66626	5.9147	5.92016	5.60137
sp|Q9DCD2|SYF1_MOUSE	sp|Q9DCD2|SYF1_MOUSE	27	3.86999	1.05819	sp|Q9DCD2|SYF1_MOUSE	-2.8118	-3.53199	-2.09162	2.46409	8.21727e-06	0.000332722	781370000	503000000	750310000	1400900000	17308000	84049000	97741000	112030000	4.16937	3.78861	3.26124	4.26074	0.607312	1.29073	1.01479	1.31992
sp|P62317|SMD2_MOUSE	sp|P62317|SMD2_MOUSE	7	5.34186	2.04629	sp|P62317|SMD2_MOUSE	-3.29558	-4.149	-2.44215	3.69407	9.01236e-06	0.000358158	2089800000	1853200000	2605000000	2689100000	24416000	218890000	249380000	166980000	5.57848	5.53681	5.09671	5.15544	1.1069	2.7294	2.44735	1.90149
sp|P18760|COF1_MOUSE	sp|P18760|COF1_MOUSE	4	-0.405272	1.98356	sp|P18760|COF1_MOUSE	2.38883	1.76805	3.00962	0.789144	9.2811e-06	0.000358247	32833000	21908000	57363000	50153000	54047000	92166000	193720000	202590000	-0.370623	-0.412365	-0.530166	-0.307932	2.26069	1.4293	2.06107	2.18319
sp|Q8K4P0|WDR33_MOUSE	sp|Q8K4P0|WDR33_MOUSE	20	3.00648	-1.91256	sp|Q8K4P0|WDR33_MOUSE	-4.91905	-6.19846	-3.63963	0.546961	9.34846e-06	0.000358247	241220000	290210000	830780000	591300000	933960	13520000	31743000	12658000	2.48588	3.05132	3.41147	3.07727	-3.63181	-1.45568	-0.705296	-1.85747
sp|Q7TMK9|HNRPQ_MOUSE	sp|Q7TMK9|HNRPQ_MOUSE	19	5.99425	3.79216	sp|Q7TMK9|HNRPQ_MOUSE	-2.2021	-2.77917	-1.62503	4.89321	9.9555e-06	0.000371951	3123300000	2705700000	4919200000	4131600000	123660000	521710000	618040000	629750000	6.15403	6.04414	6.03416	5.74469	3.46249	4.03486	3.83543	3.83585
sp|Q9ERV1|MKRN2_MOUSE	sp|Q9ERV1|MKRN2_MOUSE	9	0.869759	-4.9354	sp|Q9ERV1|MKRN2_MOUSE	-5.80516	-7.21601	-4.39431	-1.61817	1.00527e-05	0.000371951	32215000	56503000	124200000	363620000	266180	1610600	2332500	NA	-0.397841	0.85774	0.608977	2.41016	-5.45445	-4.6535	-4.69825	NA
sp|Q9CX86|ROA0_MOUSE	sp|Q9CX86|ROA0_MOUSE	9	5.81298	2.72304	sp|Q9CX86|ROA0_MOUSE	-3.08994	-3.90503	-2.27484	4.26801	1.05204e-05	0.000382656	2840300000	2763700000	3874400000	3404900000	84613000	378760000	218110000	202790000	6.01799	6.07257	5.68208	5.47926	2.91153	3.55357	2.24244	2.18462
sp|Q80T69|RSBN1_MOUSE	sp|Q80T69|RSBN1_MOUSE	11	-1.11896	2.15917	sp|Q80T69|RSBN1_MOUSE	3.27813	2.40693	4.14932	0.520107	1.11955e-05	0.000390954	28073000	16676000	29035000	20013000	32277000	236890000	246970000	160500000	-0.594966	-0.77818	-1.53424	-1.56844	1.51218	2.84818	2.43249	1.84382
sp|Q9QXA5|LSM4_MOUSE	sp|Q9QXA5|LSM4_MOUSE	3	2.61504	0.0414988	sp|Q9QXA5|LSM4_MOUSE	-2.57354	-3.2577	-1.88938	1.32827	1.12239e-05	0.000390954	298450000	258710000	429060000	344230000	10877000	42909000	67898000	32030000	2.79081	2.89729	2.43708	2.33497	-0.0671711	0.280208	0.45759	-0.504632
sp|Q9JHP7|PLGT2_MOUSE	sp|Q9JHP7|PLGT2_MOUSE	4	-0.507163	-4.11123	sp|Q9JHP7|PLGT2_MOUSE	-3.60406	-4.40927	-2.79885	-1.70852	1.1295e-05	0.000390954	35792000	17816000	51623000	46678000	NA	2086700	3784100	NA	-0.247026	-0.689533	-0.68564	-0.406453	NA	-4.26425	-3.95821	NA
sp|Q9WV03|FA50A_MOUSE;sp|Q9WTJ8|FA50B_MOUSE	sp|Q9WV03|FA50A_MOUSE	5	1.58662	-3.70587	sp|Q9WV03|FA50A_MOUSE	-5.29248	-6.48063	-4.10434	-0.177543	1.16783e-05	0.000397804	115940000	50869000	429390000	225540000	NA	2854700	4725200	NA	1.43648	0.716927	2.43822	1.75485	NA	-3.79322	-3.61852	NA
sp|P0C090|RC3H2_MOUSE	sp|P0C090|RC3H2_MOUSE	14	1.07417	-1.36462	sp|P0C090|RC3H2_MOUSE	-2.43879	-3.09423	-1.78334	-0.145224	1.22925e-05	0.000412182	95632000	66474000	128830000	173820000	4685700	10433000	25106000	19084000	1.16066	1.0756	0.662949	1.39746	-1.28996	-1.84526	-1.06405	-1.2592
sp|Q8R081|HNRPL_MOUSE	sp|Q8R081|HNRPL_MOUSE	15	4.04983	1.5772	sp|Q8R081|HNRPL_MOUSE	-2.47264	-3.14274	-1.80253	2.81351	1.31746e-05	0.000434964	596050000	575890000	1450900000	1354000000	22979000	105700000	142500000	186590000	3.7816	3.97002	4.23369	4.21402	1.01883	1.63524	1.59142	2.0633
sp|Q9EQU5|SET_MOUSE	sp|Q9EQU5|SET_MOUSE	5	-1.58858	2.26515	sp|Q9EQU5|SET_MOUSE	3.85373	2.78208	4.92538	0.338287	1.63117e-05	0.000530376	19586000	13413000	13499000	20884000	69162000	77805000	262730000	296880000	-1.1106	-1.07008	-2.66364	-1.50999	2.61875	1.17471	2.52711	2.74005
sp|Q07113|MPRI_MOUSE	sp|Q07113|MPRI_MOUSE	2	-0.910258	-4.95138	sp|Q07113|MPRI_MOUSE	-4.04112	-4.99957	-3.08268	-2.93082	1.70527e-05	0.000546195	33849000	NA	35816000	26580000	318270	1832900	1680100	NA	-0.326972	NA	-1.22472	-1.17908	-5.19494	-4.45917	-5.20004	NA
sp|Q8R151|ZNFX1_MOUSE	sp|Q8R151|ZNFX1_MOUSE	15	1.64058	-1.77242	sp|Q8R151|ZNFX1_MOUSE	-3.41299	-4.3728	-2.45319	-0.0659186	1.78956e-05	0.000564765	127420000	99299000	283510000	194390000	1706300	9781400	34097000	13214000	1.57172	1.61361	1.82607	1.55092	-2.75676	-1.94219	-0.595884	-1.79483
sp|Q8CCS6|PABP2_MOUSE	sp|Q8CCS6|PABP2_MOUSE	6	4.33975	1.70343	sp|Q8CCS6|PABP2_MOUSE	-2.63631	-3.37986	-1.89276	3.02159	1.83303e-05	0.000570099	741960000	702990000	1649900000	1798000000	46174000	143710000	90287000	154810000	4.09524	4.23736	4.42322	4.60315	2.03209	2.09696	0.89346	1.79122
sp|Q60900|ELAV3_MOUSE	sp|Q60900|ELAV3_MOUSE	9	1.62752	-1.83306	sp|Q60900|ELAV3_MOUSE	-3.46057	-4.44288	-2.47827	-0.102769	1.93244e-05	0.00059243	171570000	90544000	190720000	229860000	1477900	10502000	28776000	14336000	1.99785	1.48987	1.24147	1.78088	-2.96542	-1.83535	-0.855381	-1.67607
REV__sp|Q9DA73|CCD89_MOUSE	REV__sp|Q9DA73|CCD89_MOUSE	2	1.79961	-1.06809	REV__sp|Q9DA73|CCD89_MOUSE	-2.8677	-3.63126	-2.10413	0.570595	2.01637e-05	0.00060099	175300000	140080000	252120000	179540000	NA	18458000	31881000	15980000	2.02865	2.07486	1.65303	1.44188	NA	-0.987736	-0.698661	-1.51787
sp|Q80U78|PUM1_MOUSE	sp|Q80U78|PUM1_MOUSE	7	0.328662	-3.60007	sp|Q80U78|PUM1_MOUSE	-3.92873	-4.88351	-2.97395	-0.980915	2.01556e-05	0.00060099	71428000	34979000	110430000	59277000	1244400	2512700	NA	NA	0.742679	0.214879	0.435691	-0.0786021	-3.21512	-3.98502	NA	NA
sp|P62311|LSM3_MOUSE	sp|P62311|LSM3_MOUSE	3	3.37613	-0.125047	sp|P62311|LSM3_MOUSE	-3.50118	-4.50354	-2.49881	1.62554	2.07307e-05	0.000609425	547630000	359700000	747740000	670140000	11982000	40655000	79372000	16525000	3.66025	3.33909	3.25618	3.249	0.0733178	0.199104	0.696395	-1.469
sp|Q99LC2|CSTF1_MOUSE	sp|Q99LC2|CSTF1_MOUSE	11	2.22254	-0.726024	sp|Q99LC2|CSTF1_MOUSE	-2.94856	-3.79658	-2.10054	0.748258	2.15223e-05	0.000624147	196820000	250350000	299970000	256830000	4053100	20961000	49179000	30599000	2.19451	2.85326	1.90929	1.9331	-1.50055	-0.7966	-0.0357155	-0.571234
sp|Q9CZD5|IF3M_MOUSE	sp|Q9CZD5|IF3M_MOUSE	6	2.09962	4.69639	sp|Q9CZD5|IF3M_MOUSE	2.59677	1.84613	3.34742	3.39801	2.24377e-05	0.000642018	217170000	153290000	333030000	233750000	510720000	749110000	907800000	843470000	2.33544	2.19567	2.06346	1.8039	5.52185	4.57862	4.42345	4.26165
sp|P05202|AATM_MOUSE	sp|P05202|AATM_MOUSE	4	-4.54073	-0.541159	sp|P05202|AATM_MOUSE	3.99957	2.91503	5.08411	-2.25526	2.31405e-05	0.000643861	2162600	NA	2992200	2414700	4555100	16335000	58737000	48563000	-4.26679	NA	-4.88533	-4.47008	-1.331	-1.17139	0.235918	0.101838
sp|Q9DCN2|NB5R3_MOUSE	sp|Q9DCN2|NB5R3_MOUSE	6	-2.87237	-0.149128	sp|Q9DCN2|NB5R3_MOUSE	2.72324	1.98369	3.46279	-1.31623	2.34022e-05	0.000643861	5677600	NA	11198000	8194200	12028000	23188000	60652000	36468000	-2.88426	NA	-2.93922	-2.79362	0.0788816	-0.644836	0.284986	-0.315543
sp|Q3UMQ8|NAF1_MOUSE	sp|Q3UMQ8|NAF1_MOUSE	5	0.143736	-2.67442	sp|Q3UMQ8|NAF1_MOUSE	-2.81816	-3.6351	-2.00122	-1.26534	2.29615e-05	0.000643861	42511000	26359000	112260000	76985000	1906100	3260500	10327000	10824000	-0.000606357	-0.164418	0.459928	0.280039	-2.59597	-3.59344	-2.42272	-2.08556
sp|P49312|ROA1_MOUSE	sp|P49312|ROA1_MOUSE	15	6.25701	3.63893	sp|P49312|ROA1_MOUSE	-2.61808	-3.3807	-1.85545	4.94797	2.38887e-05	0.000648927	4142800000	4420400000	4315800000	4715400000	187710000	409070000	360580000	617250000	6.55864	6.70218	5.84118	5.92603	4.0685	3.66928	3.01131	3.80664
sp|Q8R1N0|ZN830_MOUSE	sp|Q8R1N0|ZN830_MOUSE	13	3.41607	0.781729	sp|Q8R1N0|ZN830_MOUSE	-2.63434	-3.40783	-1.86086	2.0989	2.54904e-05	0.000675338	707620000	292180000	593750000	904450000	22661000	71089000	58297000	81982000	4.02737	3.06039	2.91613	3.6604	0.998594	1.03902	0.224418	0.864882
sp|Q6NZF1|ZC11A_MOUSE	sp|Q6NZF1|ZC11A_MOUSE	14	2.11617	-0.71038	sp|Q6NZF1|ZC11A_MOUSE	-2.82655	-3.65524	-1.99787	0.702896	2.51823e-05	0.000675338	128730000	138700000	314370000	496780000	5165000	35063000	26376000	28377000	1.58637	2.06159	1.97843	2.83829	-1.14855	-0.0233094	-0.988575	-0.68109
sp|Q9R0B7|ZN346_MOUSE	sp|Q9R0B7|ZN346_MOUSE	3	1.39809	-1.32676	sp|Q9R0B7|ZN346_MOUSE	-2.72485	-3.53161	-1.91809	0.0356642	2.72834e-05	0.000710715	104580000	89284000	193370000	197210000	2437700	13673000	29603000	25842000	1.28878	1.47109	1.26181	1.57068	-2.23878	-1.43876	-0.812045	-0.817451
sp|Q8C7E9|CSTFT_MOUSE	sp|Q8C7E9|CSTFT_MOUSE	10	0.558534	-2.98715	sp|Q8C7E9|CSTFT_MOUSE	-3.54568	-4.5294	-2.56196	-0.961044	2.74881e-05	0.000710715	51329000	24003000	213830000	116170000	NA	5238900	7582200	5088100	0.269382	-0.289936	1.41013	0.844564	NA	-2.88065	-2.89525	-3.18554
sp|P54071|IDHP_MOUSE	sp|P54071|IDHP_MOUSE	15	3.30367	-0.507821	sp|P54071|IDHP_MOUSE	-3.81149	-4.94419	-2.67879	1.39792	2.81238e-05	0.000718496	952410000	438070000	726350000	259080000	10702000	17522000	38852000	32612000	4.4529	3.60333	3.21338	1.94507	-0.0907224	-1.06596	-0.396215	-0.478392
sp|P48036|ANXA5_MOUSE	sp|P48036|ANXA5_MOUSE	2	-5.04803	-1.37371	sp|P48036|ANXA5_MOUSE	3.67432	2.63612	4.71252	-2.94841	3.15205e-05	0.000739454	1689800	NA	2305800	1363400	9116400	8748600	18721000	15648000	-4.62015	NA	-5.26959	-5.25434	-0.32356	-2.10992	-1.51288	-1.54847
sp|Q9JKR6|HYOU1_MOUSE	sp|Q9JKR6|HYOU1_MOUSE	12	-2.91095	0.496156	sp|Q9JKR6|HYOU1_MOUSE	3.4071	2.38094	4.43327	-1.2074	3.13522e-05	0.000739454	6501200	4019300	15148000	4009700	25242000	26768000	53559000	100640000	-2.69024	-2.68562	-2.49368	-3.77425	1.15521	-0.42904	0.0947719	1.16368
sp|O54774|AP3D1_MOUSE	sp|O54774|AP3D1_MOUSE	21	1.34463	3.30611	sp|O54774|AP3D1_MOUSE	1.96148	1.37562	2.54734	2.32537	2.92991e-05	0.000739454	117730000	74380000	180660000	191770000	85429000	329360000	488840000	492870000	1.45843	1.22625	1.16156	1.5323	2.92546	3.34352	3.47675	3.47872
sp|P42669|PURA_MOUSE	sp|P42669|PURA_MOUSE	8	3.89729	1.90494	sp|P42669|PURA_MOUSE	-1.99236	-2.58954	-1.39517	2.90111	3.01509e-05	0.000739454	743960000	401240000	1355200000	1054800000	42798000	138660000	184820000	142020000	4.0991	3.4856	4.13307	3.8714	1.92185	2.04319	1.98913	1.66557
sp|O55028|BCKD_MOUSE	sp|O55028|BCKD_MOUSE	7	1.38225	-0.798559	sp|O55028|BCKD_MOUSE	-2.18081	-2.83827	-1.52335	0.291845	3.15989e-05	0.000739454	166620000	86920000	172060000	134770000	7128700	22905000	25195000	26304000	1.95592	1.43511	1.08963	1.04834	-0.680675	-0.663293	-1.05864	-0.79163
sp|Q9CZT4|RPC5_MOUSE	sp|Q9CZT4|RPC5_MOUSE	11	1.20458	-1.13303	sp|Q9CZT4|RPC5_MOUSE	-2.33761	-3.04192	-1.6333	0.0357758	3.14454e-05	0.000739454	97930000	66028000	267600000	113790000	7382200	16728000	22014000	16161000	1.19468	1.06658	1.7409	0.816163	-0.629938	-1.13566	-1.26506	-1.50146
sp|Q6PDM2|SRSF1_MOUSE	sp|Q6PDM2|SRSF1_MOUSE	9	2.97997	0.588081	sp|Q6PDM2|SRSF1_MOUSE	-2.39189	-3.11327	-1.67051	1.78402	3.17007e-05	0.000739454	283950000	209420000	800650000	660660000	11752000	72862000	71417000	73022000	2.71948	2.61394	3.357	3.22946	0.0451749	1.07605	0.534871	0.696227
sp|Q9R020|ZRAB2_MOUSE	sp|Q9R020|ZRAB2_MOUSE	3	-1.13818	-5.59418	sp|Q9R020|ZRAB2_MOUSE	-4.456	-5.60708	-3.30493	-2.62351	3.05619e-05	0.000739454	27155000	11657000	54816000	14040000	NA	NA	1285200	984840	-0.642588	-1.25819	-0.59714	-2.05479	NA	NA	-5.60984	-5.57852
sp|Q99J36|THUM1_MOUSE	sp|Q99J36|THUM1_MOUSE	10	0.592059	3.23128	sp|Q99J36|THUM1_MOUSE	2.63922	1.83725	3.4412	1.91167	3.36873e-05	0.000758597	101900000	25440000	159970000	80802000	90842000	357430000	432930000	394150000	1.2516	-0.21199	0.982196	0.346435	3.01467	3.46645	3.29098	3.15302
sp|Q8JZY4|MRPP3_MOUSE	sp|Q8JZY4|MRPP3_MOUSE	2	-4.65765	-2.38825	sp|Q8JZY4|MRPP3_MOUSE	2.2694	1.6218	2.917	-3.68505	3.39354e-05	0.000758597	1444200	1054600	3622900	2037700	NA	6336400	12418000	8549700	-4.84511	-4.47922	-4.60328	-4.70299	NA	-2.59477	-2.14071	-2.42926
sp|O89090|SP1_MOUSE	sp|O89090|SP1_MOUSE	4	1.27871	3.10778	sp|O89090|SP1_MOUSE	1.82908	1.27492	2.38323	2.19325	3.28912e-05	0.000758597	93419000	85331000	173500000	183980000	110090000	254950000	378900000	377910000	1.12713	1.41038	1.10192	1.4754	3.29371	2.95861	3.0871	3.09171
sp|Q8BGR2|LRC8D_MOUSE	sp|Q8BGR2|LRC8D_MOUSE	3	-2.69057	-4.90022	sp|Q8BGR2|LRC8D_MOUSE	-2.20966	-2.88151	-1.5378	-3.7954	3.38539e-05	0.000758597	5975000	3317500	15370000	9886400	530060	927040	2166800	1621500	-2.81113	-2.94287	-2.47223	-2.53604	-4.45428	-5.48373	-4.81096	-4.85192
sp|Q8C1Z8|TM10A_MOUSE	sp|Q8C1Z8|TM10A_MOUSE	5	-2.20326	1.13572	sp|Q8C1Z8|TM10A_MOUSE	3.33897	2.31805	4.3599	-0.533771	3.54209e-05	0.000778931	9152000	2100000	31779000	18780000	26070000	81808000	88257000	105470000	-2.2004	-3.55587	-1.40107	-1.65569	1.20208	1.25011	0.85868	1.23199
sp|Q8VE47|UBA5_MOUSE	sp|Q8VE47|UBA5_MOUSE	3	-3.76349	-1.14017	sp|Q8VE47|UBA5_MOUSE	2.62332	1.86896	3.37768	-2.26445	3.59339e-05	0.000778931	3114800	NA	6084700	4209300	6711000	13309000	30722000	15549000	-3.74419	NA	-3.83868	-3.70759	-0.768348	-1.47932	-0.755298	-1.55771
sp|P97789|XRN1_MOUSE	sp|P97789|XRN1_MOUSE	30	4.47502	2.39293	sp|P97789|XRN1_MOUSE	-2.08209	-2.71916	-1.44501	3.43397	3.56253e-05	0.000778931	1178400000	851720000	1483900000	1528900000	74089000	165990000	280590000	168160000	4.75787	4.49464	4.26685	4.3807	2.71867	2.3136	2.62769	1.91176
sp|Q6PEE2|CTIF_MOUSE	sp|Q6PEE2|CTIF_MOUSE	2	-5.20341	-2.28617	sp|Q6PEE2|CTIF_MOUSE	2.91724	2.07263	3.76184	-3.53641	3.78015e-05	0.000811221	NA	449230	2155600	2167800	1615800	9411100	11687000	10902000	NA	-5.62323	-5.36892	-4.61807	-2.83589	-2.0002	-2.2335	-2.07509
sp|Q9WTP6|KAD2_MOUSE	sp|Q9WTP6|KAD2_MOUSE	4	-3.74563	-0.966518	sp|Q9WTP6|KAD2_MOUSE	2.77911	1.91833	3.63989	-2.35607	3.93036e-05	0.000835104	4058000	1643900	7734600	2838500	10260000	11113000	27214000	22442000	-3.3653	-3.88413	-3.48488	-4.24821	-0.151965	-1.75035	-0.940739	-1.02301
sp|Q99KI0|ACON_MOUSE	sp|Q99KI0|ACON_MOUSE	18	-0.52107	2.05635	sp|Q99KI0|ACON_MOUSE	2.57742	1.77078	3.38405	0.767638	4.27213e-05	0.000898823	31223000	26090000	66111000	27296000	67531000	84383000	211310000	198110000	-0.442641	-0.178169	-0.320864	-1.14261	2.5841	1.29669	2.19399	2.1506
sp|Q9D824|FIP1_MOUSE	sp|Q9D824|FIP1_MOUSE	13	3.64403	1.28963	sp|Q9D824|FIP1_MOUSE	-2.3544	-3.09443	-1.61437	2.46683	4.42269e-05	0.000921466	430770000	478480000	1062300000	975440000	17088000	108720000	104390000	153280000	3.31645	3.72161	3.77398	3.76408	0.588738	1.67758	1.11544	1.77675
sp|O35685|NUDC_MOUSE	sp|O35685|NUDC_MOUSE	7	-1.99405	1.06536	sp|O35685|NUDC_MOUSE	3.05941	2.09407	4.02476	-0.464346	4.56167e-05	0.000941282	12498000	6696500	29808000	8612300	34080000	34990000	121180000	114620000	-1.75408	-2.00129	-1.49549	-2.72534	1.59111	-0.026442	1.34355	1.35322
sp|Q8K1R3|PNPT1_MOUSE	sp|Q8K1R3|PNPT1_MOUSE	33	6.44484	4.64179	sp|Q8K1R3|PNPT1_MOUSE	-1.80306	-2.37516	-1.23095	5.54332	4.76991e-05	0.000969305	4602400000	3113500000	7408200000	5756600000	282550000	784090000	1123300000	999100000	6.70934	6.23234	6.63793	6.19977	4.66231	4.64722	4.74923	4.50839
sp|Q64012|RALY_MOUSE	sp|Q64012|RALY_MOUSE	3	-0.821007	-3.31362	sp|Q64012|RALY_MOUSE	-2.49262	-3.23765	-1.74759	-1.88927	4.7878e-05	0.000969305	26278000	17002000	48161000	29113000	NA	5021700	6484500	3198200	-0.689611	-0.752226	-0.788005	-1.05419	NA	-2.94429	-3.13444	-3.86214
zz|Y-FGCZCont00241|;zz|Y-FGCZCont00171|	zz|Y-FGCZCont00241|	13	-3.16958	4.82431	zz|Y-FGCZCont00241|	7.99389	6.29328	9.6945	-1.1711	4.94331e-05	0.000983667	NA	2795000	14920000	3878000	315900000	NA	NA	NA	NA	-3.17261	-2.51605	-3.82007	4.82431	NA	NA	NA
sp|P30416|FKBP4_MOUSE	sp|P30416|FKBP4_MOUSE	8	-3.23352	0.332735	sp|P30416|FKBP4_MOUSE	3.56625	2.49415	4.63836	-1.19566	4.99626e-05	0.000983667	8480400	NA	7307800	3871400	16681000	26148000	74217000	70634000	-2.30956	NA	-3.56858	-3.82241	0.553736	-0.464263	0.59369	0.647777
sp|Q7TPV2|DZIP3_MOUSE	sp|Q7TPV2|DZIP3_MOUSE	8	0.398131	-3.2199	sp|Q7TPV2|DZIP3_MOUSE	-3.61803	-4.77162	-2.46445	-1.41089	4.95869e-05	0.000983667	57768000	35234000	102380000	97571000	448770	9849600	6694300	5156400	0.438655	0.224616	0.324076	0.605175	-4.69601	-1.93175	-3.08574	-3.16611
sp|Q61335|BAP31_MOUSE	sp|Q61335|BAP31_MOUSE	2	-3.27229	-1.19085	sp|Q61335|BAP31_MOUSE	2.08144	1.41399	2.74888	-2.23157	5.18917e-05	0.00100249	4649200	3136800	9296200	4272900	7353800	13873000	21894000	16886000	-3.17049	-3.01795	-3.21369	-3.68702	-0.635535	-1.41694	-1.27342	-1.43751
sp|Q9Z1Z2|STRAP_MOUSE	sp|Q9Z1Z2|STRAP_MOUSE	14	4.69081	2.68322	sp|Q9Z1Z2|STRAP_MOUSE	-2.00759	-2.65384	-1.36134	3.68701	5.35081e-05	0.00100249	1277800000	1022000000	2224900000	1427200000	51561000	254170000	300830000	320660000	4.87387	4.73897	4.86414	4.28626	2.19232	2.95401	2.73422	2.85233
sp|Q8C7Q4|RBM4_MOUSE;sp|Q8VE92|RBM4B_MOUSE	sp|Q8C7Q4|RBM4_MOUSE	2	-1.22611	-3.37545	sp|Q8C7Q4|RBM4_MOUSE	-2.14934	-2.80077	-1.49791	-2.14726	5.30553e-05	0.00100249	19101000	10219000	38137000	26348000	NA	4589000	5009300	4051800	-1.14652	-1.43468	-1.13213	-1.19111	NA	-3.07973	-3.52922	-3.51741
sp|Q922E6|FAKD2_MOUSE	sp|Q922E6|FAKD2_MOUSE	11	3.48953	1.18431	sp|Q922E6|FAKD2_MOUSE	-2.30522	-3.04651	-1.56393	2.33692	5.30715e-05	0.00100249	675350000	457960000	803180000	548070000	24827000	88662000	143970000	69679000	3.96051	3.66285	3.36165	2.9731	1.13114	1.37104	1.60711	0.62794
sp|Q3V3R1|C1TM_MOUSE	sp|Q3V3R1|C1TM_MOUSE	26	4.09822	1.79269	sp|Q3V3R1|C1TM_MOUSE	-2.30554	-3.04807	-1.56301	2.94545	5.37214e-05	0.00100249	1101400000	697260000	773740000	1339100000	45437000	119870000	140580000	152260000	4.66108	4.22639	3.30658	4.19883	2.00873	1.82433	1.57067	1.76702
sp|O35295|PURB_MOUSE	sp|O35295|PURB_MOUSE	7	4.06079	1.56998	sp|O35295|PURB_MOUSE	-2.49081	-3.28982	-1.6918	2.81539	5.2044e-05	0.00100249	841110000	336690000	2027500000	1150600000	32485000	101690000	178110000	106690000	4.2749	3.25047	4.72713	3.99067	1.52151	1.57711	1.93257	1.24875
sp|P57724|PCBP4_MOUSE	sp|P57724|PCBP4_MOUSE	3	-3.1427	-0.675671	sp|P57724|PCBP4_MOUSE	2.46703	1.71689	3.21718	-1.73297	5.43364e-05	0.00100522	3454800	4332900	NA	5886700	7152400	20621000	32531000	31308000	-3.5958	-2.5849	NA	-3.24741	-0.675856	-0.821181	-0.667792	-0.537855
sp|Q8BL97|SRSF7_MOUSE	sp|Q8BL97|SRSF7_MOUSE	4	2.49862	-0.789856	sp|Q8BL97|SRSF7_MOUSE	-3.28848	-4.29286	-2.28411	1.08928	5.61439e-05	0.00102979	254230000	110730000	576620000	483370000	NA	33714000	18922000	26320000	2.56112	1.75967	2.87296	2.80075	NA	-0.0822788	-1.49655	-0.790744
sp|P40142|TKT_MOUSE	sp|P40142|TKT_MOUSE	11	-1.88846	1.52023	sp|P40142|TKT_MOUSE	3.40868	2.36515	4.45221	0.0593619	5.71196e-05	0.00103007	16939000	NA	23686000	10059000	54868000	56311000	133540000	137410000	-1.31857	NA	-1.8345	-2.5123	2.28258	0.688748	1.49209	1.61748
sp|P60335|PCBP1_MOUSE	sp|P60335|PCBP1_MOUSE	12	1.69163	4.73075	sp|P60335|PCBP1_MOUSE	3.03912	2.05326	4.02498	3.21119	5.68852e-05	0.00103007	59351000	116660000	355310000	335710000	237080000	976940000	1505100000	890680000	0.477377	1.82961	2.15896	2.30058	4.40754	4.97774	5.19672	4.34101
sp|Q9R0P9|UCHL1_MOUSE	sp|Q9R0P9|UCHL1_MOUSE	4	-2.44253	0.903874	sp|Q9R0P9|UCHL1_MOUSE	3.3464	2.39669	4.29611	-0.211594	5.7628e-05	0.00103058	6812200	5514000	NA	NA	21099000	43376000	118010000	97743000	-2.62331	-2.26175	NA	NA	0.894892	0.296478	1.30301	1.12112
sp|P17742|PPIA_MOUSE;zz|Y-FGCZCont00248|	sp|P17742|PPIA_MOUSE	7	0.763066	4.28667	sp|P17742|PPIA_MOUSE	3.52361	2.36782	4.6794	2.52487	6.21224e-05	0.00110177	118040000	47364000	245910000	39160000	266410000	383330000	1053100000	894760000	1.4622	0.621223	1.61626	-0.64741	4.5769	3.5716	4.65053	4.34767
sp|P11276|FINC_MOUSE	sp|P11276|FINC_MOUSE	8	-0.138562	-2.22352	sp|P11276|FINC_MOUSE	-2.08496	-2.7728	-1.39712	-1.18104	6.50167e-05	0.00114365	38400000	20694000	99131000	54428000	2049000	7102100	17353000	9022500	-0.146284	-0.488788	0.27652	-0.195697	-2.491	-2.42331	-1.62894	-2.35083
sp|Q8BWT1|THIM_MOUSE	sp|Q8BWT1|THIM_MOUSE	3	-0.985777	-3.31797	sp|Q8BWT1|THIM_MOUSE	-2.3322	-3.10373	-1.56066	-2.15187	6.64493e-05	0.00115935	23030000	10904000	54818000	27755000	673190	5342300	6878000	4804600	-0.878587	-1.34771	-0.597086	-1.11973	-4.1072	-2.85127	-3.04434	-3.26908
sp|Q8BHN7|CL029_MOUSE	sp|Q8BHN7|CL029_MOUSE	4	-0.423379	1.61485	sp|Q8BHN7|CL029_MOUSE	2.03822	1.36299	2.71346	0.595733	6.71968e-05	0.00116294	29238000	18185000	94458000	37686000	43439000	96765000	146180000	116990000	-0.536726	-0.662052	0.205315	-0.700052	1.94343	1.50249	1.63041	1.38304
sp|Q8R205|ZC3HA_MOUSE	sp|Q8R205|ZC3HA_MOUSE	3	-5.12834	-0.945991	sp|Q8R205|ZC3HA_MOUSE	4.18235	2.96058	5.40413	-2.34011	6.98942e-05	0.00119994	759100	1045900	NA	NA	8617700	24539000	19303000	17895000	-5.76636	-4.49032	NA	NA	-0.405245	-0.55972	-1.46606	-1.35294
sp|Q8VD37|SGIP1_MOUSE	sp|Q8VD37|SGIP1_MOUSE	6	-2.86728	-0.168401	sp|Q8VD37|SGIP1_MOUSE	2.69887	1.79917	3.59858	-1.51784	7.05881e-05	0.00120224	7267600	2040100	9368300	13180000	13340000	20503000	42258000	51758000	-2.53062	-3.59466	-3.2023	-2.14152	0.229207	-0.829806	-0.26769	0.194686
sp|Q64433|CH10_MOUSE	sp|Q64433|CH10_MOUSE	4	-3.74364	-0.542303	sp|Q64433|CH10_MOUSE	3.20133	2.13228	4.27039	-2.14297	7.15591e-05	0.00120918	2609100	1961400	11101000	2583900	14319000	15252000	22097000	46308000	-3.99795	-3.6474	-2.95205	-4.37715	0.332039	-1.2745	-1.25931	0.0325522
sp|Q8BWL5|RBMS3_MOUSE	sp|Q8BWL5|RBMS3_MOUSE	6	2.26934	-1.11318	sp|Q8BWL5|RBMS3_MOUSE	-3.38252	-4.51375	-2.25129	0.578079	7.23957e-05	0.00121376	218690000	168470000	290330000	402210000	14806000	10652000	25678000	11560000	2.34543	2.32226	1.86112	2.54855	0.380602	-1.81404	-1.02959	-1.98969
sp|O08791|COE3_MOUSE	sp|O08791|COE3_MOUSE	14	3.48928	5.26124	sp|O08791|COE3_MOUSE	1.77196	1.17118	2.37273	4.37526	8.06175e-05	0.00133081	474310000	481680000	675990000	907340000	518090000	1067100000	1410000000	1714100000	3.45436	3.73055	3.10742	3.66478	5.54265	5.11042	5.0969	5.29497
sp|Q60899|ELAV2_MOUSE	sp|Q60899|ELAV2_MOUSE	13	2.47901	0.426588	sp|Q60899|ELAV2_MOUSE	-2.05242	-2.74781	-1.35703	1.4528	8.01884e-05	0.00133081	222700000	199020000	365510000	482480000	9587500	57337000	72996000	71845000	2.37145	2.54566	2.20069	2.79822	-0.2504	0.715888	0.568318	0.672548
sp|Q91YJ3|THYN1_MOUSE	sp|Q91YJ3|THYN1_MOUSE	8	0.780481	2.45909	sp|Q91YJ3|THYN1_MOUSE	1.6786	1.10775	2.24946	1.61978	8.25616e-05	0.00134514	66287000	52964000	159760000	107250000	75005000	148940000	258280000	242990000	0.635688	0.771031	0.980259	0.734948	2.73651	2.15069	2.50098	2.44816
sp|Q9CWT6|DDX28_MOUSE	sp|Q9CWT6|DDX28_MOUSE	7	0.110431	-2.07423	sp|Q9CWT6|DDX28_MOUSE	-2.18466	-2.92783	-1.4415	-0.9819	8.27394e-05	0.00134514	48681000	22263000	114570000	69976000	1752000	8601200	16315000	13912000	0.193514	-0.390817	0.489964	0.149065	-2.71838	-2.13546	-1.72327	-1.71982
sp|P09411|PGK1_MOUSE	sp|P09411|PGK1_MOUSE	9	-2.37706	1.335	sp|P09411|PGK1_MOUSE	3.71206	2.43835	4.98577	-0.521026	8.85255e-05	0.00137838	16781000	5172000	19857000	4128700	51230000	46263000	165770000	86376000	-1.332	-2.34759	-2.09452	-3.73412	2.18297	0.393329	1.82276	0.940962
sp|Q62176|RBM38_MOUSE;sp|D3Z4I3|RBM24_MOUSE	sp|Q62176|RBM38_MOUSE	7	1.26068	4.05965	sp|Q62176|RBM38_MOUSE	2.79898	1.83953	3.75842	2.66017	8.78387e-05	0.00137838	158860000	129740000	105120000	114110000	278570000	428490000	730790000	600350000	1.8876	1.97207	0.363022	0.820016	4.64171	3.73899	4.09172	3.76618
REV__sp|A2ASS6|TITIN_MOUSE	REV__sp|A2ASS6|TITIN_MOUSE	2	-3.09801	-0.539987	REV__sp|A2ASS6|TITIN_MOUSE	2.55802	1.68124	3.4348	-1.819	8.77845e-05	0.00137838	7503000	1538600	13140000	5958300	11652000	22720000	35786000	22873000	-2.48496	-3.97287	-2.70339	-3.23082	0.0327667	-0.675482	-0.52194	-0.995293
sp|Q01853|TERA_MOUSE	sp|Q01853|TERA_MOUSE	21	0.347485	2.73537	sp|Q01853|TERA_MOUSE	2.38788	1.57077	3.20499	1.54143	8.66547e-05	0.00137838	46881000	25031000	150030000	96957000	103130000	141310000	368100000	274920000	0.139549	-0.233718	0.887597	0.596514	3.19888	2.07165	3.04288	2.62806
sp|Q8K4Z5|SF3A1_MOUSE	sp|Q8K4Z5|SF3A1_MOUSE	23	3.22264	1.24502	sp|Q8K4Z5|SF3A1_MOUSE	-1.97763	-2.65554	-1.29972	2.23383	8.78491e-05	0.00137838	335930000	336880000	675870000	847970000	17947000	103240000	132680000	105910000	2.96026	3.25123	3.10716	3.57193	0.659954	1.59984	1.48221	1.23806
sp|Q9QXK7|CPSF3_MOUSE	sp|Q9QXK7|CPSF3_MOUSE	15	2.51939	-1.24121	sp|Q9QXK7|CPSF3_MOUSE	-3.7606	-5.05117	-2.47003	0.639088	8.86375e-05	0.00137838	226710000	184480000	656450000	305770000	1985600	25875000	53966000	11057000	2.39702	2.44396	3.06417	2.17241	-2.53664	-0.480039	0.10635	-2.05452
sp|Q8BP71|RFOX2_MOUSE;sp|Q9JJ43|RFOX1_MOUSE	sp|Q8BP71|RFOX2_MOUSE	10	0.947916	2.7413	sp|Q8BP71|RFOX2_MOUSE	1.79339	1.17715	2.40962	1.84461	8.95176e-05	0.00138205	61890000	66208000	184540000	129270000	70079000	181240000	362520000	322820000	0.537378	1.07023	1.19289	0.991167	2.63788	2.44571	3.01951	2.86211
sp|Q8BFU3|RN214_MOUSE	sp|Q8BFU3|RN214_MOUSE	2	-2.32357	-4.42852	sp|Q8BFU3|RN214_MOUSE	-2.10495	-2.82983	-1.38006	-3.37604	9.10606e-05	0.00138593	6208400	3914700	20663000	17138000	419910	2124600	3315800	2030600	-2.75625	-2.72097	-2.03585	-1.78122	-4.79253	-4.23719	-4.16026	-4.52408
sp|Q80U58|PUM2_MOUSE	sp|Q80U58|PUM2_MOUSE	14	3.00336	-1.19785	sp|Q80U58|PUM2_MOUSE	-4.20121	-5.64758	-2.75484	0.902754	9.08647e-05	0.00138593	444980000	316840000	805820000	293240000	2164300	34929000	50780000	8940700	3.36293	3.16901	3.36649	2.115	-2.41151	-0.0290646	0.0132814	-2.3641
sp|Q6P6M7|SPCS_MOUSE	sp|Q6P6M7|SPCS_MOUSE	2	-0.247936	-2.30885	sp|Q6P6M7|SPCS_MOUSE	-2.06092	-2.77199	-1.34984	-1.27839	9.24242e-05	0.00139678	37892000	23378000	94991000	37286000	1554700	8886400	12323000	10683000	-0.165359	-0.325305	0.213612	-0.714693	-2.89186	-2.08643	-2.15246	-2.10466
sp|P54227|STMN1_MOUSE	sp|P54227|STMN1_MOUSE	4	-2.53697	-0.470855	sp|P54227|STMN1_MOUSE	2.06611	1.35134	2.78088	-1.50391	9.43638e-05	0.00141612	5899900	6064600	10675000	12865000	8253800	19183000	43741000	37606000	-2.82925	-2.13416	-3.00975	-2.17471	-0.467891	-0.929829	-0.214937	-0.270765
sp|P23949|TISD_MOUSE	sp|P23949|TISD_MOUSE	3	1.39923	-2.76445	sp|P23949|TISD_MOUSE	-4.16368	-5.33027	-2.99708	0.566494	9.99011e-05	0.0014888	145390000	79695000	175470000	174000000	NA	5660000	NA	NA	1.76069	1.31878	1.11857	1.39888	NA	-2.76445	NA	NA
sp|P62962|PROF1_MOUSE;zz|Y-FGCZCont00314|;CON__P02584	sp|P62962|PROF1_MOUSE	5	-2.27062	0.42774	sp|P62962|PROF1_MOUSE	2.69836	1.7561	3.64061	-0.921438	0.000101473	0.00149559	11588000	4590300	20845000	8839300	20573000	22717000	102980000	60986000	-1.86236	-2.50754	-2.02291	-2.68965	0.858235	-0.67568	1.09464	0.433762
sp|Q9D554|SF3A3_MOUSE	sp|Q9D554|SF3A3_MOUSE	8	1.57491	-0.804552	sp|Q9D554|SF3A3_MOUSE	-2.37946	-3.16951	-1.5894	0.555138	0.000103144	0.00149559	142170000	97161000	158050000	274060000	NA	23956000	24522000	27672000	1.72861	1.58443	0.96439	2.02219	NA	-0.595861	-1.10005	-0.71775
sp|Q8VDG3|PARN_MOUSE	sp|Q8VDG3|PARN_MOUSE	6	1.63929	-0.78535	sp|Q8VDG3|PARN_MOUSE	-2.42464	-3.27307	-1.57621	0.426972	0.000103115	0.00149559	188620000	95214000	210130000	184860000	8341400	29263000	15820000	29524000	2.13355	1.55729	1.38439	1.48195	-0.452562	-0.295094	-1.77039	-0.623349
sp|P62315|SMD1_MOUSE	sp|P62315|SMD1_MOUSE	4	5.09219	2.35501	sp|P62315|SMD1_MOUSE	-2.73718	-3.69383	-1.78053	3.7236	0.000102164	0.00149559	1621300000	690950000	3486600000	3244600000	36522000	278000000	301570000	167010000	5.2149	4.21421	5.52656	5.4131	1.69159	3.08871	2.73798	1.90176
sp|Q8BL48|UNK_MOUSE	sp|Q8BL48|UNK_MOUSE	9	1.74296	-3.4044	sp|Q8BL48|UNK_MOUSE	-5.14736	-6.74375	-3.55096	0.0271727	0.000103862	0.00149589	74127000	88085000	416540000	342900000	NA	NA	2912300	8428400	0.795804	1.45296	2.39341	2.32966	NA	NA	-4.35871	-2.45009
sp|P19096|FAS_MOUSE	sp|P19096|FAS_MOUSE	18	-1.17883	1.13447	sp|P19096|FAS_MOUSE	2.3133	1.50137	3.12523	-0.0221818	0.000105571	0.00151037	17997000	7883900	45746000	34101000	25685000	46835000	155660000	104540000	-1.23179	-1.78246	-0.863868	-0.837206	1.18047	0.411799	1.72652	1.21908
sp|Q64674|SPEE_MOUSE	sp|Q64674|SPEE_MOUSE	5	-3.13955	0.0644175	sp|Q64674|SPEE_MOUSE	3.20397	2.07182	4.33611	-1.53757	0.000111226	0.00158073	7555000	3082600	13967000	2489100	20367000	20875000	52090000	50700000	-2.47507	-3.04131	-2.61338	-4.42844	0.843622	-0.80278	0.0522369	0.164591
sp|Q91W59|RBMS1_MOUSE	sp|Q91W59|RBMS1_MOUSE	9	4.78079	2.00465	sp|Q91W59|RBMS1_MOUSE	-2.77614	-3.76038	-1.79191	3.39272	0.000114117	0.00161115	1418800000	863290000	1833300000	2415100000	111550000	119830000	126250000	124670000	5.0238	4.51273	4.57865	5.00799	3.31284	1.82382	1.40624	1.4757
sp|P55821|STMN2_MOUSE	sp|P55821|STMN2_MOUSE	2	-3.12229	-0.401576	sp|P55821|STMN2_MOUSE	2.72072	1.85877	3.58267	-1.76194	0.000119439	0.00167374	4665000	NA	13147000	4901700	10233000	NA	41733000	26842000	-3.16563	NA	-2.7026	-3.49865	-0.155791	NA	-0.286811	-0.762126
sp|Q9CZ96|ZCRB1_MOUSE	sp|Q9CZ96|ZCRB1_MOUSE	2	-1.31334	-4.52513	sp|Q9CZ96|ZCRB1_MOUSE	-3.21178	-4.23018	-2.19339	-2.38394	0.00012011	0.00167374	11170000	17181000	27695000	30368000	NA	1705400	2685500	NA	-1.91499	-0.738186	-1.60392	-0.996279	NA	-4.56754	-4.48271	NA
sp|Q6ZQ82|RHG26_MOUSE	sp|Q6ZQ82|RHG26_MOUSE	8	1.53679	-0.273295	sp|Q6ZQ82|RHG26_MOUSE	-1.81009	-2.45788	-1.16229	0.631749	0.000122694	0.00169872	97643000	108950000	258980000	190910000	8631200	22435000	45380000	50642000	1.19047	1.73795	1.69262	1.52613	-0.402972	-0.694455	-0.158675	0.162923
sp|Q62066|PHX2A_MOUSE	sp|Q62066|PHX2A_MOUSE	5	-0.687676	1.85166	sp|Q62066|PHX2A_MOUSE	2.53933	1.62868	3.44998	0.58199	0.000124653	0.00171478	12490000	26477000	64934000	43923000	56672000	119030000	179040000	112250000	-1.755	-0.15843	-0.347353	-0.489922	2.32955	1.81376	1.94054	1.32278
sp|Q3TIU4|PDE12_MOUSE	sp|Q3TIU4|PDE12_MOUSE	3	-1.57615	-4.72501	sp|Q3TIU4|PDE12_MOUSE	-3.14886	-4.22715	-2.07057	-2.92566	0.000128704	0.00175923	30688000	5848600	30921000	12511000	NA	1233200	2707500	1862500	-0.467396	-2.18278	-1.44144	-2.21299	NA	-5.0548	-4.47024	-4.65
sp|Q02053|UBA1_MOUSE	sp|Q02053|UBA1_MOUSE	19	-0.27151	2.3222	sp|Q02053|UBA1_MOUSE	2.59371	1.65344	3.53397	1.02534	0.000135448	0.00183588	44883000	12451000	103420000	49269000	77249000	96689000	283750000	229250000	0.0771648	-1.16985	0.33898	-0.332332	2.77932	1.50131	2.64482	2.36334
sp|Q99P72|RTN4_MOUSE	sp|Q99P72|RTN4_MOUSE	4	-2.74006	-0.45375	sp|Q99P72|RTN4_MOUSE	2.28631	1.45635	3.11627	-1.5969	0.000136878	0.00183588	6308700	5730900	8390300	9085000	8560300	15983000	53696000	36996000	-2.73329	-2.21003	-3.36488	-2.65203	-0.414949	-1.20413	0.0986791	-0.294596
sp|Q61024|ASNS_MOUSE	sp|Q61024|ASNS_MOUSE	8	-1.60837	0.300378	sp|Q61024|ASNS_MOUSE	1.90875	1.21593	2.60157	-0.653996	0.000136749	0.00183588	10056000	13415000	26462000	19176000	12406000	38565000	56776000	77022000	-2.06547	-1.06988	-1.67107	-1.62705	0.123811	0.119778	0.183984	0.77394
sp|O35658|C1QBP_MOUSE	sp|O35658|C1QBP_MOUSE	3	-2.8471	1.34319	sp|O35658|C1QBP_MOUSE	4.19029	2.83329	5.54729	-0.0535721	0.000137879	0.00183781	NA	3277400	NA	8551700	36141000	36574000	159760000	165670000	NA	-2.95917	NA	-2.73503	1.67637	0.0401058	1.76628	1.89002
sp|Q8R409|HEXI1_MOUSE	sp|Q8R409|HEXI1_MOUSE	4	-1.60965	0.518222	sp|Q8R409|HEXI1_MOUSE	2.12787	1.35406	2.90168	-0.545713	0.00013874	0.00183788	16590000	6618700	26079000	22948000	13093000	33085000	100050000	85782000	-1.34839	-2.01696	-1.69257	-1.38067	0.20207	-0.110586	1.0505	0.930907
sp|Q6ZWM4|LSM8_MOUSE	sp|Q6ZWM4|LSM8_MOUSE	6	2.515	-1.97787	sp|Q6ZWM4|LSM8_MOUSE	-4.49287	-6.12879	-2.85694	0.268567	0.000140093	0.00184441	308750000	153330000	452150000	391120000	2225500	19364000	38321000	2523400	2.83941	2.19602	2.51438	2.51019	-2.37102	-0.915714	-0.417263	-4.20747
sp|P17182|ENOA_MOUSE	sp|P17182|ENOA_MOUSE	14	0.470449	3.67729	sp|P17182|ENOA_MOUSE	3.20684	2.03212	4.38156	2.07387	0.000146694	0.00189148	94407000	28329000	175540000	50013000	231200000	179740000	805640000	559700000	1.1422	-0.067795	1.11916	-0.311768	4.37108	2.43321	4.24086	3.66401
sp|P34884|MIF_MOUSE	sp|P34884|MIF_MOUSE	3	-2.70112	0.500079	sp|P34884|MIF_MOUSE	3.2012	2.02745	4.37495	-1.10052	0.00014775	0.00189148	9171500	2780600	19513000	5635200	35132000	23107000	90863000	48902000	-2.19735	-3.17954	-2.12029	-3.30731	1.63525	-0.650096	0.903186	0.111975
sp|Q3U9G9|LBR_MOUSE	sp|Q3U9G9|LBR_MOUSE	8	-0.0336988	1.93622	sp|Q3U9G9|LBR_MOUSE	1.96992	1.24742	2.69242	0.95126	0.000148075	0.00189148	29877000	37917000	87586000	60704000	30200000	185820000	189700000	157580000	-0.505759	0.322997	0.0939296	-0.0459633	1.41561	2.48322	2.02899	1.81706
sp|P70372|ELAV1_MOUSE	sp|P70372|ELAV1_MOUSE	10	4.39553	2.32436	sp|P70372|ELAV1_MOUSE	-2.07116	-2.82867	-1.31366	3.35995	0.000144941	0.00189148	922400000	735430000	1661800000	1600400000	29977000	199240000	296310000	268480000	4.40704	4.29784	4.43382	4.44341	1.40484	2.58803	2.71107	2.59352
sp|P40694|SMBP2_MOUSE	sp|P40694|SMBP2_MOUSE	9	0.528452	-2.22309	sp|P40694|SMBP2_MOUSE	-2.75154	-3.71169	-1.79139	-0.65078	0.000147189	0.00189148	50008000	27159000	122070000	177040000	NA	10496000	10673000	8367000	0.232036	-0.124337	0.583468	1.42264	NA	-1.83621	-2.37232	-2.46074
sp|P70296|PEBP1_MOUSE	sp|P70296|PEBP1_MOUSE	6	-1.4803	2.39331	sp|P70296|PEBP1_MOUSE	3.87361	2.44641	5.3008	0.456504	0.000153313	0.00194681	10282000	24745000	59067000	6313200	98097000	118030000	252650000	201960000	-2.03364	-0.249123	-0.487	-3.15143	3.12624	1.80108	2.46727	2.17865
sp|Q8CGC4|LS14B_MOUSE	sp|Q8CGC4|LS14B_MOUSE	9	1.20635	2.78968	sp|Q8CGC4|LS14B_MOUSE	1.58333	0.999494	2.16717	1.99802	0.000154263	0.00194734	89734000	96655000	173490000	137580000	67193000	257850000	339910000	285930000	1.06948	1.57743	1.10184	1.07665	2.57681	2.97561	2.92102	2.68528
sp|O08709|PRDX6_MOUSE	sp|O08709|PRDX6_MOUSE	9	-3.83541	0.215637	sp|O08709|PRDX6_MOUSE	4.05105	2.5554	5.5467	-1.80989	0.000155734	0.00194873	7005400	1222300	9416600	1335900	15883000	15395000	79893000	85968000	-2.58325	-4.28139	-3.19472	-5.28229	0.482557	-1.26047	0.706402	0.934063
sp|P08249|MDHM_MOUSE	sp|P08249|MDHM_MOUSE	8	-2.17748	1.28082	sp|P08249|MDHM_MOUSE	3.45829	2.181	4.73559	-0.44833	0.000156189	0.00194873	15429000	2639100	27157000	11116000	48543000	31489000	139830000	139640000	-1.45231	-3.24955	-1.63284	-2.3752	2.10474	-0.184899	1.56249	1.64094
sp|O70551|SRPK1_MOUSE	sp|O70551|SRPK1_MOUSE	18	2.69967	4.57275	sp|O70551|SRPK1_MOUSE	1.87308	1.17942	2.56674	3.63621	0.0001594	0.0019773	239940000	201360000	750870000	387310000	189480000	835760000	1247100000	1032700000	2.47826	2.56133	3.26234	2.49676	4.08213	4.74314	4.90913	4.55659
sp|P01631|KV2A7_MOUSE	sp|P01631|KV2A7_MOUSE	3	0.487702	3.19774	sp|P01631|KV2A7_MOUSE	2.71004	1.75178	3.66829	2.0363	0.000161661	0.00198586	NA	66036000	96384000	70602000	116810000	340190000	232980000	564230000	NA	1.06674	0.23508	0.161285	3.37974	3.39215	2.34331	3.67576
sp|O35900|LSM2_MOUSE	sp|O35900|LSM2_MOUSE	3	2.9081	-1.8709	sp|O35900|LSM2_MOUSE	-4.779	-6.46924	-3.08875	0.85996	0.000161941	0.00198586	340190000	289100000	550230000	484530000	NA	5807500	58898000	5296600	2.97831	3.04618	2.80388	2.80403	NA	-2.72578	0.240104	-3.12702
sp|Q9JKP5|MBNL1_MOUSE	sp|Q9JKP5|MBNL1_MOUSE	7	3.1494	5.13135	sp|Q9JKP5|MBNL1_MOUSE	1.98194	1.24402	2.71987	4.14037	0.00016604	0.00202456	525220000	298740000	641000000	511370000	637750000	809250000	1380700000	1326600000	3.6004	3.09015	3.02905	2.87801	5.84438	4.69469	5.06478	4.92154
sp|Q9WVA4|TAGL2_MOUSE	sp|Q9WVA4|TAGL2_MOUSE	7	-2.13491	0.986389	sp|Q9WVA4|TAGL2_MOUSE	3.1213	1.95706	4.28553	-0.574259	0.000168332	0.0020409	15091000	2976700	39143000	7729800	31654000	38992000	117500000	91753000	-1.48404	-3.08818	-1.09374	-2.87367	1.48388	0.136329	1.29638	1.02896
sp|A2AUU0|METL8_MOUSE	sp|A2AUU0|METL8_MOUSE	2	-1.54694	-3.35726	sp|A2AUU0|METL8_MOUSE	-1.81032	-2.45583	-1.16481	-2.32279	0.000171525	0.00206794	14561000	10180000	31026000	17200000	1030900	4505700	5186300	NA	-1.53525	-1.43981	-1.43644	-1.77627	-3.48841	-3.10726	-3.47611	NA
sp|Q8VDV8|MITD1_MOUSE	sp|Q8VDV8|MITD1_MOUSE	3	-0.150616	-2.75417	sp|Q8VDV8|MITD1_MOUSE	-2.60356	-3.58357	-1.62355	-1.4524	0.000180353	0.00216222	39937000	30966000	67436000	51472000	1477400	9506300	3789900	10645000	-0.0900704	0.0515202	-0.291601	-0.272314	-2.96591	-1.98507	-3.95586	-2.10986
sp|Q9D883|U2AF1_MOUSE	sp|Q9D883|U2AF1_MOUSE	5	4.89731	2.90895	sp|Q9D883|U2AF1_MOUSE	-1.98835	-2.73864	-1.23807	3.90313	0.000183744	0.00219064	1625100000	701880000	2570200000	2506300000	66990000	297970000	264630000	445750000	5.21825	4.23525	5.07688	5.05885	2.57242	3.19298	2.53813	3.33229
sp|Q8VC85|LSM1_MOUSE	sp|Q8VC85|LSM1_MOUSE	5	0.180256	-2.98525	sp|Q8VC85|LSM1_MOUSE	-3.1655	-4.31505	-2.01595	-1.17639	0.000195089	0.00231304	32557000	69599000	76298000	66351000	781170	7505700	8478800	NA	-0.382715	1.13719	-0.109532	0.0760802	-3.89119	-2.34023	-2.72431	NA
sp|Q9ERA6|TFP11_MOUSE	sp|Q9ERA6|TFP11_MOUSE	15	1.46878	-0.55441	sp|Q9ERA6|TFP11_MOUSE	-2.02319	-2.79693	-1.24945	0.457185	0.000203284	0.00239697	160750000	65719000	264740000	148910000	11014000	27407000	35272000	19457000	1.90454	1.06029	1.72506	1.18523	-0.0489967	-0.393582	-0.544067	-1.231
sp|Q8CIN6|CELF3_MOUSE	sp|Q8CIN6|CELF3_MOUSE	7	0.0987914	-2.07315	sp|Q8CIN6|CELF3_MOUSE	-2.17194	-3.00492	-1.33895	-0.987177	0.00020767	0.0024353	36249000	41489000	73214000	81054000	1586700	13343000	17266000	9226800	-0.228853	0.443687	-0.170375	0.350707	-2.86227	-1.47548	-1.63662	-2.3182
sp|Q78ZA7|NP1L4_MOUSE	sp|Q78ZA7|NP1L4_MOUSE	5	-2.3415	-0.0392576	sp|Q78ZA7|NP1L4_MOUSE	2.30224	1.45671	3.14777	-1.02593	0.00021112	0.00243582	10704000	5913500	11653000	NA	15823000	25359000	44171000	47716000	-1.97602	-2.16799	-2.88049	NA	0.477061	-0.510315	-0.199975	0.0761982
sp|Q8BMJ3|IF1AX_MOUSE;sp|Q60872|IF1A_MOUSE	sp|Q8BMJ3|IF1AX_MOUSE	2	1.79808	3.64483	sp|Q8BMJ3|IF1AX_MOUSE	1.84675	1.13726	2.55623	2.72146	0.000210365	0.00243582	160590000	134980000	315830000	159420000	92317000	506510000	606420000	591460000	1.90312	2.02515	1.98527	1.2788	3.03806	3.99042	3.8064	3.74444
sp|Q1HFZ0|NSUN2_MOUSE	sp|Q1HFZ0|NSUN2_MOUSE	42	6.63035	8.11925	sp|Q1HFZ0|NSUN2_MOUSE	1.4889	0.916942	2.06085	7.3748	0.000210218	0.00243582	4922400000	3995600000	8233000000	6448300000	3334400000	8400800000	10562000000	9845800000	6.80562	6.56674	6.7936	6.35546	8.24614	8.21178	8.17669	7.84238
sp|Q69ZQ2|ISY1_MOUSE	sp|Q69ZQ2|ISY1_MOUSE	8	1.64683	-0.638664	sp|Q69ZQ2|ISY1_MOUSE	-2.28549	-3.16866	-1.40232	0.504082	0.000219741	0.00252173	221360000	104560000	126600000	251530000	6148200	29312000	27426000	33536000	2.36281	1.68281	0.637201	1.90449	-0.895528	-0.292579	-0.928871	-0.437679
sp|Q8BGQ7|SYAC_MOUSE	sp|Q8BGQ7|SYAC_MOUSE	13	-1.14942	0.758733	sp|Q8BGQ7|SYAC_MOUSE	1.90815	1.16695	2.64935	-0.195342	0.000228459	0.00260783	20914000	7305200	48709000	31986000	22661000	44745000	98359000	71657000	-1.01664	-1.88466	-0.771321	-0.925057	0.998594	0.343183	1.02443	0.66873
sp|Q9DBN5|LONP2_MOUSE	sp|Q9DBN5|LONP2_MOUSE	2	-2.57372	-4.91985	sp|Q9DBN5|LONP2_MOUSE	-2.34612	-3.16892	-1.52332	-3.35577	0.000230767	0.00262024	5973700	5200100	12138000	11549000	NA	NA	1947400	1606500	-2.81144	-2.34033	-2.82035	-2.32277	NA	NA	-4.97423	-4.86546
sp|Q60864|STIP1_MOUSE	sp|Q60864|STIP1_MOUSE	10	-1.15282	1.64601	sp|Q60864|STIP1_MOUSE	2.79883	1.70256	3.8951	0.246593	0.000243104	0.0027458	38120000	12311000	21980000	23902000	43498000	49158000	201640000	182590000	-0.156767	-1.18501	-1.94473	-1.32479	1.9454	0.484559	2.12235	2.03172
sp|P63038|CH60_MOUSE	sp|P63038|CH60_MOUSE	21	2.16031	4.20334	sp|P63038|CH60_MOUSE	2.04302	1.24078	2.84527	3.18182	0.000247702	0.00278308	167360000	112790000	457530000	351280000	254690000	324770000	999250000	933280000	1.96226	1.78438	2.53182	2.36279	4.51158	3.32243	4.57025	4.40909
sp|Q99PT1|GDIR1_MOUSE	sp|Q99PT1|GDIR1_MOUSE	6	-1.55674	1.75998	sp|Q99PT1|GDIR1_MOUSE	3.31672	2.01224	4.62121	0.10162	0.000250669	0.00279102	11677000	4038200	69190000	21937000	60634000	49299000	199730000	180580000	-1.85141	-2.67933	-0.253737	-1.44249	2.42767	0.488864	2.10779	2.01559
sp|Q9D2C6|RPC8_MOUSE	sp|Q9D2C6|RPC8_MOUSE	2	-0.1073	-2.21543	sp|Q9D2C6|RPC8_MOUSE	-2.10813	-2.93742	-1.27884	-1.16137	0.00025101	0.00279102	49728000	29317000	85888000	37786000	3204100	5664000	18024000	7170600	0.223994	-0.0218384	0.0650607	-0.696416	-1.84184	-2.76338	-1.57091	-2.6856
sp|Q61136|PRP4B_MOUSE	sp|Q61136|PRP4B_MOUSE	9	-1.09476	1.17346	sp|Q61136|PRP4B_MOUSE	2.26822	1.37428	3.16216	0.0393516	0.000254531	0.00281559	24747000	16065000	47325000	15029000	14761000	96798000	148680000	100270000	-0.775591	-0.82822	-0.813828	-1.9614	0.376182	1.503	1.65635	1.15831
sp|Q99NH0|ANR17_MOUSE	sp|Q99NH0|ANR17_MOUSE	44	3.58336	5.07904	sp|Q99NH0|ANR17_MOUSE	1.49568	0.90518	2.08618	4.3312	0.000257848	0.00283765	546450000	382500000	1060600000	794860000	328740000	993620000	1835400000	1334900000	3.65716	3.42148	3.77161	3.48319	4.88216	5.00319	5.50017	4.93063
sp|P37040|NCPR_MOUSE	sp|P37040|NCPR_MOUSE	5	-3.77375	-1.34014	sp|P37040|NCPR_MOUSE	2.43361	1.46582	3.4014	-2.55694	0.000272096	0.00297917	3054300	3520400	3310300	4162100	4899800	9034000	24332000	23404000	-3.77229	-2.86329	-4.73635	-3.72307	-1.22508	-2.06167	-1.11194	-0.961851
sp|P62259|1433E_MOUSE	sp|P62259|1433E_MOUSE	13	2.65376	4.23357	sp|P62259|1433E_MOUSE	1.5798	0.950304	2.2093	3.44366	0.000276117	0.00300786	225850000	193490000	521790000	554850000	258270000	455040000	899420000	788690000	2.39157	2.50788	2.72562	2.98997	4.53185	3.82935	4.40927	4.16379
sp|P27773|PDIA3_MOUSE	sp|P27773|PDIA3_MOUSE	16	-1.37457	2.48695	sp|P27773|PDIA3_MOUSE	3.86151	2.3115	5.41152	0.556189	0.000291479	0.00315916	27433000	6430200	91036000	7229500	97790000	84823000	341990000	268060000	-0.627999	-2.05569	0.1509	-2.96548	3.12168	1.30451	2.93035	2.59124
sp|P97464|EXT1_MOUSE	sp|P97464|EXT1_MOUSE	5	-2.06677	0.450249	sp|P97464|EXT1_MOUSE	2.51702	1.50219	3.53185	-0.808262	0.000301171	0.00323548	14128000	7007500	9971600	19025000	28654000	40349000	43737000	63343000	-1.57849	-1.94043	-3.11027	-1.6379	1.3393	0.187748	-0.215076	0.489019
sp|Q9DBM2|ECHP_MOUSE	sp|Q9DBM2|ECHP_MOUSE	5	-0.939974	-2.74965	sp|Q9DBM2|ECHP_MOUSE	-1.80967	-2.53943	-1.07992	-1.84481	0.000301536	0.00323548	22527000	13652000	39916000	36648000	2698700	6800800	6380100	4835400	-0.910218	-1.04641	-1.0649	-0.738374	-2.09109	-2.48846	-3.15926	-3.25977
sp|Q6NXY9|RPC7_MOUSE	sp|Q6NXY9|RPC7_MOUSE	3	-0.757654	-3.48341	sp|Q6NXY9|RPC7_MOUSE	-2.72576	-3.78571	-1.66581	-1.92584	0.000313746	0.00334975	12085000	21920000	80052000	35603000	1450900	3064000	4276300	NA	-1.80221	-0.411631	-0.0387057	-0.778066	-2.99219	-3.68687	-3.77119	NA
sp|Q9D6R2|IDH3A_MOUSE	sp|Q9D6R2|IDH3A_MOUSE	7	-3.55293	-0.378219	sp|Q9D6R2|IDH3A_MOUSE	3.17471	1.93791	4.4115	-1.73881	0.000317721	0.00335876	4680100	NA	11095000	2286500	8338900	14025000	50821000	56645000	-3.161	NA	-2.95285	-4.54493	-0.452997	-1.40056	0.0145158	0.326162
sp|Q80W00|PP1RA_MOUSE	sp|Q80W00|PP1RA_MOUSE	18	1.71732	-0.170089	sp|Q80W00|PP1RA_MOUSE	-1.88741	-2.65372	-1.12109	0.773614	0.000317056	0.00335876	92217000	101750000	477150000	190150000	9533000	31046000	47443000	41568000	1.10858	1.64629	2.59374	1.52066	-0.258678	-0.206195	-0.0906801	-0.124802
sp|O08663|MAP2_MOUSE	sp|O08663|MAP2_MOUSE	12	2.86038	4.32071	sp|O08663|MAP2_MOUSE	1.46033	0.866496	2.05416	3.59055	0.000320668	0.0033733	410060000	249020000	499390000	445440000	261760000	579150000	903150000	767470000	3.24587	2.84612	2.66092	2.68862	4.55134	4.19185	4.4156	4.12405
sp|Q61553|FSCN1_MOUSE	sp|Q61553|FSCN1_MOUSE	6	-3.38079	0.160236	sp|Q61553|FSCN1_MOUSE	3.54102	2.09908	4.98297	-1.61028	0.000323969	0.0033914	7573600	515770	12077000	8241300	12359000	23449000	70019000	70549000	-2.47154	-5.43806	-2.82778	-2.78576	0.1183	-0.628012	0.504635	0.646022
sp|Q61656|DDX5_MOUSE	sp|Q61656|DDX5_MOUSE	30	6.45494	8.13774	sp|Q61656|DDX5_MOUSE	1.68279	0.995992	2.36959	7.29634	0.000329372	0.00343123	4081900000	3329400000	8718800000	5283000000	2837700000	10477000000	11622000000	8761200000	6.53743	6.32221	6.87814	6.08198	8.01193	8.54373	8.32296	7.67231
sp|P28659|CELF1_MOUSE	sp|P28659|CELF1_MOUSE	14	4.64407	6.24343	sp|P28659|CELF1_MOUSE	1.59936	0.94605	2.25268	5.44375	0.000331454	0.00343624	926580000	1007300000	1681000000	2387900000	1062700000	1862100000	2408800000	3986000000	4.41352	4.71955	4.45076	4.99245	6.5858	5.94726	5.91597	6.5247
sp|Q9CQS2|NOP10_MOUSE	sp|Q9CQS2|NOP10_MOUSE	2	-1.0289	-3.02918	sp|Q9CQS2|NOP10_MOUSE	-2.00028	-2.81998	-1.18057	-2.02904	0.000339321	0.00350088	26996000	11167000	42582000	26576000	1267800	2704200	10232000	7515400	-0.650999	-1.31576	-0.969559	-1.17928	-3.18807	-3.87462	-2.43685	-2.61716
sp|Q9ER00|STX12_MOUSE	sp|Q9ER00|STX12_MOUSE	3	-4.30069	-2.79397	sp|Q9ER00|STX12_MOUSE	1.50672	0.88886	2.12459	-3.54733	0.000340993	0.00350129	1762500	1189400	5228200	2808900	1906700	4221400	9946100	6211000	-4.55982	-4.31797	-4.0624	-4.2626	-2.59552	-3.20523	-2.4802	-2.89495
sp|Q9JM93|AR6P4_MOUSE	sp|Q9JM93|AR6P4_MOUSE	3	-3.53915	-1.72955	sp|Q9JM93|AR6P4_MOUSE	1.8096	1.0639	2.5553	-2.63435	0.000353381	0.00361122	4062700	2832100	8178400	2865100	2385700	11998000	19246000	15714000	-3.36364	-3.15493	-3.40261	-4.23541	-2.27009	-1.63518	-1.47058	-1.54233
sp|P06151|LDHA_MOUSE	sp|P06151|LDHA_MOUSE	11	1.80354	3.40439	sp|P06151|LDHA_MOUSE	1.60085	0.93998	2.26173	2.60396	0.000358069	0.00364178	174930000	98768000	287850000	222080000	138570000	246170000	631830000	411180000	2.02563	1.60642	1.84847	1.73363	3.62779	2.90594	3.86918	3.21466
sp|P62309|RUXG_MOUSE	sp|P62309|RUXG_MOUSE	3	1.52837	-0.889309	sp|P62309|RUXG_MOUSE	-2.41768	-3.37782	-1.45754	0.492222	0.000362319	0.00365041	175670000	141040000	145600000	145600000	4683600	26725000	27123000	NA	2.03167	2.08402	0.843399	1.15439	-1.29061	-0.431457	-0.945862	NA
sp|Q8R326|PSPC1_MOUSE	sp|Q8R326|PSPC1_MOUSE	25	6.45685	4.01764	sp|Q8R326|PSPC1_MOUSE	-2.43921	-3.44752	-1.4309	5.23724	0.000361557	0.00365041	4285700000	3267600000	8390800000	5358600000	81451000	941100000	965400000	604080000	6.60722	6.2971	6.8216	6.10147	2.85623	4.92156	4.51754	3.77521
sp|O54836|ZMAT3_MOUSE	sp|O54836|ZMAT3_MOUSE	4	1.457	-0.461146	sp|O54836|ZMAT3_MOUSE	-1.91815	-2.71269	-1.1236	0.497927	0.000366995	0.00368024	119210000	107050000	170670000	195630000	15095000	24645000	32739000	22152000	1.47632	1.71436	1.07767	1.55964	0.40867	-0.553242	-0.658044	-1.04197
sp|O09167|RL21_MOUSE	sp|O09167|RL21_MOUSE	5	-0.351521	1.55577	sp|O09167|RL21_MOUSE	1.90729	1.11479	2.69979	0.602123	0.000375382	0.00374683	23963000	19307000	62474000	84124000	43040000	67929000	146570000	144210000	-0.821704	-0.581791	-0.404305	0.401715	1.93003	0.970679	1.63449	1.68786
sp|Q921F2|TADBP_MOUSE	sp|Q921F2|TADBP_MOUSE	14	6.908	8.4325	sp|Q921F2|TADBP_MOUSE	1.5245	0.888705	2.1603	7.67025	0.000385592	0.00383093	6531700000	5140400000	10125000000	6749600000	4502400000	9980100000	12632000000	11967000000	7.21079	6.90447	7.09864	6.41812	8.6822	8.4707	8.45042	8.12669
sp|Q8K409|DPOLB_MOUSE	sp|Q8K409|DPOLB_MOUSE	19	5.55884	7.17349	sp|Q8K409|DPOLB_MOUSE	1.61465	0.939738	2.28955	6.36616	0.000391938	0.00387604	2546500000	1930100000	3111400000	3270000000	2473300000	3926600000	4693500000	5075300000	5.86159	5.59131	5.35867	5.4238	7.81237	7.06863	6.93619	6.87676
sp|Q91VJ5|PQBP1_MOUSE	sp|Q91VJ5|PQBP1_MOUSE	5	-0.835865	0.893056	sp|Q91VJ5|PQBP1_MOUSE	1.72892	1.0052	2.45264	0.0285956	0.000396059	0.00389882	15109000	14900000	64258000	41457000	16384000	63974000	93176000	104780000	-1.48233	-0.92914	-0.362786	-0.569202	0.52765	0.880517	0.941632	1.22242
sp|O70172|PI42A_MOUSE	sp|O70172|PI42A_MOUSE	2	-3.30458	0.503467	sp|O70172|PI42A_MOUSE	3.80805	2.35039	5.26571	-2.03523	0.000401554	0.00393042	7613500	2925500	5054600	4788600	NA	NA	40734000	112870000	-2.46402	-3.11144	-4.11219	-3.53068	NA	NA	-0.323868	1.3308
sp|O88939|ZBT7A_MOUSE	sp|O88939|ZBT7A_MOUSE	4	-4.39134	-0.85202	sp|O88939|ZBT7A_MOUSE	3.53932	2.27694	4.80169	-1.55988	0.000402932	0.00393042	1982500	NA	NA	NA	5410100	17836000	26308000	36984000	-4.39134	NA	NA	NA	-1.08123	-1.03926	-0.992523	-0.295069
sp|Q9CQV8|1433B_MOUSE	sp|Q9CQV8|1433B_MOUSE	9	0.0969501	1.74704	sp|Q9CQV8|1433B_MOUSE	1.65009	0.956373	2.34381	0.921995	0.00040867	0.00396835	56290000	25715000	64423000	93238000	42569000	87013000	175370000	158160000	0.401532	-0.197577	-0.359004	0.54285	1.91406	1.34282	1.90886	1.82242
sp|P14152|MDHC_MOUSE	sp|P14152|MDHC_MOUSE	6	-4.6889	0.78199	sp|P14152|MDHC_MOUSE	5.47089	3.16928	7.7725	-1.95346	0.000410703	0.00397013	585620	1685300	24503000	386960	32109000	27513000	86345000	102190000	-6.13801	-3.85079	-1.78449	-6.98233	1.50461	-0.38778	0.825182	1.18595
sp|O88796|RPP30_MOUSE	sp|O88796|RPP30_MOUSE	7	0.101896	1.66685	sp|O88796|RPP30_MOUSE	1.56496	0.903384	2.22653	0.884375	0.000425312	0.00407464	65169000	35842000	82380000	45060000	39177000	114220000	136270000	135690000	0.611324	0.247552	0.00356648	-0.454857	1.79349	1.75176	1.52305	1.59912
sp|Q9Z0H8|CLIP2_MOUSE	sp|Q9Z0H8|CLIP2_MOUSE	2	-0.827633	-5.23753	sp|Q9Z0H8|CLIP2_MOUSE	-4.40989	-5.84419	-2.9756	-4.13505	0.00042505	0.00407464	NA	NA	46884000	NA	NA	802740	1842000	1512700	NA	NA	-0.827633	NA	NA	-5.70012	-5.05934	-4.95313
sp|P28656|NP1L1_MOUSE	sp|P28656|NP1L1_MOUSE	8	1.38812	3.10065	sp|P28656|NP1L1_MOUSE	1.71253	0.987286	2.43777	2.24439	0.000430784	0.00410873	94947000	69901000	210030000	246260000	68520000	270030000	368560000	576700000	1.15037	1.14299	1.38369	1.87544	2.60521	3.04499	3.04479	3.70762
zz|Y-FGCZCont00488|	zz|Y-FGCZCont00488|	5	3.25314	4.75223	zz|Y-FGCZCont00488|	1.49909	0.862314	2.13588	4.00268	0.000440282	0.00418073	441720000	300940000	905520000	567810000	325970000	957290000	802300000	1359600000	3.3524	3.09999	3.5385	3.02165	4.86987	4.9472	4.23451	4.95734
sp|Q8BKH7|SIN1_MOUSE	sp|Q8BKH7|SIN1_MOUSE	2	-2.63971	-4.72179	sp|Q8BKH7|SIN1_MOUSE	-2.08208	-2.89248	-1.27167	-3.68075	0.000445646	0.00421302	8861500	NA	12002000	7947500	413970	NA	2035300	2143200	-2.2466	NA	-2.83697	-2.83557	-4.81322	NA	-4.90671	-4.44544
sp|Q91YI0|ARLY_MOUSE	sp|Q91YI0|ARLY_MOUSE	14	-0.0841579	2.78214	sp|Q91YI0|ARLY_MOUSE	2.8663	1.64536	4.08723	1.34899	0.000449189	0.00422789	42697000	11507000	168030000	57456000	122680000	109100000	397880000	316420000	0.00564699	-1.27555	1.05468	-0.121413	3.45094	1.68282	3.16186	2.83293
sp|Q3UJZ3|ARMC7_MOUSE	sp|Q3UJZ3|ARMC7_MOUSE	3	-1.45413	-3.45748	sp|Q3UJZ3|ARMC7_MOUSE	-2.00335	-2.85743	-1.14927	-2.4558	0.000451974	0.00423553	13520000	6416100	39187000	29754000	1177400	3591600	7820000	2470500	-1.6415	-2.05863	-1.09208	-1.0243	-3.29548	-3.44807	-2.84802	-4.23834
sp|P35564|CALX_MOUSE	sp|P35564|CALX_MOUSE	13	1.04205	2.76928	sp|P35564|CALX_MOUSE	1.72723	0.990123	2.46434	1.90566	0.000455254	0.00424772	101530000	62057000	182060000	109660000	91740000	130620000	387990000	347960000	1.24639	0.983431	1.17294	0.765438	3.02895	1.95341	3.12336	2.97139
sp|Q9D483|RPC3_MOUSE	sp|Q9D483|RPC3_MOUSE	15	2.32499	0.304216	sp|Q9D483|RPC3_MOUSE	-2.02077	-2.88416	-1.15739	1.3146	0.000459062	0.0042647	179200000	140180000	623580000	306470000	19813000	37695000	85849000	32385000	2.06017	2.07582	2.98842	2.17555	0.803579	0.0854825	0.816371	-0.48857
sp|P08775|RPB1_MOUSE	sp|P08775|RPB1_MOUSE	11	0.990996	-0.433148	sp|P08775|RPB1_MOUSE	-1.42414	-2.03315	-0.815142	0.278924	0.000461953	0.00427306	78372000	58547000	196460000	120770000	6785400	25162000	49932000	33351000	0.875567	0.905378	1.28519	0.897846	-0.75234	-0.522037	-0.0124751	-0.445739
sp|P97760|RPB3_MOUSE	sp|P97760|RPB3_MOUSE	2	-0.82485	-2.10157	sp|P97760|RPB3_MOUSE	-1.27673	-1.82387	-0.729579	-1.46321	0.000469192	0.00428462	22736000	14569000	50012000	37393000	2414500	9676800	14180000	9619300	-0.89699	-0.959256	-0.732392	-0.710761	-2.25267	-1.95835	-1.93778	-2.2575
sp|Q61701|ELAV4_MOUSE	sp|Q61701|ELAV4_MOUSE	14	4.94981	3.34583	sp|Q61701|ELAV4_MOUSE	-1.60397	-2.2912	-0.916748	4.14782	0.000468383	0.00428462	1746000000	969250000	2237100000	2295100000	86285000	294940000	664030000	442180000	5.32103	4.66793	4.8722	4.93807	2.93994	3.17761	3.9452	3.32058
REV__sp|O88342|WDR1_MOUSE	REV__sp|O88342|WDR1_MOUSE	2	-1.08272	-3.01563	REV__sp|O88342|WDR1_MOUSE	-1.93291	-2.76089	-1.10492	-2.04917	0.000467685	0.00428462	31225000	9371200	55657000	17369000	1854200	4495300	5991900	5544200	-0.442549	-1.55079	-0.574688	-1.76285	-2.63606	-3.11074	-3.25528	-3.06044
sp|P58501|PAXB1_MOUSE	sp|P58501|PAXB1_MOUSE	4	-0.295629	-1.71939	sp|P58501|PAXB1_MOUSE	-1.42376	-2.03511	-0.812409	-1.00751	0.000475799	0.00432655	42813000	19720000	52155000	64248000	3559700	11403000	15674000	14177000	0.00953314	-0.553417	-0.670521	0.0318887	-1.68902	-1.71163	-1.78457	-1.69232
sp|Q68FD5|CLH1_MOUSE	sp|Q68FD5|CLH1_MOUSE	14	-0.563923	1.12843	sp|Q68FD5|CLH1_MOUSE	1.69235	0.962752	2.42195	0.282252	0.000489636	0.00443358	26430000	12964000	77410000	47920000	29288000	53843000	102060000	121680000	-0.681349	-1.11573	-0.088195	-0.370423	1.37108	0.621386	1.08092	1.44032
sp|Q7TPR4|ACTN1_MOUSE;sp|P57780|ACTN4_MOUSE	sp|Q7TPR4|ACTN1_MOUSE	7	-1.86495	0.0436675	sp|Q7TPR4|ACTN1_MOUSE	1.90862	1.08373	2.73351	-0.910641	0.00049844	0.00447553	13720000	4918800	20213000	23362000	17845000	22878000	52031000	49768000	-1.62046	-2.41488	-2.06832	-1.35614	0.651678	-0.665066	0.0505036	0.137554
sp|O88196|TTC3_MOUSE	sp|O88196|TTC3_MOUSE	2	-2.08952	-4.44377	sp|O88196|TTC3_MOUSE	-2.35425	-3.37145	-1.33705	-3.26664	0.000497432	0.00447553	7864500	4585500	24872000	18597000	330250	1079800	4531600	3582400	-2.41756	-2.50894	-1.76245	-1.66912	-5.14129	-5.25446	-3.6825	-3.69683
sp|P60710|ACTB_MOUSE;sp|P63260|ACTG_MOUSE	sp|P60710|ACTB_MOUSE	15	4.72868	6.3202	sp|P60710|ACTB_MOUSE	1.59152	0.900035	2.283	5.52444	0.000517567	0.00462792	1470600000	722810000	1727800000	2533500000	750830000	2014100000	3316800000	4585900000	5.07516	4.27464	4.49126	5.07366	6.08139	6.0652	6.4052	6.729
sp|Q60817|NACA_MOUSE;sp|P70670|NACAM_MOUSE	sp|Q60817|NACA_MOUSE	5	0.795662	2.23472	sp|Q60817|NACA_MOUSE	1.43906	0.811688	2.06642	1.51519	0.000530233	0.00470199	101460000	52322000	135830000	86605000	57872000	170720000	173830000	223710000	1.2454	0.754682	0.740973	0.441595	2.35998	2.35583	1.89537	2.32769
sp|Q9WU56|TRUA_MOUSE	sp|Q9WU56|TRUA_MOUSE	14	1.17982	2.4614	sp|Q9WU56|TRUA_MOUSE	1.28159	0.722918	1.84025	1.82061	0.000529895	0.00470199	95591000	75645000	187240000	139540000	66694000	205620000	264540000	192220000	1.16005	1.24886	1.21431	1.09606	2.56599	2.6354	2.53761	2.10662
sp|Q61164|CTCF_MOUSE	sp|Q61164|CTCF_MOUSE	5	-2.37954	-0.259655	sp|Q61164|CTCF_MOUSE	2.11988	1.22621	3.01356	-1.47102	0.00054188	0.00478549	4274800	5782900	22169000	13611000	NA	34453000	40052000	34900000	-3.29075	-2.19792	-1.93211	-2.09737	NA	-0.0496884	-0.349691	-0.379584
sp|P11499|HS90B_MOUSE	sp|P11499|HS90B_MOUSE	27	4.4606	6.05606	sp|P11499|HS90B_MOUSE	1.59545	0.896898	2.29401	5.25833	0.000546719	0.00480844	1214300000	594480000	1809600000	1631100000	824740000	1381800000	3459300000	2854400000	4.80086	4.01261	4.55947	4.46948	6.21772	5.49887	6.46954	6.03811
sp|Q9DBC3|CMTR1_MOUSE	sp|Q9DBC3|CMTR1_MOUSE	24	3.4314	0.3466	sp|Q9DBC3|CMTR1_MOUSE	-3.0848	-4.43815	-1.73145	1.889	0.000554512	0.00485708	385680000	178710000	2040900000	764270000	39842000	34551000	40294000	43889000	3.15808	2.40136	4.73684	3.42934	1.81793	-0.0454191	-0.340478	-0.045628
sp|O70494|SP3_MOUSE	sp|O70494|SP3_MOUSE	2	-1.38336	0.582372	sp|O70494|SP3_MOUSE	1.96573	1.10044	2.83102	-0.400493	0.000567827	0.00493342	26730000	7353600	24445000	26093000	29088000	41111000	68140000	55236000	-0.665183	-1.87581	-1.78799	-1.20445	1.36113	0.215869	0.463031	0.289456
sp|Q8BQZ4|RLGPB_MOUSE	sp|Q8BQZ4|RLGPB_MOUSE	5	-3.36643	-1.45959	sp|Q8BQZ4|RLGPB_MOUSE	1.90684	1.06782	2.74586	-2.41301	0.00056616	0.00493342	3488100	1366100	15574000	5671100	4344700	15683000	19789000	13367000	-3.58206	-4.13228	-2.45279	-3.2986	-1.39967	-1.23261	-1.42803	-1.77805
sp|Q9DD18|DTD1_MOUSE	sp|Q9DD18|DTD1_MOUSE	4	-1.245	0.858983	sp|Q9DD18|DTD1_MOUSE	2.10399	1.25158	2.95639	0.157655	0.000570956	0.00494061	19431000	10740000	NA	NA	28507000	57196000	80056000	72332000	-1.12198	-1.36802	NA	NA	1.33184	0.712187	0.709519	0.682392
sp|Q8BSL7|ARF2_MOUSE;sp|P84078|ARF1_MOUSE;sp|P61205|ARF3_MOUSE	sp|Q8BSL7|ARF2_MOUSE	2	-2.06683	-0.191562	sp|Q8BSL7|ARF2_MOUSE	1.87527	1.07319	2.67735	-0.995251	0.000596578	0.00514159	9435100	5769900	23553000	NA	12472000	19360000	49922000	46260000	-2.15676	-2.20094	-1.8428	NA	0.131515	-0.916024	-0.0127815	0.0310409
sp|P70349|HINT1_MOUSE	sp|P70349|HINT1_MOUSE	2	-1.92447	0.540975	sp|P70349|HINT1_MOUSE	2.46545	1.4084	3.52249	-0.867852	0.000606172	0.00518868	13865000	4508900	30556000	13565000	NA	27108000	99687000	89213000	-1.6054	-2.53153	-1.45895	-2.10202	NA	-0.410069	1.04494	0.988054
sp|P59598|ASXL1_MOUSE	sp|P59598|ASXL1_MOUSE	2	-4.12389	-2.76839	sp|P59598|ASXL1_MOUSE	1.35551	0.753186	1.95782	-3.44614	0.000606878	0.00518868	2730900	1302300	4300200	3361900	1308700	7165100	8293400	6797700	-3.93259	-4.1964	-4.35055	-4.01602	-3.14196	-2.41003	-2.75813	-2.76342
sp|Q93092|TALDO_MOUSE	sp|Q93092|TALDO_MOUSE	2	-5.69622	-1.36105	sp|Q93092|TALDO_MOUSE	4.33517	2.66722	6.00312	-2.22808	0.000616081	0.00524647	797200	NA	NA	NA	4226300	15100000	11908000	31912000	-5.69622	NA	NA	NA	-1.43979	-1.28955	-2.20485	-0.51001
sp|Q91V92|ACLY_MOUSE	sp|Q91V92|ACLY_MOUSE	40	6.11876	4.59029	sp|Q91V92|ACLY_MOUSE	-1.52846	-2.21176	-0.845169	5.35453	0.000633284	0.00537165	3811100000	3941100000	4179900000	3980600000	287130000	888730000	1010400000	838360000	6.43911	6.54832	5.794	5.6936	4.68566	4.8355	4.58722	4.25279
sp|Q8R3C6|RBM19_MOUSE	sp|Q8R3C6|RBM19_MOUSE	22	0.437936	2.32226	sp|Q8R3C6|RBM19_MOUSE	1.88433	1.03756	2.7311	1.3801	0.000656795	0.00553592	78856000	33896000	139400000	59019000	93292000	177070000	147790000	201850000	0.884386	0.172717	0.77923	-0.084587	3.05331	2.41072	1.64717	2.17785
sp|Q921X6|RPC6_MOUSE	sp|Q921X6|RPC6_MOUSE	8	1.0211	-1.23127	sp|Q921X6|RPC6_MOUSE	-2.25237	-3.26475	-1.23999	-0.10509	0.00065781	0.00553592	73416000	69127000	215570000	108610000	9169600	9372800	34598000	11244000	0.781999	1.12807	1.42208	0.752237	-0.315111	-2.00633	-0.573575	-2.03008
sp|P36916|GNL1_MOUSE	sp|P36916|GNL1_MOUSE	6	-0.366349	-2.06108	sp|P36916|GNL1_MOUSE	-1.69473	-2.46077	-0.928694	-1.21371	0.000684256	0.00573599	42619000	20722000	58733000	44046000	3506700	12243000	7614500	11168000	0.00302794	-0.486976	-0.495362	-0.486085	-1.71081	-1.6048	-2.88875	-2.03997
sp|P59470|RPC2_MOUSE	sp|P59470|RPC2_MOUSE	19	2.36809	0.418042	sp|P59470|RPC2_MOUSE	-1.95005	-2.83261	-1.06748	1.39307	0.00069035	0.00576456	188950000	157700000	614370000	297790000	23985000	32999000	93104000	38545000	2.13606	2.23369	2.96648	2.13613	1.08104	-0.114498	0.94045	-0.234827
sp|Q61598|GDIB_MOUSE	sp|Q61598|GDIB_MOUSE	6	-4.1234	-0.274661	sp|Q61598|GDIB_MOUSE	3.84874	2.23589	5.46158	-1.55757	0.000701936	0.00583725	1143900	NA	10263000	NA	11026000	14964000	56442000	47741000	-5.17901	NA	-3.06779	NA	-0.0474156	-1.30315	0.17496	0.0769615
sp|Q922R8|PDIA6_MOUSE	sp|Q922R8|PDIA6_MOUSE	7	-3.56113	0.222096	sp|Q922R8|PDIA6_MOUSE	3.78323	2.06586	5.5006	-1.66952	0.000704933	0.00583725	9826400	460720	19730000	2445600	17782000	25700000	62474000	59664000	-2.09856	-5.58937	-2.10398	-4.45263	0.646543	-0.490239	0.330255	0.401827
sp|Q9DBC7|KAP0_MOUSE	sp|Q9DBC7|KAP0_MOUSE	9	0.072481	1.45343	sp|Q9DBC7|KAP0_MOUSE	1.38095	0.753443	2.00846	0.762957	0.000709936	0.00583725	49072000	28640000	80198000	71266000	33784000	64559000	156800000	136090000	0.204973	-0.0531583	-0.0360187	0.174128	1.57844	0.894199	1.73768	1.60341
sp|P97376|FRG1_MOUSE	sp|P97376|FRG1_MOUSE	8	3.18052	4.50642	sp|P97376|FRG1_MOUSE	1.3259	0.723642	1.92815	3.84347	0.000707993	0.00583725	399660000	396060000	758450000	471860000	243710000	776990000	1074500000	844390000	3.20908	3.46818	3.27715	2.76768	4.44759	4.63355	4.6813	4.26323
sp|P46471|PRS7_MOUSE	sp|P46471|PRS7_MOUSE	4	-2.54555	-1.03978	sp|P46471|PRS7_MOUSE	1.50577	0.818661	2.19288	-1.79266	0.000731028	0.00598773	7338000	5483100	16902000	6728700	5527100	12785000	29262000	27262000	-2.51681	-2.26929	-2.33212	-3.06398	-1.05016	-1.53969	-0.829766	-0.739502
sp|P62821|RAB1A_MOUSE	sp|P62821|RAB1A_MOUSE	5	-0.882066	0.488465	sp|P62821|RAB1A_MOUSE	1.37053	0.740274	2.00079	-0.196801	0.000771407	0.00629445	23840000	15920000	34202000	41551000	19363000	41038000	61089000	71940000	-0.829075	-0.840375	-1.29272	-0.566094	0.770221	0.213198	0.295967	0.674474
sp|Q8C854|MYEF2_MOUSE	sp|Q8C854|MYEF2_MOUSE	17	3.8064	2.19689	sp|Q8C854|MYEF2_MOUSE	-1.60951	-2.35123	-0.867792	3.00165	0.000782787	0.00636311	712290000	445950000	1368300000	755960000	35463000	232080000	220820000	186170000	4.03679	3.62723	4.14725	3.41434	1.64887	2.81735	2.26132	2.06002
sp|Q9D6S7|RRFM_MOUSE	sp|Q9D6S7|RRFM_MOUSE	6	1.80905	3.49286	sp|Q9D6S7|RRFM_MOUSE	1.68381	0.900276	2.46734	2.65096	0.000837111	0.00675353	222820000	126830000	304780000	129120000	167900000	319000000	506670000	417780000	2.37223	1.94166	1.93275	0.989574	3.90656	3.29548	3.53154	3.23786
sp|Q6ZPZ3|ZC3H4_MOUSE	sp|Q6ZPZ3|ZC3H4_MOUSE	21	2.77298	1.09117	sp|Q6ZPZ3|ZC3H4_MOUSE	-1.68182	-2.46415	-0.899484	1.93207	0.000835099	0.00675353	223730000	198900000	833210000	466920000	16542000	89689000	140440000	82021000	2.37806	2.54485	3.41578	2.75324	0.541586	1.38835	1.56915	0.865575
sp|Q3ULJ0|GPD1L_MOUSE	sp|Q3ULJ0|GPD1L_MOUSE	12	4.63791	3.21341	sp|Q3ULJ0|GPD1L_MOUSE	-1.4245	-2.08828	-0.76073	3.92566	0.000845	0.00679165	1495400000	867450000	1446200000	1935800000	89165000	256070000	524660000	440770000	5.09911	4.51917	4.2289	4.70447	2.98761	2.9652	3.5849	3.31592
sp|P26041|MOES_MOUSE	sp|P26041|MOES_MOUSE	27	3.54125	4.86074	sp|P26041|MOES_MOUSE	1.31949	0.703556	1.93543	4.20099	0.000855418	0.00682644	693270000	383670000	805340000	735010000	366230000	879820000	990170000	1426500000	3.99802	3.42557	3.36561	3.37578	5.03897	4.82036	4.55629	5.02734
sp|Q8BPM2|M4K5_MOUSE	sp|Q8BPM2|M4K5_MOUSE	8	0.704804	-0.583509	sp|Q8BPM2|M4K5_MOUSE	-1.28831	-1.88972	-0.686903	0.0606474	0.00085569	0.00682644	80714000	49669000	122460000	99235000	5800700	30601000	32672000	32914000	0.917743	0.684924	0.588172	0.628378	-0.980006	-0.227895	-0.661177	-0.464959
sp|Q501J6|DDX17_MOUSE	sp|Q501J6|DDX17_MOUSE	23	3.64705	5.00309	sp|Q501J6|DDX17_MOUSE	1.35604	0.722554	1.98953	4.32507	0.00085997	0.00683517	509440000	502150000	1082200000	772380000	281530000	1306300000	1534700000	1150800000	3.5567	3.78634	3.80134	3.44382	4.65706	5.41442	5.22651	4.71438
sp|Q8BX17|GEMI5_MOUSE	sp|Q8BX17|GEMI5_MOUSE	29	5.01612	3.06443	sp|Q8BX17|GEMI5_MOUSE	-1.95168	-2.86503	-1.03834	4.04027	0.000870403	0.00689256	1167100000	1276500000	2667300000	2681900000	40836000	334570000	546960000	463230000	4.74407	5.03706	5.13157	5.15177	1.85371	3.36711	3.64857	3.38835
sp|Q52KI8|SRRM1_MOUSE	sp|Q52KI8|SRRM1_MOUSE	6	-0.151913	1.79551	sp|Q52KI8|SRRM1_MOUSE	1.94743	1.0306	2.86425	0.8218	0.000906897	0.00715515	44140000	14957000	84983000	73350000	19904000	154170000	209010000	177680000	0.0532551	-0.924021	0.0494401	0.213675	0.810233	2.20256	2.17725	1.992
sp|Q99K85|SERC_MOUSE	sp|Q99K85|SERC_MOUSE	4	-2.68114	-0.0363139	sp|Q99K85|SERC_MOUSE	2.64483	1.39605	3.89361	-1.35873	0.000925126	0.0072457	6679300	1608100	21872000	12562000	7174100	19635000	63579000	93983000	-2.65153	-3.91365	-1.95199	-2.20741	-0.671457	-0.894824	0.35707	1.06396
sp|Q91YK2|RRP1B_MOUSE	sp|Q91YK2|RRP1B_MOUSE	9	-0.885668	1.31502	sp|Q91YK2|RRP1B_MOUSE	2.20069	1.16191	3.23947	0.214678	0.000923306	0.0072457	29678000	13631000	77088000	15895000	20274000	133110000	156740000	73424000	-0.515331	-1.04847	-0.0943418	-1.88453	0.836977	1.9818	1.73709	0.704227
sp|Q9CZD3|GARS_MOUSE	sp|Q9CZD3|GARS_MOUSE	14	-1.83106	1.46499	sp|Q9CZD3|GARS_MOUSE	3.29605	1.73715	4.85495	-0.183037	0.000935896	0.00725156	21241000	1578200	23557000	42088000	40878000	57168000	109650000	191700000	-0.994413	-3.93881	-1.84255	-0.548475	1.8552	0.711451	1.19063	2.10267
sp|P07356|ANXA2_MOUSE	sp|P07356|ANXA2_MOUSE	8	-1.84597	0.595794	sp|P07356|ANXA2_MOUSE	2.44177	1.28634	3.5972	-0.62509	0.000939065	0.00725156	19137000	12201000	20439000	7095700	36886000	37260000	59214000	58010000	-1.14382	-1.19704	-2.05192	-2.99111	1.70599	0.0680365	0.248288	0.36086
sp|Q64152|BTF3_MOUSE	sp|Q64152|BTF3_MOUSE	6	0.641656	2.21717	sp|Q64152|BTF3_MOUSE	1.57551	0.829951	2.32107	1.42941	0.000939391	0.00725156	88468000	36286000	170410000	71468000	42065000	142220000	297410000	201300000	1.04913	0.264056	1.07542	0.178012	1.89676	2.0813	2.71673	2.17388
sp|O88685|PRS6A_MOUSE	sp|O88685|PRS6A_MOUSE	7	-1.71442	-0.430239	sp|O88685|PRS6A_MOUSE	1.28418	0.676816	1.89155	-1.07233	0.000935883	0.00725156	12487000	6506700	25864000	23335000	8286900	21871000	40278000	39884000	-1.75534	-2.03983	-1.70478	-1.35773	-0.46208	-0.732724	-0.341085	-0.185065
sp|Q8BJW5|NOL11_MOUSE	sp|Q8BJW5|NOL11_MOUSE	3	-1.52802	-5.64499	sp|Q8BJW5|NOL11_MOUSE	-4.11697	-5.70628	-2.52765	-2.55726	0.000982068	0.00755383	NA	6099100	41018000	22093000	NA	NA	1256000	NA	NA	-2.12656	-1.02474	-1.43277	NA	NA	-5.64499	NA
sp|P48428|TBCA_MOUSE	sp|P48428|TBCA_MOUSE	3	-4.99737	-1.79338	sp|P48428|TBCA_MOUSE	3.20399	1.71568	4.6923	-3.16652	0.00102144	0.00781208	1253400	738530	2792400	NA	7602100	3166000	19105000	16551000	-5.04807	-4.9568	-4.98724	NA	-0.587317	-3.63765	-1.48183	-1.46671
sp|P07901|HS90A_MOUSE	sp|P07901|HS90A_MOUSE	18	0.565594	2.35068	sp|P07901|HS90A_MOUSE	1.78508	0.928819	2.64134	1.45813	0.0010302	0.00781208	57017000	36862000	153760000	99605000	110450000	103860000	238640000	193380000	0.419912	0.285169	0.923811	0.633484	3.29845	1.60884	2.38002	2.11539
sp|P63101|1433Z_MOUSE	sp|P63101|1433Z_MOUSE	11	2.55621	3.98266	sp|P63101|1433Z_MOUSE	1.42645	0.742433	2.11046	3.26944	0.00102795	0.00781208	256010000	157690000	426150000	556110000	227280000	357320000	782350000	668290000	2.57111	2.23361	2.42705	2.99309	4.34625	3.46599	4.19599	3.92241
sp|P56480|ATPB_MOUSE	sp|P56480|ATPB_MOUSE	23	3.72067	5.13289	sp|P56480|ATPB_MOUSE	1.41222	0.734899	2.08954	4.42678	0.00102928	0.00781208	703540000	413260000	1073700000	833740000	564120000	774860000	1541400000	1402600000	4.01909	3.52517	3.78972	3.54871	5.66624	4.62942	5.23317	5.00272
sp|P17751|TPIS_MOUSE	sp|P17751|TPIS_MOUSE	9	0.690735	3.08883	sp|P17751|TPIS_MOUSE	2.3981	1.2467	3.5495	1.88978	0.00103683	0.00781276	124550000	23015000	211850000	71245000	175050000	186180000	423520000	278080000	1.53909	-0.346283	1.39641	0.173724	3.96711	2.48613	3.25737	2.64472
sp|A2AF47|DOC11_MOUSE	sp|A2AF47|DOC11_MOUSE	3	-1.92772	-3.97946	sp|A2AF47|DOC11_MOUSE	-2.05174	-2.96929	-1.1342	-2.61163	0.00103757	0.00781276	16065000	7430300	20520000	10850000	NA	2539700	NA	2929600	-1.39445	-1.8619	-2.04609	-2.40843	NA	-3.96895	NA	-3.98997
sp|Q149F1|RUSD2_MOUSE	sp|Q149F1|RUSD2_MOUSE	6	-1.22502	0.260878	sp|Q149F1|RUSD2_MOUSE	1.48589	0.770973	2.20082	-0.482069	0.00105166	0.00789115	24179000	12194000	23278000	29560000	18029000	40080000	47072000	55711000	-0.80885	-1.19781	-1.86012	-1.03328	0.666573	0.177694	-0.102687	0.301934
sp|P60766|CDC42_MOUSE	sp|P60766|CDC42_MOUSE	2	-4.58159	-1.84505	sp|P60766|CDC42_MOUSE	2.73654	1.4171	4.05598	-3.21332	0.00106682	0.0079493	5163200	471140	2427300	2273400	4317900	4958200	18106000	16809000	-3.0203	-5.55939	-5.19386	-4.55281	-1.40865	-2.96342	-1.56397	-1.44417
sp|P08113|ENPL_MOUSE	sp|P08113|ENPL_MOUSE	18	-0.155631	2.24964	sp|P08113|ENPL_MOUSE	2.40527	1.28054	3.53	1.21881	0.00106568	0.0079493	22825000	NA	85091000	82393000	71426000	78603000	315730000	224810000	-0.891394	NA	0.051313	0.373188	2.66552	1.19004	2.80816	2.33484
sp|Q45KJ6|LN28B_MOUSE	sp|Q45KJ6|LN28B_MOUSE	5	1.58721	-0.367328	sp|Q45KJ6|LN28B_MOUSE	-1.95454	-2.87238	-1.0367	0.749554	0.00109484	0.00812986	92040000	133130000	164380000	315200000	NA	35611000	36462000	29823000	1.10583	2.00665	1.0223	2.21409	NA	0	-0.493318	-0.608666
sp|Q3TFK5|GPTC4_MOUSE	sp|Q3TFK5|GPTC4_MOUSE	7	-0.351269	1.09054	sp|Q3TFK5|GPTC4_MOUSE	1.44181	0.740437	2.14319	0.369637	0.00113265	0.00838159	40071000	14714000	82843000	47391000	18439000	92824000	110220000	91466000	-0.0852725	-0.94598	0.0118311	-0.385654	0.699223	1.43999	1.19856	1.0244
sp|O35381|AN32A_MOUSE	sp|O35381|AN32A_MOUSE	3	-5.29395	-1.48972	sp|O35381|AN32A_MOUSE	3.80422	2.28385	5.3246	-2.44078	0.00115979	0.00854856	NA	NA	NA	1324600	3767200	NA	14405000	23616000	NA	NA	NA	-5.29395	-1.60676	NA	-1.9137	-0.948711
sp|Q9JLZ3|AUHM_MOUSE	sp|Q9JLZ3|AUHM_MOUSE	2	0.123736	-1.40501	sp|Q9JLZ3|AUHM_MOUSE	-1.52875	-2.27536	-0.782136	-0.640638	0.00116318	0.00854856	62749000	20846000	116360000	58529000	3672100	18421000	21879000	13997000	0.557122	-0.478978	0.512825	-0.0960259	-1.64389	-0.990752	-1.27447	-1.71094
sp|Q8BHD7|PTBP3_MOUSE	sp|Q8BHD7|PTBP3_MOUSE	14	3.41364	4.69235	sp|Q8BHD7|PTBP3_MOUSE	1.27871	0.653482	1.90395	4.053	0.00117236	0.00855742	508410000	274120000	940360000	823480000	335440000	624580000	1185100000	1156400000	3.55381	2.97485	3.59418	3.53172	4.91146	4.30536	4.83114	4.72145
sp|Q8BTM8|FLNA_MOUSE	sp|Q8BTM8|FLNA_MOUSE	17	-0.40949	0.848503	sp|Q8BTM8|FLNA_MOUSE	1.25799	0.64318	1.87281	0.219507	0.00116869	0.00855742	42074000	18008000	61733000	42799000	18499000	52073000	103070000	91375000	-0.0154067	-0.675164	-0.4219	-0.525491	0.70394	0.571145	1.09598	1.02295
sp|Q91YJ5|IF2M_MOUSE	sp|Q91YJ5|IF2M_MOUSE	5	0.326798	-1.13797	sp|Q91YJ5|IF2M_MOUSE	-1.46477	-2.18191	-0.747621	-0.405586	0.00118276	0.00860405	82850000	24167000	89140000	91230000	5809600	15613000	26075000	18196000	0.955156	-0.280808	0.119864	0.512978	-0.97778	-1.23934	-1.00613	-1.32864
sp|Q8VDM4|PSMD2_MOUSE	sp|Q8VDM4|PSMD2_MOUSE	7	-2.3158	-0.536442	sp|Q8VDM4|PSMD2_MOUSE	1.77936	0.906881	2.65183	-1.42612	0.0011947	0.0086616	12707000	3268100	22243000	9147000	12405000	16900000	38003000	27645000	-1.73033	-2.96298	-1.92719	-2.6427	0.123694	-1.12028	-0.430008	-0.719172
sp|Q8CI75|DI3L2_MOUSE	sp|Q8CI75|DI3L2_MOUSE	13	1.77645	0.552503	sp|Q8CI75|DI3L2_MOUSE	-1.22395	-1.82521	-0.622688	1.16448	0.00120973	0.00874101	143670000	125270000	272750000	211720000	19943000	48156000	86049000	49287000	1.74365	1.92507	1.76901	1.66809	0.813075	0.453606	0.81993	0.123402
sp|Q7TN98|CPEB4_MOUSE	sp|Q7TN98|CPEB4_MOUSE	10	0.689046	-0.973486	sp|Q7TN98|CPEB4_MOUSE	-1.66253	-2.48533	-0.839734	-0.14222	0.00127123	0.00915454	34947000	68547000	158440000	125690000	4740000	17381000	34544000	23327000	-0.281247	1.11677	0.968024	0.952633	-1.27323	-1.0781	-0.575964	-0.966653
sp|Q8BH97|RCN3_MOUSE	sp|Q8BH97|RCN3_MOUSE	3	-3.18563	-0.975166	sp|Q8BH97|RCN3_MOUSE	2.21047	1.14629	3.27464	-1.92251	0.00128161	0.00919848	2988500	NA	7592200	12257000	9539700	14131000	24914000	20178000	-3.80348	NA	-3.51228	-2.24114	-0.257657	-1.38924	-1.07579	-1.17797
sp|Q6Q899|DDX58_MOUSE	sp|Q6Q899|DDX58_MOUSE	27	3.41322	4.88189	sp|Q6Q899|DDX58_MOUSE	1.46867	0.739449	2.19789	4.14756	0.00129908	0.00929274	450850000	485090000	614790000	842890000	484420000	697980000	963010000	1495700000	3.3817	3.74	2.96748	3.56368	5.44508	4.47236	4.51375	5.09637
sp|Q8CCP0|NEMF_MOUSE	sp|Q8CCP0|NEMF_MOUSE	20	2.01577	3.41581	sp|Q8CCP0|NEMF_MOUSE	1.40004	0.702097	2.09798	2.71579	0.00133423	0.00951251	184980000	113730000	404750000	234940000	77560000	437810000	574530000	461530000	2.10564	1.79551	2.35107	1.81087	2.78515	3.77134	3.72378	3.38299
sp|Q8BG17|NOL12_MOUSE	sp|Q8BG17|NOL12_MOUSE	4	-0.656217	1.19215	sp|Q8BG17|NOL12_MOUSE	1.84837	0.925147	2.7716	0.267968	0.00135145	0.00957163	27381000	17914000	51341000	40001000	12908000	147650000	141600000	82150000	-0.630716	-0.68218	-0.693717	-0.618256	0.181408	2.13762	1.58173	0.867865
zz|Y-FGCZCont00160|;sp|P63280|UBC9_MOUSE	zz|Y-FGCZCont00160|	2	-3.38974	-1.67844	zz|Y-FGCZCont00160|	1.7113	0.911099	2.5115	-2.24887	0.00134945	0.00957163	NA	2561600	NA	4932800	4256600	11543000	13823000	14957000	NA	-3.28951	NA	-3.48997	-1.42941	-1.69329	-1.97678	-1.61428
sp|Q505F5|LRC47_MOUSE	sp|Q505F5|LRC47_MOUSE	20	4.25947	5.34437	sp|Q505F5|LRC47_MOUSE	1.08489	0.542621	1.62716	4.80192	0.00135791	0.00958574	924730000	725450000	1498400000	1216000000	521230000	1181700000	1563000000	1729300000	4.41066	4.27952	4.28119	4.06652	5.55143	5.26375	5.25446	5.30784
sp|P67984|RL22_MOUSE	sp|P67984|RL22_MOUSE	4	7.27923	5.90658	sp|P67984|RL22_MOUSE	-1.37265	-2.06099	-0.684306	6.5929	0.00138753	0.00966767	9344600000	5335600000	13751000000	9511000000	704870000	1480600000	3038900000	2362700000	7.72376	6.95444	7.55003	6.88869	5.98967	5.60267	6.27136	5.76261
sp|Q3UQ84|SYTM_MOUSE	sp|Q3UQ84|SYTM_MOUSE	17	3.24426	1.53467	sp|Q3UQ84|SYTM_MOUSE	-1.70958	-2.5664	-0.852768	2.38947	0.00138231	0.00966767	675690000	197950000	950870000	507210000	28682000	114050000	180540000	96017000	3.96123	2.53843	3.61057	2.8668	1.34072	1.74952	1.9533	1.09516
sp|Q99LB2|DHRS4_MOUSE	sp|Q99LB2|DHRS4_MOUSE	5	1.8135	-0.127027	sp|Q99LB2|DHRS4_MOUSE	-1.94053	-2.91352	-0.967534	0.843236	0.00138637	0.00966767	146180000	127660000	319570000	191800000	5363000	54587000	75559000	28451000	1.76845	1.9504	2.00263	1.53251	-1.09392	0.642012	0.621098	-0.677295
sp|Q8BFQ4|WDR82_MOUSE	sp|Q8BFQ4|WDR82_MOUSE	8	1.71294	-0.460904	sp|Q8BFQ4|WDR82_MOUSE	-2.17384	-3.26296	-1.08473	0.626017	0.00137912	0.00966767	115350000	107830000	325030000	212150000	2860800	40970000	48194000	45871000	1.42918	1.7241	2.02761	1.67087	-2.0064	0.210705	-0.0666594	0.0187356
sp|P83887|TBG1_MOUSE;sp|Q8VCK3|TBG2_MOUSE	sp|P83887|TBG1_MOUSE	5	1.3527	-0.915858	sp|P83887|TBG1_MOUSE	-2.26856	-3.40686	-1.13025	0.21842	0.00139313	0.00967524	128750000	79590000	151220000	202640000	2085000	35614000	30972000	33141000	1.58659	1.31701	0.899247	1.60795	-2.46571	0.000126617	-0.742903	-0.454944
sp|Q6P9R1|DDX51_MOUSE	sp|Q6P9R1|DDX51_MOUSE	3	-2.87154	-1.30456	sp|Q6P9R1|DDX51_MOUSE	1.56698	0.776276	2.35768	-2.08805	0.00144584	0.0100089	6466900	4122000	15000000	4459500	4241700	22515000	20145000	14162000	-2.69782	-2.65179	-2.50816	-3.62837	-1.43451	-0.689105	-1.40076	-1.69387
sp|P14211|CALR_MOUSE	sp|P14211|CALR_MOUSE	10	-2.1674	1.93857	sp|P14211|CALR_MOUSE	4.10597	2.02442	6.18751	-0.114417	0.00149084	0.0102873	8894800	707540	62875000	29864000	61959000	52927000	248350000	213350000	-2.24123	-5.01427	-0.39487	-1.01924	2.45906	0.595595	2.44102	2.2586
sp|Q9QZH3|PPIE_MOUSE	sp|Q9QZH3|PPIE_MOUSE	8	1.70907	-0.415534	sp|Q9QZH3|PPIE_MOUSE	-2.12461	-3.20255	-1.04666	0.64677	0.00149871	0.0103085	234390000	121950000	103960000	302100000	11445000	27399000	24674000	39906000	2.44473	1.88906	0.346659	2.15585	0.00673963	-0.39402	-1.0906	-0.184261
sp|Q9D945|LLPH_MOUSE	sp|Q9D945|LLPH_MOUSE	2	-3.61519	-0.849813	sp|Q9D945|LLPH_MOUSE	2.76538	1.51117	4.01958	-1.40289	0.00150643	0.0103284	NA	2009100	NA	NA	5140100	17900000	28299000	36136000	NA	-3.61519	NA	NA	-1.15556	-1.03388	-0.880946	-0.32887
sp|P16951|ATF2_MOUSE	sp|P16951|ATF2_MOUSE	8	-2.08689	0.0340688	sp|P16951|ATF2_MOUSE	2.12096	1.04336	3.19856	-1.02641	0.00151255	0.0103373	12559000	11662000	11377000	10704000	23579000	21560000	45065000	45397000	-1.74711	-1.25761	-2.91583	-2.42702	1.05625	-0.75425	-0.169329	0.00359953
sp|Q9ESX4|NO40_MOUSE	sp|Q9ESX4|NO40_MOUSE	3	-1.1437	0.165685	sp|Q9ESX4|NO40_MOUSE	1.30938	0.660084	1.95868	-0.39548	0.0015419	0.0105045	19018000	12623000	38273000	NA	10567000	48794000	52714000	52957000	-1.15276	-1.15146	-1.12688	NA	-0.109155	0.473388	0.0704496	0.228058
sp|P84104|SRSF3_MOUSE	sp|P84104|SRSF3_MOUSE	5	5.37612	6.76173	sp|P84104|SRSF3_MOUSE	1.38561	0.676776	2.09444	6.06892	0.00158213	0.0107106	2525400000	1889300000	2503400000	2497600000	1575100000	3485600000	4087100000	3359600000	5.84967	5.56267	5.03805	5.05408	7.15717	6.88957	6.7246	6.27557
sp|P62082|RS7_MOUSE	sp|P62082|RS7_MOUSE	12	5.70946	7.00307	sp|P62082|RS7_MOUSE	1.2936	0.631989	1.95522	6.35627	0.00157976	0.0107106	2516000000	1449700000	5744600000	3515200000	1337500000	4158800000	4963800000	5212800000	5.84433	5.20762	6.26289	5.523	6.91975	7.15499	7.02182	6.91571
sp|Q91ZS8|RED1_MOUSE	sp|Q91ZS8|RED1_MOUSE	22	3.09127	4.66507	sp|Q91ZS8|RED1_MOUSE	1.5738	0.766931	2.38066	3.87817	0.00160492	0.0108307	340980000	374450000	483790000	735330000	443840000	581840000	757400000	1397100000	2.98163	3.39297	2.61412	3.37638	5.31805	4.19882	4.14642	4.99699
sp|Q61316|HSP74_MOUSE	sp|Q61316|HSP74_MOUSE	16	0.942485	2.29908	sp|Q61316|HSP74_MOUSE	1.3566	0.659965	2.05323	1.62078	0.0016219	0.010911	76948000	52233000	131110000	184520000	51151000	119380000	269680000	275360000	0.849303	0.7524	0.688819	1.47942	2.18073	1.81817	2.56704	2.63039
sp|Q8CFI7|RPB2_MOUSE	sp|Q8CFI7|RPB2_MOUSE	11	1.22164	-0.0342153	sp|Q8CFI7|RPB2_MOUSE	-1.25586	-1.9021	-0.609616	0.593714	0.00164405	0.0110254	85628000	56333000	258260000	166930000	10991000	28724000	58825000	45285000	1.0024	0.853701	1.68852	1.34196	-0.0520321	-0.323037	0.238208	0
sp|Q8BG40|KTNB1_MOUSE	sp|Q8BG40|KTNB1_MOUSE	2	-1.95733	-3.40681	sp|Q8BG40|KTNB1_MOUSE	-1.44948	-2.19617	-0.702797	-2.68207	0.00165569	0.0110496	12071000	3922600	24318000	20861000	951170	3586500	4795000	5876400	-1.80387	-2.71826	-1.79567	-1.5115	-3.60529	-3.45021	-3.59609	-2.97564
sp|Q9ESX5|DKC1_MOUSE	sp|Q9ESX5|DKC1_MOUSE	9	0.875091	-0.657191	sp|Q9ESX5|DKC1_MOUSE	-1.53228	-2.32179	-0.742777	0.10895	0.00165796	0.0110496	60483000	42510000	218340000	137790000	4513100	27971000	40792000	30008000	0.504439	0.476277	1.44091	1.07874	-1.34445	-0.362965	-0.321691	-0.599654
sp|Q9CQX2|CYB5B_MOUSE	sp|Q9CQX2|CYB5B_MOUSE	2	-1.86396	-0.316068	sp|Q9CQX2|CYB5B_MOUSE	1.54789	0.74481	2.35098	-1.09002	0.00173426	0.0115223	16490000	5697500	25262000	13181000	12723000	16973000	42410000	43796000	-1.35705	-2.21787	-1.73951	-2.14142	0.160447	-1.1138	-0.262199	-0.048719
sp|Q8QZZ7|TPRKB_MOUSE	sp|Q8QZZ7|TPRKB_MOUSE	2	-4.16749	-1.05375	sp|Q8QZZ7|TPRKB_MOUSE	3.11373	1.58809	4.63938	-2.09166	0.00176864	0.0116785	1393700	2291500	NA	NA	13110000	12899000	19952000	16433000	-4.89609	-3.43888	NA	NA	0.203955	-1.52635	-1.41548	-1.47714
sp|Q8C5Q4|GRSF1_MOUSE	sp|Q8C5Q4|GRSF1_MOUSE	19	4.14221	5.50936	sp|Q8C5Q4|GRSF1_MOUSE	1.36715	0.655964	2.07833	4.82579	0.00176421	0.0116785	949570000	681960000	1593900000	835300000	594630000	1615200000	1946500000	1372600000	4.44862	4.19665	4.3723	3.55127	5.74272	5.73346	5.59006	4.97121
sp|P30999|CTND1_MOUSE	sp|P30999|CTND1_MOUSE	13	1.3072	0.122494	sp|P30999|CTND1_MOUSE	-1.1847	-1.80221	-0.567198	0.714845	0.0017871	0.0117642	103020000	82949000	228870000	137790000	11905000	47119000	62657000	36118000	1.26725	1.37243	1.51036	1.07874	0.0639567	0.420885	0.334728	-0.329596
sp|Q91YM4|FAKD4_MOUSE	sp|Q91YM4|FAKD4_MOUSE	6	0.186494	-1.01043	sp|Q91YM4|FAKD4_MOUSE	-1.19692	-1.82337	-0.570478	-0.411967	0.00183525	0.0120442	37951000	42247000	96817000	72594000	6837900	16166000	30515000	17957000	-0.163131	0.467957	0.24169	0.19946	-0.741148	-1.18702	-0.765638	-1.3479
sp|Q8BK72|RT27_MOUSE	sp|Q8BK72|RT27_MOUSE	6	-1.32207	-0.100918	sp|Q8BK72|RT27_MOUSE	1.22115	0.581313	1.86099	-0.711493	0.00184853	0.0120943	19404000	8883000	31143000	27934000	13538000	25769000	41603000	49291000	-1.12397	-1.62251	-1.43089	-1.11091	0.250601	-0.486209	-0.291582	0.12352
sp|P56671|MAZ_MOUSE	sp|P56671|MAZ_MOUSE	2	-2.12683	0.420694	sp|P56671|MAZ_MOUSE	2.54753	1.34042	3.75464	-0.0888116	0.00189737	0.0121183	9634300	NA	NA	NA	13509000	37887000	71465000	78750000	-2.12683	NA	NA	NA	0.247487	0.0931189	0.535899	0.806271
sp|Q99JI6|RAP1B_MOUSE;sp|P62835|RAP1A_MOUSE	sp|Q99JI6|RAP1B_MOUSE	5	-3.09745	-0.70229	sp|Q99JI6|RAP1B_MOUSE	2.39516	1.1701	3.62021	-1.72879	0.00186556	0.0121183	5760800	2939700	NA	5567200	8647600	9630000	28331000	61076000	-2.86342	-3.10495	NA	-3.32397	-0.400216	-1.96564	-0.879217	0.435911
sp|P53026|RL10A_MOUSE	sp|P53026|RL10A_MOUSE	6	1.50957	3.16031	sp|P53026|RL10A_MOUSE	1.65074	0.782784	2.51869	2.33494	0.00189063	0.0121183	98611000	90576000	189250000	292870000	55450000	273690000	611420000	486290000	1.2046	1.49035	1.23006	2.11327	2.2979	3.06522	3.81896	3.45914
sp|P68510|1433F_MOUSE	sp|P68510|1433F_MOUSE	9	0.638992	2.06011	sp|P68510|1433F_MOUSE	1.42112	0.673665	2.16857	1.34955	0.00189442	0.0121183	72632000	33887000	163290000	97523000	76749000	109550000	185350000	154470000	0.766621	0.172361	1.01249	0.6045	2.76989	1.68901	1.99351	1.78802
sp|P17225|PTBP1_MOUSE	sp|P17225|PTBP1_MOUSE	18	7.50735	8.6789	sp|P17225|PTBP1_MOUSE	1.17155	0.557087	1.78602	8.09313	0.0018605	0.0121183	7104700000	6011600000	17711000000	16694000000	4672400000	10138000000	15242000000	18325000000	7.33123	7.11435	7.92322	7.66061	8.73602	8.4943	8.73768	8.74763
sp|Q8BXK8|AGAP1_MOUSE	sp|Q8BXK8|AGAP1_MOUSE	15	1.45011	2.52932	sp|Q8BXK8|AGAP1_MOUSE	1.07921	0.51244	1.64598	1.98971	0.00187619	0.0121183	95851000	82756000	260240000	196740000	66357000	180970000	295800000	236180000	1.16394	1.3693	1.69978	1.5674	2.55864	2.44347	2.70843	2.40673
REV__sp|Q9Z2I8|SUCB2_MOUSE;sp|Q7TMX5|SHQ1_MOUSE	REV__sp|Q9Z2I8|SUCB2_MOUSE	2	5.0824	3.45464	REV__sp|Q9Z2I8|SUCB2_MOUSE	-1.62776	-2.48293	-0.772595	4.26852	0.00188062	0.0121183	1995900000	1488400000	2496100000	1717500000	79557000	537580000	654590000	353230000	5.51263	5.24294	5.03374	4.5403	2.82206	4.0799	3.9233	2.99329
sp|P97801|SMN_MOUSE	sp|P97801|SMN_MOUSE	4	1.75	-1.27909	sp|P97801|SMN_MOUSE	-3.0291	-4.62115	-1.43705	0.235455	0.00188572	0.0121183	119700000	106130000	284670000	266330000	892920	25771000	27267000	45426000	1.4822	1.70279	1.83209	1.98294	-3.69705	-0.486092	-0.937763	0.0045301
sp|Q9CYR0|SSBP_MOUSE	sp|Q9CYR0|SSBP_MOUSE	5	2.11861	0.609394	sp|Q9CYR0|SSBP_MOUSE	-1.50922	-2.3038	-0.714628	1.364	0.00190675	0.0121421	315480000	148120000	246280000	239280000	19932000	71214000	66570000	50411000	2.8703	2.14968	1.61847	1.83599	0.812274	1.04166	0.427379	0.156261
sp|O35382|EXOC4_MOUSE	sp|O35382|EXOC4_MOUSE	7	0.333862	-1.03415	sp|O35382|EXOC4_MOUSE	-1.36801	-2.08918	-0.646844	-0.350143	0.0019225	0.0122062	63957000	40665000	87802000	74589000	3334500	24323000	27714000	24982000	0.584434	0.416794	0.0975618	0.236658	-1.78392	-0.573009	-0.912894	-0.866771
sp|P14824|ANXA6_MOUSE	sp|P14824|ANXA6_MOUSE	12	-3.46395	-0.071361	sp|P14824|ANXA6_MOUSE	3.39259	1.64375	5.14142	-1.52533	0.00195667	0.0123865	7010100	NA	8518400	2420100	21400000	8889300	67814000	60801000	-2.58229	NA	-3.34254	-4.46701	0.91546	-2.08594	0.455697	0.429335
sp|Q80WG5|LRC8A_MOUSE	sp|Q80WG5|LRC8A_MOUSE	5	-1.38755	-3.6542	sp|Q80WG5|LRC8A_MOUSE	-2.26665	-3.43766	-1.09565	-2.35897	0.001983	0.0125162	20325000	5499100	72173000	14236000	NA	3401400	4685200	3334700	-1.05755	-2.26538	-0.191493	-2.03577	NA	-3.52985	-3.63152	-3.80124
sp|Q3UPH7|ARH40_MOUSE	sp|Q3UPH7|ARH40_MOUSE	9	-2.62749	-0.701405	sp|Q3UPH7|ARH40_MOUSE	1.92608	0.929013	2.92315	-1.52687	0.00200747	0.0125966	9690300	4814800	NA	5581700	4984900	31825000	42709000	20079000	-2.11853	-2.44353	NA	-3.3204	-1.20008	-0.168946	-0.251454	-1.18514
sp|P26043|RADI_MOUSE	sp|P26043|RADI_MOUSE	27	3.64683	4.8174	sp|P26043|RADI_MOUSE	1.17057	0.549359	1.79178	4.23212	0.00200654	0.0125966	729630000	430150000	762780000	898720000	356230000	876220000	961570000	1348300000	4.07124	3.57887	3.28555	3.65168	4.99877	4.8142	4.51146	4.94518
sp|Q8VH51|RBM39_MOUSE	sp|Q8VH51|RBM39_MOUSE	14	3.877	5.25904	sp|Q8VH51|RBM39_MOUSE	1.38204	0.647283	2.11679	4.56802	0.00202976	0.0126993	444100000	576580000	1508300000	1065600000	272550000	1453300000	1718800000	1908700000	3.3601	3.97163	4.2909	3.88537	4.60999	5.5747	5.39978	5.45167
sp|Q5SUQ9|CTC1_MOUSE	sp|Q5SUQ9|CTC1_MOUSE	3	-1.18221	-2.45404	sp|Q5SUQ9|CTC1_MOUSE	-1.27184	-1.94989	-0.593778	-1.81813	0.00206634	0.0128906	17548000	11588000	41887000	26161000	1855300	9490200	12297000	5631500	-1.26798	-1.26615	-0.993826	-1.20088	-2.6352	-1.98762	-2.15569	-3.03767
sp|Q9CQJ4|RING2_MOUSE	sp|Q9CQJ4|RING2_MOUSE	4	-2.59266	-1.11889	sp|Q9CQJ4|RING2_MOUSE	1.47377	0.686812	2.26072	-1.85578	0.00208726	0.0129834	6301200	7583600	15503000	5496100	4264500	17499000	27824000	21669000	-2.73499	-1.83452	-2.45952	-3.34161	-1.42672	-1.06793	-0.906835	-1.07409
sp|P61164|ACTZ_MOUSE	sp|P61164|ACTZ_MOUSE	4	-3.70066	-1.78292	sp|P61164|ACTZ_MOUSE	1.91774	0.917672	2.91781	-2.6048	0.00209879	0.0130173	3194400	3362300	3968200	NA	2252900	10991000	16418000	18585000	-3.70805	-2.92488	-4.46903	NA	-2.35326	-1.76695	-1.71365	-1.29781
sp|Q6NVF9|CPSF6_MOUSE	sp|Q6NVF9|CPSF6_MOUSE	10	5.02917	3.83095	sp|Q6NVF9|CPSF6_MOUSE	-1.19822	-1.83906	-0.557384	4.43006	0.00210853	0.0130401	1524900000	878880000	3127600000	2557400000	150870000	455310000	522620000	788440000	5.12709	4.53672	5.36633	5.08655	3.75127	3.83025	3.57894	4.16333
sp|Q8VEK3|HNRPU_MOUSE	sp|Q8VEK3|HNRPU_MOUSE	18	6.44391	4.58935	sp|Q8VEK3|HNRPU_MOUSE	-1.85456	-2.84713	-0.861982	5.51663	0.0021182	0.0130622	5914800000	4293800000	5292400000	4632600000	546010000	857040000	685010000	688030000	7.06868	6.66323	6.14199	5.90172	5.61887	4.78093	3.99278	3.96483
sp|P62918|RL8_MOUSE	sp|P62918|RL8_MOUSE	5	1.57485	3.24532	sp|P62918|RL8_MOUSE	1.67047	0.775755	2.56518	2.41008	0.00212825	0.0130866	124350000	117010000	176450000	233460000	53835000	306190000	710180000	481410000	1.53679	1.83362	1.12679	1.8022	2.25498	3.23388	4.04797	3.44444
sp|Q3U2K0|F193B_MOUSE	sp|Q3U2K0|F193B_MOUSE	7	-3.49085	-1.128	sp|Q3U2K0|F193B_MOUSE	2.36285	1.12662	3.59908	-2.14065	0.00214076	0.0131259	NA	1999300	10638000	3833400	2020000	26500000	37319000	21311000	NA	-3.62175	-3.01487	-3.83594	-2.5117	-0.444165	-0.457786	-1.09837
sp|Q8BXV2|BRI3B_MOUSE	sp|Q8BXV2|BRI3B_MOUSE	3	0.0865908	1.58262	sp|Q8BXV2|BRI3B_MOUSE	1.49603	0.691629	2.30044	0.834607	0.0021815	0.0133085	49944000	35614000	101490000	45749000	21956000	127980000	216030000	105130000	0.230202	0.238997	0.311201	-0.434036	0.952703	1.92272	2.22778	1.22728
sp|Q91VU7|PUS7_MOUSE	sp|Q91VU7|PUS7_MOUSE	14	2.14829	0.846012	sp|Q91VU7|PUS7_MOUSE	-1.30228	-2.00264	-0.601917	1.49715	0.00218422	0.0133085	257530000	145760000	330660000	238670000	26754000	78516000	71139000	60707000	2.57959	2.12815	2.05293	1.83248	1.23968	1.18838	0.528906	0.42708
sp|P63154|CRNL1_MOUSE	sp|P63154|CRNL1_MOUSE	9	-0.222072	-2.09914	sp|P63154|CRNL1_MOUSE	-1.87707	-2.88691	-0.867232	-1.16061	0.00218914	0.0133085	33888000	16135000	58187000	109910000	1454300	7990600	17169000	15996000	-0.325323	-0.822391	-0.509134	0.768562	-2.98879	-2.24613	-1.64524	-1.51641
sp|Q8BI72|CARF_MOUSE	sp|Q8BI72|CARF_MOUSE	17	4.08353	2.65284	sp|Q8BI72|CARF_MOUSE	-1.43069	-2.20515	-0.656232	3.36818	0.00227652	0.0138006	900890000	460420000	1622500000	1071000000	109280000	208060000	293770000	175900000	4.37325	3.67003	4.39853	3.89231	3.28299	2.65313	2.6979	1.97733
sp|Q9CQQ4|GEMI2_MOUSE	sp|Q9CQQ4|GEMI2_MOUSE	3	1.85107	-0.568262	sp|Q9CQQ4|GEMI2_MOUSE	-2.41934	-3.73035	-1.10832	0.641405	0.00229172	0.0138536	139600000	68859000	385770000	335250000	2257200	35367000	63529000	37675000	1.70248	1.12286	2.28025	2.2987	-2.35049	-0.010334	0.355867	-0.268094
sp|Q8VE33|GD1L1_MOUSE	sp|Q8VE33|GD1L1_MOUSE	3	-4.28298	-1.63317	sp|Q8VE33|GD1L1_MOUSE	2.64981	1.21048	4.08914	-2.95808	0.00232651	0.0140244	1227400	6341700	2648100	1747100	3655000	12813000	14229000	17171000	-5.07809	-2.07427	-5.06548	-4.9141	-1.65066	-1.5364	-1.9325	-1.41312
sp|Q8R5C5|ACTY_MOUSE	sp|Q8R5C5|ACTY_MOUSE	5	-2.32967	-0.73437	sp|Q8R5C5|ACTY_MOUSE	1.5953	0.727396	2.4632	-1.53202	0.00234971	0.0141246	6243800	4154400	24027000	13429000	9393500	23389000	16930000	35400000	-2.7481	-2.6413	-1.81342	-2.11584	-0.280082	-0.631863	-1.66668	-0.358855
sp|Q60722|ITF2_MOUSE	sp|Q60722|ITF2_MOUSE	4	-2.75998	0.0380936	sp|Q60722|ITF2_MOUSE	2.79808	1.26863	4.32752	-1.36095	0.00242046	0.0145092	7732800	17211000	5356500	3834100	19140000	30839000	46694000	37632000	-2.44175	-0.735847	-4.02665	-3.83569	0.753401	-0.21625	-0.115019	-0.269758
sp|Q9WV92|E41L3_MOUSE	sp|Q9WV92|E41L3_MOUSE	12	-1.21611	0.456979	sp|Q9WV92|E41L3_MOUSE	1.67309	0.75676	2.58943	-0.379568	0.00245076	0.01465	20799000	23138000	19733000	22676000	21592000	35076000	61305000	69342000	-1.02453	-0.339138	-2.10376	-1.39703	0.928429	-0.0227523	0.301365	0.620876
sp|Q9D8X2|CC124_MOUSE	sp|Q9D8X2|CC124_MOUSE	11	3.38921	4.61659	sp|Q9D8X2|CC124_MOUSE	1.22738	0.55351	1.90124	4.0029	0.00248868	0.0148353	523070000	307950000	1149800000	535300000	267110000	916840000	1059000000	892660000	3.59452	3.13086	3.8907	2.94076	4.58072	4.88231	4.65907	4.34424
sp|Q8BHN0|PPM1L_MOUSE	sp|Q8BHN0|PPM1L_MOUSE	4	-4.47684	-1.9844	sp|Q8BHN0|PPM1L_MOUSE	2.49244	1.19082	3.79407	-3.64603	0.00253587	0.0150747	804350	1200500	5847600	3349400	NA	10190000	NA	10805000	-5.68343	-4.30551	-3.89729	-4.02113	NA	-1.88068	NA	-2.08812
sp|Q62261|SPTB2_MOUSE	sp|Q62261|SPTB2_MOUSE	45	1.50699	2.84362	sp|Q62261|SPTB2_MOUSE	1.33663	0.598724	2.07454	2.1753	0.00257609	0.0152113	150210000	66840000	310020000	148310000	54474000	245410000	381140000	381360000	1.80741	1.08297	1.95789	1.17969	2.27212	2.90129	3.09612	3.10495
sp|Q6PDH0|PHLB1_MOUSE	sp|Q6PDH0|PHLB1_MOUSE	5	0.0176855	-1.4423	sp|Q6PDH0|PHLB1_MOUSE	-1.45998	-2.26595	-0.654013	-0.712306	0.00257537	0.0152113	33072000	40453000	83963000	62296000	3237500	18475000	28764000	10717000	-0.360235	0.409787	0.0316339	-0.010444	-1.82678	-0.986352	-0.856019	-2.10003
sp|B2RR83|YTDC2_MOUSE	sp|B2RR83|YTDC2_MOUSE	8	-0.204979	-2.64664	sp|B2RR83|YTDC2_MOUSE	-2.44166	-3.78995	-1.09337	-1.42581	0.0025801	0.0152113	31282000	20444000	99994000	55692000	596680	12356000	18578000	5077500	-0.439937	-0.505082	0.289302	-0.164198	-4.28238	-1.59099	-1.52461	-3.18858
sp|Q9D6J6|NDUV2_MOUSE	sp|Q9D6J6|NDUV2_MOUSE	2	-4.39449	-2.91897	sp|Q9D6J6|NDUV2_MOUSE	1.47553	0.678167	2.27288	-3.55134	0.00259767	0.0152311	NA	1735000	3050600	2337200	1306000	5387500	9253300	5389500	NA	-3.81182	-4.85682	-4.51483	-3.14496	-2.83861	-2.59062	-3.10168
sp|O08599|STXB1_MOUSE	sp|O08599|STXB1_MOUSE	3	-3.48119	-2.07355	sp|O08599|STXB1_MOUSE	1.40764	0.64698	2.1683	-2.67682	0.00259738	0.0152311	3889000	3010300	5664500	NA	2908500	10402000	9980600	11580000	-3.42623	-3.07313	-3.9442	NA	-1.98239	-1.84973	-2.4749	-1.98718
sp|P06745|G6PI_MOUSE	sp|P06745|G6PI_MOUSE	5	-3.29359	-0.645601	sp|P06745|G6PI_MOUSE	2.64799	1.31367	3.98231	-1.1752	0.00260876	0.0152545	NA	NA	8805900	NA	5998800	17066000	43927000	35932000	NA	NA	-3.29359	NA	-0.931247	-1.10559	-0.208447	-0.337119
sp|Q9NWG9|MAGH1_MOUSE	sp|Q9NWG9|MAGH1_MOUSE	3	-2.21293	-0.515625	sp|Q9NWG9|MAGH1_MOUSE	1.69731	0.776469	2.61814	-1.24304	0.00265917	0.0155011	8422700	10777000	11071000	NA	7525100	28888000	35647000	29632000	-2.31934	-1.36341	-2.95604	NA	-0.602099	-0.31448	-0.527892	-0.618028
sp|Q8CCF0|PRP31_MOUSE	sp|Q8CCF0|PRP31_MOUSE	13	0.562421	2.18525	sp|Q8CCF0|PRP31_MOUSE	1.62283	0.721621	2.52403	1.37383	0.00267261	0.0155011	50415000	66358000	71588000	143690000	31252000	172490000	224530000	272940000	0.243646	1.07326	-0.203494	1.13627	1.46532	2.37133	2.2868	2.61753
sp|P61982|1433G_MOUSE	sp|P61982|1433G_MOUSE	9	1.69864	2.91158	sp|P61982|1433G_MOUSE	1.21294	0.539397	1.88647	2.30511	0.00267159	0.0155011	166430000	74546000	267630000	245280000	110430000	183040000	376610000	311420000	1.95428	1.22924	1.74107	1.86997	3.29819	2.46056	3.07783	2.80972
sp|Q9DB42|ZN593_MOUSE	sp|Q9DB42|ZN593_MOUSE	6	2.43843	3.5438	sp|Q9DB42|ZN593_MOUSE	1.10537	0.489449	1.72129	2.99111	0.0027293	0.0157872	218880000	174070000	526070000	336370000	96734000	438250000	604190000	498630000	2.34667	2.36609	2.73767	2.30328	3.10592	3.77285	3.80077	3.49566
sp|O35887|CALU_MOUSE	sp|O35887|CALU_MOUSE	8	-3.1564	0.715056	sp|O35887|CALU_MOUSE	3.87146	1.76028	5.98263	-0.944141	0.00274097	0.0158121	776510	6932200	24571000	NA	32365000	36079000	69734000	79827000	-5.73388	-1.95492	-1.78041	NA	1.51614	0.0196244	0.498397	0.826065
sp|P83510|TNIK_MOUSE	sp|P83510|TNIK_MOUSE	36	2.74264	3.81723	sp|P83510|TNIK_MOUSE	1.0746	0.47476	1.67443	3.27994	0.00275951	0.0158764	235010000	279870000	439740000	577980000	159390000	432690000	567380000	695050000	2.44852	3.00268	2.47334	3.04601	3.83103	3.75366	3.70463	3.97962
sp|Q920E5|FPPS_MOUSE	sp|Q920E5|FPPS_MOUSE	3	-4.98028	-2.21213	sp|Q920E5|FPPS_MOUSE	2.76815	1.25358	4.28272	-3.39848	0.00279542	0.0159124	1191400	NA	5353400	920970	2661600	3376200	29139000	8965400	-5.12073	NA	-4.0275	-5.79261	-2.11119	-3.54103	-0.836208	-2.36008
sp|Q99LG0|UBP16_MOUSE	sp|Q99LG0|UBP16_MOUSE	3	-2.43617	-1.1743	sp|Q99LG0|UBP16_MOUSE	1.26187	0.556595	1.96714	-1.80524	0.00278151	0.0159124	9677100	5738500	10577000	10976000	5793000	18090000	26245000	14092000	-2.12048	-2.20826	-3.02335	-2.39259	-0.981935	-1.01801	-0.99619	-1.70109
sp|Q9JL26|FMNL1_MOUSE;sp|A2APV2|FMNL2_MOUSE	sp|Q9JL26|FMNL1_MOUSE	2	-2.57815	-3.84166	sp|Q9JL26|FMNL1_MOUSE	-1.26351	-1.97005	-0.556974	-3.20991	0.00279	0.0159124	4696000	5059900	14399000	12529000	807000	3804000	3263500	2957000	-3.15615	-2.37697	-2.56846	-2.21102	-3.84396	-3.36171	-4.18458	-3.9764
sp|Q8VDM1|ZGPAT_MOUSE	sp|Q8VDM1|ZGPAT_MOUSE	3	-1.52139	-2.99389	sp|Q8VDM1|ZGPAT_MOUSE	-1.4725	-2.27707	-0.667925	-2.15246	0.0027732	0.0159124	14505000	8782600	24164000	28116000	974330	6378200	7931300	NA	-1.54077	-1.63775	-1.80504	-1.102	-3.57036	-2.58489	-2.82641	NA
sp|P70168|IMB1_MOUSE	sp|P70168|IMB1_MOUSE	7	-1.73717	-0.257789	sp|P70168|IMB1_MOUSE	1.47938	0.649309	2.30944	-0.997477	0.00284942	0.016142	13909000	7706300	21803000	19872000	9887100	15338000	58813000	52044000	-1.60087	-1.813	-1.95665	-1.57814	-0.205721	-1.26605	0.237895	0.202716
sp|Q922U1|PRPF3_MOUSE	sp|Q922U1|PRPF3_MOUSE	7	1.03995	-0.539109	sp|Q922U1|PRPF3_MOUSE	-1.57906	-2.46513	-0.692991	0.25042	0.0028508	0.016142	76710000	74010000	193450000	115190000	4369000	48808000	33178000	29980000	0.844866	1.21957	1.26242	0.832941	-1.39157	0.473819	-0.637672	-0.601015
sp|Q99L47|F10A1_MOUSE	sp|Q99L47|F10A1_MOUSE	4	-2.74682	-0.067566	sp|Q99L47|F10A1_MOUSE	2.67926	1.24301	4.11551	-0.960652	0.00293089	0.0165518	NA	NA	24769000	4156000	8946600	23166000	66042000	56084000	NA	NA	-1.76857	-3.72508	-0.35086	-0.646263	0.4152	0.311658
sp|Q9WTQ5|AKA12_MOUSE	sp|Q9WTQ5|AKA12_MOUSE	4	-2.95543	-1.57472	sp|Q9WTQ5|AKA12_MOUSE	1.3807	0.600907	2.1605	-2.26507	0.00296702	0.0167119	7483400	3250500	7101800	8446400	4877100	8715400	23052000	13563000	-2.48871	-2.97022	-3.61075	-2.75203	-1.23182	-2.11563	-1.19459	-1.75684
sp|Q9Z0J4|NOS1_MOUSE	sp|Q9Z0J4|NOS1_MOUSE	8	-1.63269	-0.182962	sp|Q9Z0J4|NOS1_MOUSE	1.44973	0.629252	2.2702	-0.907826	0.00300507	0.0168819	17534000	7640400	20974000	22246000	8467400	18977000	60426000	58204000	-1.26913	-1.82452	-2.01382	-1.4233	-0.430793	-0.946057	0.279277	0.365725
sp|Q91ZR2|SNX18_MOUSE	sp|Q91ZR2|SNX18_MOUSE	9	1.9521	3.19969	sp|Q91ZR2|SNX18_MOUSE	1.24759	0.539652	1.95552	2.5759	0.00305405	0.0171123	245200000	128190000	268030000	201450000	131640000	330110000	409700000	287230000	2.50932	1.95596	1.74327	1.59986	3.55329	3.34694	3.20663	2.69189
sp|Q9R1P4|PSA1_MOUSE	sp|Q9R1P4|PSA1_MOUSE	6	-1.46095	-0.0741212	sp|Q9R1P4|PSA1_MOUSE	1.38682	0.615784	2.15787	-0.668475	0.0030706	0.0171602	14867000	NA	32757000	20717000	11908000	21560000	54773000	54294000	-1.50546	NA	-1.35638	-1.521	0.0643225	-0.75425	0.129052	0.264391
sp|Q9CPT5|NOP16_MOUSE	sp|Q9CPT5|NOP16_MOUSE	8	-0.875627	0.554564	sp|Q9CPT5|NOP16_MOUSE	1.43019	0.614707	2.24567	-0.160532	0.00314589	0.0175353	33685000	9343600	40062000	41909000	11327000	73094000	73815000	66521000	-0.333929	-1.55474	-1.05952	-0.554323	-0.00830852	1.08083	0.585383	0.560354
sp|Q8CGK3|LONM_MOUSE	sp|Q8CGK3|LONM_MOUSE	14	0.270986	1.42262	sp|Q8CGK3|LONM_MOUSE	1.15163	0.494545	1.80872	0.846801	0.00315865	0.0175588	51064000	30941000	112260000	78777000	27710000	65979000	178690000	129880000	0.261968	0.0504375	0.459928	0.311611	1.29066	0.926901	1.93755	1.53535
sp|Q9DCR2|AP3S1_MOUSE	sp|Q9DCR2|AP3S1_MOUSE	3	-2.22055	-1.14535	sp|Q9DCR2|AP3S1_MOUSE	1.0752	0.461476	1.68893	-1.68295	0.00316647	0.0175588	9619700	5863200	15392000	13549000	3965700	18493000	30420000	18635000	-2.12901	-2.17944	-2.47012	-2.10363	-1.5322	-0.984889	-0.770407	-1.2939
sp|Q80WW9|DDRGK_MOUSE	sp|Q80WW9|DDRGK_MOUSE	6	-1.25541	0.905218	sp|Q80WW9|DDRGK_MOUSE	2.16063	0.925714	3.39554	-0.175096	0.00319208	0.0176552	12607000	4854600	83218000	33393000	11729000	59972000	132660000	111510000	-1.74164	-2.43249	0.0184912	-0.865992	0.0423304	0.783422	1.48198	1.31314
sp|Q99PU8|DHX30_MOUSE	sp|Q99PU8|DHX30_MOUSE	54	5.59905	6.97813	sp|Q99PU8|DHX30_MOUSE	1.37909	0.588833	2.16934	6.28859	0.00324266	0.0178713	2465500000	1787000000	3141200000	4058300000	2609600000	2575300000	4541300000	4501300000	5.81529	5.48804	5.37272	5.72013	7.89026	6.43464	6.88577	6.70187
sp|Q5SWD9|TSR1_MOUSE	sp|Q5SWD9|TSR1_MOUSE	13	1.07703	2.1279	sp|Q5SWD9|TSR1_MOUSE	1.05087	0.448535	1.6532	1.60246	0.00324782	0.0178713	69416000	71747000	197570000	143550000	38650000	163830000	218660000	204600000	0.701753	1.17794	1.2935	1.13493	1.77382	2.29391	2.24629	2.19757
sp|P58069|RASA2_MOUSE	sp|P58069|RASA2_MOUSE	10	0.407668	1.82042	sp|P58069|RASA2_MOUSE	1.41275	0.602508	2.223	1.11404	0.00325979	0.0178914	73186000	64102000	63264000	73263000	42201000	138250000	181400000	116820000	0.777505	1.02689	-0.385775	0.212047	1.90145	2.03874	1.96057	1.38093
sp|Q9R1P3|PSB2_MOUSE	sp|Q9R1P3|PSB2_MOUSE	3	-2.46905	-0.662972	sp|Q9R1P3|PSB2_MOUSE	1.80608	0.76892	2.84324	-1.56601	0.00328545	0.0179862	6756100	4732000	19844000	8909500	14060000	9423000	36773000	32603000	-2.63515	-2.46678	-2.09548	-2.67879	0.305535	-1.9983	-0.480328	-0.478794
sp|Q3U7R1|ESYT1_MOUSE	sp|Q3U7R1|ESYT1_MOUSE	16	0.0996151	1.33884	sp|Q3U7R1|ESYT1_MOUSE	1.23923	0.526838	1.95161	0.719228	0.00330658	0.0180558	60117000	27484000	67030000	78777000	42282000	76391000	121310000	87440000	0.495746	-0.10839	-0.300506	0.311611	1.90423	1.14714	1.34519	0.958803
sp|O70318|E41L2_MOUSE	sp|O70318|E41L2_MOUSE	31	2.23634	3.40699	sp|O70318|E41L2_MOUSE	1.17065	0.497308	1.84399	2.82166	0.00331781	0.0180711	264900000	164870000	358880000	243210000	164200000	370750000	369650000	402340000	2.62001	2.2933	2.1737	1.85834	3.8742	3.52144	3.0493	3.18299
sp|Q8BTV2|CPSF7_MOUSE	sp|Q8BTV2|CPSF7_MOUSE	13	4.33038	3.31058	sp|Q8BTV2|CPSF7_MOUSE	-1.01979	-1.6075	-0.432086	3.82048	0.00335709	0.0182388	953060000	602020000	1799700000	1427700000	89200000	357490000	441840000	488350000	4.45388	4.02951	4.55138	4.28674	2.98818	3.4667	3.32214	3.4653
sp|P32067|LA_MOUSE	sp|P32067|LA_MOUSE	17	3.5405	4.4764	sp|P32067|LA_MOUSE	0.935903	0.395639	1.47617	4.00845	0.00339137	0.0183785	521570000	369950000	940900000	865370000	259830000	782620000	820630000	960880000	3.59041	3.37676	3.59502	3.5998	4.54059	4.6444	4.26905	4.45156
sp|Q8C6B9|AROS_MOUSE	sp|Q8C6B9|AROS_MOUSE	4	-0.462631	0.581328	sp|Q8C6B9|AROS_MOUSE	1.04396	0.440518	1.6474	0.0593486	0.00341877	0.0184803	29820000	23761000	59831000	41419000	13192000	69615000	77107000	61782000	-0.508494	-0.30352	-0.468048	-0.57046	0.213008	1.00753	0.652115	0.452658
sp|Q9CYK1|SYWM_MOUSE	sp|Q9CYK1|SYWM_MOUSE	2	-1.87789	-3.28687	sp|Q9CYK1|SYWM_MOUSE	-1.40898	-2.22409	-0.593868	-2.58238	0.00343605	0.0185271	13968000	6399500	26441000	12793000	1472900	2277300	5466400	7354900	-1.5948	-2.06211	-1.67224	-2.18241	-2.97034	-4.13287	-3.39566	-2.64862
sp|Q8BNV1|TRM2A_MOUSE	sp|Q8BNV1|TRM2A_MOUSE	19	3.59171	4.54641	sp|Q8BNV1|TRM2A_MOUSE	0.954696	0.395662	1.51373	4.06906	0.00369671	0.0198826	563160000	498690000	972900000	668250000	271680000	768980000	960370000	961670000	3.7003	3.77707	3.64434	3.24513	4.60535	4.61797	4.50955	4.45275
sp|Q9QZQ1|AFAD_MOUSE	sp|Q9QZQ1|AFAD_MOUSE	33	2.84094	3.79069	sp|Q9QZQ1|AFAD_MOUSE	0.949753	0.390129	1.50938	3.31581	0.00383785	0.0205901	312200000	254300000	486510000	563740000	165580000	443210000	503400000	688110000	2.85533	2.87424	2.62239	3.01178	3.88636	3.78976	3.52164	3.965
sp|Q69ZA1|CDK13_MOUSE	sp|Q69ZA1|CDK13_MOUSE	5	-4.44101	-2.11402	sp|Q69ZA1|CDK13_MOUSE	2.32699	1.01423	3.63975	-2.88968	0.00386797	0.0206999	2872100	NA	NA	1615400	1307000	10664000	15269000	14344000	-3.86039	NA	NA	-5.02163	-3.14385	-1.81234	-1.82461	-1.67526
sp|Q3TJZ6|FA98A_MOUSE	sp|Q3TJZ6|FA98A_MOUSE	5	1.0695	-0.802809	sp|Q3TJZ6|FA98A_MOUSE	-1.87231	-2.97972	-0.764897	0.133346	0.00392581	0.0209572	89160000	42422000	253060000	138490000	2611900	40296000	36157000	27024000	1.06029	0.473499	1.65852	1.08569	-2.13856	0.185773	-0.506165	-0.752279
sp|Q5RJH6|SMG7_MOUSE	sp|Q5RJH6|SMG7_MOUSE	2	-3.08825	-5.19503	sp|Q5RJH6|SMG7_MOUSE	-2.10679	-3.25939	-0.954188	-3.93096	0.00394784	0.0210225	NA	3294000	13989000	4228700	264980	NA	NA	1537900	NA	-2.9524	-2.61106	-3.70128	-5.46101	NA	NA	-4.92906
sp|Q9D2E2|TOE1_MOUSE	sp|Q9D2E2|TOE1_MOUSE	8	2.41516	1.44858	sp|Q9D2E2|TOE1_MOUSE	-0.966581	-1.53998	-0.393187	1.93187	0.00399561	0.0212242	198350000	153840000	482300000	431500000	32330000	80538000	138840000	126900000	2.2056	2.20047	2.60957	2.645	1.51456	1.2266	1.55162	1.50153
sp|Q9D937|CK098_MOUSE	sp|Q9D937|CK098_MOUSE	5	1.36838	2.56233	sp|Q9D937|CK098_MOUSE	1.19394	0.484878	1.90301	1.96536	0.00402243	0.0212718	92074000	87471000	210230000	192640000	42218000	289380000	269380000	275840000	1.10636	1.44358	1.38509	1.53851	1.90203	3.14901	2.56534	2.63293
sp|Q3TZZ7|ESYT2_MOUSE	sp|Q3TZZ7|ESYT2_MOUSE	17	0.939643	2.06515	sp|Q3TZZ7|ESYT2_MOUSE	1.12551	0.456755	1.79427	1.5024	0.0040343	0.0212718	103500000	37501000	145510000	165960000	49419000	135970000	189720000	189650000	1.27391	0.308208	0.842487	1.33397	2.13071	2.01375	2.02915	2.08701
sp|Q3U1J4|DDB1_MOUSE	sp|Q3U1J4|DDB1_MOUSE	24	1.51421	2.42675	sp|Q3U1J4|DDB1_MOUSE	0.912534	0.370431	1.45464	1.97048	0.00402959	0.0212718	147110000	92606000	209300000	171710000	61881000	183180000	230400000	245270000	1.77754	1.52006	1.37855	1.3807	2.45723	2.46171	2.32628	2.46177
sp|Q9QX47|SON_MOUSE	sp|Q9QX47|SON_MOUSE	15	0.278273	2.16331	sp|Q9QX47|SON_MOUSE	1.88504	0.762485	3.00759	1.22079	0.00408818	0.0214505	51746000	77819000	109170000	33211000	80350000	159130000	228750000	106880000	0.280971	1.28684	0.418769	-0.873491	2.83647	2.25016	2.31528	1.25134
sp|P26369|U2AF2_MOUSE	sp|P26369|U2AF2_MOUSE	13	6.07465	4.897	sp|P26369|U2AF2_MOUSE	-1.17766	-1.87877	-0.476546	5.48583	0.00408153	0.0214505	2453800000	2145800000	7436500000	5404800000	351920000	1010400000	899980000	1571400000	5.80847	5.73333	6.64356	6.11325	4.9811	5.02836	4.41022	5.16831
sp|Q3V3V9|CARL2_MOUSE	sp|Q3V3V9|CARL2_MOUSE	5	-2.20584	-0.962491	sp|Q3V3V9|CARL2_MOUSE	1.24335	0.501019	1.98568	-1.58417	0.0041511	0.0217275	10391000	6057000	16717000	11567000	3736400	17029000	28092000	38666000	-2.01853	-2.13584	-2.34835	-2.32063	-1.61868	-1.10885	-0.892174	-0.230259
sp|Q6ZQ29|TAOK2_MOUSE	sp|Q6ZQ29|TAOK2_MOUSE	5	0.143865	-0.876046	sp|Q6ZQ29|TAOK2_MOUSE	-1.01991	-1.62912	-0.410706	-0.366091	0.00416232	0.0217332	43777000	44002000	75453000	69387000	6850300	23814000	24487000	21900000	0.0414269	0.522521	-0.125954	0.137467	-0.738518	-0.604797	-1.10223	-1.05864
sp|Q8C0T9|ADCYA_MOUSE	sp|Q8C0T9|ADCYA_MOUSE	2	-1.04156	-4.08389	sp|Q8C0T9|ADCYA_MOUSE	-3.04234	-4.7909	-1.29378	-2.05567	0.00427194	0.0222514	14807000	5248200	45268000	93887000	NA	2160100	3790800	NA	-1.51125	-2.32799	-0.879358	0.552367	NA	-4.21228	-3.9555	NA
sp|P62267|RS23_MOUSE	sp|P62267|RS23_MOUSE	4	1.51656	2.90092	sp|P62267|RS23_MOUSE	1.38436	0.553149	2.21557	2.20874	0.00429255	0.0223047	123830000	88475000	283790000	156000000	48826000	289360000	569530000	275510000	1.53079	1.45888	1.82753	1.24905	2.11318	3.14891	3.71041	2.63119
sp|Q9D0E1|HNRPM_MOUSE	sp|Q9D0E1|HNRPM_MOUSE	35	6.02436	4.78444	sp|Q9D0E1|HNRPM_MOUSE	-1.23993	-1.98618	-0.493679	5.4044	0.00435276	0.0225629	3563500000	2878100000	5248200000	3451700000	233660000	1178800000	1443800000	901200000	6.34289	6.12695	6.12962	5.49799	4.38645	5.26005	5.13313	4.35812
sp|P0CB42|ALKB1_MOUSE	sp|P0CB42|ALKB1_MOUSE	2	-1.95308	-4.74358	sp|P0CB42|ALKB1_MOUSE	-2.79049	-4.40274	-1.17825	-3.34833	0.00439233	0.0227131	13528000	7105000	17313000	NA	1181400	NA	918360	1661600	-1.64065	-1.92191	-2.29669	NA	-3.29055	NA	-6.12385	-4.81632
sp|Q8R502|LRC8C_MOUSE	sp|Q8R502|LRC8C_MOUSE	4	-0.916344	-3.88121	sp|Q8R502|LRC8C_MOUSE	-2.96486	-4.72196	-1.20777	-2.187	0.00442612	0.0228328	33337000	3106100	80572000	52077000	NA	3645400	5580100	1619500	-0.348803	-3.03113	-0.0291578	-0.256281	NA	-3.42572	-3.36417	-4.85372
sp|Q61171|PRDX2_MOUSE	sp|Q61171|PRDX2_MOUSE	8	1.51793	2.7414	sp|Q61171|PRDX2_MOUSE	1.22347	0.48282	1.96412	2.12966	0.00450481	0.023183	125800000	69654000	295330000	186460000	104830000	136870000	331420000	317300000	1.55339	1.13825	1.8863	1.49377	3.22262	2.02367	2.88233	2.83698
sp|Q8BMK4|CKAP4_MOUSE	sp|Q8BMK4|CKAP4_MOUSE	27	3.49089	5.15103	sp|Q8BMK4|CKAP4_MOUSE	1.66014	0.654033	2.66625	4.32096	0.00453412	0.023278	541130000	278390000	1450700000	597400000	204010000	1465900000	2430600000	1304700000	3.64314	2.99557	4.23349	3.09135	4.18941	5.58768	5.92975	4.89728
sp|E9PVA8|GCN1_MOUSE	sp|E9PVA8|GCN1_MOUSE	6	1.93103	3.35077	sp|E9PVA8|GCN1_MOUSE	1.41974	0.558371	2.28112	2.6409	0.0045637	0.023374	275920000	145500000	231670000	173090000	175140000	313420000	462210000	304130000	2.67839	2.12575	1.52829	1.39168	3.96786	3.26896	3.39108	2.7752
sp|P62141|PP1B_MOUSE	sp|P62141|PP1B_MOUSE	8	0.282409	-1.40505	sp|P62141|PP1B_MOUSE	-1.68746	-2.71202	-0.662899	-0.56132	0.00458363	0.0234201	23004000	35631000	159000000	112210000	3041200	21854000	21783000	14224000	-0.880205	0.239636	0.973227	0.796978	-1.91761	-0.733893	-1.28119	-1.6875
sp|P56183|RRP1_MOUSE	sp|P56183|RRP1_MOUSE	4	-2.79044	-1.58469	sp|P56183|RRP1_MOUSE	1.20575	0.486178	1.92533	-2.10144	0.00460233	0.0234599	6933500	NA	14870000	5865700	3404200	12051000	16958000	18657000	-2.59803	NA	-2.521	-3.25231	-1.75388	-1.62856	-1.66415	-1.29218
sp|P13705|MSH3_MOUSE	sp|P13705|MSH3_MOUSE	2	-2.11353	-4.50537	sp|P13705|MSH3_MOUSE	-2.39183	-3.79043	-0.993236	-3.30945	0.00467966	0.0237975	NA	2557200	24197000	25319000	NA	2667300	1806900	2019500	NA	-3.29181	-1.80303	-1.24577	NA	-3.89527	-5.08876	-4.53207
sp|Q91XW8|FKBP6_MOUSE	sp|Q91XW8|FKBP6_MOUSE	4	-0.656878	1.16097	sp|Q91XW8|FKBP6_MOUSE	1.81785	0.708601	2.9271	0.252048	0.00471944	0.0238304	29054000	42595000	30019000	28662000	37095000	86547000	55999000	120990000	-0.545768	0.478955	-1.48509	-1.07561	1.7142	1.33475	0.162908	1.43204
sp|Q9D1G1|RAB1B_MOUSE	sp|Q9D1G1|RAB1B_MOUSE	4	-2.9399	-1.59176	sp|Q9D1G1|RAB1B_MOUSE	1.34814	0.525685	2.1706	-2.26583	0.00471353	0.0238304	5956800	5356700	8175200	5917000	6240800	9009700	17775000	12852000	-2.8155	-2.30055	-3.40318	-3.24036	-0.873822	-2.06571	-1.59219	-1.83531
sp|Q8C3F2|F120C_MOUSE	sp|Q8C3F2|F120C_MOUSE	8	0.0151969	-2.49879	sp|Q8C3F2|F120C_MOUSE	-2.51399	-4.04786	-0.980121	-1.2418	0.00471651	0.0238304	68905000	24238000	51679000	79871000	463990	8427000	14494000	18851000	0.69117	-0.276875	-0.684041	0.330534	-4.64759	-2.16621	-1.90428	-1.2771
sp|Q5SWU9|ACACA_MOUSE	sp|Q5SWU9|ACACA_MOUSE	81	5.05428	6.26822	sp|Q5SWU9|ACACA_MOUSE	1.21394	0.470845	1.95703	5.66125	0.00480748	0.024218	1547800000	1561800000	1829600000	2748700000	1367800000	1670000000	2626700000	3389700000	5.14844	5.30747	4.57568	5.18552	6.95227	5.7836	6.04842	6.28857
sp|O89086|RBM3_MOUSE	sp|O89086|RBM3_MOUSE	5	1.90238	3.83326	sp|O89086|RBM3_MOUSE	1.93088	0.7456	3.11615	2.86782	0.00488664	0.0245591	58430000	140290000	449650000	408990000	127180000	331960000	559990000	1212000000	0.454976	2.07687	2.5062	2.57149	3.50324	3.35534	3.68457	4.78988
sp|Q9QUM9|PSA6_MOUSE	sp|Q9QUM9|PSA6_MOUSE	3	-2.28217	-0.634288	sp|Q9QUM9|PSA6_MOUSE	1.64788	0.633286	2.66248	-1.45823	0.00497249	0.0249322	14017000	4042900	16236000	10376000	9284100	12736000	25050000	58490000	-1.58979	-2.67777	-2.3914	-2.46972	-0.297092	-1.54546	-1.06746	0.372868
sp|Q9DAW6|PRP4_MOUSE	sp|Q9DAW6|PRP4_MOUSE	6	-0.296275	-1.94259	sp|Q9DAW6|PRP4_MOUSE	-1.64631	-2.66047	-0.632152	-1.11943	0.00498762	0.0249497	32297000	32351000	43460000	64553000	1679400	21087000	13971000	9719200	-0.3942	0.110177	-0.939463	0.0383867	-2.77983	-0.787592	-1.96049	-2.24244
sp|P50580|PA2G4_MOUSE	sp|P50580|PA2G4_MOUSE	23	7.52502	8.59461	sp|P50580|PA2G4_MOUSE	1.06959	0.407701	1.73148	8.05981	0.00512062	0.0255555	9904000000	6509100000	17323000000	11774000000	3888100000	12428000000	16319000000	13174000000	7.80703	7.22094	7.89056	7.18155	8.46921	8.80041	8.8421	8.26672
sp|Q61495|DSG1A_MOUSE;sp|Q7TSF1|DSG1B_MOUSE;sp|Q7TSF0|DSG1C_MOUSE	sp|Q61495|DSG1A_MOUSE	2	-3.57629	0.279334	sp|Q61495|DSG1A_MOUSE	3.85562	1.55876	6.15248	-1.64848	0.00515834	0.025684	1103200	6285800	8127400	NA	35966000	14596000	NA	64229000	-5.2309	-2.08614	-3.41183	NA	1.66932	-1.34058	NA	0.50926
sp|Q9D0I8|MRT4_MOUSE	sp|Q9D0I8|MRT4_MOUSE	13	2.76316	3.8132	sp|Q9D0I8|MRT4_MOUSE	1.05004	0.399074	1.70101	3.28818	0.00517443	0.0257044	248620000	283750000	573810000	428860000	106990000	493600000	648530000	775850000	2.52916	3.02114	2.86576	2.63658	3.25224	3.95161	3.90908	4.13988
sp|P62806|H4_MOUSE	sp|P62806|H4_MOUSE	6	0.750446	2.12052	sp|P62806|H4_MOUSE	1.37007	0.51971	2.22044	1.43548	0.00520945	0.0257203	50155000	79479000	140330000	101650000	84584000	162610000	151170000	136390000	0.23624	1.31514	0.789035	0.661368	2.91103	2.28267	1.68175	1.60662
sp|P54775|PRS6B_MOUSE	sp|P54775|PRS6B_MOUSE	3	-3.77109	-2.62536	sp|P54775|PRS6B_MOUSE	1.14574	0.434515	1.85696	-3.19822	0.00521356	0.0257203	2444900	1727400	7121600	4656800	2575800	4218200	11335000	6379200	-4.09105	-3.81771	-3.60664	-3.56897	-2.15877	-3.20637	-2.28028	-2.85601
sp|Q60716|P4HA2_MOUSE	sp|Q60716|P4HA2_MOUSE	4	-0.917513	-2.43179	sp|Q60716|P4HA2_MOUSE	-1.51427	-2.45381	-0.574734	-1.67465	0.00519904	0.0257203	19197000	18135000	47902000	28800000	1637600	4455000	22805000	7734000	-1.13934	-0.665743	-0.795957	-1.06902	-2.81643	-3.12427	-1.21107	-2.57538
sp|Q9CXL3|CG050_MOUSE	sp|Q9CXL3|CG050_MOUSE	4	-1.47289	-0.218884	sp|Q9CXL3|CG050_MOUSE	1.25401	0.472479	2.03554	-0.845887	0.00533419	0.026255	21242000	15073000	18572000	17024000	8134000	30614000	50416000	40536000	-0.994346	-0.913665	-2.19317	-1.79038	-0.489121	-0.227256	0.00227862	-0.161436
sp|P97473|TRBP2_MOUSE	sp|P97473|TRBP2_MOUSE	9	3.0349	4.23358	sp|P97473|TRBP2_MOUSE	1.19868	0.450836	1.94652	3.63424	0.00536697	0.0263559	263070000	375660000	502490000	782790000	304220000	471850000	685940000	857670000	2.61008	3.39729	2.67004	3.46219	4.76961	3.88388	3.99485	4.28597
sp|Q99M04|LIAS_MOUSE	sp|Q99M04|LIAS_MOUSE	8	0.883415	1.81005	sp|Q99M04|LIAS_MOUSE	0.926632	0.34644	1.50682	1.34673	0.00547854	0.0268424	86922000	62986000	151060000	97825000	47000000	110190000	179770000	130100000	1.02388	1.00335	0.897686	0.608743	2.05784	1.69777	1.94676	1.53782
sp|Q9CQ21|MCTS2_MOUSE	sp|Q9CQ21|MCTS2_MOUSE	5	-2.76723	-0.666798	sp|Q9CQ21|MCTS2_MOUSE	2.10044	0.78434	3.41653	-1.71702	0.00550127	0.0268923	1666900	6473800	24749000	9348200	5728500	18983000	39779000	35293000	-4.6397	-2.04663	-1.76976	-2.61285	-0.998193	-0.945582	-0.360152	-0.363267
sp|P24547|IMDH2_MOUSE	sp|P24547|IMDH2_MOUSE	11	2.03022	0.904549	sp|P24547|IMDH2_MOUSE	-1.12567	-1.83188	-0.419455	1.46738	0.00554111	0.0270255	155680000	130600000	381640000	273010000	14975000	50962000	127870000	107270000	1.85864	1.98092	2.26438	2.01692	0.397081	0.53873	1.42574	1.25665
sp|P63242|IF5A1_MOUSE;sp|Q8BGY2|IF5A2_MOUSE	sp|P63242|IF5A1_MOUSE	6	-0.0689442	1.33722	sp|P63242|IF5A1_MOUSE	1.40616	0.523599	2.28872	0.634137	0.00555465	0.0270301	25321000	25861000	105320000	77610000	18197000	73679000	130410000	194020000	-0.742748	-0.189987	0.365825	0.291133	0.68004	1.09281	1.45582	2.1202
sp|Q9DBZ1|IKIP_MOUSE	sp|Q9DBZ1|IKIP_MOUSE	9	-0.223299	0.885017	sp|Q9DBZ1|IKIP_MOUSE	1.10832	0.412275	1.80436	0.330859	0.00557375	0.0270617	56352000	25675000	47470000	50912000	21338000	70928000	93150000	70839000	0.403108	-0.199664	-0.809316	-0.287323	0.911247	1.03561	0.941206	0.652
sp|Q8CJG1|AGO1_MOUSE	sp|Q8CJG1|AGO1_MOUSE	12	-0.111788	-1.33997	sp|Q8CJG1|AGO1_MOUSE	-1.22818	-2.00031	-0.456053	-0.725879	0.00560729	0.0271631	38571000	33109000	55386000	69183000	7019300	12622000	13931000	20812000	-0.13992	0.141224	-0.581886	0.133427	-0.703131	-1.55898	-1.96487	-1.13289
sp|Q922Q9|CHID1_MOUSE	sp|Q922Q9|CHID1_MOUSE	3	-0.719984	-2.6239	sp|Q922Q9|CHID1_MOUSE	-1.90392	-3.10613	-0.701714	-1.67194	0.0057493	0.0277883	16670000	6932400	90465000	76693000	1939300	5432100	13853000	5303800	-1.3415	-1.95488	0.141622	0.274825	-2.5709	-2.82622	-1.97346	-3.12504
sp|P60060|SC61G_MOUSE	sp|P60060|SC61G_MOUSE	2	-2.50121	-0.727281	sp|P60060|SC61G_MOUSE	1.77393	0.652651	2.89521	-1.61425	0.00578313	0.0278581	9836400	6435500	10985000	7662700	8870800	12123000	19755000	64013000	-2.0971	-2.05458	-2.96754	-2.88564	-0.363214	-1.61961	-1.43066	0.504351
sp|Q9CQQ8|LSM7_MOUSE	sp|Q9CQQ8|LSM7_MOUSE	2	0.755092	-1.71856	sp|Q9CQQ8|LSM7_MOUSE	-2.47365	-4.03753	-0.909774	-0.481735	0.00578971	0.0278581	53958000	13092000	359940000	202050000	5003600	5532800	17172000	19390000	0.340928	-1.10255	2.17805	1.60394	-1.19464	-2.79861	-1.64497	-1.23602
sp|Q9WTM5|RUVB2_MOUSE	sp|Q9WTM5|RUVB2_MOUSE	15	1.37104	2.22777	sp|Q9WTM5|RUVB2_MOUSE	0.856727	0.31239	1.40106	1.79941	0.00595576	0.028593	122650000	78961000	197270000	170310000	46896000	174980000	237270000	190350000	1.51707	1.30637	1.29126	1.36947	2.05462	2.39287	2.37121	2.09237
sp|Q8VHK9|DHX36_MOUSE	sp|Q8VHK9|DHX36_MOUSE	34	4.32227	5.45965	sp|Q8VHK9|DHX36_MOUSE	1.13738	0.410044	1.86472	4.89096	0.0061773	0.0295904	583010000	1063800000	1457900000	1674700000	353270000	1278700000	2264800000	2183900000	3.74992	4.79271	4.24079	4.50568	4.98666	5.38232	5.8217	5.64794
sp|Q99LX0|PARK7_MOUSE	sp|Q99LX0|PARK7_MOUSE	4	-1.53181	0.253675	sp|Q99LX0|PARK7_MOUSE	1.78548	0.639108	2.93186	-0.639067	0.00631847	0.0301321	22655000	5196400	25622000	26850000	33110000	22255000	53786000	47541000	-0.902102	-2.34128	-1.71864	-1.16521	1.54918	-0.706563	0.10124	0.0708441
sp|Q8K3Y3|LN28A_MOUSE	sp|Q8K3Y3|LN28A_MOUSE	4	2.81168	1.81718	sp|Q8K3Y3|LN28A_MOUSE	-0.994504	-1.63301	-0.356001	2.31443	0.00631726	0.0301321	268390000	274310000	409650000	677200000	40418000	110650000	151410000	183850000	2.63875	2.97578	2.36882	3.26338	1.83877	1.70403	1.68418	2.04174
sp|Q9CWJ9|PUR9_MOUSE	sp|Q9CWJ9|PUR9_MOUSE	9	-0.323778	0.732265	sp|Q9CWJ9|PUR9_MOUSE	1.05604	0.374861	1.73722	0.204243	0.00648485	0.0307887	43325000	28586000	54954000	38449000	25762000	48223000	85922000	62559000	0.026561	-0.0556882	-0.593432	-0.672551	1.18482	0.455695	0.817671	0.470871
sp|Q6PGH1|BUD31_MOUSE	sp|Q6PGH1|BUD31_MOUSE	4	0.231303	1.09749	sp|Q6PGH1|BUD31_MOUSE	0.866191	0.307596	1.42479	0.664399	0.00647666	0.0307887	49781000	32823000	102790000	74778000	20116000	72628000	102920000	118310000	0.225519	0.129594	0.329969	0.24013	0.825617	1.07121	1.09375	1.39939
sp|O70591|PFD2_MOUSE	sp|O70591|PFD2_MOUSE	3	-1.42696	-0.197019	sp|O70591|PFD2_MOUSE	1.22994	0.436058	2.02382	-0.811988	0.0065092	0.0308361	15499000	7744000	33464000	27535000	13345000	17109000	51104000	47220000	-1.44583	-1.80646	-1.32489	-1.13065	0.229752	-1.10181	0.0230089	0.0609716
sp|P26638|SYSC_MOUSE	sp|P26638|SYSC_MOUSE	30	6.02521	7.60916	sp|P26638|SYSC_MOUSE	1.58395	0.55835	2.60954	6.81718	0.00662467	0.0313139	4118400000	1943000000	8055700000	2755500000	2678400000	4037800000	11829000000	5708200000	6.55018	5.60024	6.7615	5.18891	7.92805	7.11061	8.34996	7.048
sp|Q9DCX2|ATP5H_MOUSE	sp|Q9DCX2|ATP5H_MOUSE	7	-0.212407	1.02001	sp|Q9DCX2|ATP5H_MOUSE	1.23242	0.433849	2.03098	0.403801	0.00665182	0.0313732	43068000	34282000	39425000	64047000	32036000	56024000	93903000	86565000	0.0180391	0.187897	-1.08315	0.0275895	1.5013	0.681068	0.95352	0.944147
sp|Q9JHN8|STK19_MOUSE	sp|Q9JHN8|STK19_MOUSE	6	-0.391013	0.633319	sp|Q9JHN8|STK19_MOUSE	1.02433	0.359201	1.68946	0.121153	0.00673032	0.0316427	30506000	18299000	67711000	56318000	22494000	66014000	71170000	48109000	-0.475917	-0.653674	-0.2856	-0.148861	0.987854	0.927698	0.529573	0.0881509
sp|Q80UU1|ANKZ1_MOUSE	sp|Q80UU1|ANKZ1_MOUSE	10	0.149609	1.14492	sp|Q80UU1|ANKZ1_MOUSE	0.995316	0.348886	1.64175	0.647266	0.00673844	0.0316427	65862000	23306000	78479000	82164000	25122000	82086000	105860000	92410000	0.626475	-0.32944	-0.0679703	0.369369	1.14829	1.25521	1.13683	1.03936
sp|Q80X85|RT07_MOUSE	sp|Q80X85|RT07_MOUSE	3	-1.63508	-3.02854	sp|Q80X85|RT07_MOUSE	-1.39346	-2.29888	-0.48805	-2.33181	0.00675498	0.031651	17704000	5656100	43800000	13297000	1513200	2863300	9038200	6777600	-1.2553	-2.22764	-0.927971	-2.12939	-2.93114	-3.7887	-2.6266	-2.76773
sp|P61089|UBE2N_MOUSE	sp|P61089|UBE2N_MOUSE	2	-1.89528	-0.494829	sp|P61089|UBE2N_MOUSE	1.40046	0.48988	2.31103	-1.19506	0.00678065	0.0317021	11255000	5333200	32990000	14352000	14673000	19881000	21764000	39799000	-1.90413	-2.30645	-1.34592	-2.02464	0.367499	-0.87611	-1.28253	-0.188174
sp|Q3UGS4|MCRI1_MOUSE	sp|Q3UGS4|MCRI1_MOUSE	2	-3.75799	-1.53214	sp|Q3UGS4|MCRI1_MOUSE	2.22585	0.863086	3.58861	-1.97731	0.00679986	0.0317105	NA	NA	NA	4057500	3958800	8638900	19288000	22835000	NA	NA	NA	-3.75799	-1.53473	-2.12888	-1.46725	-0.997716
sp|Q9CZ04|CSN7A_MOUSE	sp|Q9CZ04|CSN7A_MOUSE	3	-2.92757	-1.60914	sp|Q9CZ04|CSN7A_MOUSE	1.31842	0.489258	2.14759	-2.04862	0.00681199	0.0317105	5261600	3524100	NA	NA	3336600	9888800	20631000	17766000	-2.99325	-2.86188	NA	NA	-1.783	-1.92578	-1.3643	-1.36348
sp|P50396|GDIA_MOUSE	sp|P50396|GDIA_MOUSE	5	-4.16691	-0.5259	sp|P50396|GDIA_MOUSE	3.64101	1.40736	5.87465	-1.2541	0.00686406	0.0318149	NA	NA	4870500	NA	14645000	9104300	39863000	43417000	NA	NA	-4.16691	NA	0.364726	-2.05001	-0.356926	-0.0613841
sp|Q3U1C6|TATD3_MOUSE	sp|Q3U1C6|TATD3_MOUSE	9	0.394025	1.96262	sp|Q3U1C6|TATD3_MOUSE	1.56859	0.546498	2.59068	1.17832	0.00686233	0.0318149	88166000	35523000	82424000	77656000	106930000	100520000	152170000	114170000	1.04423	0.235567	0.00435389	0.291946	3.25142	1.55971	1.69184	1.34749
sp|Q80VP5|CL065_MOUSE	sp|Q80VP5|CL065_MOUSE	4	-0.864967	0.727049	sp|Q80VP5|CL065_MOUSE	1.59202	0.553108	2.63092	-0.0689591	0.00691958	0.032003	34990000	25850000	28715000	21989000	31011000	52738000	98138000	40657000	-0.279486	-0.190558	-1.55058	-1.43924	1.45408	0.590218	1.02099	-0.157093
sp|Q7TPQ3|SHPRH_MOUSE	sp|Q7TPQ3|SHPRH_MOUSE	10	-0.137648	-1.26431	sp|Q7TPQ3|SHPRH_MOUSE	-1.12666	-1.86365	-0.38967	-0.700978	0.00701206	0.032361	42424000	20466000	88912000	55883000	4701800	18895000	13675000	25683000	-0.00354071	-0.50364	0.116087	-0.1595	-1.28498	-0.952566	-1.99324	-0.826445
sp|Q8VHX6|FLNC_MOUSE	sp|Q8VHX6|FLNC_MOUSE	12	-2.2762	-0.735506	sp|Q8VHX6|FLNC_MOUSE	1.54069	0.531665	2.54972	-1.50585	0.00705865	0.0325062	7655200	2661000	25056000	18741000	7704800	11822000	38033000	37164000	-2.45619	-3.23847	-1.75158	-1.65854	-0.567833	-1.6574	-0.428801	-0.287994
sp|P19157|GSTP1_MOUSE;sp|P46425|GSTP2_MOUSE	sp|P19157|GSTP1_MOUSE	6	-2.85041	0.285308	sp|P19157|GSTP1_MOUSE	3.13571	1.10772	5.1637	-1.05857	0.00713035	0.0326477	13051000	NA	22015000	1743700	27340000	15027000	87593000	56398000	-1.69207	NA	-1.94238	-4.91677	1.27114	-1.29684	0.84713	0.319794
sp|Q9CZM2|RL15_MOUSE	sp|Q9CZM2|RL15_MOUSE	7	1.28342	2.97863	sp|Q9CZM2|RL15_MOUSE	1.69521	0.583231	2.80719	2.13102	0.00712069	0.0326477	105450000	154890000	103690000	159630000	40799000	291860000	557050000	413760000	1.30065	2.20959	0.342825	1.28061	1.85239	3.16184	3.67652	3.22377
sp|Q923G2|RPAB3_MOUSE	sp|Q923G2|RPAB3_MOUSE	4	1.50503	0.475471	sp|Q923G2|RPAB3_MOUSE	-1.02956	-1.70515	-0.353971	0.990251	0.00713502	0.0326477	130000000	93400000	238820000	163690000	19270000	55278000	79923000	38693000	1.60043	1.5315	1.57312	1.31507	0.76323	0.66092	0.706976	-0.229242
sp|Q9Z0H4|CELF2_MOUSE	sp|Q9Z0H4|CELF2_MOUSE	6	-0.273116	0.954005	sp|Q9Z0H4|CELF2_MOUSE	1.22712	0.42156	2.03268	0.340444	0.00715141	0.032653	27851000	42885000	41124000	64948000	20412000	64898000	89381000	102410000	-0.606338	0.488051	-1.02093	0.0467568	0.846827	0.902071	0.878035	1.18909
zz|Y-FGCZCont00255|	zz|Y-FGCZCont00255|	4	-3.34899	-1.47673	zz|Y-FGCZCont00255|	1.87227	0.642206	3.10233	-2.41286	0.00718314	0.0327283	3027500	6007300	6007500	4530600	5509200	14415000	7954700	28578000	-3.78491	-2.14689	-3.85751	-3.60667	-1.05487	-1.35933	-2.8219	-0.670805
sp|Q8BSZ2|AP3S2_MOUSE	sp|Q8BSZ2|AP3S2_MOUSE	4	-0.92835	0.127226	sp|Q8BSZ2|AP3S2_MOUSE	1.05558	0.361431	1.74972	-0.400562	0.00722	0.0328265	18415000	12944000	49586000	39038000	8517200	49765000	68586000	43913000	-1.19891	-1.1178	-0.745007	-0.651691	-0.422278	0.503005	0.473009	-0.0448313
sp|Q8BHE1|GEMI8_MOUSE	sp|Q8BHE1|GEMI8_MOUSE	3	-0.704041	-2.26327	sp|Q8BHE1|GEMI8_MOUSE	-1.55923	-2.5708	-0.547664	-1.37228	0.00724909	0.0328891	14241000	16288000	64212000	59411000	NA	7276600	16716000	7018400	-1.56708	-0.809739	-0.363842	-0.075504	NA	-2.38682	-1.68613	-2.71686
sp|Q8BIA4|FBXW8_MOUSE	sp|Q8BIA4|FBXW8_MOUSE	2	-2.73528	-4.42055	sp|Q8BIA4|FBXW8_MOUSE	-1.68526	-2.76088	-0.609645	-3.57791	0.007336	0.0332132	NA	5137900	16791000	4870000	NA	2706400	2437700	1730100	NA	-2.35646	-2.34183	-3.50755	NA	-3.8734	-4.63078	-4.75745
sp|Q9CXY6|ILF2_MOUSE	sp|Q9CXY6|ILF2_MOUSE	18	6.13652	7.19656	sp|Q9CXY6|ILF2_MOUSE	1.06004	0.359974	1.76011	6.66654	0.00739222	0.0333973	2545800000	3705100000	4330400000	6532100000	2405400000	3667200000	4384200000	6407800000	5.8612	6.46554	5.84616	6.37318	7.77195	6.96591	6.83192	7.21647
sp|Q8K212|PACS1_MOUSE	sp|Q8K212|PACS1_MOUSE	7	0.385777	-0.661505	sp|Q8K212|PACS1_MOUSE	-1.04728	-1.73973	-0.354834	-0.137864	0.00743976	0.0335414	62195000	29138000	157540000	66015000	7496200	25976000	25930000	31059000	0.54442	-0.0300485	0.959624	0.0691145	-0.607687	-0.474183	-1.01466	-0.549491
sp|Q6P5D3|DHX57_MOUSE	sp|Q6P5D3|DHX57_MOUSE	4	-3.05048	-4.31208	sp|Q6P5D3|DHX57_MOUSE	-1.2616	-2.08461	-0.438582	-3.59117	0.00746393	0.0335799	3720800	2178000	13400000	9923600	NA	2304400	2695300	2297700	-3.48956	-3.50698	-2.67449	-2.53089	NA	-4.11509	-4.47714	-4.344
sp|Q5U4C1|GASP1_MOUSE	sp|Q5U4C1|GASP1_MOUSE	3	-3.03295	-5.05085	sp|Q5U4C1|GASP1_MOUSE	-2.0179	-3.27913	-0.756668	-3.84011	0.00749026	0.0336278	3267100	NA	10987000	10482000	469530	NA	NA	1060000	-3.67582	NA	-2.96727	-2.45578	-4.63035	NA	NA	-5.47135
sp|O09061|PSB1_MOUSE	sp|O09061|PSB1_MOUSE	2	-2.43183	-0.934443	sp|O09061|PSB1_MOUSE	1.49739	0.505042	2.48974	-1.68314	0.00753505	0.0337583	5293800	5106800	18461000	12851000	11237000	8814200	28113000	27475000	-2.98452	-2.3646	-2.20201	-2.1762	-0.0198917	-2.09869	-0.891031	-0.728161
sp|P97304|RPAC2_MOUSE	sp|P97304|RPAC2_MOUSE	3	0.0313532	-1.64217	sp|P97304|RPAC2_MOUSE	-1.67352	-2.76794	-0.579097	-0.685869	0.00756105	0.0338042	31846000	33101000	115110000	58443000	NA	6817000	34144000	12742000	-0.414342	0.1409	0.496898	-0.0980434	NA	-2.48489	-0.593777	-1.84783
sp|P53994|RAB2A_MOUSE;sp|P59279|RAB2B_MOUSE	sp|P53994|RAB2A_MOUSE	4	-1.40042	-0.116669	sp|P53994|RAB2A_MOUSE	1.28375	0.431669	2.13583	-0.758543	0.00759918	0.033904	14992000	11241000	27119000	26827000	19330000	21703000	32313000	51520000	-1.49347	-1.3069	-1.63491	-1.16639	0.767744	-0.744314	-0.678076	0.18797
sp|Q91V12|BACH_MOUSE	sp|Q91V12|BACH_MOUSE	4	-3.52531	-1.36781	sp|Q91V12|BACH_MOUSE	2.1575	0.742399	3.5726	-2.29246	0.00767927	0.0341195	2438900	NA	6080600	9153700	4262300	5593700	27220000	36326000	-4.09457	NA	-3.83968	-2.64169	-1.42747	-2.78216	-0.940402	-0.321228
sp|Q9CR80|FA32A_MOUSE	sp|Q9CR80|FA32A_MOUSE	2	-1.16734	0.0897262	sp|Q9CR80|FA32A_MOUSE	1.25707	0.421309	2.09283	-0.538808	0.0076688	0.0341195	37481000	7247300	34395000	24185000	11857000	42211000	55758000	41962000	-0.18098	-1.89533	-1.28442	-1.30864	0.0580905	0.255557	0.156312	-0.111055
sp|Q8R1F9|RPP40_MOUSE	sp|Q8R1F9|RPP40_MOUSE	4	-1.49326	-0.320275	sp|Q8R1F9|RPP40_MOUSE	1.17299	0.391814	1.95417	-0.90677	0.00773988	0.034247	15163000	13078000	19023000	25536000	11534000	38303000	29322000	30374000	-1.47722	-1.10399	-2.15779	-1.23406	0.0179872	0.109532	-0.826633	-0.581989
sp|Q8CIG8|ANM5_MOUSE	sp|Q8CIG8|ANM5_MOUSE	6	-0.0131768	-1.53441	sp|Q8CIG8|ANM5_MOUSE	-1.52123	-2.53432	-0.50815	-0.773793	0.00773935	0.034247	32486000	32875000	96970000	60853000	1736200	13392000	37214000	16468000	-0.385842	0.131716	0.244018	-0.0425997	-2.73153	-1.46997	-0.462095	-1.47404
sp|Q9JMA1|UBP14_MOUSE	sp|Q9JMA1|UBP14_MOUSE	3	-4.52846	-2.38201	sp|Q9JMA1|UBP14_MOUSE	2.14645	0.793528	3.49938	-2.8113	0.0077892	0.0343943	NA	NA	NA	2314100	3259300	5071600	10250000	9043800	NA	NA	NA	-4.52846	-1.81704	-2.92943	-2.43417	-2.34739
sp|Q9DBR1|XRN2_MOUSE	sp|Q9DBR1|XRN2_MOUSE	31	5.28422	4.20856	sp|Q9DBR1|XRN2_MOUSE	-1.07566	-1.79773	-0.353595	4.74639	0.00808215	0.0356146	1856700000	1592800000	2987300000	2573800000	351990000	579350000	657050000	586200000	5.40908	5.33382	5.29865	5.09532	4.98138	4.19237	3.92904	3.73143
sp|P70677|CASP3_MOUSE	sp|P70677|CASP3_MOUSE	2	-3.91891	-1.99221	sp|P70677|CASP3_MOUSE	1.9267	0.67196	3.18144	-2.95556	0.00810899	0.0356596	1965100	NA	9333200	3060400	1491700	NA	19765000	15158000	-4.40396	NA	-3.20783	-4.14494	-2.95192	NA	-1.42988	-1.59483
sp|Q9DBZ5|EIF3K_MOUSE	sp|Q9DBZ5|EIF3K_MOUSE	4	0.500676	-0.501938	sp|Q9DBZ5|EIF3K_MOUSE	-1.00261	-1.67722	-0.328006	-0.000631091	0.00818556	0.0359227	63644000	51088000	135930000	60993000	8098600	27544000	44625000	23727000	0.577407	0.722686	0.742058	-0.0394467	-0.495454	-0.386087	-0.184335	-0.941878
sp|O70310|NMT1_MOUSE	sp|O70310|NMT1_MOUSE	18	4.37256	5.20801	sp|O70310|NMT1_MOUSE	0.835443	0.271432	1.39945	4.79028	0.0083353	0.0365052	842610000	763680000	1663300000	1584000000	391070000	1204300000	1242600000	1975700000	4.27745	4.34837	4.43515	4.42928	5.13426	5.29222	4.9036	5.50195
sp|O70435|PSA3_MOUSE	sp|O70435|PSA3_MOUSE	2	-2.6186	-1.16247	sp|O70435|PSA3_MOUSE	1.45613	0.470509	2.44175	-1.89054	0.00845429	0.0369509	11860000	1686300	19927000	8734900	5705200	12839000	24619000	22513000	-1.82913	-3.84999	-2.08933	-2.70595	-1.00411	-1.53336	-1.09401	-1.01841
sp|Q99N94|RM09_MOUSE	sp|Q99N94|RM09_MOUSE	3	-0.984719	-2.37946	sp|Q99N94|RM09_MOUSE	-1.39474	-2.32956	-0.459917	-1.58246	0.00859546	0.0374916	26105000	16182000	39297000	23753000	1219700	10845000	12694000	NA	-0.699072	-0.818492	-1.08795	-1.33337	-3.24423	-1.78705	-2.10709	NA
sp|Q8VDC0|SYLM_MOUSE	sp|Q8VDC0|SYLM_MOUSE	7	-0.520783	-2.42065	sp|Q8VDC0|SYLM_MOUSE	-1.89986	-3.19076	-0.608964	-1.47071	0.00863035	0.0375674	59051000	18294000	53777000	24806000	862370	14171000	16849000	6292400	0.470119	-0.65404	-0.625359	-1.27385	-3.7476	-1.38499	-1.67401	-2.87597
sp|P05213|TBA1B_MOUSE;sp|P68373|TBA1C_MOUSE;sp|P68369|TBA1A_MOUSE;sp|P68368|TBA4A_MOUSE;sp|P05214|TBA3_MOUSE	sp|P05213|TBA1B_MOUSE	16	5.59112	6.35976	sp|P05213|TBA1B_MOUSE	0.768642	0.245752	1.29153	5.97544	0.00868571	0.0377319	2270500000	1782100000	3479000000	3882900000	878420000	2398900000	3415300000	3540100000	5.69727	5.48436	5.52334	5.65951	6.30928	6.32799	6.44996	6.35183
sp|P51859|HDGF_MOUSE	sp|P51859|HDGF_MOUSE	11	3.27941	4.24617	sp|P51859|HDGF_MOUSE	0.966766	0.308327	1.62521	3.76279	0.00874051	0.0378932	576310000	381940000	645710000	529150000	279020000	539350000	710500000	812500000	3.73336	3.41952	3.03984	2.9249	4.64406	4.08484	4.04866	4.20713
sp|P61027|RAB10_MOUSE	sp|P61027|RAB10_MOUSE	3	-4.10718	-2.43769	sp|P61027|RAB10_MOUSE	1.66948	0.563663	2.7753	-2.99419	0.00881365	0.0381332	2107700	1611600	NA	NA	3900100	5451800	9959200	6209100	-4.30362	-3.91073	NA	NA	-1.55642	-2.82078	-2.47819	-2.89539
sp|Q9CQF3|CPSF5_MOUSE	sp|Q9CQF3|CPSF5_MOUSE	13	4.74075	3.8864	sp|Q9CQF3|CPSF5_MOUSE	-0.854353	-1.43774	-0.270963	4.31358	0.00886311	0.0382701	1242400000	806110000	2513600000	1880200000	193580000	436590000	588950000	659700000	4.83363	4.42086	5.04405	4.66448	4.11321	3.76714	3.76169	3.90356
sp|Q9JKB3|YBOX3_MOUSE	sp|Q9JKB3|YBOX3_MOUSE	17	4.3487	3.52095	sp|Q9JKB3|YBOX3_MOUSE	-0.82775	-1.39451	-0.260993	3.93482	0.00899266	0.0387515	1102600000	798240000	1457100000	1232000000	121690000	374240000	476750000	562250000	4.66264	4.40771	4.23998	4.08446	3.43917	3.53553	3.43845	3.67064
sp|Q8VC31|CCDC9_MOUSE	sp|Q8VC31|CCDC9_MOUSE	4	0.0293165	-0.923805	sp|Q8VC31|CCDC9_MOUSE	-0.953122	-1.60687	-0.299375	-0.447244	0.00907758	0.0390391	47156000	29649000	116540000	42379000	6614500	17670000	26948000	24473000	0.147926	-0.00674254	0.515104	-0.539022	-0.789379	-1.05331	-0.955762	-0.896767
sp|O70456|1433S_MOUSE	sp|O70456|1433S_MOUSE	3	0.950006	1.98255	sp|O70456|1433S_MOUSE	1.03254	0.332635	1.73245	1.54003	0.00910899	0.0390958	84017000	NA	137650000	141400000	51883000	100610000	220180000	168060000	0.975191	NA	0.7606	1.11423	2.20136	1.56106	2.25688	1.91089
sp|Q9Z1X4|ILF3_MOUSE	sp|Q9Z1X4|ILF3_MOUSE	33	7.52838	8.4976	sp|Q9Z1X4|ILF3_MOUSE	0.96922	0.303522	1.63492	8.01299	0.00914408	0.039168	9987800000	8443100000	10758000000	15252000000	5877300000	8129500000	12076000000	14212000000	7.8191	7.56969	7.18806	7.53666	9.06915	8.16244	8.38157	8.37724
sp|Q9QUR6|PPCE_MOUSE	sp|Q9QUR6|PPCE_MOUSE	4	-4.0075	-1.73187	sp|Q9QUR6|PPCE_MOUSE	2.27563	0.783021	3.76823	-2.187	0.00935074	0.0398749	NA	NA	5426500	NA	2406800	8312900	23004000	18740000	NA	NA	-4.0075	NA	-2.25731	-2.1867	-1.19778	-1.28571
sp|Q6ZWU9|RS27_MOUSE	sp|Q6ZWU9|RS27_MOUSE	3	0.659831	2.23381	sp|Q6ZWU9|RS27_MOUSE	1.57398	0.488055	2.6599	1.44682	0.00936485	0.0398749	95114000	85807000	45509000	124550000	46544000	185990000	194130000	226020000	1.15288	1.41784	-0.871528	0.940132	2.04368	2.48459	2.0643	2.34266
sp|Q62203|SF3A2_MOUSE	sp|Q62203|SF3A2_MOUSE	5	0.235123	-1.74451	sp|Q62203|SF3A2_MOUSE	-1.97963	-3.34509	-0.614174	-0.754693	0.00935269	0.0398749	44303000	38309000	77105000	100020000	932300	19521000	15137000	29956000	0.0585347	0.336785	-0.0940166	0.639189	-3.63439	-0.903576	-1.83789	-0.602182
sp|Q61749|EI2BD_MOUSE	sp|Q61749|EI2BD_MOUSE	13	2.05263	2.84673	sp|Q61749|EI2BD_MOUSE	0.794095	0.244949	1.34324	2.44968	0.00948185	0.0402932	202440000	125340000	360930000	244890000	85215000	259120000	305720000	293470000	2.23483	1.92582	2.1821	1.86778	2.92182	2.983	2.75888	2.72321
sp|P47757|CAPZB_MOUSE	sp|P47757|CAPZB_MOUSE	5	-0.524476	0.643626	sp|P47757|CAPZB_MOUSE	1.1681	0.359141	1.97706	0.0595748	0.00955526	0.0405249	26515000	23963000	38343000	62553000	11830000	57847000	71415000	107200000	-0.67675	-0.292172	-1.12419	-0.00479523	0.0547803	0.729198	0.534829	1.2557
sp|Q9D8M7|PHF10_MOUSE	sp|Q9D8M7|PHF10_MOUSE	2	-4.33967	-1.69959	sp|Q9D8M7|PHF10_MOUSE	2.64007	0.855156	4.42499	-2.57962	0.00973604	0.0412058	1610600	NA	NA	3425200	1017300	17652000	20966000	24483000	-4.68891	NA	NA	-3.99042	-3.5077	-1.05485	-1.33966	-0.896172
sp|P56399|UBP5_MOUSE	sp|P56399|UBP5_MOUSE	3	-5.29902	-2.79495	sp|P56399|UBP5_MOUSE	2.50407	0.783092	4.22504	-3.86813	0.00977343	0.0412058	NA	189210	7443800	1080600	3013300	5201300	4301700	7629400	NA	-6.78238	-3.54139	-5.57329	-1.93099	-2.89148	-3.76213	-2.59522
sp|Q8C7H1|MMAA_MOUSE	sp|Q8C7H1|MMAA_MOUSE	5	-0.445073	-3.51814	sp|Q8C7H1|MMAA_MOUSE	-3.07307	-5.1847	-0.961433	-1.7621	0.00976405	0.0412058	115390000	9023800	23674000	74050000	2185400	NA	1804200	5523300	1.42967	-1.60143	-1.83525	0.226707	-2.39743	NA	-5.09105	-3.06594
sp|Q08288|LYAR_MOUSE	sp|Q08288|LYAR_MOUSE	12	3.34925	4.84279	sp|Q08288|LYAR_MOUSE	1.49354	0.451384	2.53569	4.09602	0.00994301	0.0414766	487670000	366970000	1011000000	495930000	148980000	1759400000	1620000000	971090000	3.49415	3.36591	3.70099	2.83594	3.73296	5.86199	5.30924	4.46696
sp|Q8K4F6|NSUN5_MOUSE	sp|Q8K4F6|NSUN5_MOUSE	19	1.4252	2.87682	sp|Q8K4F6|NSUN5_MOUSE	1.45163	0.439641	2.46361	2.15101	0.00989528	0.0414766	105330000	61051000	342920000	165920000	35521000	344660000	471350000	360570000	1.29902	0.961521	2.10662	1.33364	1.65124	3.41177	3.42102	3.02326
sp|Q8VHE0|SEC63_MOUSE	sp|Q8VHE0|SEC63_MOUSE	16	1.3473	2.25788	sp|Q8VHE0|SEC63_MOUSE	0.910588	0.275976	1.5452	1.80259	0.00987934	0.0414766	111610000	86794000	238230000	130540000	44681000	192130000	269910000	172090000	1.38197	1.43317	1.56947	1.00458	1.98437	2.53341	2.56834	1.94542
sp|P34152|FAK1_MOUSE	sp|P34152|FAK1_MOUSE	26	2.79362	3.57668	sp|P34152|FAK1_MOUSE	0.783062	0.23655	1.32957	3.18515	0.00995361	0.0414766	298430000	256470000	487930000	508930000	147250000	337750000	579670000	490600000	2.79072	2.88563	2.62668	2.87145	3.716	3.38133	3.7374	3.472
sp|Q8R3S6|EXOC1_MOUSE	sp|Q8R3S6|EXOC1_MOUSE	3	-1.99826	-3.51841	sp|Q8R3S6|EXOC1_MOUSE	-1.52015	-2.58049	-0.459812	-2.75834	0.00992398	0.0414766	19813000	3821700	26058000	10511000	796720	6892800	3738800	3415900	-1.0941	-2.7532	-1.69376	-2.45199	-3.86257	-2.46827	-3.97663	-3.76618
sp|P59016|VP33B_MOUSE	sp|P59016|VP33B_MOUSE	3	-1.34561	-2.95743	sp|P59016|VP33B_MOUSE	-1.61182	-2.7356	-0.488037	-2.15152	0.00990084	0.0414766	27890000	7273300	35442000	18894000	2785100	7853800	5204900	2827500	-0.604334	-1.89053	-1.2402	-1.64738	-2.04534	-2.27209	-3.47063	-4.04166
sp|Q8K310|MATR3_MOUSE	sp|Q8K310|MATR3_MOUSE	15	1.89313	0.404289	sp|Q8K310|MATR3_MOUSE	-1.48884	-2.52864	-0.449049	1.14871	0.00998929	0.0415446	124950000	124800000	405750000	225420000	5808400	73895000	89651000	69081000	1.54368	1.92003	2.35471	1.75412	-0.97808	1.09721	0.882648	0.61538
sp|P35278|RAB5C_MOUSE;sp|Q9CQD1|RAB5A_MOUSE;sp|P61021|RAB5B_MOUSE	sp|P35278|RAB5C_MOUSE	2	-4.32296	-2.36943	sp|P35278|RAB5C_MOUSE	1.95353	0.647289	3.25977	-2.76014	0.0102	0.042339	NA	NA	4381400	NA	2197200	5037200	12248000	11584000	NA	NA	-4.32296	NA	-2.38961	-2.93966	-2.1618	-1.98667
sp|P47962|RL5_MOUSE	sp|P47962|RL5_MOUSE	9	2.22691	3.38027	sp|P47962|RL5_MOUSE	1.15336	0.343601	1.96312	2.80359	0.0102701	0.0424873	171570000	138160000	383400000	412220000	68924000	283170000	715910000	585900000	1.99785	2.05636	2.27116	2.58228	2.61375	3.1164	4.06026	3.73068
sp|P58854|GCP3_MOUSE	sp|P58854|GCP3_MOUSE	6	-1.22522	-2.55708	sp|P58854|GCP3_MOUSE	-1.33186	-2.26703	-0.396687	-1.89115	0.0102753	0.0424873	12934000	12733000	32763000	37688000	1591600	13604000	8243300	5189600	-1.70496	-1.13983	-1.35611	-0.699979	-2.8578	-1.44637	-2.7674	-3.15676
sp|Q9WTX2|PRKRA_MOUSE	sp|Q9WTX2|PRKRA_MOUSE	12	4.98064	6.04227	sp|Q9WTX2|PRKRA_MOUSE	1.06163	0.313351	1.80992	5.51146	0.0104827	0.0432611	1514100000	1722200000	1640600000	2318900000	1125600000	1585600000	2422500000	2542500000	5.11691	5.43853	4.41489	4.95222	6.6693	5.70565	5.92465	5.86949
sp|Q922K7|NOP2_MOUSE	sp|Q922K7|NOP2_MOUSE	3	-3.18977	-1.55215	sp|Q922K7|NOP2_MOUSE	1.63762	0.561765	2.71347	-2.37096	0.010726	0.0440956	NA	NA	9379300	6187800	NA	12305000	18792000	NA	NA	NA	-3.20057	-3.17896	NA	-1.59721	-1.50709	NA
sp|Q99MJ9|DDX50_MOUSE	sp|Q99MJ9|DDX50_MOUSE	11	-1.58956	0.160053	sp|Q99MJ9|DDX50_MOUSE	1.74961	0.511425	2.9878	-0.714754	0.0107057	0.0440956	19199000	10984000	40104000	8019600	5648500	69106000	85729000	40802000	-1.13919	-1.33791	-1.05797	-2.82318	-1.01861	0.996499	0.814232	-0.151905
sp|Q9D0D4|DIM1_MOUSE	sp|Q9D0D4|DIM1_MOUSE	13	2.40993	3.33274	sp|Q9D0D4|DIM1_MOUSE	0.922817	0.26879	1.57684	2.87134	0.0107875	0.0441808	254690000	176040000	537880000	255210000	100290000	427640000	423320000	401510000	2.56371	2.38118	2.77041	1.92442	3.15834	3.73601	3.25665	3.17998
sp|Q8VCM4|LIPT_MOUSE	sp|Q8VCM4|LIPT_MOUSE	2	-1.30164	-2.08844	sp|Q8VCM4|LIPT_MOUSE	-0.786799	-1.34443	-0.229169	-1.69504	0.0107878	0.0441808	18924000	10405000	34234000	23555000	2794200	10090000	10425000	11405000	-1.15985	-1.4105	-1.29134	-1.34485	-2.0406	-1.8955	-2.40827	-2.00937
sp|P63017|HSP7C_MOUSE	sp|P63017|HSP7C_MOUSE	32	7.64128	8.50969	sp|P63017|HSP7C_MOUSE	0.868412	0.252167	1.48466	8.07549	0.0108585	0.0443855	8777900000	7098400000	19777000000	14936000000	3785100000	9736400000	16029000000	14048000000	7.63415	7.33712	8.08592	7.50793	8.43023	8.43354	8.81468	8.36032
sp|P24369|PPIB_MOUSE	sp|P24369|PPIB_MOUSE	12	4.11826	5.33061	sp|P24369|PPIB_MOUSE	1.21235	0.351626	2.07308	4.72444	0.0108856	0.0444117	1342100000	761770000	1152200000	690500000	574330000	1235200000	1689400000	1331100000	4.94419	4.34501	3.89377	3.29007	5.69229	5.3303	5.3734	4.92647
sp|O35286|DHX15_MOUSE	sp|O35286|DHX15_MOUSE	22	4.4702	3.67329	sp|O35286|DHX15_MOUSE	-0.796919	-1.36317	-0.23067	4.07174	0.0109322	0.044517	1123700000	679270000	1744100000	1661200000	147500000	475800000	520010000	502520000	4.68979	4.19135	4.5051	4.49457	3.71847	3.89641	3.57129	3.50698
sp|Q9R1T4|SEPT6_MOUSE	sp|Q9R1T4|SEPT6_MOUSE	5	-1.8068	-0.175053	sp|Q9R1T4|SEPT6_MOUSE	1.63175	0.471871	2.79162	-0.990926	0.0109538	0.0445204	11420000	4515100	63785000	10599000	5607000	34612000	56008000	52259000	-1.88328	-2.52968	-0.373681	-2.44055	-1.02932	-0.0427679	0.163154	0.208724
sp|Q99LL5|PWP1_MOUSE	sp|Q99LL5|PWP1_MOUSE	3	-4.13395	-2.83237	sp|Q99LL5|PWP1_MOUSE	1.30158	0.372939	2.23022	-3.48316	0.0111672	0.0453023	1800900	1236600	3879800	5923700	1530500	3263100	12550000	7109500	-4.52895	-4.26579	-4.50226	-3.23881	-2.91464	-3.59224	-2.12454	-2.69807
sp|P58252|EF2_MOUSE	sp|P58252|EF2_MOUSE	40	6.91542	6.05733	sp|P58252|EF2_MOUSE	-0.85809	-1.47107	-0.245111	6.48637	0.0112387	0.0455061	6412600000	3606600000	8561000000	11904000000	719970000	2032200000	2461200000	3149200000	7.18443	6.42942	6.85121	7.19661	6.02045	6.07864	5.94889	6.18133
sp|Q6PFQ7|RASL2_MOUSE	sp|Q6PFQ7|RASL2_MOUSE	2	-2.21388	-3.31931	sp|Q6PFQ7|RASL2_MOUSE	-1.10543	-1.87855	-0.332319	-2.7666	0.0114437	0.0462488	7972700	NA	23372000	11001000	NA	3543800	5835200	5058900	-2.39799	NA	-1.85418	-2.38947	NA	-3.46821	-3.29581	-3.19393
sp|Q99KG3|RBM10_MOUSE	sp|Q99KG3|RBM10_MOUSE	18	2.12709	3.82374	sp|Q99KG3|RBM10_MOUSE	1.69666	0.479003	2.91431	2.97542	0.011511	0.0463465	74985000	151550000	461180000	547690000	70022000	584010000	808150000	813120000	0.812288	2.18037	2.54354	2.97215	2.6367	4.20441	4.24562	4.20825
sp|Q8K268|ABCF3_MOUSE	sp|Q8K268|ABCF3_MOUSE	5	0.321571	-0.864061	sp|Q8K268|ABCF3_MOUSE	-1.18563	-2.0363	-0.334964	-0.271245	0.0114948	0.0463465	80238000	32981000	93659000	65016000	10989000	23112000	20489000	17574000	0.909271	0.136032	0.192788	0.0481926	-0.0522963	-0.64977	-1.37486	-1.37932
sp|Q9CZW5|TOM70_MOUSE	sp|Q9CZW5|TOM70_MOUSE	14	2.16688	3.6098	sp|Q9CZW5|TOM70_MOUSE	1.44292	0.405437	2.4804	2.88834	0.0116218	0.0467048	364890000	146190000	288320000	202330000	283490000	398770000	417640000	332490000	3.07871	2.1321	1.85088	1.60584	4.66713	3.63095	3.23599	2.90512
sp|Q9DBG6|RPN2_MOUSE	sp|Q9DBG6|RPN2_MOUSE	17	2.66325	3.49873	sp|Q9DBG6|RPN2_MOUSE	0.835483	0.2339	1.43707	3.08099	0.0117072	0.0469601	292280000	221140000	605870000	325740000	108230000	352420000	581440000	513560000	2.76089	2.68694	2.94593	2.25922	3.26897	3.44523	3.74206	3.53865
sp|Q8BHS3|RBM22_MOUSE	sp|Q8BHS3|RBM22_MOUSE	5	0.0718796	-1.48735	sp|Q8BHS3|RBM22_MOUSE	-1.55923	-2.68243	-0.436033	-0.707735	0.0117332	0.0469767	22724000	29294000	91753000	134510000	5395600	7076200	15942000	28460000	-0.897746	-0.0228905	0.162469	1.04569	-1.08512	-2.4288	-1.75864	-0.676834
sp|Q80XC6|NRDE2_MOUSE	sp|Q80XC6|NRDE2_MOUSE	5	-3.25252	-1.91959	sp|Q80XC6|NRDE2_MOUSE	1.33294	0.371062	2.29481	-2.58606	0.0118394	0.0472257	7252700	3200500	8422100	3102400	1997400	12705000	21849000	9186300	-2.53356	-2.991	-3.35931	-4.12624	-2.52804	-1.54913	-1.27657	-2.32461
sp|Q8BSP2|CNDH2_MOUSE	sp|Q8BSP2|CNDH2_MOUSE	3	-1.96542	-3.9363	sp|Q8BSP2|CNDH2_MOUSE	-1.97088	-3.35883	-0.582931	-2.62238	0.0118221	0.0472257	10008000	3150600	40183000	17891000	NA	1880900	5267700	NA	-2.07233	-3.01206	-1.05507	-1.72222	NA	-4.42031	-3.45229	NA
sp|Q9WV02|RBMX_MOUSE	sp|Q9WV02|RBMX_MOUSE	11	2.73427	1.4286	sp|Q9WV02|RBMX_MOUSE	-1.30567	-2.25014	-0.361195	2.08143	0.0119864	0.0477234	559210000	211550000	489570000	267260000	23121000	149300000	132300000	93374000	3.69022	2.62751	2.63163	1.98772	1.02777	2.15432	1.47783	1.05448
sp|Q91VN6|DDX41_MOUSE	sp|Q91VN6|DDX41_MOUSE	13	0.390804	1.437	sp|Q91VN6|DDX41_MOUSE	1.0462	0.287675	1.80473	0.913904	0.012128	0.0481254	82596000	39506000	77866000	78912000	42729000	108650000	114390000	83783000	0.950758	0.378031	-0.0795338	0.31396	1.9195	1.67661	1.25536	0.896547
sp|P20029|BIP_MOUSE	sp|P20029|BIP_MOUSE	26	5.56195	6.34746	sp|P20029|BIP_MOUSE	0.785507	0.215952	1.35506	5.9547	0.0121323	0.0481254	2362800000	1560300000	4157600000	3216500000	931640000	2179100000	3524700000	3448000000	5.75435	5.30618	5.78611	5.40116	6.39469	6.18355	6.49818	6.31342
sp|Q6A0A9|F120A_MOUSE	sp|Q6A0A9|F120A_MOUSE	14	1.24283	-0.457514	sp|Q6A0A9|F120A_MOUSE	-1.70034	-2.93388	-0.466813	0.392658	0.0121648	0.0481654	80521000	79048000	190430000	188670000	2412000	34430000	50816000	62113000	0.914314	1.30785	1.23922	1.50994	-2.25417	-0.0506922	0.0143653	0.460445
sp|Q5NC05|TTF2_MOUSE	sp|Q5NC05|TTF2_MOUSE	5	-1.16017	-2.38872	sp|Q5NC05|TTF2_MOUSE	-1.22856	-2.12074	-0.336373	-1.77444	0.0122286	0.0482995	15532000	11827000	57161000	22239000	1117000	10131000	14209000	8972800	-1.44278	-1.23878	-0.535368	-1.42373	-3.37194	-1.88941	-1.93465	-2.35888
sp|P83870|PHF5A_MOUSE	sp|P83870|PHF5A_MOUSE	3	0.270091	-1.28203	sp|P83870|PHF5A_MOUSE	-1.55212	-2.67955	-0.424691	-0.50597	0.0122437	0.0482995	37272000	38944000	98472000	100360000	1627500	26401000	29898000	21939000	-0.18899	0.358824	0.266684	0.643845	-2.82541	-0.44979	-0.79688	-1.05605
sp|P70288|HDAC2_MOUSE	sp|P70288|HDAC2_MOUSE	6	-0.844965	1.36223	sp|P70288|HDAC2_MOUSE	2.2072	0.602019	3.81237	0.258632	0.0123182	0.0485045	57378000	51230000	18269000	11591000	23115000	77439000	168070000	119180000	0.428953	0.726407	-2.21743	-2.31779	1.0274	1.16762	1.84383	1.41007
sp|P15066|JUND_MOUSE	sp|P15066|JUND_MOUSE	4	-2.09964	-0.405715	sp|P15066|JUND_MOUSE	1.69393	0.457194	2.93066	-1.25268	0.0125655	0.0493842	20134000	9851600	11511000	7337400	19192000	24292000	28903000	23488000	-1.07108	-1.48377	-2.89857	-2.94516	0.757341	-0.574926	-0.848645	-0.95663
sp|Q9CXJ1|SYEM_MOUSE	sp|Q9CXJ1|SYEM_MOUSE	4	-0.815287	-2.26851	sp|Q9CXJ1|SYEM_MOUSE	-1.45322	-2.51458	-0.391857	-1.5419	0.0125877	0.0493842	43754000	26055000	19542000	30203000	2091200	6243000	14348000	10897000	0.0406742	-0.179968	-2.1181	-1.00375	-2.4614	-2.61709	-1.91977	-2.07576
sp|Q91WQ3|SYYC_MOUSE	sp|Q91WQ3|SYYC_MOUSE	32	6.73737	7.70975	sp|Q91WQ3|SYYC_MOUSE	0.972382	0.261739	1.68302	7.22356	0.0126292	0.0494567	7329900000	3863300000	8847300000	5560600000	2645200000	6190000000	7353800000	8074400000	7.37593	6.5216	6.89972	6.15224	7.90993	7.75276	7.62296	7.55335
sp|Q9CR08|RPP29_MOUSE	sp|Q9CR08|RPP29_MOUSE	2	-3.25418	-1.36638	sp|Q9CR08|RPP29_MOUSE	1.8878	0.504491	3.27111	-2.31028	0.0127994	0.0500319	2116900	7390400	6485000	6528100	1671500	16314000	32182000	25775000	-4.29738	-1.86911	-3.74473	-3.10551	-2.78668	-1.17332	-0.684289	-0.821234
sp|Q05920|PYC_MOUSE	sp|Q05920|PYC_MOUSE	36	4.95686	6.09357	sp|Q05920|PYC_MOUSE	1.13671	0.302687	1.97073	5.52522	0.0128838	0.0502072	1476400000	1407200000	1580300000	2817100000	1299200000	1782600000	1748900000	3165200000	5.0808	5.16773	4.35967	5.21925	6.87756	5.88168	5.42634	6.18871
sp|Q9Z2D6|MECP2_MOUSE	sp|Q9Z2D6|MECP2_MOUSE	5	-1.82231	-0.490467	sp|Q9Z2D6|MECP2_MOUSE	1.33184	0.35454	2.30915	-1.15639	0.012891	0.0502072	13690000	10629000	38415000	6263500	7465700	27836000	37840000	31231000	-1.6236	-1.38195	-1.12142	-3.16228	-0.613606	-0.370237	-0.436582	-0.541443
sp|P31266|SUH_MOUSE	sp|P31266|SUH_MOUSE	6	0.502703	1.44412	sp|P31266|SUH_MOUSE	0.941416	0.249741	1.63309	0.973411	0.0129727	0.0504338	63417000	72169000	90654000	67914000	31485000	102530000	126460000	110670000	0.572289	1.1858	0.1447	0.108026	1.47611	1.58947	1.40878	1.30212
sp|Q9Z2A5|ATE1_MOUSE	sp|Q9Z2A5|ATE1_MOUSE	2	-4.74402	-2.75205	sp|Q9Z2A5|ATE1_MOUSE	1.99197	0.558707	3.42524	-3.41604	0.0130671	0.0506311	1851100	NA	NA	1642900	3279600	3220100	5191100	10620000	-4.48957	NA	NA	-4.99847	-1.80802	-3.61218	-3.47469	-2.11328
sp|P97868|RBBP6_MOUSE	sp|P97868|RBBP6_MOUSE	9	-1.80313	0.242548	sp|P97868|RBBP6_MOUSE	2.04568	0.540439	3.55092	-0.780291	0.0130707	0.0506311	12488000	13853000	42264000	5079100	10284000	107020000	62655000	24930000	-1.75523	-1.02681	-0.980613	-3.44987	-0.148572	1.65389	0.334679	-0.869807
sp|Q8R418|DICER_MOUSE	sp|Q8R418|DICER_MOUSE	34	2.21814	3.2404	sp|Q8R418|DICER_MOUSE	1.02225	0.268469	1.77604	2.72927	0.0132108	0.0510818	157710000	180640000	266230000	499680000	137730000	248690000	355460000	477300000	1.8772	2.41576	1.73334	2.84628	3.61896	2.92125	2.98943	3.43195
sp|Q62446|FKBP3_MOUSE	sp|Q62446|FKBP3_MOUSE	10	5.17618	6.03549	sp|Q62446|FKBP3_MOUSE	0.859303	0.225034	1.49357	5.60583	0.0132781	0.0512495	2116900000	1357500000	2972500000	1925200000	821620000	2015400000	2674700000	2403300000	5.59694	5.11953	5.29132	4.69693	6.21221	6.06617	6.07612	5.78744
sp|Q9CYA6|ZCHC8_MOUSE	sp|Q9CYA6|ZCHC8_MOUSE	18	3.32085	2.44621	sp|Q9CYA6|ZCHC8_MOUSE	-0.874639	-1.52069	-0.228594	2.88353	0.0133252	0.0513393	440260000	318750000	849590000	702740000	83748000	142320000	297630000	189780000	3.34766	3.17707	3.44449	3.31418	2.89661	2.08235	2.71786	2.088
sp|Q03265|ATPA_MOUSE	sp|Q03265|ATPA_MOUSE	19	3.52993	4.38961	sp|Q03265|ATPA_MOUSE	0.859684	0.224446	1.49492	3.95977	0.0133504	0.0513439	678930000	359370000	804480000	775720000	305690000	536870000	908340000	853910000	3.96808	3.33786	3.36404	3.44974	4.77661	4.07791	4.42436	4.27957
sp|Q8VE97|SRSF4_MOUSE	sp|Q8VE97|SRSF4_MOUSE	8	-1.24403	-0.151229	sp|Q8VE97|SRSF4_MOUSE	1.0928	0.283457	1.90215	-0.69763	0.0135046	0.051844	12594000	7154500	46679000	44039000	10556000	32996000	42973000	41205000	-1.74312	-1.9126	-0.834095	-0.486303	-0.110667	-0.114635	-0.242029	-0.137583
sp|Q8R3L2|TCF25_MOUSE	sp|Q8R3L2|TCF25_MOUSE	13	0.472757	1.81023	sp|Q8R3L2|TCF25_MOUSE	1.33748	0.344567	2.33039	1.14149	0.013666	0.0523701	87556000	65234000	106200000	41381000	48346000	129660000	212730000	89672000	1.03429	1.05036	0.378095	-0.571719	2.09883	1.94233	2.20424	0.995532
sp|Q8BTZ4|APC5_MOUSE	sp|Q8BTZ4|APC5_MOUSE	2	1.43858	0.398875	sp|Q8BTZ4|APC5_MOUSE	-1.03971	-1.80582	-0.273595	0.844463	0.0137888	0.0527465	106910000	80305000	NA	211460000	11392000	43039000	61269000	90584000	1.32034	1.329	NA	1.6664	0	0.284755	0.300467	1.01028
sp|P97477|AURKA_MOUSE	sp|P97477|AURKA_MOUSE	3	-2.27844	-4.80002	sp|P97477|AURKA_MOUSE	-2.52158	-4.32947	-0.713683	-2.78275	0.0138686	0.0529573	13511000	3576900	28567000	6693600	NA	NA	NA	1680300	-1.64245	-2.84194	-1.5582	-3.07116	NA	NA	NA	-4.80002
sp|P52432|RPAC1_MOUSE	sp|P52432|RPAC1_MOUSE	10	2.25076	1.18754	sp|P52432|RPAC1_MOUSE	-1.06322	-1.85554	-0.2709	1.71915	0.0139282	0.0530904	183830000	129160000	582150000	280330000	25295000	68583000	175310000	73135000	2.09671	1.96606	2.88704	2.05323	1.15826	0.985081	1.90834	0.69848
sp|Q9D211|C2AIL_MOUSE	sp|Q9D211|C2AIL_MOUSE	4	2.1798	0.441069	sp|Q9D211|C2AIL_MOUSE	-1.73873	-3.0364	-0.441052	1.31043	0.0140335	0.0533969	239870000	207010000	230310000	295020000	46489000	58344000	40950000	27935000	2.47784	2.59843	1.51961	2.12331	2.04196	0.742056	-0.315779	-0.703966
sp|Q00899|TYY1_MOUSE	sp|Q00899|TYY1_MOUSE	6	-0.270279	0.694096	sp|Q00899|TYY1_MOUSE	0.964374	0.24422	1.68453	0.211908	0.014073	0.0534525	31343000	19368000	66137000	75531000	12629000	75768000	73813000	84359000	-0.437146	-0.577563	-0.320284	0.253878	0.149679	1.13483	0.585341	0.906531
sp|P61961|UFM1_MOUSE	sp|P61961|UFM1_MOUSE	2	-2.68753	-1.40421	sp|P61961|UFM1_MOUSE	1.28332	0.324231	2.24241	-2.04587	0.0141285	0.0535685	2941300	4430800	18882000	12629000	6596000	10293000	19911000	15748000	-3.82629	-2.55495	-2.16876	-2.20011	-0.793446	-1.86557	-1.41863	-1.53918
sp|Q07832|PLK1_MOUSE	sp|Q07832|PLK1_MOUSE	2	-2.08727	-3.53345	sp|Q07832|PLK1_MOUSE	-1.44618	-2.51768	-0.374679	-2.70706	0.0141576	0.0535841	9092600	4523400	37130000	10599000	NA	5182200	5397400	2387300	-2.20972	-2.52722	-1.17159	-2.44055	NA	-2.89701	-3.41509	-4.28826
sp|Q9Z2Q2|KNOP1_MOUSE	sp|Q9Z2Q2|KNOP1_MOUSE	5	-2.34037	-0.586947	sp|Q9Z2Q2|KNOP1_MOUSE	1.75343	0.43973	3.06712	-1.46366	0.0143045	0.0540449	11386000	3066300	31982000	6878200	6689200	57447000	37246000	12875000	-1.88755	-3.04842	-1.39168	-3.03383	-0.773073	0.718769	-0.460781	-1.8327
REV__sp|Q923L3|CSMD1_MOUSE	REV__sp|Q923L3|CSMD1_MOUSE	2	0.108401	-3.16713	REV__sp|Q923L3|CSMD1_MOUSE	-3.27553	-5.71024	-0.840817	-1.2954	0.0143768	0.0541274	13368000	44813000	629810000	21678000	NA	6981500	6316000	3164400	-1.65769	0.547004	3.00308	-1.45879	NA	-2.44905	-3.17471	-3.87762
sp|Q8VEB1|GRK5_MOUSE	sp|Q8VEB1|GRK5_MOUSE	3	-2.30097	-3.44282	sp|Q8VEB1|GRK5_MOUSE	-1.14185	-1.99049	-0.293208	-2.79034	0.0143689	0.0541274	8645500	5587600	12455000	15767000	1326100	4431400	3509500	NA	-2.28194	-2.24398	-2.78234	-1.89562	-3.12278	-3.13225	-4.07343	NA
sp|P26645|MARCS_MOUSE	sp|P26645|MARCS_MOUSE	13	2.12579	3.04489	sp|P26645|MARCS_MOUSE	0.919101	0.229467	1.60874	2.58534	0.0144106	0.0541598	209920000	143500000	296710000	315630000	62570000	348190000	317360000	487620000	2.2868	2.1072	1.89318	2.21596	2.47331	3.42708	2.81603	3.46312
sp|O70133|DHX9_MOUSE	sp|O70133|DHX9_MOUSE	41	5.91436	7.10518	sp|O70133|DHX9_MOUSE	1.19081	0.296786	2.08484	6.50977	0.0144521	0.0542207	3092300000	2894600000	3358900000	4665900000	3251000000	3529900000	3674700000	4623400000	6.13974	6.13461	5.47154	5.91155	8.20936	6.90855	6.56192	6.74087
sp|Q62186|SSRD_MOUSE	sp|Q62186|SSRD_MOUSE	3	-1.37283	0.216423	sp|Q62186|SSRD_MOUSE	1.58925	0.394615	2.78388	-0.578201	0.0145405	0.0544572	36129000	3108200	36914000	29260000	15880000	37072000	57878000	48822000	-0.233602	-3.03023	-1.1802	-1.04728	0.482283	0.0604335	0.213385	0.109589
sp|Q8R127|SCPDL_MOUSE	sp|Q8R127|SCPDL_MOUSE	2	-2.03418	-2.89645	sp|Q8R127|SCPDL_MOUSE	-0.862275	-1.51073	-0.213817	-2.46531	0.0145725	0.0544819	11744000	7258600	18641000	12515000	1419400	4980900	10933000	4802600	-1.84321	-1.89324	-2.18771	-2.21256	-3.02406	-2.95656	-2.33551	-3.26969
sp|O55142|RL35A_MOUSE	sp|O55142|RL35A_MOUSE	4	0.686981	1.74735	sp|O55142|RL35A_MOUSE	1.06037	0.260714	1.86003	1.21717	0.0147744	0.0549035	71556000	55599000	89629000	133820000	21805000	133050000	214030000	161410000	0.745243	0.836119	0.127931	1.03863	0.942683	1.98112	2.21355	1.85206
sp|P60867|RS20_MOUSE	sp|P60867|RS20_MOUSE	2	2.33761	3.70196	sp|P60867|RS20_MOUSE	1.36435	0.336232	2.39247	3.01978	0.0147192	0.0549035	140260000	347180000	293710000	380220000	72930000	539470000	764610000	642900000	1.70924	3.2916	1.87819	2.47141	2.69578	4.08518	4.16091	3.86597
sp|P32883|RASK_MOUSE;sp|P08556|RASN_MOUSE;zz|Y-FGCZCont00129|;sp|Q61411|RASH_MOUSE	sp|P32883|RASK_MOUSE	4	-1.78909	-0.330667	sp|P32883|RASK_MOUSE	1.45843	0.358383	2.55847	-1.05988	0.0147876	0.0549035	27027000	9152800	10476000	15865000	10782000	39702000	31512000	28209000	-0.649356	-1.5824	-3.0375	-1.88712	-0.0799087	0.163452	-0.716467	-0.689742
sp|P01837|IGKC_MOUSE	sp|P01837|IGKC_MOUSE	2	-0.898428	0.901889	sp|P01837|IGKC_MOUSE	1.80032	0.454545	3.14609	-0.126863	0.0147695	0.0549035	6835300	22465000	68825000	49173000	22432000	64792000	NA	79616000	-2.61846	-0.378708	-0.261536	-0.335008	0.983846	0.899614	NA	0.822208
sp|Q8BJL0|SMAL1_MOUSE	sp|Q8BJL0|SMAL1_MOUSE	12	0.153417	-1.0952	sp|Q8BJL0|SMAL1_MOUSE	-1.24862	-2.19192	-0.30532	-0.470893	0.0149045	0.0552417	49199000	33181000	90088000	68779000	2635900	35240000	21189000	24147000	0.208675	0.144137	0.135464	0.125392	-2.12528	-0.0157411	-1.32348	-0.916309
sp|P05063|ALDOC_MOUSE	sp|P05063|ALDOC_MOUSE	13	-0.121529	-3.17262	sp|P05063|ALDOC_MOUSE	-3.05109	-5.34356	-0.758623	-1.42914	0.0151329	0.0559916	148370000	51780000	79194000	7247900	1915000	NA	6891100	3143600	1.78975	0.740723	-0.0545962	-2.962	-2.58921	NA	-3.04143	-3.88723
sp|Q99KB8|GLO2_MOUSE	sp|Q99KB8|GLO2_MOUSE	3	-2.72833	-1.48227	sp|Q99KB8|GLO2_MOUSE	1.24606	0.319885	2.17224	-1.89762	0.0151603	0.0559966	6090000	4057800	NA	NA	6375900	11709000	15742000	14730000	-2.78383	-2.67284	NA	NA	-0.842724	-1.67183	-1.77795	-1.63656
sp|P81122|IRS2_MOUSE	sp|P81122|IRS2_MOUSE	27	3.15713	3.88202	sp|P81122|IRS2_MOUSE	0.724891	0.17418	1.2756	3.51958	0.0153199	0.0564888	411250000	275410000	728230000	637350000	191570000	472060000	541180000	664070000	3.25002	2.98115	3.21719	3.18017	4.09806	3.88455	3.63232	3.91318
sp|P35700|PRDX1_MOUSE	sp|P35700|PRDX1_MOUSE	9	1.44911	2.38206	sp|P35700|PRDX1_MOUSE	0.932944	0.222783	1.6431	1.91558	0.0154673	0.0569346	110830000	88313000	184100000	229500000	94465000	152380000	231280000	171410000	1.37192	1.45643	1.18937	1.77873	3.07145	2.18501	2.33211	1.93965
sp|A2A432|CUL4B_MOUSE	sp|A2A432|CUL4B_MOUSE	9	-2.03834	-1.05203	sp|A2A432|CUL4B_MOUSE	0.986307	0.234807	1.73781	-1.54518	0.0155398	0.0571033	11305000	5170000	16908000	19905000	6603700	13991000	18771000	32058000	-1.89778	-2.34811	-2.33159	-1.57586	-0.791752	-1.40421	-1.5088	-0.503359
sp|Q9JIB4|TF2H2_MOUSE	sp|Q9JIB4|TF2H2_MOUSE	2	0.925182	-4.21269	sp|Q9JIB4|TF2H2_MOUSE	-5.13787	-8.98037	-1.29536	-1.64375	0.0155877	0.0571814	3924700	NA	706190000	565810000	NA	2605900	3632600	1815700	-3.41314	NA	3.17187	3.01681	NA	-3.93028	-4.0207	-4.68708
sp|Q99JW4|LIMS1_MOUSE	sp|Q99JW4|LIMS1_MOUSE	2	-1.22975	-2.46743	sp|Q99JW4|LIMS1_MOUSE	-1.23768	-2.18208	-0.293281	-1.84859	0.0156503	0.0573133	20368000	11956000	40309000	19704000	2736100	10407000	11626000	3554800	-1.05453	-1.22424	-1.05045	-1.58979	-2.07111	-1.84901	-2.24151	-3.7081
sp|Q8BLY2|SYTC2_MOUSE	sp|Q8BLY2|SYTC2_MOUSE	15	1.52912	-0.3809	sp|Q8BLY2|SYTC2_MOUSE	-1.91002	-3.36915	-0.450892	0.574109	0.0157399	0.057543	110130000	71101000	617850000	98130000	3050800	28063000	82957000	44775000	1.36285	1.16581	2.97481	0.613014	-1.91303	-0.358029	0.763961	-0.0165041
sp|Q9JJY4|DDX20_MOUSE	sp|Q9JJY4|DDX20_MOUSE	20	3.48399	0.848564	sp|Q9JJY4|DDX20_MOUSE	-2.63543	-4.64988	-0.620969	2.16628	0.0157844	0.0576075	307690000	332430000	1179000000	1109200000	2430800	92464000	222250000	170490000	2.83449	3.2334	3.92768	3.94039	-2.2429	1.43415	2.27119	1.93181
sp|P58334|KLF16_MOUSE	sp|P58334|KLF16_MOUSE	3	-0.89265	0.207408	sp|P58334|KLF16_MOUSE	1.10006	0.25809	1.94202	-0.342621	0.015886	0.05788	22604000	16169000	54112000	25621000	20890000	23720000	78521000	41706000	-0.90533	-0.819569	-0.616201	-1.2295	0.880437	-0.610741	0.679908	-0.119972
sp|Q9CQA5|MED4_MOUSE	sp|Q9CQA5|MED4_MOUSE	2	-4.62964	-2.8463	sp|Q9CQA5|MED4_MOUSE	1.78335	0.462739	3.10395	-3.55964	0.0159217	0.0579117	NA	544540	5860700	NA	NA	4241700	8047800	7941600	NA	-5.3653	-3.89399	NA	NA	-3.19801	-2.80411	-2.53678
sp|Q9EQH3|VPS35_MOUSE	sp|Q9EQH3|VPS35_MOUSE	2	-4.49046	-2.91523	sp|Q9EQH3|VPS35_MOUSE	1.57523	0.387643	2.76281	-3.44031	0.0161598	0.0586784	NA	NA	3826600	2435500	1568800	2594600	10888000	8124700	NA	NA	-4.52262	-4.45831	-2.87875	-3.93681	-2.34181	-2.50356
sp|Q64705|USF2_MOUSE	sp|Q64705|USF2_MOUSE	3	-2.88596	-0.981817	sp|Q64705|USF2_MOUSE	1.90414	0.436877	3.37141	-1.93389	0.0164143	0.0595018	10076000	5381800	2692200	13139000	9628300	16895000	22507000	18165000	-2.06263	-2.29429	-5.04112	-2.1458	-0.244234	-1.12073	-1.23119	-1.33112
sp|Q9CQ65|MTAP_MOUSE	sp|Q9CQ65|MTAP_MOUSE	3	-4.08218	-3.01348	sp|Q9CQ65|MTAP_MOUSE	1.0687	0.243938	1.89346	-3.54783	0.0165358	0.0598414	1696000	2446200	4706600	3060000	1070300	3972900	7190200	9045600	-4.61491	-3.3513	-4.21738	-4.14512	-3.43395	-3.29642	-2.97644	-2.3471
sp|Q9CPR1|RWDD4_MOUSE	sp|Q9CPR1|RWDD4_MOUSE	5	1.23726	2.4883	sp|Q9CPR1|RWDD4_MOUSE	1.25103	0.285007	2.21706	1.86278	0.0165815	0.0599055	205670000	78863000	148160000	91547000	103940000	177450000	227200000	181640000	2.25751	1.30471	0.869101	0.517737	3.21024	2.41394	2.30488	2.02412
sp|Q80XN0|BDH_MOUSE	sp|Q80XN0|BDH_MOUSE	3	-1.40783	-3.32755	sp|Q80XN0|BDH_MOUSE	-1.91972	-3.40883	-0.430617	-2.36769	0.0169471	0.0611235	12459000	9831900	24802000	39959000	1141500	5715000	14515000	1177800	-1.75856	-1.48645	-1.76661	-0.619697	-3.34044	-2.74991	-1.90207	-5.31779
sp|A2A9R3|MAGB4_MOUSE	sp|A2A9R3|MAGB4_MOUSE	6	0.0889627	1.23865	sp|A2A9R3|MAGB4_MOUSE	1.14968	0.257073	2.04229	0.663804	0.0170216	0.0612893	54610000	18320000	147210000	53873000	19797000	112500000	139080000	82212000	0.358132	-0.652136	0.859616	-0.20976	0.802406	1.72895	1.55426	0.868964
sp|Q8CE46|PUS7L_MOUSE	sp|Q8CE46|PUS7L_MOUSE	2	-1.93329	-3.36205	sp|Q8CE46|PUS7L_MOUSE	-1.42876	-2.51952	-0.338003	-2.40954	0.017088	0.0614252	8927600	10038000	15573000	19763000	1556400	2778600	NA	NA	-2.23595	-1.45864	-2.45288	-1.58568	-2.89027	-3.83383	NA	NA
zz|Y-FGCZCont00182|;sp|P62984|RL40_MOUSE;zz|Y-FGCZCont00482|;sp|P62983|RS27A_MOUSE;sp|P0CG49|UBB_MOUSE;sp|P0CG50|UBC_MOUSE	zz|Y-FGCZCont00182|	4	2.64833	3.84062	zz|Y-FGCZCont00182|	1.19229	0.26375	2.12083	3.24448	0.0172744	0.0619914	419720000	253420000	594480000	190970000	183330000	421810000	806210000	457730000	3.27922	2.8696	2.91795	1.52656	4.03422	3.71538	4.24194	3.37094
sp|Q9DCD0|6PGD_MOUSE	sp|Q9DCD0|6PGD_MOUSE	3	-3.98405	-2.6075	sp|Q9DCD0|6PGD_MOUSE	1.37655	0.312166	2.44094	-3.19745	0.017306	0.0620012	3503700	774340	7743700	NA	1952900	3748700	11962000	9422800	-3.57567	-4.89333	-3.48314	NA	-2.56075	-3.38372	-2.19793	-2.28757
sp|Q68FF6|GIT1_MOUSE	sp|Q68FF6|GIT1_MOUSE	3	-1.41107	-2.67005	sp|Q68FF6|GIT1_MOUSE	-1.25898	-2.23285	-0.285105	-1.95063	0.0173388	0.062003	17870000	13119000	27915000	18047000	NA	3527200	15295000	7037600	-1.24194	-1.09979	-1.59225	-1.71031	NA	-3.47527	-1.82201	-2.71288
sp|P14869|RLA0_MOUSE	sp|P14869|RLA0_MOUSE	9	2.39057	3.54214	sp|P14869|RLA0_MOUSE	1.15157	0.253769	2.04937	2.96636	0.0173643	0.062003	162980000	153590000	417430000	576780000	70357000	395540000	809780000	557210000	1.92428	2.19829	2.39656	3.04316	2.64363	3.61873	4.2487	3.65752
sp|Q9D0B0|SRSF9_MOUSE	sp|Q9D0B0|SRSF9_MOUSE	3	-2.12762	-3.82252	sp|Q9D0B0|SRSF9_MOUSE	-1.6949	-2.99845	-0.39135	-2.97507	0.0176562	0.0629407	12200000	11137000	NA	5770100	609270	3676700	4189300	NA	-1.78865	-1.31936	NA	-3.27486	-4.25206	-3.41287	-3.80262	NA
sp|Q6A028|SWP70_MOUSE	sp|Q6A028|SWP70_MOUSE	7	-2.26225	-0.799969	sp|Q6A028|SWP70_MOUSE	1.46228	0.314143	2.61043	-1.53111	0.0179605	0.063919	23322000	6805600	10679000	6095200	6610100	16475000	26895000	37057000	-0.86054	-1.97963	-3.0092	-3.19965	-0.790345	-1.15856	-0.958773	-0.292195
sp|Q62188|DPYL3_MOUSE	sp|Q62188|DPYL3_MOUSE	13	1.67018	2.87047	sp|Q62188|DPYL3_MOUSE	1.20029	0.255901	2.14467	2.27033	0.0181382	0.0643383	187090000	87521000	153820000	309740000	121330000	133080000	321100000	415990000	2.12189	1.44435	0.924386	2.19011	3.43487	1.98146	2.83395	3.23161
sp|O08553|DPYL2_MOUSE	sp|O08553|DPYL2_MOUSE	9	-1.54209	-0.24695	sp|O08553|DPYL2_MOUSE	1.29514	0.276385	2.3139	-0.894521	0.0181162	0.0643383	23447000	5236800	26312000	24247000	14579000	14789000	55842000	39920000	-0.852884	-2.3309	-1.67946	-1.30512	0.358167	-1.32083	0.158614	-0.18375
sp|O35343|IMA3_MOUSE	sp|O35343|IMA3_MOUSE	4	-0.200884	0.644624	sp|O35343|IMA3_MOUSE	0.845508	0.178728	1.51229	0.22187	0.0183373	0.0649371	27400000	26634000	84900000	59593000	13721000	47096000	85171000	95285000	-0.629723	-0.150504	0.0479992	-0.0713072	0.270097	0.420151	0.804244	1.084
sp|P61750|ARF4_MOUSE	sp|P61750|ARF4_MOUSE	3	-3.07126	-1.90003	sp|P61750|ARF4_MOUSE	1.17123	0.24712	2.09534	-2.48564	0.0183806	0.0649832	10860000	2103100	6197500	7236100	2952200	8322300	16361000	13764000	-1.9553	-3.55389	-3.81159	-2.96423	-1.96073	-2.185	-1.71897	-1.73541
sp|Q6PAC3|DCA13_MOUSE	sp|Q6PAC3|DCA13_MOUSE	4	-2.09028	-1.06951	sp|Q6PAC3|DCA13_MOUSE	1.02076	0.21947	1.82206	-1.65281	0.0185493	0.0652571	6157800	8700100	22562000	14228000	NA	20269000	24826000	18810000	-2.76797	-1.6504	-1.90619	-2.03654	NA	-0.847059	-1.0812	-1.28028
sp|Q7TNV0|DEK_MOUSE	sp|Q7TNV0|DEK_MOUSE	7	0.598529	1.64231	sp|Q7TNV0|DEK_MOUSE	1.04378	0.21869	1.86887	1.12042	0.0185436	0.0652571	55084000	38094000	203070000	81627000	37428000	169240000	107450000	113560000	0.37051	0.329241	1.33399	0.360372	1.72717	2.34274	1.15963	1.33968
sp|Q8VDW0|DX39A_MOUSE;sp|Q9Z1N5|DX39B_MOUSE	sp|Q8VDW0|DX39A_MOUSE	4	-3.78978	-1.96681	sp|Q8VDW0|DX39A_MOUSE	1.82296	0.382348	3.26357	-2.87829	0.018519	0.0652571	1209500	4417800	6903300	3798400	1373700	5928400	25011000	22319000	-5.09914	-2.55889	-3.65255	-3.84853	-3.07158	-2.69481	-1.06985	-1.03102
sp|Q69ZU6|THS7A_MOUSE	sp|Q69ZU6|THS7A_MOUSE	2	-2.30215	-1.37435	sp|Q69ZU6|THS7A_MOUSE	0.927801	0.187565	1.66804	-1.83825	0.0193695	0.0680308	13228000	5440100	11851000	10914000	6139300	12378000	20507000	14716000	-1.67277	-2.27984	-2.85564	-2.40036	-0.897631	-1.58832	-1.37352	-1.63795
sp|Q6NV83|SR140_MOUSE	sp|Q6NV83|SR140_MOUSE	10	0.878401	-0.808494	sp|Q6NV83|SR140_MOUSE	-1.6869	-3.03368	-0.34011	0.0349532	0.0194312	0.0681361	47684000	57509000	177220000	166100000	1757200	30960000	39568000	47148000	0.163875	0.881398	1.13321	1.33512	-2.71407	-0.210364	-0.368286	0.058748
sp|P32037|GTR3_MOUSE	sp|P32037|GTR3_MOUSE	3	-3.36791	-2.09465	sp|P32037|GTR3_MOUSE	1.27326	0.264039	2.28248	-2.51907	0.0201331	0.0704823	4642700	NA	NA	4676000	3541400	5388100	14197000	12229000	-3.1725	NA	NA	-3.56333	-1.69651	-2.83844	-1.93595	-1.90771
sp|P70195|PSB7_MOUSE	sp|P70195|PSB7_MOUSE	2	-3.06954	-1.85297	sp|P70195|PSB7_MOUSE	1.21657	0.235494	2.19765	-2.46125	0.0203605	0.0711624	5423400	2565700	8081600	9294500	4494800	4446600	20680000	15379000	-2.94987	-3.28736	-3.42016	-2.62075	-1.35035	-3.12711	-1.36067	-1.57373
sp|Q03963|E2AK2_MOUSE	sp|Q03963|E2AK2_MOUSE	15	4.29257	5.2697	sp|Q03963|E2AK2_MOUSE	0.977137	0.18886	1.76541	4.78113	0.0203949	0.0711667	755640000	764740000	1267200000	1880300000	765610000	880160000	1196400000	1723000000	4.12141	4.35023	4.03406	4.66456	6.1097	4.82094	4.84565	5.30252
sp|Q9D7N3|RT09_MOUSE	sp|Q9D7N3|RT09_MOUSE	4	-0.906374	-1.95269	sp|Q9D7N3|RT09_MOUSE	-1.04631	-1.8925	-0.20013	-1.42953	0.0206309	0.0718515	36610000	10850000	42765000	28296000	2039900	9657900	23388000	10148000	-0.214659	-1.35436	-0.963235	-1.09324	-2.49747	-1.96129	-1.17246	-2.17953
sp|Q6P1B1|XPP1_MOUSE	sp|Q6P1B1|XPP1_MOUSE	3	-4.21238	-2.43953	sp|Q6P1B1|XPP1_MOUSE	1.77285	0.37485	3.17084	-2.7941	0.0206582	0.0718515	NA	NA	4722600	NA	2803300	4389700	12071000	8772800	NA	NA	-4.21238	NA	-2.03588	-3.14647	-2.18406	-2.39173
sp|Q9WTY1|PDCD7_MOUSE	sp|Q9WTY1|PDCD7_MOUSE	3	-1.22132	-2.50558	sp|Q9WTY1|PDCD7_MOUSE	-1.28426	-2.31809	-0.250421	-1.77172	0.0207822	0.0720495	23731000	12245000	26524000	26373000	NA	13249000	7653300	5215000	-0.835639	-1.19222	-1.66762	-1.18981	NA	-1.48611	-2.88098	-3.14964
sp|P35279|RAB6A_MOUSE;sp|P61294|RAB6B_MOUSE	sp|P35279|RAB6A_MOUSE	3	-1.67165	0.0979551	sp|P35279|RAB6A_MOUSE	1.7696	0.33651	3.2027	-0.786846	0.0207621	0.0720495	29735000	20550000	9866100	9787000	14619000	21681000	58726000	65593000	-0.512583	-0.498149	-3.12595	-2.54991	0.362146	-0.745838	0.235631	0.539882
sp|Q9CZ13|QCR1_MOUSE	sp|Q9CZ13|QCR1_MOUSE	4	-3.30455	-1.52498	sp|Q9CZ13|QCR1_MOUSE	1.77957	0.391555	3.16758	-1.96988	0.0210563	0.0728818	4233800	NA	NA	NA	5063200	NA	14755000	15951000	-3.30455	NA	NA	NA	-1.17745	NA	-1.87698	-1.52052
sp|P23506|PIMT_MOUSE	sp|P23506|PIMT_MOUSE	8	0.966832	2.3224	sp|P23506|PIMT_MOUSE	1.35557	0.2537	2.45744	1.64462	0.02112	0.0729784	60559000	105270000	99193000	173100000	133330000	125510000	161350000	184000000	0.506238	1.69188	0.277442	1.39176	3.57181	1.89343	1.78143	2.04293
sp|Q61069|USF1_MOUSE	sp|Q61069|USF1_MOUSE	3	-1.69436	-0.337811	sp|Q61069|USF1_MOUSE	1.35655	0.253519	2.45959	-1.01609	0.0211522	0.0729784	15556000	10954000	17564000	17922000	21404000	28732000	18551000	34003000	-1.44057	-1.34157	-2.27546	-1.71985	0.915732	-0.322618	-1.52683	-0.417527
sp|O54984|ASNA_MOUSE	sp|O54984|ASNA_MOUSE	2	-4.6416	-2.73744	sp|O54984|ASNA_MOUSE	1.90417	0.376765	3.43157	-3.68952	0.0211892	0.0729887	1284600	NA	4222700	2303800	NA	2095000	13018000	12417000	-5.01285	NA	-4.37737	-4.53458	NA	-4.25828	-2.06855	-1.88548
sp|Q9D4H1|EXOC2_MOUSE	sp|Q9D4H1|EXOC2_MOUSE	7	-1.04824	-2.51503	sp|Q9D4H1|EXOC2_MOUSE	-1.46679	-2.6619	-0.27168	-1.78164	0.0213519	0.0733139	14817000	11124000	32665000	62716000	827630	13217000	11882000	7843600	-1.51029	-1.32093	-1.36052	-0.00122458	-3.80731	-1.48974	-2.2082	-2.55487
sp|Q9D8E6|RL4_MOUSE	sp|Q9D8E6|RL4_MOUSE	12	3.23719	4.31456	sp|Q9D8E6|RL4_MOUSE	1.07737	0.199855	1.95488	3.77587	0.021318	0.0733139	317940000	270660000	821080000	941400000	113510000	690850000	1279500000	1003500000	2.88142	2.95783	3.39415	3.71534	3.33813	4.45693	4.94836	4.5148
sp|Q922V4|PLRG1_MOUSE	sp|Q922V4|PLRG1_MOUSE	9	0.854848	-0.023906	sp|Q922V4|PLRG1_MOUSE	-0.878754	-1.59592	-0.161591	0.415471	0.0215128	0.0737482	84394000	36057000	168710000	142160000	7947000	46251000	47979000	48763000	0.981604	0.255569	1.06064	1.12158	-0.522892	0.392939	-0.0734977	0.107827
sp|Q8BX10|PGAM5_MOUSE	sp|Q8BX10|PGAM5_MOUSE	8	1.99291	0.894235	sp|Q8BX10|PGAM5_MOUSE	-1.09868	-1.99626	-0.201099	1.44357	0.0216156	0.0739825	144000000	118310000	486460000	225410000	12417000	96981000	131540000	62822000	1.74693	1.84844	2.62223	1.75406	0.125098	1.50584	1.46902	0.476984
sp|Q6ZQB6|VIP2_MOUSE	sp|Q6ZQB6|VIP2_MOUSE	4	-2.05608	-3.21752	sp|Q6ZQB6|VIP2_MOUSE	-1.16144	-2.11145	-0.211434	-2.6368	0.0217361	0.0741585	10650000	6040300	14574000	20271000	610020	6988600	5577600	6595400	-1.98327	-2.13954	-2.55065	-1.55086	-4.25028	-2.44752	-3.36486	-2.80744
sp|P26443|DHE3_MOUSE;zz|Y-FGCZCont00492|	sp|P26443|DHE3_MOUSE	5	-0.687532	0.157735	sp|P26443|DHE3_MOUSE	0.845266	0.153944	1.53659	-0.264898	0.0217264	0.0741585	24818000	13282000	47502000	58912000	9704400	39542000	68657000	53092000	-0.771488	-1.08324	-0.808323	-0.0870767	-0.232803	0.157382	0.474592	0.231768
sp|P97427|DPYL1_MOUSE	sp|P97427|DPYL1_MOUSE	14	1.75259	2.57845	sp|P97427|DPYL1_MOUSE	0.825861	0.149679	1.50204	2.16552	0.0218341	0.0743747	166080000	91237000	238390000	267420000	86021000	133480000	273740000	309870000	1.95127	1.50009	1.57046	1.98854	2.93549	1.98597	2.58989	2.80245
sp|Q8VIJ6|SFPQ_MOUSE	sp|Q8VIJ6|SFPQ_MOUSE	35	9.62342	8.27397	sp|Q8VIJ6|SFPQ_MOUSE	-1.34946	-2.4554	-0.243514	8.9487	0.02193	0.074583	44931000000	30136000000	78140000000	48831000000	1682300000	16096000000	18218000000	8589700000	9.97302	9.27538	10.112	9.13326	7.25278	9.18912	9.01046	7.6435
sp|Q9CR02|TMA16_MOUSE	sp|Q9CR02|TMA16_MOUSE	5	1.58525	2.37557	sp|Q9CR02|TMA16_MOUSE	0.790317	0.142293	1.43834	1.98041	0.0219799	0.0746344	159310000	76862000	247730000	194540000	44797000	237790000	223910000	231520000	1.89166	1.27026	1.62713	1.55197	1.98813	2.85388	2.28258	2.3777
sp|Q8C1S0|MED19_MOUSE	sp|Q8C1S0|MED19_MOUSE	3	-3.61426	-1.03611	sp|Q8C1S0|MED19_MOUSE	2.57814	0.508531	4.64776	-1.55174	0.022199	0.0752593	NA	2010500	NA	NA	2249600	16981000	37379000	38922000	NA	-3.61426	NA	NA	-2.35538	-1.11309	-0.455329	-0.220643
sp|O35691|PININ_MOUSE	sp|O35691|PININ_MOUSE	2	-2.53215	-3.90432	sp|O35691|PININ_MOUSE	-1.37217	-2.50098	-0.243354	-3.21824	0.0223112	0.0755202	6297500	5408600	10123000	14431000	349000	1962800	5342000	6771400	-2.73584	-2.28763	-3.08805	-2.0171	-5.0611	-4.35625	-3.43087	-2.76907
sp|Q99MR6|SRRT_MOUSE	sp|Q99MR6|SRRT_MOUSE	9	0.221059	-0.875733	sp|Q99MR6|SRRT_MOUSE	-1.09679	-2.0011	-0.192486	-0.327337	0.0225403	0.0759364	29374000	36505000	84081000	140810000	4490000	19778000	25657000	38507000	-0.530079	0.272122	0.0337049	1.10849	-1.3519	-0.883917	-1.03085	-0.236264
sp|P48024|EIF1_MOUSE	sp|P48024|EIF1_MOUSE	3	-0.84862	-1.81082	sp|P48024|EIF1_MOUSE	-0.962201	-1.7551	-0.169305	-1.32972	0.0224835	0.0759364	19577000	13195000	66139000	33273000	3669300	16835000	13367000	8462900	-1.11126	-1.09205	-0.320239	-0.870932	-1.64499	-1.12607	-2.02808	-2.44413
sp|Q9CY50|SSRA_MOUSE	sp|Q9CY50|SSRA_MOUSE	4	0.0841437	0.782974	sp|Q9CY50|SSRA_MOUSE	0.69883	0.122747	1.27491	0.433559	0.0225219	0.0759364	39285000	39867000	81548000	66125000	16062000	66492000	85152000	83443000	-0.113648	0.390226	-0.0114023	0.0713989	0.498829	0.938542	0.803903	0.890622
sp|P62754|RS6_MOUSE	sp|P62754|RS6_MOUSE	6	4.95457	6.07704	sp|P62754|RS6_MOUSE	1.12246	0.195036	2.04989	5.5158	0.0227571	0.0765465	1389000000	990970000	3469500000	1804300000	479350000	3835200000	3139400000	2005800000	4.99339	4.69764	5.51931	4.60795	5.42981	7.03323	6.32113	5.52398
sp|Q9DBR0|AKAP8_MOUSE	sp|Q9DBR0|AKAP8_MOUSE	9	0.263796	1.03117	sp|Q9DBR0|AKAP8_MOUSE	0.76737	0.132983	1.40176	0.64748	0.0228145	0.0766197	57891000	34892000	82860000	83397000	24454000	49879000	122870000	99312000	0.441702	0.21154	0.0121337	0.389806	1.10916	0.506444	1.36473	1.14432
sp|Q921M4|GOGA2_MOUSE	sp|Q921M4|GOGA2_MOUSE	18	1.06051	1.87304	sp|Q921M4|GOGA2_MOUSE	0.812533	0.140133	1.48493	1.46678	0.0229187	0.0768493	84913000	102070000	121200000	132810000	42256000	131470000	142930000	182330000	0.990385	1.6505	0.572921	1.02823	1.90334	1.96316	1.59603	2.02965
sp|Q91WD1|RPC4_MOUSE	sp|Q91WD1|RPC4_MOUSE	6	0.0756989	-1.01298	sp|Q91WD1|RPC4_MOUSE	-1.08868	-1.99033	-0.187025	-0.468639	0.0230032	0.0770123	49986000	56509000	64974000	45549000	7725000	12274000	36317000	17476000	0.231406	0.857882	-0.346445	-0.440047	-0.564031	-1.601	-0.499412	-1.38747
zz|Y-FGCZCont00098|;CON__P02768-1	zz|Y-FGCZCont00098|	8	-2.97572	-1.00198	zz|Y-FGCZCont00098|	1.97374	0.336441	3.61104	-1.98885	0.0231709	0.0774529	2944300	18108000	5960600	4751900	2942100	32339000	23790000	27049000	-3.82483	-0.66774	-3.86907	-3.54123	-1.96571	-0.144864	-1.1464	-0.750932
sp|Q6PDL0|DC1L2_MOUSE	sp|Q6PDL0|DC1L2_MOUSE	3	-0.77409	-1.86618	sp|Q6PDL0|DC1L2_MOUSE	-1.09209	-1.99921	-0.184972	-1.32014	0.0233079	0.0776719	27882000	6844800	64259000	55988000	2928400	9646700	15061000	14262000	-0.604745	-1.97193	-0.362763	-0.156925	-1.97249	-1.96304	-1.84559	-1.68361
sp|Q3UHC0|TNR6C_MOUSE	sp|Q3UHC0|TNR6C_MOUSE	26	2.32929	1.51194	sp|Q3UHC0|TNR6C_MOUSE	-0.817344	-1.49626	-0.138431	1.92061	0.0233088	0.0776719	184360000	140170000	435140000	443540000	41231000	67640000	132670000	148820000	2.10083	2.07572	2.45783	2.68276	1.86769	0.964271	1.4821	1.73372
sp|Q641P0|ARP3B_MOUSE	sp|Q641P0|ARP3B_MOUSE	3	-2.46519	-3.55334	sp|Q641P0|ARP3B_MOUSE	-1.08815	-1.98178	-0.194514	-3.00926	0.0234062	0.0778755	9304600	NA	13667000	9620500	NA	2406700	4886300	5611100	-2.17671	NA	-2.6454	-2.57345	NA	-4.0498	-3.56724	-3.04296
sp|Q63918|CAVN2_MOUSE	sp|Q63918|CAVN2_MOUSE	21	2.4734	3.71204	sp|Q63918|CAVN2_MOUSE	1.23864	0.208292	2.26898	3.09272	0.0234615	0.0779386	221990000	138470000	812940000	287500000	67871000	587200000	806170000	615410000	2.36688	2.05937	3.37946	2.08788	2.59139	4.2126	4.24186	3.80229
sp|Q9CRA8|EXOS5_MOUSE	sp|Q9CRA8|EXOS5_MOUSE	4	-0.267612	-1.44788	sp|Q9CRA8|EXOS5_MOUSE	-1.18026	-2.16421	-0.196316	-0.857744	0.0236944	0.0785908	48487000	17971000	74432000	45741000	3344500	6787300	27911000	29624000	0.187795	-0.677921	-0.146045	-0.434276	-1.77957	-2.49145	-0.90206	-0.618422
sp|P61358|RL27_MOUSE	sp|P61358|RL27_MOUSE	6	2.84144	4.06267	sp|P61358|RL27_MOUSE	1.22123	0.202061	2.2404	3.45205	0.0238064	0.0788403	216730000	204770000	862900000	551620000	80478000	766250000	1033600000	796050000	2.33253	2.58384	3.46741	2.98196	2.83878	4.61263	4.62194	4.17733
sp|Q91VR2|ATPG_MOUSE	sp|Q91VR2|ATPG_MOUSE	5	0.173923	1.23305	sp|Q91VR2|ATPG_MOUSE	1.05913	0.173824	1.94443	0.703486	0.0239778	0.0791932	21395000	38521000	125470000	105440000	25808000	71569000	120950000	114760000	-0.984066	0.344184	0.623979	0.711595	1.18741	1.04914	1.34064	1.355
sp|P63268|ACTH_MOUSE;sp|P68134|ACTS_MOUSE;sp|P68033|ACTC_MOUSE;sp|P62737|ACTA_MOUSE	sp|P63268|ACTH_MOUSE	10	-0.570353	1.70382	sp|P63268|ACTH_MOUSE	2.27417	0.382839	4.1655	0.729173	0.0239868	0.0791932	25931000	12169000	NA	72525000	20905000	45161000	141420000	703350000	-0.708651	-1.20056	NA	0.198156	0.88148	0.357092	1.57978	3.99692
sp|Q6PGB8|SMCA1_MOUSE	sp|Q6PGB8|SMCA1_MOUSE	2	-3.51751	-4.84312	sp|Q6PGB8|SMCA1_MOUSE	-1.32561	-2.41188	-0.23934	-4.31288	0.0240941	0.0794253	NA	1780900	9019800	NA	NA	1828400	2326300	1140900	NA	-3.77682	-3.2582	NA	NA	-4.46286	-4.70232	-5.36418
sp|Q9D0W5|PPIL1_MOUSE	sp|Q9D0W5|PPIL1_MOUSE	2	-2.9811	-1.19083	sp|Q9D0W5|PPIL1_MOUSE	1.79027	0.297857	3.28268	-2.21384	0.0242337	0.079763	1616000	2900700	17077000	16899000	NA	13133000	20795000	27611000	-4.68412	-3.12285	-2.31693	-1.80049	NA	-1.49933	-1.35219	-0.720966
sp|O35638|STAG2_MOUSE	sp|O35638|STAG2_MOUSE	15	0.64929	-0.25708	sp|O35638|STAG2_MOUSE	-0.906371	-1.66753	-0.145206	0.196105	0.0244839	0.0804352	64494000	36610000	130800000	133900000	5524400	38987000	46285000	45750000	0.59641	0.275973	0.685328	1.03945	-1.05087	0.136136	-0.128474	0.0148866
sp|P62911|RL32_MOUSE	sp|P62911|RL32_MOUSE	3	0.214381	1.24864	sp|P62911|RL32_MOUSE	1.03426	0.165466	1.90306	0.731512	0.0245129	0.0804352	37935000	42819000	61275000	127120000	17551000	92749000	151610000	106200000	-0.163735	0.485986	-0.432881	0.968155	0.627556	1.43878	1.6862	1.24204
sp|Q9Z2X1|HNRPF_MOUSE	sp|Q9Z2X1|HNRPF_MOUSE	11	2.79905	3.47904	sp|Q9Z2X1|HNRPF_MOUSE	0.679987	0.108391	1.25158	3.13904	0.0245887	0.0804379	238290000	241480000	558290000	600130000	113450000	382120000	474020000	529170000	2.46837	2.8049	2.82533	3.09761	3.33736	3.56685	3.42966	3.58228
sp|Q9R0Q7|TEBP_MOUSE	sp|Q9R0Q7|TEBP_MOUSE	4	-2.73654	-1.6083	sp|Q9R0Q7|TEBP_MOUSE	1.12825	0.184854	2.07164	-2.09183	0.0245538	0.0804379	NA	3608800	12230000	9642100	2081400	11862000	30009000	15941000	NA	-2.83004	-2.80922	-2.57037	-2.46822	-1.65232	-0.791212	-1.52143
sp|P39053|DYN1_MOUSE;sp|P39054|DYN2_MOUSE;sp|Q8BZ98|DYN3_MOUSE	sp|P39053|DYN1_MOUSE	2	-3.08324	-4.78826	sp|P39053|DYN1_MOUSE	-1.70501	-3.09846	-0.311572	-3.5095	0.0250355	0.0816737	3733800	NA	11027000	8136900	NA	NA	2199200	NA	-3.48456	NA	-2.96191	-2.80325	NA	NA	-4.78826	NA
sp|Q00PI9|HNRL2_MOUSE	sp|Q00PI9|HNRL2_MOUSE	8	0.200983	0.854163	sp|Q00PI9|HNRL2_MOUSE	0.65318	0.101667	1.20469	0.527573	0.0250806	0.0816737	46963000	36510000	82181000	83383000	23775000	59796000	80052000	81704000	0.142052	0.272306	0	0.389576	1.06827	0.779005	0.709442	0.859932
sp|Q3TCH7|CUL4A_MOUSE	sp|Q3TCH7|CUL4A_MOUSE	13	-0.379604	0.811214	sp|Q3TCH7|CUL4A_MOUSE	1.19082	0.1856	2.19604	0.215805	0.025053	0.0816737	60334000	35714000	31612000	33705000	15535000	58243000	86200000	105500000	0.500906	0.242755	-1.40884	-0.853232	0.450389	0.739452	0.822611	1.2324
sp|Q9Z108|STAU1_MOUSE	sp|Q9Z108|STAU1_MOUSE	25	5.35537	6.25932	sp|Q9Z108|STAU1_MOUSE	0.903952	0.138835	1.66907	5.80734	0.0253533	0.0824366	1977800000	1411200000	2819500000	3551100000	1578800000	1925100000	2431400000	2685400000	5.49958	5.17154	5.2134	5.53695	7.16058	5.99727	5.93026	5.94917
sp|P62075|TIM13_MOUSE	sp|P62075|TIM13_MOUSE	3	0.736628	-0.117751	sp|P62075|TIM13_MOUSE	-0.854379	-1.57874	-0.130015	0.309438	0.025541	0.0827959	49357000	57310000	148950000	128180000	14230000	32608000	52499000	27520000	0.213267	0.876751	0.876943	0.979549	0.322986	-0.132414	0.0641988	-0.725776
sp|Q61039|HAND2_MOUSE	sp|Q61039|HAND2_MOUSE	3	-0.700055	0.200663	sp|Q61039|HAND2_MOUSE	0.900718	0.137104	1.66433	-0.249696	0.0255354	0.0827959	34499000	23899000	37606000	29161000	19760000	40241000	48792000	41336000	-0.299728	-0.295757	-1.15281	-1.05193	0.79969	0.18372	-0.0477986	-0.132958
sp|Q8JZX4|SPF45_MOUSE	sp|Q8JZX4|SPF45_MOUSE	5	0.961154	-0.725316	sp|Q8JZX4|SPF45_MOUSE	-1.68647	-3.11806	-0.254884	0.117919	0.0256797	0.0831201	38583000	68134000	188780000	208800000	1870600	32587000	46490000	44579000	-0.139474	1.10867	1.22639	1.64903	-2.62327	-0.133382	-0.121715	-0.0228969
sp|Q9CZ30|OLA1_MOUSE	sp|Q9CZ30|OLA1_MOUSE	4	-3.42323	-1.67238	sp|Q9CZ30|OLA1_MOUSE	1.75085	0.274787	3.22691	-2.256	0.0260915	0.0843258	NA	NA	16749000	2361000	2841300	9074800	19083000	20786000	NA	NA	-2.34553	-4.50093	-2.01633	-2.05489	-1.48359	-1.13471
sp|O35737|HNRH1_MOUSE	sp|O35737|HNRH1_MOUSE	12	3.9852	4.69099	sp|O35737|HNRH1_MOUSE	0.705782	0.104155	1.30741	4.33809	0.0261576	0.0844125	603430000	725410000	1099900000	1190000000	340970000	931210000	889790000	1014200000	3.79923	4.27945	3.82527	4.03687	4.9352	4.90568	4.39281	4.53025
sp|P60670|NPL4_MOUSE	sp|P60670|NPL4_MOUSE	5	-1.83362	-0.799776	sp|P60670|NPL4_MOUSE	1.03385	0.150246	1.91744	-1.3167	0.0264617	0.0852654	15830000	10473000	11229000	19816000	5139800	21870000	28294000	33726000	-1.41556	-1.40177	-2.93514	-1.58201	-1.15565	-0.732793	-0.881216	-0.429446
sp|P16858|G3P_MOUSE	sp|P16858|G3P_MOUSE	13	6.5795	5.6561	sp|P16858|G3P_MOUSE	-0.923395	-1.71329	-0.133496	6.1178	0.0265645	0.0854683	5711800000	4247300000	8274100000	4460400000	871910000	1315500000	1837400000	1841100000	7.01866	6.64863	6.80094	5.84975	6.29848	5.42497	5.50184	5.39913
sp|Q80U63|MFN2_MOUSE	sp|Q80U63|MFN2_MOUSE	3	-1.79831	-3.91244	sp|Q80U63|MFN2_MOUSE	-2.11413	-3.92121	-0.307051	-2.70436	0.0269766	0.0866191	23716000	17683000	5221900	19659000	1194700	NA	3249000	2414700	-0.836544	-0.699579	-4.06418	-1.59292	-3.2743	NA	-4.19139	-4.27163
sp|Q3UVK0|ERMP1_MOUSE	sp|Q3UVK0|ERMP1_MOUSE	2	-3.76774	-2.5551	sp|Q3UVK0|ERMP1_MOUSE	1.21264	0.171423	2.25386	-3.16142	0.0270029	0.0866191	8318800	1718000	3903800	2512400	1885200	6574700	10403000	7309600	-2.33712	-3.82502	-4.49316	-4.41566	-2.61198	-2.53928	-2.41151	-2.65762
sp|Q9CQT2|RBM7_MOUSE	sp|Q9CQT2|RBM7_MOUSE	8	1.99645	1.12219	sp|Q9CQT2|RBM7_MOUSE	-0.874256	-1.62585	-0.122662	1.55932	0.0271484	0.0869559	216270000	95198000	320350000	288580000	36043000	47525000	116710000	96106000	2.32949	1.55707	2.00622	2.09302	1.67242	0.433781	1.28607	1.09651
sp|Q99MK8|ARBK1_MOUSE;sp|Q3UYH7|ARBK2_MOUSE	sp|Q99MK8|ARBK1_MOUSE	5	-0.224777	-1.58231	sp|Q99MK8|ARBK1_MOUSE	-1.35753	-2.52603	-0.189026	-0.903542	0.0272949	0.0870768	98435000	18148000	45271000	41824000	2211000	21202000	16822000	16257000	1.20204	-0.664782	-0.87926	-0.557109	-2.38052	-0.779418	-1.67647	-1.49283
sp|Q921G8|GCP2_MOUSE	sp|Q921G8|GCP2_MOUSE	5	-1.35888	-2.28282	sp|Q921G8|GCP2_MOUSE	-0.923945	-1.71926	-0.128635	-1.82085	0.0272975	0.0870768	17067000	12367000	22949000	28828000	1383800	10709000	10821000	12184000	-1.30779	-1.17893	-1.88111	-1.06768	-3.06094	-1.80601	-2.35125	-1.91309
sp|P97863|NFIB_MOUSE	sp|P97863|NFIB_MOUSE	10	2.69067	3.43965	sp|P97863|NFIB_MOUSE	0.748984	0.103926	1.39404	3.06516	0.0273621	0.0870768	327470000	222040000	481620000	399440000	180350000	316950000	461100000	373600000	2.92373	2.69239	2.60749	2.53907	4.01042	3.28579	3.3874	3.07499
sp|P49718|MCM5_MOUSE	sp|P49718|MCM5_MOUSE	11	-0.160776	0.753153	sp|P49718|MCM5_MOUSE	0.913929	0.126653	1.70121	0.296188	0.0273864	0.0870768	37859000	46120000	58199000	41943000	23722000	75909000	65989000	59425000	-0.166607	0.585543	-0.50883	-0.553211	1.06503	1.13763	0.413972	0.395978
zz|Y-FGCZCont00219|;zz|Y-FGCZCont00113|;CON__P02769;zz|Y-FGCZCont00185|	zz|Y-FGCZCont00219|	9	-2.05724	0.326405	zz|Y-FGCZCont00219|	2.38364	0.33028	4.437	-0.865416	0.027389	0.0870768	12890000	21770000	8791800	8142500	83470000	36289000	21839000	35929000	-1.70985	-0.420836	-3.29596	-2.80231	2.89178	0.0283476	-1.27727	-0.337241
sp|O88844|IDHC_MOUSE	sp|O88844|IDHC_MOUSE	8	-0.478862	-2.72399	sp|O88844|IDHC_MOUSE	-2.24513	-4.18201	-0.308242	-1.60142	0.0275647	0.0875056	139270000	15137000	65885000	11072000	3140600	1826300	13466000	7904200	1.69909	-0.907985	-0.325913	-2.38064	-1.87091	-4.46459	-2.0168	-2.54366
sp|P23198|CBX3_MOUSE;sp|P83917|CBX1_MOUSE	sp|P23198|CBX3_MOUSE	2	-2.0887	-0.910164	sp|P23198|CBX3_MOUSE	1.17853	0.169407	2.18766	-1.30301	0.0277959	0.0879794	6453300	9904700	NA	NA	5861000	16831000	28840000	28064000	-2.70083	-1.47656	NA	NA	-0.96499	-1.12643	-0.851983	-0.697252
sp|Q9Z2Q6|SEPT5_MOUSE	sp|Q9Z2Q6|SEPT5_MOUSE	6	-1.64058	0.166721	sp|Q9Z2Q6|SEPT5_MOUSE	1.80731	0.24546	3.36915	-0.736931	0.0277703	0.0879794	11326000	4542900	108240000	9772700	5659700	41621000	96030000	62113000	-1.89512	-2.52145	0.406153	-2.55191	-1.01574	0.2344	0.987776	0.460445
sp|Q9Z204|HNRPC_MOUSE	sp|Q9Z204|HNRPC_MOUSE	4	-1.04117	-1.95938	sp|Q9Z204|HNRPC_MOUSE	-0.918205	-1.71281	-0.123604	-1.50027	0.0279379	0.0882987	23250000	18453000	50611000	15238000	2213900	11413000	14521000	12748000	-0.864969	-0.642439	-0.714835	-1.94245	-2.37861	-1.71032	-1.90143	-1.84715
sp|P05064|ALDOA_MOUSE;zz|Y-FGCZCont00487|	sp|P05064|ALDOA_MOUSE	20	6.01496	4.50503	sp|P05064|ALDOA_MOUSE	-1.50993	-2.81886	-0.200994	5.25999	0.0281481	0.0888322	6257400000	3371900000	6016800000	1380000000	310510000	617720000	1323400000	672740000	7.14934	6.33922	6.33116	4.24011	4.79932	4.28876	4.99995	3.93208
sp|P54099|DPOG1_MOUSE	sp|P54099|DPOG1_MOUSE	11	0.172098	-1.13594	sp|P54099|DPOG1_MOUSE	-1.30804	-2.44303	-0.173054	-0.481922	0.0282627	0.0890627	102620000	18824000	78947000	67600000	8422700	23146000	22452000	9851100	1.26168	-0.615755	-0.0592026	0.101668	-0.438478	-0.647561	-1.23493	-2.2228
sp|Q5BLK4|TUT7_MOUSE	sp|Q5BLK4|TUT7_MOUSE	4	-2.82099	-3.82934	sp|Q5BLK4|TUT7_MOUSE	-1.00835	-1.88517	-0.131532	-3.32517	0.0285247	0.0897565	6294800	2122700	14736000	10361000	772580	3136900	6464800	1901900	-2.73645	-3.54146	-2.53435	-2.47171	-3.90725	-3.65153	-3.13909	-4.6195
sp|P14576|SRP54_MOUSE	sp|P14576|SRP54_MOUSE	14	2.57928	1.79084	sp|P14576|SRP54_MOUSE	-0.788438	-1.47475	-0.102125	2.18506	0.0286541	0.0900318	330780000	190350000	368890000	442250000	48498000	145800000	150190000	108220000	2.93813	2.48595	2.21427	2.67876	2.10339	2.11866	1.6718	1.2695
sp|Q8BZX4|SREK1_MOUSE	sp|Q8BZX4|SREK1_MOUSE	7	2.72131	2.01499	sp|Q8BZX4|SREK1_MOUSE	-0.706317	-1.32408	-0.0885567	2.36815	0.0292457	0.0917562	290820000	219000000	571730000	416730000	44882000	179590000	137990000	190680000	2.75372	2.67391	2.86041	2.59721	1.99088	2.43196	1.54223	2.0949
sp|P56959|FUS_MOUSE	sp|P56959|FUS_MOUSE	10	6.33616	5.59282	sp|P56959|FUS_MOUSE	-0.743334	-1.39416	-0.0925065	5.96449	0.0293792	0.0919062	4447800000	3189600000	6329100000	5026700000	643480000	1816400000	1764900000	1566500000	6.6604	6.26471	6.40578	6.01375	5.85736	5.90991	5.44026	5.16376
sp|P09450|JUNB_MOUSE	sp|P09450|JUNB_MOUSE	2	-3.1255	-2.17543	sp|P09450|JUNB_MOUSE	0.950074	0.121439	1.77871	-2.71833	0.0293584	0.0919062	6414900	2939600	8637800	5400700	NA	11528000	13304000	6648600	-2.70938	-3.10499	-3.32201	-3.36563	NA	-1.69525	-2.03531	-2.79574
sp|P97820|M4K4_MOUSE	sp|P97820|M4K4_MOUSE	32	3.01076	3.86419	sp|P97820|M4K4_MOUSE	0.853429	0.105882	1.60098	3.43748	0.029434	0.0919438	269320000	311690000	747330000	557670000	94043000	545600000	818560000	716770000	2.64371	3.14704	3.25537	2.99693	3.06495	4.10216	4.26519	4.02446
sp|P17427|AP2A2_MOUSE	sp|P17427|AP2A2_MOUSE	25	3.16722	3.82167	sp|P17427|AP2A2_MOUSE	0.654447	0.0804936	1.2284	3.49445	0.0295883	0.092255	444830000	319970000	643040000	597040000	174320000	500600000	646370000	482880000	3.36245	3.18219	3.03373	3.09053	3.96105	3.97278	3.90398	3.44888
sp|P51954|NEK1_MOUSE	sp|P51954|NEK1_MOUSE	2	-3.83539	-1.56041	sp|P51954|NEK1_MOUSE	2.27499	0.326948	4.22302	-3.26665	0.0296196	0.092255	NA	2180400	9327400	1909800	NA	12610000	NA	NA	NA	-3.5055	-3.20875	-4.79193	NA	-1.56041	NA	NA
sp|Q8BUV3|GEPH_MOUSE	sp|Q8BUV3|GEPH_MOUSE	3	-1.59444	-3.14822	sp|Q8BUV3|GEPH_MOUSE	-1.55377	-2.91346	-0.194082	-2.26035	0.029767	0.0924933	12021000	12259000	11872000	42838000	725210	NA	9334900	6325500	-1.80982	-1.19068	-2.85303	-0.524241	-3.99912	NA	-2.5772	-2.86833
sp|Q9ERD7|TBB3_MOUSE	sp|Q9ERD7|TBB3_MOUSE	15	0.229256	1.24097	sp|Q9ERD7|TBB3_MOUSE	1.01171	0.126263	1.89716	0.807376	0.0297823	0.0924933	45099000	40058000	NA	72999000	23095000	50911000	127400000	176270000	0.0840415	0.396633	NA	0.207094	1.02614	0.537225	1.4201	1.98039
sp|Q80VD1|FA98B_MOUSE	sp|Q80VD1|FA98B_MOUSE	7	2.50028	1.22217	sp|Q80VD1|FA98B_MOUSE	-1.27811	-2.40196	-0.154264	1.86123	0.0299207	0.092655	211190000	122430000	663020000	459920000	12933000	184760000	129810000	77401000	2.29544	1.89432	3.07885	2.73251	0.184217	2.47462	1.44877	0.781093
sp|Q9D3D9|ATPD_MOUSE	sp|Q9D3D9|ATPD_MOUSE	2	0.547942	1.37088	sp|Q9D3D9|ATPD_MOUSE	0.822939	0.0993839	1.54649	0.959411	0.0299105	0.092655	76368000	43700000	84699000	112090000	40408000	66018000	146350000	95359000	0.838465	0.513288	0.0445039	0.79551	1.83841	0.927789	1.63219	1.08514
sp|O88487|DC1I2_MOUSE	sp|O88487|DC1I2_MOUSE	10	1.66441	0.816395	sp|O88487|DC1I2_MOUSE	-0.848019	-1.59445	-0.101589	1.2404	0.0300515	0.0929259	232850000	74259000	196570000	218650000	19076000	75750000	84221000	68144000	2.43529	1.22407	1.28602	1.71228	0.748538	1.13447	0.787089	0.59548
sp|Q8JZQ9|EIF3B_MOUSE	sp|Q8JZQ9|EIF3B_MOUSE	21	2.59183	1.88188	sp|Q8JZQ9|EIF3B_MOUSE	-0.709952	-1.33572	-0.0841807	2.23685	0.0302297	0.0933425	274550000	176180000	646020000	329090000	37842000	139430000	194000000	142410000	2.67126	2.38224	3.04055	2.27326	1.74315	2.05152	2.06327	1.66956
sp|Q62465|VAT1_MOUSE	sp|Q62465|VAT1_MOUSE	3	-3.06602	-1.76236	sp|Q62465|VAT1_MOUSE	1.30366	0.152849	2.45446	-2.41419	0.0304235	0.0938058	6151700	2757000	8035200	7722000	8530200	5363700	10105000	18202000	-2.76939	-3.19096	-3.42865	-2.87506	-0.420063	-2.84527	-2.45596	-1.32815
sp|P46096|SYT1_MOUSE	sp|P46096|SYT1_MOUSE	13	1.7759	2.55003	sp|P46096|SYT1_MOUSE	0.774127	0.0893669	1.45889	2.16296	0.0306881	0.094486	157790000	119850000	265580000	205950000	41285000	254600000	325490000	255140000	1.87792	1.86577	1.72973	1.63018	1.86959	2.95655	2.85472	2.51926
sp|Q922Q8|LRC59_MOUSE	sp|Q922Q8|LRC59_MOUSE	12	5.07518	6.29078	sp|Q922Q8|LRC59_MOUSE	1.2156	0.138151	2.29304	5.68298	0.0309524	0.0950271	1176700000	893900000	5009500000	2272500000	418480000	3727800000	4414100000	2973400000	4.75581	4.55944	6.06098	4.92449	5.23262	6.99054	6.84232	6.09762
sp|Q6ZQ03|FNBP4_MOUSE	sp|Q6ZQ03|FNBP4_MOUSE	9	-2.67629	-0.3568	sp|Q6ZQ03|FNBP4_MOUSE	2.31949	0.271074	4.3679	-1.35087	0.0309117	0.0950271	NA	1784300	27272000	9245600	1698500	66557000	63899000	46273000	NA	-3.77426	-1.62661	-2.62799	-2.76341	0.940011	0.364748	0.0314504
sp|Q9D2G2|ODO2_MOUSE	sp|Q9D2G2|ODO2_MOUSE	9	2.10844	1.27548	sp|Q9D2G2|ODO2_MOUSE	-0.832968	-1.57279	-0.0931424	1.69196	0.0312231	0.0955846	258180000	184000000	222550000	258320000	36041000	66549000	108890000	111250000	2.5832	2.44046	1.46907	1.94104	1.67234	0.93983	1.17999	1.30974
sp|P28352|APEX1_MOUSE	sp|P28352|APEX1_MOUSE	10	5.82637	6.60406	sp|P28352|APEX1_MOUSE	0.777695	0.0871763	1.46821	6.21522	0.0311822	0.0955846	3479400000	1797200000	5020900000	3301100000	1400400000	2664300000	3832600000	3458400000	6.30868	5.49567	6.06433	5.43678	6.98648	6.4857	6.62627	6.31781
sp|Q61211|EIF2D_MOUSE	sp|Q61211|EIF2D_MOUSE	2	-1.66874	-2.96795	sp|Q61211|EIF2D_MOUSE	-1.29921	-2.45803	-0.140386	-2.31835	0.0317843	0.0971639	11382000	8091100	36365000	16456000	1172900	9130600	12475000	2224200	-1.88806	-1.74768	-1.20229	-1.83694	-3.30104	-2.04568	-2.13371	-4.39138
sp|Q80UW8|RPAB1_MOUSE	sp|Q80UW8|RPAB1_MOUSE	9	2.17926	1.37133	sp|Q80UW8|RPAB1_MOUSE	-0.807929	-1.53012	-0.0857407	1.77529	0.0320741	0.0979104	235840000	119670000	457230000	245080000	22749000	89361000	183280000	97796000	2.45357	1.86376	2.53085	1.86885	1.00422	1.38285	1.97634	1.12191
sp|P43276|H15_MOUSE	sp|P43276|H15_MOUSE	2	-2.7733	-0.966275	sp|P43276|H15_MOUSE	1.80702	0.194915	3.41913	-1.99886	0.0322203	0.098217	9564800	2840300	18644000	4495100	NA	50544000	27052000	8283800	-2.1372	-3.15106	-2.18747	-3.61746	NA	0.526351	-0.949871	-2.4753
sp|Q2TPA8|HSDL2_MOUSE	sp|Q2TPA8|HSDL2_MOUSE	2	-2.26129	-3.35015	sp|Q2TPA8|HSDL2_MOUSE	-1.08886	-2.06624	-0.111483	-2.80572	0.0326392	0.0993528	12874000	6323700	13521000	9476000	2393600	3126100	3289100	4684500	-1.71162	-2.07808	-2.66124	-2.59421	-2.26529	-3.65671	-4.17263	-3.30597
sp|Q923D4|SF3B5_MOUSE	sp|Q923D4|SF3B5_MOUSE	2	0.651254	-1.79157	sp|Q923D4|SF3B5_MOUSE	-2.44282	-4.61181	-0.273836	-0.814439	0.0327802	0.0996406	NA	NA	121530000	106520000	NA	27235000	4953500	17028000	NA	NA	0.57693	0.725577	NA	-0.403044	-3.54635	-1.42531
sp|Q9JLV6|PNKP_MOUSE	sp|Q9JLV6|PNKP_MOUSE	19	2.92578	3.74556	sp|Q9JLV6|PNKP_MOUSE	0.819778	0.0820443	1.55751	3.33567	0.03299	0.099995	307700000	231940000	879200000	424550000	96113000	519550000	699420000	628270000	2.83453	2.75086	3.49501	2.62272	3.09657	4.02862	4.02462	3.83242
sp|Q62418|DBNL_MOUSE	sp|Q62418|DBNL_MOUSE	2	-3.68303	-2.76595	sp|Q62418|DBNL_MOUSE	0.917079	0.0918656	1.74229	-3.22449	0.0329761	0.099995	3184900	1840200	4277100	7427500	2482400	4567700	8713300	5462400	-3.71231	-3.73291	-4.35849	-2.92841	-2.2124	-3.08672	-2.68259	-3.0821
sp|Q8R5F3|OARD1_MOUSE	sp|Q8R5F3|OARD1_MOUSE	3	-1.25257	-2.31348	sp|Q8R5F3|OARD1_MOUSE	-1.06091	-2.02126	-0.100559	-1.78302	0.0338034	0.102316	12644000	8567200	57252000	28805000	2857700	13415000	7664400	6190400	-1.73745	-1.67103	-0.533023	-1.06878	-2.00797	-1.46739	-2.87876	-2.89979
sp|Q8BIZ6|SNIP1_MOUSE	sp|Q8BIZ6|SNIP1_MOUSE	3	-2.91489	-1.92733	sp|Q8BIZ6|SNIP1_MOUSE	0.98756	0.0924632	1.88266	-2.42111	0.0339827	0.102684	7242300	2918400	11557000	6475600	1370400	13321000	18038000	15244000	-2.53561	-3.11469	-2.89269	-3.11659	-3.07507	-1.47796	-1.56972	-1.58658
sp|P63087|PP1G_MOUSE	sp|P63087|PP1G_MOUSE	6	-3.29197	-1.84693	sp|P63087|PP1G_MOUSE	1.44504	0.134942	2.75514	-2.56945	0.0340207	0.102684	2006000	10289000	6090000	4789200	2645300	8453200	18760000	15142000	-4.37446	-1.42553	-3.8374	-3.53051	-2.12011	-2.16154	-1.5097	-1.59637
sp|Q14AX6|CDK12_MOUSE	sp|Q14AX6|CDK12_MOUSE	4	-2.30652	-1.46718	sp|Q14AX6|CDK12_MOUSE	0.839331	0.0794813	1.59918	-1.9468	0.0341853	0.103036	7860500	7628200	12001000	13156000	NA	15272000	18078000	15496000	-2.41829	-1.82666	-2.83709	-2.14402	NA	-1.27253	-1.56633	-1.56269
sp|Q8BFY9|TNPO1_MOUSE	sp|Q8BFY9|TNPO1_MOUSE	2	-3.0633	-2.10389	sp|Q8BFY9|TNPO1_MOUSE	0.959409	0.0854041	1.83341	-2.51507	0.0350511	0.105497	3203600	4538000	NA	7242200	3211800	6160000	14599000	11116000	-3.70393	-2.5229	NA	-2.96308	-1.83836	-2.63721	-1.89324	-2.04677
sp|Q8BSY0|ASPH_MOUSE	sp|Q8BSY0|ASPH_MOUSE	16	3.24345	2.29746	sp|Q8BSY0|ASPH_MOUSE	-0.945993	-1.81178	-0.0802085	2.77045	0.035367	0.105854	446550000	275580000	828740000	654210000	27102000	256130000	293600000	214850000	3.36798	2.98197	3.40785	3.21599	1.25845	2.96555	2.69701	2.26881
sp|Q8CI11|GNL3_MOUSE	sp|Q8CI11|GNL3_MOUSE	24	3.31976	4.25649	sp|Q8CI11|GNL3_MOUSE	0.936735	0.0795256	1.79394	3.78812	0.0353497	0.105854	386800000	493610000	459940000	1011500000	163970000	721100000	621910000	1210000000	3.16223	3.76335	2.53957	3.81388	3.87217	4.52135	3.84498	4.78748
sp|Q01405|SC23A_MOUSE;sp|Q9D662|SC23B_MOUSE	sp|Q01405|SC23A_MOUSE	2	-5.01008	-3.78077	sp|Q01405|SC23A_MOUSE	1.22931	0.104343	2.35428	-4.39542	0.0353525	0.105854	446180	1138200	2995900	2830000	908460	2123900	4046300	4521300	-6.52753	-4.37695	-4.88351	-4.25233	-3.672	-4.23769	-3.85574	-3.35764
zz|Y-FGCZCont00414|;CON__P07477	zz|Y-FGCZCont00414|	3	1.32209	4.46229	zz|Y-FGCZCont00414|	3.14019	0.266649	6.01374	2.89219	0.0353468	0.105854	31059000	719900000	277930000	49445000	1365600000	1551300000	226800000	336880000	-0.450184	4.26923	1.79676	-0.327439	6.94994	5.67278	2.30219	2.92423
sp|Q923T9|KCC2G_MOUSE	sp|Q923T9|KCC2G_MOUSE	7	-0.131988	-0.958069	sp|Q923T9|KCC2G_MOUSE	-0.826081	-1.58139	-0.0707713	-0.486023	0.0355664	0.106303	31752000	34425000	60535000	69919000	NA	15073000	26977000	29433000	-0.418576	0.193477	-0.450798	0.147947	NA	-1.29224	-0.954117	-0.627847
sp|Q8BH43|WASF2_MOUSE	sp|Q8BH43|WASF2_MOUSE	3	-1.32452	-2.70766	sp|Q8BH43|WASF2_MOUSE	-1.38314	-2.65226	-0.114027	-2.01609	0.0357391	0.106671	29833000	8372000	22928000	26067000	2159600	11482000	10588000	2319600	-0.50787	-1.70193	-1.88246	-1.20582	-2.41467	-1.70126	-2.38455	-4.33018
sp|Q8CGY8|OGT1_MOUSE	sp|Q8CGY8|OGT1_MOUSE	11	0.580369	-0.0753869	sp|Q8CGY8|OGT1_MOUSE	-0.655756	-1.25774	-0.0537699	0.252491	0.0358098	0.106733	59030000	47987000	136180000	88311000	8739100	34738000	42990000	58060000	0.46961	0.638741	0.744768	0.46836	-0.384933	-0.0373062	-0.241424	0.362115
sp|Q8R1Q8|DC1L1_MOUSE	sp|Q8R1Q8|DC1L1_MOUSE	10	1.30398	0.551044	sp|Q8R1Q8|DC1L1_MOUSE	-0.752932	-1.44479	-0.0610724	0.92751	0.0359506	0.106856	134780000	56962000	186660000	185330000	11597000	60263000	69912000	83138000	1.65215	0.868586	1.20974	1.48543	0.0258967	0.790698	0.502296	0.885286
sp|Q3TDQ1|STT3B_MOUSE	sp|Q3TDQ1|STT3B_MOUSE	11	1.42565	2.08892	sp|Q3TDQ1|STT3B_MOUSE	0.663275	0.0539826	1.27257	1.75729	0.0359067	0.106856	114200000	89120000	251340000	147340000	38498000	153190000	253330000	169490000	1.41483	1.46862	1.64846	1.17069	1.7681	2.19298	2.47138	1.92324
sp|Q8K0V4|CNOT3_MOUSE	sp|Q8K0V4|CNOT3_MOUSE	3	-1.98615	-3.496	sp|Q8K0V4|CNOT3_MOUSE	-1.50985	-2.90233	-0.117374	-2.74107	0.0364907	0.108162	4001400	6918800	35875000	22970000	433180	8237400	4695200	4367800	-3.38542	-1.95751	-1.2223	-1.37936	-4.74735	-2.20041	-3.62826	-3.40797
sp|Q9JL19|NCOA6_MOUSE	sp|Q9JL19|NCOA6_MOUSE	2	-3.24364	-4.3238	sp|Q9JL19|NCOA6_MOUSE	-1.08016	-2.07616	-0.0841633	-3.78372	0.036462	0.108162	4102800	3170500	5018000	10161000	762150	1341900	2136300	3808200	-3.34957	-3.00362	-4.12291	-2.49845	-3.92698	-4.92784	-4.83264	-3.60776
sp|Q8BYC6|TAOK3_MOUSE	sp|Q8BYC6|TAOK3_MOUSE	6	-0.377854	-2.3956	sp|Q8BYC6|TAOK3_MOUSE	-2.01775	-3.88038	-0.155109	-1.38673	0.03663	0.10834	36347000	9159300	123760000	50124000	2766900	34912000	4241700	3540100	-0.224986	-1.58145	0.603744	-0.308726	-2.05486	-0.0297963	-3.78361	-3.71414
sp|Q9Z2I0|LETM1_MOUSE	sp|Q9Z2I0|LETM1_MOUSE	9	0.46339	1.15278	sp|Q9Z2I0|LETM1_MOUSE	0.689385	0.0529017	1.32587	0.808083	0.0366517	0.10834	78243000	46345000	93038000	72904000	29919000	76653000	114640000	78309000	0.873208	0.592067	0.182978	0.205307	1.40203	1.15229	1.2587	0.798088
sp|Q3UFS4|GPT11_MOUSE	sp|Q3UFS4|GPT11_MOUSE	2	-2.24469	-3.54243	sp|Q3UFS4|GPT11_MOUSE	-1.29774	-2.48644	-0.109032	-2.76379	0.0367577	0.108503	14505000	4109200	14706000	NA	NA	NA	4222700	4721900	-1.54077	-2.65596	-2.53735	NA	NA	NA	-3.79048	-3.29438
sp|O35326|SRSF5_MOUSE	sp|O35326|SRSF5_MOUSE	7	1.73608	2.66598	sp|O35326|SRSF5_MOUSE	0.929903	0.0690785	1.79073	2.20103	0.0370476	0.109209	188760000	159620000	191740000	163140000	40949000	280380000	308250000	338960000	2.13462	2.24992	1.24933	1.31045	1.85772	3.10152	2.77149	2.9332
sp|Q9EPS3|GLCE_MOUSE	sp|Q9EPS3|GLCE_MOUSE	5	0.258222	-0.792679	sp|Q9EPS3|GLCE_MOUSE	-1.0509	-2.02444	-0.0773638	-0.267228	0.037156	0.109228	63503000	24309000	120010000	71220000	13313000	11861000	36006000	19444000	0.57423	-0.272954	0.558371	0.173242	0.226266	-1.65245	-0.512566	-1.23197
sp|Q8VHH5|AGAP3_MOUSE	sp|Q8VHH5|AGAP3_MOUSE	13	1.6632	2.43472	sp|Q8VHH5|AGAP3_MOUSE	0.771517	0.0570138	1.48602	2.04896	0.0371103	0.109228	191750000	75797000	229110000	221850000	87452000	173640000	185000000	236300000	2.15713	1.25155	1.51191	1.73221	2.95945	2.38132	1.99062	2.40748
sp|Q80U87|UBP8_MOUSE	sp|Q80U87|UBP8_MOUSE	3	-2.61621	-3.98686	sp|Q80U87|UBP8_MOUSE	-1.37066	-2.64026	-0.101049	-3.20363	0.0374373	0.109605	7659000	3928900	12981000	9631400	NA	4101200	6110100	1049000	-2.45548	-2.71611	-2.72134	-2.5719	NA	-3.24864	-3.2254	-5.48655
sp|Q5SQX6|CYFP2_MOUSE	sp|Q5SQX6|CYFP2_MOUSE	15	1.54216	0.724373	sp|Q5SQX6|CYFP2_MOUSE	-0.817789	-1.57673	-0.0588529	1.13327	0.037424	0.109605	181020000	80555000	200750000	179790000	12155000	85475000	87792000	70101000	2.07465	1.33317	1.31705	1.44379	0.0941325	1.31602	0.850601	0.636739
sp|Q76MZ3|2AAA_MOUSE	sp|Q76MZ3|2AAA_MOUSE	14	2.44772	3.11471	sp|Q76MZ3|2AAA_MOUSE	0.666985	0.0481765	1.28579	2.78122	0.037381	0.109605	263480000	171890000	340930000	459530000	126270000	248640000	380540000	343210000	2.61231	2.3492	2.09804	2.73135	3.49282	2.92094	3.09371	2.95136
sp|Q7TPH6|MYCB2_MOUSE	sp|Q7TPH6|MYCB2_MOUSE	11	-0.518002	-1.48358	sp|Q7TPH6|MYCB2_MOUSE	-0.965583	-1.86324	-0.0679251	-1.00079	0.037688	0.110189	21075000	25286000	46586000	62353000	2257900	19008000	17074000	23004000	-1.00565	-0.22013	-0.837036	-0.00918912	-2.35004	-0.943604	-1.65373	-0.986971
sp|Q99N96|RM01_MOUSE	sp|Q99N96|RM01_MOUSE	2	-1.52713	-2.78355	sp|Q99N96|RM01_MOUSE	-1.25642	-2.42537	-0.0874738	-2.15534	0.0378064	0.110384	23142000	17194000	11987000	18709000	2135000	7608200	4358000	7394400	-0.871638	-0.737172	-2.83881	-1.66088	-2.4313	-2.31984	-3.74224	-2.64081
sp|P38647|GRP75_MOUSE	sp|P38647|GRP75_MOUSE	30	5.64242	6.36746	sp|P38647|GRP75_MOUSE	0.725031	0.0498642	1.4002	6.00494	0.0379449	0.110638	2580500000	1640000000	3046200000	4935800000	1304300000	2114000000	3068700000	3108400000	5.88059	5.37297	5.32744	5.98871	6.88325	6.13796	6.28629	6.16233
sp|Q91VM5|RMXL1_MOUSE	sp|Q91VM5|RMXL1_MOUSE	11	-1.37497	-2.09353	sp|Q91VM5|RMXL1_MOUSE	-0.718563	-1.38831	-0.0488149	-1.73425	0.0380828	0.11089	21522000	13162000	24786000	18703000	2272300	11343000	12742000	9921400	-0.975588	-1.09541	-1.76756	-1.66132	-2.34081	-1.71956	-2.10132	-2.21244
sp|E9Q1P8|I2BP2_MOUSE	sp|E9Q1P8|I2BP2_MOUSE	5	-2.80309	-1.19529	sp|E9Q1P8|I2BP2_MOUSE	1.60781	0.107493	3.10812	-1.99919	0.0382597	0.111254	2628900	5728600	5921600	27429000	5162100	8382500	39286000	21605000	-3.98712	-2.21057	-3.87875	-1.13594	-1.14936	-2.17417	-0.379225	-1.0784
sp|Q6DID3|SCAF8_MOUSE	sp|Q6DID3|SCAF8_MOUSE	5	-2.18366	-3.13491	sp|Q6DID3|SCAF8_MOUSE	-0.951245	-1.83798	-0.0645108	-2.72723	0.0383797	0.111386	5935600	NA	25319000	14674000	1834100	5133700	5222700	4069100	-2.82061	NA	-1.73619	-1.99419	-2.65188	-2.91114	-3.46541	-3.5112
sp|Q8BKI2|TNR6B_MOUSE	sp|Q8BKI2|TNR6B_MOUSE	19	1.80701	1.16046	sp|Q8BKI2|TNR6B_MOUSE	-0.646545	-1.25045	-0.0426404	1.48373	0.0384089	0.111386	116300000	109220000	271850000	331120000	25308000	72222000	111440000	103510000	1.44093	1.74127	1.76414	2.28169	1.159	1.06279	1.2154	1.20465
sp|P49722|PSA2_MOUSE	sp|P49722|PSA2_MOUSE	5	-1.82671	-0.57785	sp|P49722|PSA2_MOUSE	1.24886	0.0817753	2.41595	-1.20228	0.0384866	0.11146	10288000	4843100	39534000	17414000	14524000	9636400	32834000	43883000	-2.0328	-2.43567	-1.07908	-1.7593	0.352679	-1.96464	-0.653613	-0.0458272
sp|Q8CGP2|H2B1P_MOUSE;sp|Q8CGP1|H2B1K_MOUSE;sp|Q6ZWY9|H2B1C_MOUSE;sp|Q64525|H2B2B_MOUSE;sp|Q64478|H2B1H_MOUSE;sp|Q64475|H2B1B_MOUSE;sp|P10854|H2B1M_MOUSE;sp|P10853|H2B1F_MOUSE;sp|Q9D2U9|H2B3A_MOUSE;sp|Q8CGP0|H2B3B_MOUSE;sp|Q64524|H2B2E_MOUSE;sp|P70696|H2B1A_MOUSE	sp|Q8CGP2|H2B1P_MOUSE	6	3.74126	4.68586	sp|Q8CGP2|H2B1P_MOUSE	0.944602	0.0607384	1.82847	4.21356	0.0386813	0.111873	805500000	326700000	1601400000	629320000	212210000	1086500000	1365600000	872730000	4.21294	3.21009	4.37923	3.16277	4.24663	5.1375	5.04796	4.31134
sp|Q9DAT2|MRGBP_MOUSE	sp|Q9DAT2|MRGBP_MOUSE	6	0.338623	1.11748	sp|Q9DAT2|MRGBP_MOUSE	0.778862	0.0483094	1.50941	0.728054	0.0390584	0.112812	31098000	49224000	127470000	89240000	20272000	89824000	102570000	99970000	-0.448387	0.67286	0.6473	0.482718	0.836834	1.39061	1.08854	1.15395
sp|O08992|SDCB1_MOUSE	sp|O08992|SDCB1_MOUSE	4	-2.68088	-1.09381	sp|O08992|SDCB1_MOUSE	1.58707	0.0969001	3.07724	-1.88734	0.0392196	0.113125	4294500	1939000	45758000	7511100	2167800	19125000	41853000	27080000	-3.28416	-3.6628	-0.863481	-2.91305	-2.40917	-0.93438	-0.282419	-0.749263
sp|P23708|NFYA_MOUSE	sp|P23708|NFYA_MOUSE	2	-0.930749	-0.309452	sp|P23708|NFYA_MOUSE	0.621296	0.0364444	1.20615	-0.6201	0.0396197	0.114126	20559000	14125000	41686000	38236000	8866300	26825000	35725000	47727000	-1.04116	-1.00075	-1.00092	-0.680173	-0.363951	-0.425843	-0.524549	0.0765341
sp|Q6PDQ2|CHD4_MOUSE	sp|Q6PDQ2|CHD4_MOUSE	31	1.73388	2.40147	sp|Q6PDQ2|CHD4_MOUSE	0.667594	0.0384067	1.29678	2.06767	0.0398087	0.114517	130880000	132400000	237350000	226740000	42510000	196440000	240240000	296230000	1.6101	1.99927	1.56401	1.76213	1.91204	2.56675	2.39024	2.73685
sp|O35129|PHB2_MOUSE	sp|O35129|PHB2_MOUSE	14	1.85163	2.66455	sp|O35129|PHB2_MOUSE	0.812914	0.046367	1.57946	2.25809	0.0398913	0.114601	233510000	135660000	226890000	179000000	87869000	143060000	354630000	272620000	2.43935	2.03188	1.49755	1.43775	2.96636	2.09015	2.98586	2.61582
sp|O88532|ZFR_MOUSE	sp|O88532|ZFR_MOUSE	24	4.25924	3.59632	sp|O88532|ZFR_MOUSE	-0.662926	-1.28952	-0.0363296	3.92778	0.0402674	0.115527	857580000	840280000	1078700000	1621300000	153540000	454040000	441900000	486620000	4.30268	4.47651	3.79657	4.46121	3.77674	3.82605	3.32235	3.46013
sp|Q3THG9|AASD1_MOUSE	sp|Q3THG9|AASD1_MOUSE	3	-1.98931	-3.31497	sp|Q3THG9|AASD1_MOUSE	-1.32566	-2.57821	-0.073107	-2.55745	0.0404403	0.115868	26081000	3949300	27537000	7390100	NA	3350300	6421200	4891800	-0.700389	-2.70917	-1.61235	-2.93534	NA	-3.5526	-3.14944	-3.24287
sp|Q8BWT5|DIP2A_MOUSE	sp|Q8BWT5|DIP2A_MOUSE	2	-2.82601	-4.02492	sp|Q8BWT5|DIP2A_MOUSE	-1.19891	-2.33346	-0.0643662	-3.33983	0.0406812	0.116247	7186000	2559900	16538000	6541800	NA	5209500	2670400	1806700	-2.54679	-3.2904	-2.36422	-3.10263	NA	-2.88911	-4.49134	-4.69433
sp|P60843|IF4A1_MOUSE	sp|P60843|IF4A1_MOUSE	17	2.15404	3.23005	sp|P60843|IF4A1_MOUSE	1.07601	0.0565605	2.09547	2.69204	0.0406455	0.116247	103160000	99588000	510660000	573620000	66431000	291780000	529330000	535670000	1.2692	1.6175	2.69383	3.03562	2.56025	3.16142	3.59846	3.60007
sp|Q9D009|LIPT2_MOUSE	sp|Q9D009|LIPT2_MOUSE	2	-2.31513	-3.85243	sp|Q9D009|LIPT2_MOUSE	-1.5373	-2.99905	-0.075547	-3.08378	0.041227	0.117651	11514000	5616900	15422000	8870800	2065900	1336400	1562300	7171500	-1.87154	-2.23697	-2.46725	-2.68477	-2.47908	-4.93401	-5.31122	-2.68541
sp|P62192|PRS4_MOUSE	sp|P62192|PRS4_MOUSE	2	-3.89466	-3.04085	sp|P62192|PRS4_MOUSE	0.853805	0.0439694	1.66364	-3.32546	0.0413118	0.117736	NA	NA	5985700	3588700	1263300	4124100	8786400	5545500	NA	NA	-3.86287	-3.92645	-3.19323	-3.24027	-2.66981	-3.0601
sp|Q8K3E5|AHI1_MOUSE	sp|Q8K3E5|AHI1_MOUSE	4	-2.7339	-1.6382	sp|Q8K3E5|AHI1_MOUSE	1.0957	0.0519387	2.13947	-2.18605	0.0415243	0.118028	4051500	10530000	7392700	9286200	2989300	14439000	17681000	14564000	-3.3676	-1.39449	-3.55155	-2.62198	-1.9426	-1.35683	-1.6003	-1.65308
sp|O55234|PSB5_MOUSE	sp|O55234|PSB5_MOUSE	5	-1.66875	-0.173066	sp|O55234|PSB5_MOUSE	1.49568	0.0709583	2.92041	-0.920907	0.0415175	0.118028	23021000	16198000	6432500	25762000	10336000	20867000	59193000	45428000	-0.879147	-0.817167	-3.75671	-1.22197	-0.141249	-0.803356	0.247746	0.00459426
sp|Q99J62|RFC4_MOUSE	sp|Q99J62|RFC4_MOUSE	8	1.20511	0.144132	sp|Q99J62|RFC4_MOUSE	-1.06098	-2.07293	-0.0490198	0.67462	0.0417298	0.118455	116430000	64800000	222360000	118230000	5844000	73946000	77526000	39129000	1.44253	1.04141	1.46781	0.868681	-0.969208	1.09825	0.660404	-0.212914
sp|Q9JHW4|SELB_MOUSE	sp|Q9JHW4|SELB_MOUSE	14	3.71757	3.00498	sp|Q9JHW4|SELB_MOUSE	-0.712589	-1.39402	-0.0311538	3.36128	0.0421567	0.119351	655410000	339730000	1106400000	1043200000	108610000	341690000	270760000	303870000	3.91758	3.26252	3.83396	3.85622	3.27406	3.39876	2.57315	2.77396
sp|Q3UMC0|AFG2H_MOUSE	sp|Q3UMC0|AFG2H_MOUSE	9	-1.6713	-0.605376	sp|Q3UMC0|AFG2H_MOUSE	1.06593	0.0466931	2.08516	-1.13834	0.0421419	0.119351	10737000	7085400	33755000	21410000	11424000	20366000	58065000	13131000	-1.97162	-1.92561	-1.31212	-1.47586	0.00407295	-0.839883	0.218319	-1.80401
sp|P42128|FOXK1_MOUSE	sp|P42128|FOXK1_MOUSE	4	-1.91836	-1.11223	sp|P42128|FOXK1_MOUSE	0.806123	0.0357057	1.57654	-1.38094	0.0424806	0.12011	12700000	6195200	NA	NA	4867000	17265000	25601000	21408000	-1.73112	-2.1056	NA	NA	-1.23483	-1.08816	-1.03419	-1.09175
sp|Q8C570|RAE1L_MOUSE	sp|Q8C570|RAE1L_MOUSE	4	-1.44422	-0.536526	sp|Q8C570|RAE1L_MOUSE	0.907696	0.0376686	1.77772	-0.990374	0.0425401	0.12012	13412000	23195000	19633000	18493000	8209300	25914000	37379000	27304000	-1.65298	-0.33584	-2.11125	-1.67682	-0.475741	-0.477775	-0.455329	-0.737259
sp|P68254|1433T_MOUSE	sp|P68254|1433T_MOUSE	9	1.83154	2.46555	sp|P68254|1433T_MOUSE	0.634009	0.0253601	1.24266	2.14854	0.0428	0.120695	113870000	112660000	304060000	312750000	56384000	168790000	272200000	273410000	1.41068	1.78284	1.92926	2.20338	2.32216	2.33874	2.58126	2.62004
sp|Q9Z0N1|IF2G_MOUSE;sp|Q9Z0N2|IF2H_MOUSE	sp|Q9Z0N1|IF2G_MOUSE	18	6.12381	6.92275	sp|Q9Z0N1|IF2G_MOUSE	0.798939	0.0306258	1.56725	6.52328	0.0430897	0.121352	3574400000	2085400000	7399400000	4354400000	893300000	4099500000	6326000000	4919200000	6.34727	5.69506	6.63618	5.81675	6.33367	7.1334	7.39271	6.83124
sp|P80316|TCPE_MOUSE	sp|P80316|TCPE_MOUSE	26	6.90143	7.45746	sp|P80316|TCPE_MOUSE	0.55603	0.0195017	1.09256	7.17945	0.0436591	0.122795	5822000000	5236900000	8745600000	8581700000	2162000000	4765400000	6835000000	6984700000	7.04603	6.92941	6.88267	6.74762	7.61705	7.35963	7.51107	7.34209
sp|Q8VEE4|RFA1_MOUSE	sp|Q8VEE4|RFA1_MOUSE	18	3.72285	3.08761	sp|Q8VEE4|RFA1_MOUSE	-0.63524	-1.24872	-0.0217564	3.40523	0.0438035	0.12304	440910000	448060000	1253000000	1069700000	103230000	310340000	303190000	393300000	3.34977	3.63355	4.01744	3.89064	3.20029	3.25411	2.74617	3.14987
sp|Q69Z36|MEX3B_MOUSE	sp|Q69Z36|MEX3B_MOUSE	5	-0.460527	-2.09449	sp|Q69Z36|MEX3B_MOUSE	-1.63396	-3.21083	-0.0570962	-0.787319	0.0442571	0.123286	30156000	39234000	37343000	41880000	2692400	NA	NA	NA	-0.492445	0.36877	-1.16316	-0.555273	-2.09449	NA	NA	NA
sp|Q6NWW9|FND3B_MOUSE	sp|Q6NWW9|FND3B_MOUSE	4	-1.65583	-2.78814	sp|Q6NWW9|FND3B_MOUSE	-1.1323	-2.2269	-0.0377096	-2.22198	0.0442932	0.123286	13734000	9835000	23241000	NA	NA	8998300	9144700	3603900	-1.619	-1.48603	-1.86247	NA	NA	-2.06762	-2.60868	-3.68811
sp|Q9R1C7|PR40A_MOUSE	sp|Q9R1C7|PR40A_MOUSE	20	3.50543	2.63561	sp|Q9R1C7|PR40A_MOUSE	-0.869823	-1.71207	-0.0275812	3.07052	0.0442503	0.123286	562970000	520780000	691990000	718610000	37787000	289940000	393900000	252310000	3.69982	3.83518	3.14192	3.34482	1.74103	3.15191	3.14648	2.503
sp|P80318|TCPG_MOUSE	sp|P80318|TCPG_MOUSE	31	6.63461	7.20344	sp|P80318|TCPG_MOUSE	0.568833	0.0187977	1.11887	6.91902	0.0440148	0.123286	4824700000	4322500000	6626500000	7796000000	1875600000	3652900000	5690200000	6389500000	6.7769	6.67216	6.4735	6.61587	7.41071	6.96003	7.23071	7.21231
sp|Q6ZQ38|CAND1_MOUSE	sp|Q6ZQ38|CAND1_MOUSE	11	-1.35971	-0.677859	sp|Q6ZQ38|CAND1_MOUSE	0.681849	0.0220202	1.34168	-1.01878	0.044147	0.123286	16592000	9545800	30798000	27805000	7236300	15123000	39041000	34975000	-1.34822	-1.52604	-1.44731	-1.11726	-0.658922	-1.28726	-0.388793	-0.376456
sp|Q91WG4|ELP2_MOUSE	sp|Q91WG4|ELP2_MOUSE	13	1.9998	2.68881	sp|Q91WG4|ELP2_MOUSE	0.689008	0.0218774	1.35614	2.34431	0.0442427	0.123286	164750000	124840000	347150000	272490000	59670000	215720000	446540000	220260000	1.93975	1.92046	2.1247	2.01431	2.4044	2.70748	3.33832	2.30504
sp|P09103|PDIA1_MOUSE	sp|P09103|PDIA1_MOUSE	9	-0.258185	0.946851	sp|P09103|PDIA1_MOUSE	1.20504	0.0401341	2.36994	0.344333	0.0439693	0.123286	31079000	36630000	88666000	30906000	36523000	25179000	136630000	95659000	-0.449262	0.276705	0.112002	-0.972184	1.69163	-0.521022	1.52708	1.08971
sp|Q60972|RBBP4_MOUSE;sp|Q60973|RBBP7_MOUSE	sp|Q60972|RBBP4_MOUSE	8	0.747379	1.35582	sp|Q60972|RBBP4_MOUSE	0.608438	0.0180967	1.19878	1.0516	0.0445975	0.123972	71960000	61341000	118570000	106690000	24891000	113610000	122480000	102110000	0.753307	0.967874	0.540569	0.727765	1.13488	1.74371	1.35987	1.18481
sp|Q80TM6|R3HD2_MOUSE	sp|Q80TM6|R3HD2_MOUSE	2	-3.5292	-4.58191	sp|Q80TM6|R3HD2_MOUSE	-1.05271	-2.07404	-0.0313808	-3.98036	0.044716	0.12414	1876100	3396900	11244000	3929100	NA	1854500	2012400	2241400	-4.47035	-2.91116	-2.93317	-3.80211	NA	-4.44156	-4.92402	-4.38016
sp|Q3UMF0|COBL1_MOUSE	sp|Q3UMF0|COBL1_MOUSE	5	-2.99489	-1.78538	sp|Q3UMF0|COBL1_MOUSE	1.20951	0.0310844	2.38793	-2.39013	0.0453154	0.125642	1769700	3147700	15161000	15491000	3459300	9830600	12631000	17789000	-4.55398	-3.0133	-2.49242	-1.91985	-1.73057	-1.93465	-2.1147	-1.3616
sp|P14069|S10A6_MOUSE	sp|P14069|S10A6_MOUSE	3	-1.30006	-0.0170794	sp|P14069|S10A6_MOUSE	1.28298	0.0326226	2.53333	-0.566927	0.0454759	0.125924	25375000	NA	14558000	40295000	18659000	23334000	49165000	41900000	-0.739697	NA	-2.55227	-0.608208	0.716445	-0.635402	-0.036151	-0.11321
sp|Q03141|MARK3_MOUSE	sp|Q03141|MARK3_MOUSE	2	-2.5348	-3.75136	sp|Q03141|MARK3_MOUSE	-1.21656	-2.4026	-0.0305157	-3.14308	0.0456722	0.126202	NA	3074800	15259000	13817000	NA	4339700	2327800	4424900	NA	-3.04471	-2.48292	-2.07676	NA	-3.16368	-4.70134	-3.38905
sp|P16014|SCG1_MOUSE	sp|P16014|SCG1_MOUSE	11	0.277322	1.00843	sp|P16014|SCG1_MOUSE	0.731112	0.0170001	1.44522	0.642878	0.0457525	0.126202	63017000	30643000	91966000	80583000	29315000	42763000	102760000	110120000	0.563226	0.0374637	0.165888	0.342711	1.37242	0.275085	1.09137	1.29486
sp|Q8BK08|TMM11_MOUSE	sp|Q8BK08|TMM11_MOUSE	3	-1.31383	0.017126	sp|Q8BK08|TMM11_MOUSE	1.33095	0.0321032	2.6298	-0.743419	0.0457037	0.126202	23625000	12810000	60264000	8014200	NA	43471000	58135000	32833000	-0.842051	-1.13175	-0.457415	-2.8241	NA	0.299767	0.220162	-0.46855
sp|Q8BKF1|RPOM_MOUSE	sp|Q8BKF1|RPOM_MOUSE	12	1.50136	0.599946	sp|Q8BKF1|RPOM_MOUSE	-0.901414	-1.78255	-0.0202737	1.05065	0.0458889	0.126415	139470000	71050000	276280000	168090000	8321500	72578000	106710000	70093000	1.70115	1.16485	1.78798	1.35146	-0.45603	1.07018	1.14906	0.636573
sp|P54823|DDX6_MOUSE	sp|P54823|DDX6_MOUSE	14	3.11325	3.79583	sp|P54823|DDX6_MOUSE	0.682571	0.0150506	1.35009	3.45454	0.0459681	0.126471	346860000	286380000	708080000	664580000	100820000	438690000	686400000	835080000	3.00612	3.03351	3.17581	3.23757	3.16599	3.77435	3.99588	4.24708
sp|Q8K4Q6|NEIL1_MOUSE	sp|Q8K4Q6|NEIL1_MOUSE	4	-1.00368	-0.249896	sp|Q8K4Q6|NEIL1_MOUSE	0.75378	0.0163007	1.49126	-0.626786	0.0460443	0.126519	18195000	15592000	55913000	23256000	8712400	44006000	46257000	26172000	-1.21612	-0.868283	-0.567921	-1.36238	-0.389376	0.318152	-0.1294	-0.798961
sp|Q91ZU6|DYST_MOUSE	sp|Q91ZU6|DYST_MOUSE	7	-3.57558	-1.80986	sp|Q91ZU6|DYST_MOUSE	1.76572	0.0365951	3.49484	-2.69272	0.0462059	0.1268	2409900	3763900	3540300	8277900	653200	20273000	23618000	21519000	-4.1117	-2.77363	-4.63729	-2.77968	-4.15097	-0.846762	-1.15749	-1.08421
sp|P35979|RL12_MOUSE	sp|P35979|RL12_MOUSE	5	1.92304	2.614	sp|P35979|RL12_MOUSE	0.690965	0.0133816	1.36855	2.26852	0.0464506	0.127309	157380000	100950000	292400000	338180000	47468000	237440000	353880000	260490000	1.8742	1.63571	1.8716	2.31064	2.07222	2.85167	2.98262	2.5495
sp|Q9JHI7|EXOS9_MOUSE	sp|Q9JHI7|EXOS9_MOUSE	4	0.726048	-0.197167	sp|Q9JHI7|EXOS9_MOUSE	-0.923215	-1.82932	-0.0171147	0.264441	0.0466	0.127556	97766000	55298000	123340000	77227000	5345100	43022000	70149000	32542000	1.19227	0.828841	0.598731	0.284345	-1.09878	0.284161	0.507472	-0.481523
REV__sp|Q6ZQH8|NU188_MOUSE	REV__sp|Q6ZQH8|NU188_MOUSE	2	4.02074	3.02772	REV__sp|Q6ZQH8|NU188_MOUSE	-0.993027	-1.96927	-0.0167877	3.52423	0.0468951	0.1282	573640000	351610000	1593400000	1895800000	159080000	287460000	353210000	199930000	3.72671	3.3086	4.37184	4.67582	3.82821	3.139	2.97972	2.16393
sp|Q8BMA6|SRP68_MOUSE	sp|Q8BMA6|SRP68_MOUSE	14	2.63676	1.85315	sp|Q8BMA6|SRP68_MOUSE	-0.783608	-1.5547	-0.0125187	2.24496	0.0470636	0.128333	483890000	183550000	380300000	352530000	35303000	145100000	198390000	132220000	3.483	2.43718	2.25919	2.36766	1.6423	2.11143	2.0975	1.56137
sp|P51410|RL9_MOUSE	sp|P51410|RL9_MOUSE	5	1.7945	2.74806	sp|P51410|RL9_MOUSE	0.953553	0.0152804	1.89183	2.27128	0.0470547	0.128333	143820000	137400000	269780000	206080000	31513000	307680000	420580000	361480000	1.74514	2.04897	1.75287	1.63104	1.4774	3.24118	3.24672	3.02694
sp|Q5ND52|MRM3_MOUSE	sp|Q5ND52|MRM3_MOUSE	3	-0.468502	-1.43242	sp|Q5ND52|MRM3_MOUSE	-0.963919	-1.91487	-0.0129734	-0.950461	0.0475209	0.129416	42540000	18615000	80684000	25864000	2491400	21515000	26334000	13403000	0.000370425	-0.630722	-0.0271094	-1.21655	-2.20715	-0.757391	-0.991013	-1.77413
sp|Q9WTI7|MYO1C_MOUSE	sp|Q9WTI7|MYO1C_MOUSE	2	-3.71785	-5.35276	sp|Q9WTI7|MYO1C_MOUSE	-1.63492	-3.25144	-0.0183906	-4.37181	0.0481162	0.130871	2671500	1968700	NA	4731900	NA	2076600	NA	547530	-3.96409	-3.64242	NA	-3.54702	NA	-4.27154	NA	-6.43399
sp|Q9CW03|SMC3_MOUSE	sp|Q9CW03|SMC3_MOUSE	38	3.87089	3.05469	sp|Q9CW03|SMC3_MOUSE	-0.816203	-1.6244	-0.00800357	3.46279	0.0481882	0.130886	636920000	381270000	1477500000	1100300000	51070000	366010000	456930000	397330000	3.87659	3.41716	4.26048	3.92934	2.17842	3.5021	3.3735	3.16473
sp|P81269|ATF1_MOUSE	sp|P81269|ATF1_MOUSE	2	-2.29185	-1.39258	sp|P81269|ATF1_MOUSE	0.899267	0.00854629	1.78999	-1.84221	0.0482436	0.130886	5405200	7822400	17894000	12893000	8309300	12635000	17609000	11894000	-2.95469	-1.79296	-2.24801	-2.17173	-0.45816	-1.55743	-1.60654	-1.94819
sp|P40630|TFAM_MOUSE	sp|P40630|TFAM_MOUSE	11	5.61012	6.36481	sp|P40630|TFAM_MOUSE	0.754687	0.00437352	1.505	5.98746	0.0489257	0.132569	3457900000	1822800000	3212500000	2819100000	1252800000	2467600000	3238500000	2588100000	6.2998	5.51463	5.40582	5.22022	6.82476	6.37043	6.36866	5.89539
sp|Q3UEB3|PUF60_MOUSE	sp|Q3UEB3|PUF60_MOUSE	22	5.59077	4.94957	sp|Q3UEB3|PUF60_MOUSE	-0.641202	-1.27919	-0.00321474	5.27017	0.04907	0.132687	1858800000	1489400000	4593700000	4224900000	335000000	886680000	1094100000	1777300000	5.4107	5.24384	5.9332	5.77533	4.90955	4.83203	4.70894	5.34773
sp|Q60520|SIN3A_MOUSE	sp|Q60520|SIN3A_MOUSE	6	-3.52218	-2.10523	sp|Q60520|SIN3A_MOUSE	1.41695	0.0069265	2.82698	-2.8137	0.0490931	0.132687	5771800	668920	10861000	6300300	1573200	18521000	18502000	5650600	-2.86069	-5.08951	-2.98428	-3.15424	-2.87468	-0.982615	-1.53088	-3.03274
sp|Q6P5D8|SMHD1_MOUSE	sp|Q6P5D8|SMHD1_MOUSE	11	0.184471	-2.14119	sp|Q6P5D8|SMHD1_MOUSE	-2.32566	-4.64124	-0.0100875	-0.978361	0.049195	0.132795	53352000	21551000	176130000	51312000	237770	29262000	28992000	13101000	0.32475	-0.43439	1.12411	-0.276586	-5.61834	-0.295145	-0.843943	-1.80734
sp|O54734|OST48_MOUSE	sp|O54734|OST48_MOUSE	7	1.91641	2.49145	sp|O54734|OST48_MOUSE	0.575037	0.00223854	1.14783	2.20393	0.0492772	0.13285	170660000	120420000	355220000	208140000	61836000	181170000	304790000	221050000	1.99023	1.87213	2.15858	1.64469	2.45618	2.44513	2.75422	2.31026
sp|Q921M3|SF3B3_MOUSE	sp|Q921M3|SF3B3_MOUSE	25	4.02473	2.21294	sp|Q921M3|SF3B3_MOUSE	-1.81179	-3.63118	0.00760392	3.11884	0.0507844	0.136742	4384200000	300200000	743870000	607320000	22320000	205810000	313050000	242180000	6.63977	3.09669	3.24853	3.11395	0.976578	2.63679	2.79512	2.44329
sp|Q05D44|IF2P_MOUSE	sp|Q05D44|IF2P_MOUSE	57	6.81354	7.60018	sp|Q05D44|IF2P_MOUSE	0.786641	-0.00358966	1.57687	7.20686	0.0508531	0.136755	4805300000	3657700000	11821000000	8335900000	1248000000	6865800000	9858800000	8347000000	6.77113	6.44828	7.32701	6.70774	6.81918	7.9085	8.07131	7.60174
sp|Q811S7|UBIP1_MOUSE	sp|Q811S7|UBIP1_MOUSE	2	-3.60956	-2.78913	sp|Q811S7|UBIP1_MOUSE	0.820428	-0.00515848	1.64601	-3.19934	0.0511771	0.137283	3312300	1930300	4305200	8370400	1919100	6291600	6057000	6973400	-3.65613	-3.66883	-4.34884	-2.76443	-2.5861	-2.60544	-3.23875	-2.72623
zz|Y-FGCZCont00444|;CON__Streptavidin	zz|Y-FGCZCont00444|	5	3.86505	5.04833	zz|Y-FGCZCont00444|	1.18328	-0.00706871	2.37362	4.45669	0.0511181	0.137283	560490000	539430000	1143000000	1160500000	968380000	394150000	1133800000	1799200000	3.69349	3.88234	3.88195	4.00243	6.45085	3.61344	4.76346	5.36558
sp|Q61545|EWS_MOUSE	sp|Q61545|EWS_MOUSE	7	5.53578	4.9523	sp|Q61545|EWS_MOUSE	-0.583482	-1.17098	0.00401621	5.24404	0.0512893	0.137284	1958100000	1419500000	4337100000	3800400000	346230000	1104500000	1233800000	1217800000	5.48525	5.1794	5.84844	5.63004	4.95743	5.1622	4.89273	4.79684
sp|Q8K1N4|SPAS2_MOUSE	sp|Q8K1N4|SPAS2_MOUSE	12	1.64949	2.54278	sp|Q8K1N4|SPAS2_MOUSE	0.893286	-0.00622567	1.7928	2.09613	0.0513055	0.137284	173210000	87174000	388970000	117060000	48967000	252930000	364910000	188420000	2.01148	1.43902	2.29243	0.855036	2.11737	2.94666	3.02956	2.07752
sp|Q922Q4|P5CR2_MOUSE	sp|Q922Q4|P5CR2_MOUSE	5	-0.317763	-1.28813	sp|Q922Q4|P5CR2_MOUSE	-0.970369	-1.94865	0.00791314	-0.802948	0.051529	0.137586	72686000	13984000	81108000	30172000	6488000	12455000	19313000	18674000	0.767686	-1.0142	-0.0193804	-1.00516	-0.817417	-1.579	-1.46527	-1.29085
sp|Q8BP92|RCN2_MOUSE	sp|Q8BP92|RCN2_MOUSE	7	-0.52338	0.530365	sp|Q8BP92|RCN2_MOUSE	1.05374	-0.00869139	2.11618	0.00349227	0.0515466	0.137586	34652000	23564000	24112000	79420000	19507000	38295000	54707000	96605000	-0.293389	-0.314681	-1.80821	0.322765	0.780979	0.109218	0.127208	1.10405
sp|Q3UJK4|GTPB2_MOUSE	sp|Q3UJK4|GTPB2_MOUSE	8	1.8641	1.035	sp|Q3UJK4|GTPB2_MOUSE	-0.8291	-1.66636	0.00816026	1.44955	0.0518479	0.138218	167530000	123100000	199870000	330830000	36647000	61454000	60850000	113070000	1.96372	1.90164	1.31057	2.28049	1.69655	0.820113	0.289971	1.33338
sp|P48193|41_MOUSE	sp|P48193|41_MOUSE	5	-1.11289	-1.98288	sp|P48193|41_MOUSE	-0.86999	-1.74989	0.00991403	-1.54788	0.0521422	0.13883	17855000	17504000	37387000	23746000	4194000	10018000	6818900	15992000	-1.24314	-0.713218	-1.16142	-1.33377	-1.45093	-1.90627	-3.05753	-1.51678
sp|Q8BVE8|NSD2_MOUSE	sp|Q8BVE8|NSD2_MOUSE	3	-2.58215	-1.79542	sp|Q8BVE8|NSD2_MOUSE	0.786733	-0.00932713	1.58279	-2.18878	0.0522295	0.13889	7829100	4772200	19659000	5503200	2391100	11467000	21988000	11922000	-2.42402	-2.45544	-2.1093	-3.33984	-2.26681	-1.70322	-1.26687	-1.94476
sp|Q923D5|WBP11_MOUSE	sp|Q923D5|WBP11_MOUSE	8	1.10067	2.01355	sp|Q923D5|WBP11_MOUSE	0.912882	-0.0119752	1.83774	1.55711	0.0524693	0.139355	139330000	65870000	176370000	91263000	75344000	183670000	141100000	108190000	1.69971	1.06337	1.12612	0.513474	2.74306	2.46572	1.57632	1.26909
sp|Q9CYH6|RRS1_MOUSE	sp|Q9CYH6|RRS1_MOUSE	7	-1.14421	0.103697	sp|Q9CYH6|RRS1_MOUSE	1.24791	-0.0208633	2.51668	-0.520257	0.0531561	0.141005	21899000	26949000	13335000	34791000	6900800	67676000	52503000	48945000	-0.950715	-0.134742	-2.68166	-0.809721	-0.727853	0.965071	0.0643153	0.113255
sp|O88983|STX8_MOUSE	sp|O88983|STX8_MOUSE	2	-1.80784	-2.61583	sp|O88983|STX8_MOUSE	-0.807986	-1.63008	0.0141061	-2.21183	0.0532977	0.141206	12202000	8453800	16549000	22779000	3425200	5077300	8059700	5823700	-1.78841	-1.6889	-2.36324	-1.39081	-1.74495	-2.92774	-2.80185	-2.98877
sp|Q9DBT5|AMPD2_MOUSE	sp|Q9DBT5|AMPD2_MOUSE	10	1.52964	0.461683	sp|Q9DBT5|AMPD2_MOUSE	-1.06796	-2.15668	0.0207629	0.995663	0.053678	0.142038	165210000	118710000	117950000	231230000	33342000	47927000	37491000	55322000	1.94374	1.85296	0.532838	1.78903	1.55932	0.446441	-0.450753	0.291723
sp|P99027|RLA2_MOUSE	sp|P99027|RLA2_MOUSE	5	2.86425	3.79119	sp|P99027|RLA2_MOUSE	0.926944	-0.0193734	1.87326	3.32772	0.0539584	0.142604	213970000	204840000	816560000	633800000	75713000	501600000	921410000	701280000	2.31418	2.5843	3.38601	3.17251	2.75016	3.97578	4.44621	3.99262
sp|Q7TT37|ELP1_MOUSE	sp|Q7TT37|ELP1_MOUSE	32	4.18039	4.82808	sp|Q7TT37|ELP1_MOUSE	0.647689	-0.014857	1.31023	4.50424	0.0543513	0.143466	802200000	536140000	1556300000	1445000000	261990000	798730000	1773300000	1091400000	4.20706	3.87414	4.3371	4.30326	4.55261	4.67502	5.44753	4.63715
sp|Q6A065|CE170_MOUSE	sp|Q6A065|CE170_MOUSE	18	1.77687	2.37175	sp|Q6A065|CE170_MOUSE	0.594875	-0.0140792	1.20383	2.07431	0.0544921	0.143661	146230000	111050000	336280000	186930000	44562000	192170000	276400000	230000000	1.76894	1.76354	2.07779	1.49722	1.98049	2.53372	2.60468	2.3681
sp|P80314|TCPB_MOUSE	sp|P80314|TCPB_MOUSE	29	7.05089	7.6262	sp|P80314|TCPB_MOUSE	0.575312	-0.0144257	1.16505	7.33854	0.0547644	0.144202	7517100000	6144400000	7710100000	9953100000	2415900000	5186100000	7429500000	8343400000	7.41205	7.14364	6.69684	6.95103	7.77827	7.48679	7.63863	7.60111
sp|Q9D4J7|PHF6_MOUSE	sp|Q9D4J7|PHF6_MOUSE	6	1.29277	2.12313	sp|Q9D4J7|PHF6_MOUSE	0.830357	-0.0224155	1.68313	1.70795	0.0551368	0.145004	129080000	100240000	193410000	103980000	31477000	235550000	244960000	151230000	1.59026	1.62625	1.26212	0.692463	1.47574	2.83966	2.42	1.75713
sp|P16546|SPTN1_MOUSE	sp|P16546|SPTN1_MOUSE	53	2.14632	3.08914	sp|P16546|SPTN1_MOUSE	0.942825	-0.0281439	1.91379	2.61773	0.0556926	0.146287	153880000	86359000	482460000	451380000	48556000	298120000	491500000	525690000	1.84198	1.42643	2.61006	2.7068	2.10513	3.19373	3.48505	3.57266
sp|P17156|HSP72_MOUSE	sp|P17156|HSP72_MOUSE	13	-3.29208	-4.12003	sp|P17156|HSP72_MOUSE	-0.827954	-1.68238	0.0264701	-3.70606	0.0557665	0.146302	4385800	1777900	11952000	NA	NA	2037800	3769400	2723900	-3.25403	-3.77908	-2.84313	NA	NA	-4.29989	-3.96416	-4.09605
sp|Q9CXU1|MED31_MOUSE	sp|Q9CXU1|MED31_MOUSE	2	-2.42655	-3.80762	sp|Q9CXU1|MED31_MOUSE	-1.38107	-2.8071	0.044971	-3.11709	0.0562226	0.147318	10822000	1880500	29281000	10001000	292780	5412800	6851000	2845500	-1.96032	-3.70387	-1.5218	-2.52023	-5.31615	-2.83157	-3.05035	-4.03241
sp|P51807|DYLT1_MOUSE	sp|P51807|DYLT1_MOUSE	2	-0.773271	-2.78676	sp|P51807|DYLT1_MOUSE	-2.01349	-4.09783	0.0708552	-1.78002	0.0567381	0.148488	35498000	13427000	34685000	43808000	289850	18965000	26605000	3129200	-0.25884	-1.06868	-1.27204	-0.493519	-5.33075	-0.947008	-0.975354	-3.89392
sp|Q80ZV0|RNH2B_MOUSE	sp|Q80ZV0|RNH2B_MOUSE	2	-1.51935	-2.23154	sp|Q80ZV0|RNH2B_MOUSE	-0.712187	-1.44996	0.0255849	-1.87544	0.0568825	0.148503	11680000	11265000	33255000	19727000	1487400	11523000	11729000	11121000	-1.85104	-1.30404	-1.33413	-1.58819	-2.95611	-1.6959	-2.22802	-2.04611
sp|P48722|HS74L_MOUSE	sp|P48722|HS74L_MOUSE	3	-3.19999	-2.37525	sp|P48722|HS74L_MOUSE	0.824731	-0.0295703	1.67903	-2.78762	0.0568687	0.148503	5246200	2129000	5514100	11905000	2254800	6404900	10154000	10558000	-2.99745	-3.53748	-3.98389	-2.28112	-2.35203	-2.57861	-2.44856	-2.12181
sp|Q6PHZ2|KCC2D_MOUSE	sp|Q6PHZ2|KCC2D_MOUSE	11	3.26535	2.60232	sp|Q6PHZ2|KCC2D_MOUSE	-0.663032	-1.35233	0.0262648	2.93384	0.0576101	0.15022	400600000	408320000	640890000	701180000	44132000	200890000	303890000	378180000	3.21244	3.50905	3.0288	3.31113	1.96641	2.60042	2.7497	3.09275
sp|Q9CZU4|ERAL1_MOUSE	sp|Q9CZU4|ERAL1_MOUSE	11	2.15438	1.18824	sp|Q9CZU4|ERAL1_MOUSE	-0.966137	-1.97341	0.041135	1.67131	0.0581974	0.151384	280520000	130790000	189000000	450610000	45342000	63676000	69572000	116660000	2.70207	1.98287	1.22811	2.70445	2.00569	0.873499	0.49484	1.37893
sp|O08795|GLU2B_MOUSE	sp|O08795|GLU2B_MOUSE	5	-3.99429	-1.69448	sp|O08795|GLU2B_MOUSE	2.2998	-0.099934	4.69954	-2.68011	0.0581619	0.151384	1352300	NA	14636000	2364000	5967500	1650600	33553000	29960000	-4.93929	NA	-2.54439	-4.49919	-0.938843	-4.61663	-0.620482	-0.601987
sp|Q9D287|SPF27_MOUSE	sp|Q9D287|SPF27_MOUSE	5	0.550059	-0.316423	sp|Q9D287|SPF27_MOUSE	-0.866482	-1.77125	0.0382856	0.116818	0.0585172	0.151481	57060000	58709000	79981000	121860000	4723500	45064000	47356000	38204000	0.420992	0.909083	-0.0400142	0.910174	-1.27829	0.353861	-0.0934873	-0.247776
sp|Q8CBE3|WDR37_MOUSE	sp|Q8CBE3|WDR37_MOUSE	7	0.733762	0.0476086	sp|Q8CBE3|WDR37_MOUSE	-0.686154	-1.4025	0.0301979	0.390685	0.0584824	0.151481	98446000	50843000	108050000	98132000	17724000	28100000	44028000	48823000	1.2022	0.716242	0.403562	0.613042	0.641799	-0.356049	-0.204934	0.109619
sp|Q07646|MEST_MOUSE	sp|Q07646|MEST_MOUSE	8	2.37325	2.97495	sp|Q07646|MEST_MOUSE	0.6017	-0.0264761	1.22988	2.6741	0.0584808	0.151481	225130000	165310000	515530000	290330000	65734000	278810000	432720000	348000000	2.387	2.29687	2.70782	2.10132	2.54494	3.09308	3.29024	2.97156
sp|Q6ZWY3|RS27L_MOUSE	sp|Q6ZWY3|RS27L_MOUSE	2	-0.216825	0.686154	sp|Q6ZWY3|RS27L_MOUSE	0.902978	-0.039024	1.84498	0.234664	0.0583246	0.151481	23887000	46450000	51223000	65624000	19246000	67417000	46215000	100020000	-0.826254	0.595101	-0.697111	0.0609638	0.76142	0.959307	-0.130789	1.15468
sp|A2AKX3|SETX_MOUSE	sp|A2AKX3|SETX_MOUSE	2	-3.03437	-3.88783	sp|A2AKX3|SETX_MOUSE	-0.853452	-1.74853	0.041622	-3.4611	0.0589031	0.152296	3911500	NA	14388000	6480400	NA	3444300	3911800	2459200	-3.41797	NA	-2.56959	-3.11557	NA	-3.51101	-3.90745	-4.24502
sp|Q60739|BAG1_MOUSE	sp|Q60739|BAG1_MOUSE	3	-2.03921	-1.21809	sp|Q60739|BAG1_MOUSE	0.821119	-0.0401103	1.68235	-1.62865	0.0594482	0.153344	5946600	5883500	28775000	19323000	4763800	21674000	26563000	12444000	-2.81796	-2.1748	-1.5475	-1.61658	-1.26595	-0.746324	-0.97777	-1.88232
sp|P47915|RL29_MOUSE	sp|P47915|RL29_MOUSE	3	0.180431	1.13864	sp|P47915|RL29_MOUSE	0.958204	-0.0479842	1.96439	0.727977	0.0594511	0.153344	26478000	NA	90421000	137830000	19275000	93532000	105240000	104010000	-0.67875	NA	0.140905	1.07914	0.763606	1.45141	1.12785	1.21168
sp|Q99L85|ELP5_MOUSE	sp|Q99L85|ELP5_MOUSE	3	-2.20814	-2.96912	sp|Q99L85|ELP5_MOUSE	-0.760975	-1.56075	0.0387981	-2.58863	0.0598767	0.154256	10503000	7193300	9893100	16879000	1298600	6279800	5984800	6370900	-2.00318	-1.90535	-3.12192	-1.80211	-3.15321	-2.60826	-3.25709	-2.85791
sp|Q9JLV1|BAG3_MOUSE	sp|Q9JLV1|BAG3_MOUSE	18	1.96811	2.64276	sp|Q9JLV1|BAG3_MOUSE	0.674652	-0.0351772	1.38448	2.30544	0.0601092	0.15467	139030000	84726000	432580000	341950000	64131000	177180000	320030000	313940000	1.69662	1.40084	2.44913	2.32585	2.50909	2.41165	2.82885	2.82146
sp|Q99K48|NONO_MOUSE	sp|Q99K48|NONO_MOUSE	28	8.67795	7.68639	sp|Q99K48|NONO_MOUSE	-0.99156	-2.03602	0.0528982	8.18217	0.0603523	0.155109	20496000000	16708000000	44058000000	23185000000	1318000000	9836600000	12602000000	5342100000	8.84877	8.48467	9.26708	8.11127	6.89842	8.44893	8.44678	6.95141
sp|P19426|NELFE_MOUSE	sp|P19426|NELFE_MOUSE	9	0.334401	-0.560703	sp|P19426|NELFE_MOUSE	-0.895104	-1.8388	0.0485941	-0.113151	0.0605419	0.15541	26754000	43370000	119340000	125290000	5033200	25518000	32391000	49124000	-0.663897	0.503127	0.550115	0.94826	-1.18608	-0.500921	-0.674388	0.118575
sp|Q80UU2|RPP38_MOUSE	sp|Q80UU2|RPP38_MOUSE	8	0.807871	1.41442	sp|Q80UU2|RPP38_MOUSE	0.606552	-0.0333336	1.24644	1.11115	0.0606765	0.15557	75574000	50213000	167720000	101290000	24352000	118550000	151600000	93781000	0.823495	0.699527	1.05196	0.656501	1.10309	1.80768	1.6861	1.06082
sp|Q99LC5|ETFA_MOUSE	sp|Q99LC5|ETFA_MOUSE	2	-3.42043	-2.59225	sp|Q99LC5|ETFA_MOUSE	0.828181	-0.0459633	1.70233	-3.00634	0.0607862	0.155665	4869800	2058600	5950400	6443200	2701800	3472800	8266400	11339000	-3.10409	-3.58256	-3.87159	-3.12347	-2.08943	-3.49863	-2.76312	-2.01782
sp|P62830|RL23_MOUSE	sp|P62830|RL23_MOUSE	6	3.53785	4.15947	sp|P62830|RL23_MOUSE	0.621623	-0.0350757	1.27832	3.84866	0.0609737	0.155773	464730000	384000000	1091800000	796010000	137710000	663710000	994150000	734480000	3.42514	3.42673	3.81437	3.48517	3.61875	4.39669	4.56243	4.06003
sp|P21107|TPM3_MOUSE	sp|P21107|TPM3_MOUSE	6	-0.673413	0.876522	sp|P21107|TPM3_MOUSE	1.54993	-0.0872396	3.18711	0.101554	0.0609453	0.155773	21746000	8734700	32779000	158120000	15838000	39093000	64095000	254920000	-0.960758	-1.64508	-1.35539	1.26757	0.478437	0.140217	0.369433	2.518
sp|Q921F4|HNRLL_MOUSE	sp|Q921F4|HNRLL_MOUSE	12	3.04719	2.29924	sp|Q921F4|HNRLL_MOUSE	-0.747942	-1.53933	0.0434502	2.67322	0.0613113	0.156449	273310000	301460000	619230000	772240000	30691000	209180000	243590000	285940000	2.66477	3.1023	2.9781	3.44357	1.43902	2.6612	2.41142	2.68533
sp|Q9Z2Y8|PLPHP_MOUSE	sp|Q9Z2Y8|PLPHP_MOUSE	7	1.7614	2.75767	sp|Q9Z2Y8|PLPHP_MOUSE	0.996269	-0.058725	2.05126	2.25954	0.0614841	0.156704	216790000	124120000	231230000	158920000	185640000	209910000	236020000	172480000	2.33293	1.9127	1.52549	1.27449	4.0524	2.66644	2.36313	1.94872
sp|Q9R269|PEPL_MOUSE	sp|Q9R269|PEPL_MOUSE	2	-1.35793	-2.03813	sp|Q9R269|PEPL_MOUSE	-0.680194	-1.40154	0.0411509	-1.69803	0.0617998	0.156764	14013000	11510000	25587000	33891000	2750200	12396000	9380300	12019000	-1.5902	-1.2752	-1.72066	-0.845681	-2.06365	-1.58613	-2.56978	-1.93295
sp|Q91WC0|SETD3_MOUSE	sp|Q91WC0|SETD3_MOUSE	13	0.383209	0.98157	sp|Q91WC0|SETD3_MOUSE	0.598361	-0.036171	1.23289	0.68239	0.0617899	0.156764	63145000	44158000	91842000	76733000	20394000	90637000	72066000	98197000	0.566133	0.527265	0.163899	0.275541	0.845546	1.40416	0.548707	1.12787
sp|P47963|RL13_MOUSE	sp|P47963|RL13_MOUSE	7	2.85302	3.82786	sp|P47963|RL13_MOUSE	0.974836	-0.0583523	2.00802	3.34044	0.0616697	0.156764	241370000	194850000	610340000	776590000	69198000	536730000	1115300000	647390000	2.48677	2.51727	2.95677	3.45128	2.61951	4.07752	4.7383	3.87611
sp|Q9WTJ4|FIZ1_MOUSE	sp|Q9WTJ4|FIZ1_MOUSE	3	-3.07423	-1.69741	sp|Q9WTJ4|FIZ1_MOUSE	1.37682	-0.0841013	2.83775	-2.28747	0.0616183	0.156764	1689700	NA	16090000	12651000	4640300	18002000	10423000	11079000	-4.62024	NA	-2.40472	-2.19773	-1.30409	-1.02533	-2.40857	-2.05162
sp|Q60597|ODO1_MOUSE	sp|Q60597|ODO1_MOUSE	11	0.647713	-0.304737	sp|Q60597|ODO1_MOUSE	-0.95245	-1.96333	0.0584299	0.171488	0.0619724	0.156863	93130000	79257000	77514000	74934000	14042000	15853000	37324000	50242000	1.12269	1.31139	-0.0862152	0.24299	0.303675	-1.21641	-0.457581	0.151367
sp|Q91Z31|PTBP2_MOUSE	sp|Q91Z31|PTBP2_MOUSE	17	4.49066	5.11098	sp|Q91Z31|PTBP2_MOUSE	0.620322	-0.0380929	1.27874	4.80082	0.0619849	0.156863	1319700000	745000000	1931900000	1220400000	466100000	919510000	1601500000	1286200000	4.92008	4.31517	4.65591	4.07148	5.3891	4.88668	5.29167	4.87647
sp|O35857|TIM44_MOUSE	sp|O35857|TIM44_MOUSE	3	-3.53618	-2.40529	sp|O35857|TIM44_MOUSE	1.13089	-0.0739418	2.33573	-2.88996	0.0624733	0.157912	2736100	1438700	NA	9328000	1319100	5416700	11625000	17107000	-3.92987	-4.06287	NA	-2.61581	-3.13047	-2.83049	-2.24164	-1.41856
sp|P12787|COX5A_MOUSE	sp|P12787|COX5A_MOUSE	4	0.0251918	1.23335	sp|P12787|COX5A_MOUSE	1.20815	-0.0798101	2.49612	0.629269	0.0629348	0.158892	98504000	48653000	37552000	40402000	49135000	73499000	121900000	58347000	1.20305	0.657218	-1.15493	-0.60457	2.12234	1.08913	1.35261	0.369301
sp|Q9JJT9|PHAX_MOUSE	sp|Q9JJT9|PHAX_MOUSE	11	2.25542	3.08641	sp|Q9JJT9|PHAX_MOUSE	0.830992	-0.0553587	1.71734	2.67092	0.0630492	0.158994	245660000	164230000	389160000	255960000	187010000	268460000	370610000	203970000	2.512	2.28809	2.29315	1.92844	4.06308	3.03622	3.05327	2.19308
sp|P61804|DAD1_MOUSE	sp|P61804|DAD1_MOUSE	3	0.21519	-0.830395	sp|P61804|DAD1_MOUSE	-1.04559	-2.16605	0.0748797	-0.481866	0.0632804	0.159389	35537000	49770000	NA	NA	6567300	20423000	19076000	39424000	-0.257267	0.687648	NA	NA	-0.799777	-0.835682	-1.48415	-0.201969
sp|O08848|RO60_MOUSE	sp|O08848|RO60_MOUSE	2	-3.48891	-2.35907	sp|O08848|RO60_MOUSE	1.12984	-0.0779269	2.33761	-2.92399	0.0635323	0.159836	1532700	7203000	6799400	4495700	2940600	6405800	10732000	7992000	-4.75992	-1.90355	-3.67491	-3.61728	-1.96645	-2.5784	-2.36389	-2.52756
sp|Q6ZWV7|RL35_MOUSE	sp|Q6ZWV7|RL35_MOUSE	4	3.96132	4.78583	sp|Q6ZWV7|RL35_MOUSE	0.824503	-0.057845	1.70685	4.37358	0.0637763	0.160075	804700000	424570000	1422500000	1052100000	174080000	1551000000	1343500000	985730000	4.21151	3.56136	4.20454	3.86788	3.95905	5.67249	5.02301	4.48876
sp|P47911|RL6_MOUSE	sp|P47911|RL6_MOUSE	13	3.13708	4.00397	sp|P47911|RL6_MOUSE	0.866891	-0.0605148	1.7943	3.57053	0.0637041	0.160075	290710000	242320000	785750000	901750000	87992000	555090000	1105600000	805480000	2.75318	2.80955	3.3293	3.6563	2.96839	4.12808	4.72494	4.19449
sp|Q8BWG8|ARRB1_MOUSE	sp|Q8BWG8|ARRB1_MOUSE	2	-1.48805	-2.80686	sp|Q8BWG8|ARRB1_MOUSE	-1.31881	-2.73569	0.0980747	-2.24166	0.0642741	0.160931	NA	13977000	20516000	22579000	4536700	4346700	3475200	7394200	NA	-1.01487	-2.04637	-1.40291	-1.33688	-3.16126	-4.08845	-2.64085
sp|P47754|CAZA2_MOUSE	sp|P47754|CAZA2_MOUSE	5	-0.587238	0.0719971	sp|P47754|CAZA2_MOUSE	0.659236	-0.0477716	1.36624	-0.257621	0.0642521	0.160931	23451000	17269000	55638000	54663000	10949000	33928000	40923000	74998000	-0.852639	-0.731337	-0.575191	-0.189786	-0.0575912	-0.0727683	-0.316788	0.735135
sp|Q8VCD6|REEP2_MOUSE	sp|Q8VCD6|REEP2_MOUSE	3	-4.05222	-2.49968	sp|Q8VCD6|REEP2_MOUSE	1.55254	-0.113185	3.21826	-3.27595	0.0643426	0.160931	3273000	401580	20404000	2030800	2248700	8268600	14988000	3841700	-3.67323	-5.77355	-2.05445	-4.70764	-2.35597	-2.19473	-1.85302	-3.595
sp|Q61753|SERA_MOUSE	sp|Q61753|SERA_MOUSE	8	0.252497	1.25941	sp|Q61753|SERA_MOUSE	1.00691	-0.0755683	2.0894	0.755953	0.0647864	0.161853	64549000	47949000	35632000	130770000	32992000	67639000	96580000	129660000	0.597631	0.637679	-1.23232	1.007	1.544	0.964249	0.996511	1.53288
sp|P70175|DLG3_MOUSE	sp|P70175|DLG3_MOUSE	3	-1.52972	-0.764253	sp|P70175|DLG3_MOUSE	0.765464	-0.0582684	1.5892	-1.14699	0.0650087	0.162031	25247000	12361000	17058000	16020000	6647400	23089000	26912000	28677000	-0.74694	-1.17958	-2.31857	-1.87378	-0.782175	-0.651267	-0.957806	-0.665765
sp|Q8C1B7|SEP11_MOUSE	sp|Q8C1B7|SEP11_MOUSE	8	0.536917	1.59007	sp|Q8C1B7|SEP11_MOUSE	1.05315	-0.0798762	2.18617	1.06349	0.0649513	0.162031	46486000	30245000	257530000	79027000	15050000	156930000	173590000	159360000	0.127429	0.019938	1.68434	0.315958	0.404335	2.22923	1.89326	1.83343
sp|O88935|SYN1_MOUSE	sp|O88935|SYN1_MOUSE	8	-0.233653	-1.19041	sp|O88935|SYN1_MOUSE	-0.956756	-1.98894	0.0754296	-0.712031	0.0655731	0.163248	47821000	18038000	117280000	31316000	3768000	9697900	38035000	26672000	0.167984	-0.672932	0.524438	-0.954102	-1.60645	-1.95508	-0.42872	-0.771385
sp|Q62318|TIF1B_MOUSE	sp|Q62318|TIF1B_MOUSE	17	2.78229	3.33012	sp|Q62318|TIF1B_MOUSE	0.547831	-0.0438527	1.13951	3.05621	0.0658248	0.163685	269770000	250450000	557270000	485450000	85199000	360770000	549630000	424900000	2.6461	2.85379	2.82263	2.80664	2.92155	3.48043	3.65601	3.26249
sp|Q9R0Q4|MO4L2_MOUSE	sp|Q9R0Q4|MO4L2_MOUSE	12	2.21451	2.77168	sp|Q9R0Q4|MO4L2_MOUSE	0.557165	-0.0453432	1.15967	2.49309	0.066103	0.164186	205370000	119080000	504430000	283730000	75297000	216090000	324120000	306440000	2.25542	1.85713	2.67573	2.06977	2.74216	2.71005	2.84827	2.78623
sp|Q9D1K2|VATF_MOUSE	sp|Q9D1K2|VATF_MOUSE	6	1.2127	1.83112	sp|Q9D1K2|VATF_MOUSE	0.618415	-0.0505778	1.28741	1.52191	0.0661873	0.164206	124330000	70109000	166020000	143070000	62228000	105010000	147910000	134410000	1.53656	1.14698	1.03694	1.13034	2.46535	1.62539	1.64841	1.58531
sp|Q9CXW2|RT22_MOUSE	sp|Q9CXW2|RT22_MOUSE	2	-1.89292	-3.34379	sp|Q9CXW2|RT22_MOUSE	-1.45086	-3.02794	0.126218	-2.61836	0.0662963	0.164279	5276700	NA	19775000	40863000	771720	NA	9702400	3817100	-2.98915	NA	-2.10062	-0.589003	-3.90887	NA	-2.51814	-3.60436
sp|Q9DCG9|TR112_MOUSE	sp|Q9DCG9|TR112_MOUSE	6	0.981491	1.83598	sp|Q9DCG9|TR112_MOUSE	0.854485	-0.0708764	1.77985	1.40873	0.0664297	0.164279	37206000	79396000	177860000	211280000	44744000	131210000	128820000	173850000	-0.191528	1.31374	1.13852	1.66523	1.98641	1.96019	1.43706	1.96025
sp|Q99JI4|PSMD6_MOUSE	sp|Q99JI4|PSMD6_MOUSE	2	-2.69254	-1.7445	sp|Q99JI4|PSMD6_MOUSE	0.94804	-0.0831941	1.97928	-2.06051	0.0664465	0.164279	6436400	4034700	NA	NA	4237100	6945600	23070000	12364000	-2.70459	-2.68049	NA	NA	-1.43608	-2.4568	-1.1934	-1.89172
sp|Q99JF8|PSIP1_MOUSE	sp|Q99JF8|PSIP1_MOUSE	18	3.36637	4.01798	sp|Q99JF8|PSIP1_MOUSE	0.651609	-0.0554178	1.35864	3.69217	0.0668695	0.164755	477120000	272250000	1163100000	614160000	139540000	674560000	767890000	633920000	3.46282	2.96568	3.90766	3.12932	3.63791	4.42107	4.16746	3.84547
sp|P63321|RALA_MOUSE;sp|Q9JIW9|RALB_MOUSE	sp|P63321|RALA_MOUSE	3	-1.46378	-0.768272	sp|P63321|RALA_MOUSE	0.695512	-0.058699	1.44972	-1.11603	0.0667332	0.164755	22576000	13863000	20680000	15860000	6775000	25241000	25902000	26426000	-0.907105	-1.02585	-2.03463	-1.88755	-0.754567	-0.517325	-1.01631	-0.784887
sp|Q7TSY6|CELF4_MOUSE	sp|Q7TSY6|CELF4_MOUSE	7	0.13761	1.7506	sp|Q7TSY6|CELF4_MOUSE	1.61299	-0.136959	3.36293	0.944104	0.0668407	0.164755	162000000	89614000	26013000	27250000	39345000	98803000	214660000	122560000	1.91564	1.47603	-1.69631	-1.14492	1.7997	1.53382	2.21805	1.45082
sp|Q9JIF0|ANM1_MOUSE	sp|Q9JIF0|ANM1_MOUSE	11	2.47797	3.09823	sp|Q9JIF0|ANM1_MOUSE	0.620269	-0.0540308	1.29457	2.7881	0.067302	0.165252	156180000	244760000	433700000	473590000	96006000	254830000	346350000	463870000	1.86323	2.82298	2.45294	2.7727	3.09495	2.95791	2.94973	3.39036
sp|Q99PG2|OGFR_MOUSE	sp|Q99PG2|OGFR_MOUSE	8	-0.528619	0.380141	sp|Q99PG2|OGFR_MOUSE	0.90876	-0.0784977	1.89602	-0.0742393	0.0671488	0.165252	47444000	14046000	58022000	36351000	32031000	37512000	60589000	35810000	0.156647	-1.00826	-0.513322	-0.749538	1.50107	0.0781678	0.283397	-0.342075
sp|Q3THK7|GUAA_MOUSE	sp|Q3THK7|GUAA_MOUSE	2	-3.53277	-2.30384	sp|Q3THK7|GUAA_MOUSE	1.22893	-0.117388	2.57525	-2.54963	0.067231	0.165252	NA	2136500	NA	NA	3315500	5283800	10537000	10261000	NA	-3.53277	NA	NA	-1.79222	-2.86782	-2.39193	-2.16339
sp|Q9QY76|VAPB_MOUSE	sp|Q9QY76|VAPB_MOUSE	8	1.31523	1.96565	sp|Q9QY76|VAPB_MOUSE	0.650422	-0.0573548	1.3582	1.64044	0.0675274	0.165616	106730000	68061000	297400000	124460000	33795000	150610000	231520000	153890000	1.31793	1.10723	1.8966	0.93914	1.57891	2.16745	2.33369	1.78254
sp|Q9CX30|YIF1B_MOUSE	sp|Q9CX30|YIF1B_MOUSE	2	-3.64152	-2.62251	sp|Q9CX30|YIF1B_MOUSE	1.019	-0.0910597	2.12906	-3.13201	0.0677759	0.166035	1729700	3355700	4330900	8698000	1117900	6381900	10985000	9958400	-4.58673	-2.92752	-4.34006	-2.71176	-3.37077	-2.58402	-2.32825	-2.20701
sp|Q99KV1|DJB11_MOUSE	sp|Q99KV1|DJB11_MOUSE	5	-0.583995	0.0100455	sp|Q99KV1|DJB11_MOUSE	0.594041	-0.0535644	1.24165	-0.286975	0.0679461	0.166263	34359000	17669000	47261000	43160000	14282000	25469000	48853000	54190000	-0.305552	-0.70064	-0.815823	-0.513966	0.328282	-0.50381	-0.0458877	0.261597
sp|P62855|RS26_MOUSE	sp|P62855|RS26_MOUSE	3	3.3768	4.13268	sp|P62855|RS26_MOUSE	0.755876	-0.06993	1.58168	3.75474	0.0684413	0.167284	550570000	300900000	708030000	842950000	127630000	958130000	883580000	570450000	3.66792	3.09981	3.17571	3.56378	3.50837	4.94852	4.38209	3.69174
sp|Q9CZX0|ELP3_MOUSE	sp|Q9CZX0|ELP3_MOUSE	15	2.53418	3.14357	sp|Q9CZX0|ELP3_MOUSE	0.609386	-0.0566808	1.27545	2.83887	0.0685465	0.16735	301440000	182570000	457940000	352740000	91971000	218580000	584330000	370980000	2.80509	2.43001	2.53314	2.36848	3.0326	2.72727	3.74965	3.06474
sp|A2AWP8|ARGAL_MOUSE	sp|A2AWP8|ARGAL_MOUSE	9	-0.916494	0.583782	sp|A2AWP8|ARGAL_MOUSE	1.50028	-0.144692	3.14524	-0.166356	0.0692735	0.168933	70643000	25599000	13770000	20212000	36195000	47958000	80706000	31853000	0.72685	-0.203638	-2.63433	-1.55486	1.67853	0.447413	0.721887	-0.512707
sp|P33174|KIF4_MOUSE	sp|P33174|KIF4_MOUSE	5	-1.08483	-2.55451	sp|P33174|KIF4_MOUSE	-1.46968	-3.08704	0.147685	-1.81967	0.0701339	0.170719	24662000	10720000	40566000	27205000	380310	12802000	22700000	8001400	-0.78052	-1.37052	-1.04108	-1.14719	-4.93636	-1.5377	-1.21813	-2.52585
sp|P63085|MK01_MOUSE	sp|P63085|MK01_MOUSE	4	-0.980689	-0.253726	sp|P63085|MK01_MOUSE	0.726963	-0.0731563	1.52708	-0.617208	0.0701649	0.170719	20872000	18854000	23317000	45818000	9904400	26931000	36990000	47825000	-1.01951	-0.61362	-1.85765	-0.431968	-0.203182	-0.419916	-0.471329	0.0795232
sp|P11983|TCPA_MOUSE	sp|P11983|TCPA_MOUSE	28	6.58978	7.10532	sp|P11983|TCPA_MOUSE	0.515539	-0.0523371	1.08341	6.84755	0.070354	0.170985	4860400000	4514000000	6095600000	7118000000	1745900000	3462000000	5488200000	5754700000	6.78746	6.73027	6.35035	6.49103	7.30666	6.87936	7.17542	7.05983
sp|Q9EQZ7|RIMS2_MOUSE	sp|Q9EQZ7|RIMS2_MOUSE	9	-1.31681	-0.27484	sp|Q9EQZ7|RIMS2_MOUSE	1.04197	-0.108411	2.19235	-0.795824	0.0708939	0.172102	14495000	3807400	51794000	50943000	11992000	24086000	35989000	43076000	-1.54176	-2.75822	-0.680763	-0.286488	0.0745292	-0.587726	-0.513288	-0.0728743
sp|Q91W43|GCSP_MOUSE	sp|Q91W43|GCSP_MOUSE	10	1.25606	0.699408	sp|Q91W43|GCSP_MOUSE	-0.556651	-1.17146	0.0581547	0.977734	0.0709855	0.17213	106630000	85269000	166030000	157390000	22634000	55509000	58447000	84284000	1.31659	1.4094	1.03703	1.26122	0.996863	0.667188	0.228348	0.905235
sp|Q9CZU6|CISY_MOUSE	sp|Q9CZU6|CISY_MOUSE	14	4.17199	2.81744	sp|Q9CZU6|CISY_MOUSE	-1.35454	-2.85238	0.143291	3.49472	0.0712669	0.172602	1335400000	504670000	1363900000	1012600000	349200000	135020000	258920000	154890000	4.93702	3.79305	4.1425	3.81538	4.96983	2.00321	2.50476	1.79197
sp|O70279|ESS2_MOUSE	sp|O70279|ESS2_MOUSE	7	-2.29032	-0.742143	sp|O70279|ESS2_MOUSE	1.54817	-0.16431	3.26066	-1.51623	0.0713411	0.172602	1855300	5101500	24270000	43273000	5779600	12033000	38396000	47247000	-4.48632	-2.36599	-1.79858	-0.510379	-0.985298	-1.63081	-0.414272	0.0618046
sp|Q9JKY0|CNOT9_MOUSE	sp|Q9JKY0|CNOT9_MOUSE	4	-0.659324	-1.9806	sp|Q9JKY0|CNOT9_MOUSE	-1.32128	-2.78466	0.142104	-1.31996	0.0716457	0.172949	14725000	16055000	87244000	47684000	812670	17228000	28794000	10407000	-1.51921	-0.829055	0.0881603	-0.377197	-3.83379	-1.09139	-0.854424	-2.14281
sp|P83940|ELOC_MOUSE	sp|P83940|ELOC_MOUSE	4	0.633617	1.23711	sp|P83940|ELOC_MOUSE	0.603492	-0.0646852	1.27167	0.935363	0.0715672	0.172949	74596000	44551000	130860000	90667000	20629000	94190000	160260000	81330000	0.804838	0.539143	0.686004	0.504484	0.862182	1.46195	1.77106	0.853246
sp|Q61550|RAD21_MOUSE	sp|Q61550|RAD21_MOUSE	9	0.591363	-0.108247	sp|Q61550|RAD21_MOUSE	-0.69961	-1.4749	0.0756829	0.241558	0.0717807	0.17308	84339000	32190000	146290000	85934000	6638900	45916000	44747000	50167000	0.98067	0.103489	0.850371	0.430923	-0.784033	0.382013	-0.180159	0.14919
sp|O88622|PARG_MOUSE	sp|O88622|PARG_MOUSE	2	-2.11236	-2.72126	sp|O88622|PARG_MOUSE	-0.608898	-1.28394	0.0661474	-2.41681	0.0718788	0.173122	13295000	6654800	19799000	8931400	1738800	7352400	7891800	5979100	-1.66553	-2.00966	-2.09883	-2.67543	-2.72936	-2.37125	-2.83404	-2.9504
sp|Q8C8R3|ANK2_MOUSE	sp|Q8C8R3|ANK2_MOUSE	5	-2.82623	-1.18822	sp|Q8C8R3|ANK2_MOUSE	1.63802	-0.183866	3.4599	-1.89022	0.0720787	0.173409	16484000	NA	10740000	3115800	16802000	12505000	13318000	14002000	-1.35758	NA	-3.0008	-4.12032	0.56423	-1.57298	-2.0337	-1.71042
sp|Q9JK92|HSPB8_MOUSE	sp|Q9JK92|HSPB8_MOUSE	5	0.302484	1.17608	sp|Q9JK92|HSPB8_MOUSE	0.873597	-0.0967753	1.84397	0.739282	0.0723404	0.173844	31721000	28350000	168010000	100240000	43254000	46791000	110030000	100440000	-0.419975	-0.0668016	1.05451	0.642203	1.93724	0.410386	1.19592	1.16078
sp|O08807|PRDX4_MOUSE	sp|O08807|PRDX4_MOUSE	6	0.562176	1.14949	sp|O08807|PRDX4_MOUSE	0.587311	-0.0657462	1.24037	0.855831	0.072592	0.174253	50736000	41171000	133980000	115940000	28305000	53424000	117240000	116250000	0.252737	0.433372	0.72075	0.841845	1.32151	0.609643	1.293	1.3738
sp|Q3TKT4|SMCA4_MOUSE	sp|Q3TKT4|SMCA4_MOUSE	16	-0.0187945	0.912144	sp|Q3TKT4|SMCA4_MOUSE	0.930939	-0.10509	1.96697	0.446675	0.0727953	0.174546	38675000	15309000	160460000	61281000	11274000	81575000	99606000	116280000	-0.136063	-0.892838	0.986706	-0.0329833	-0.0151185	1.24583	1.0437	1.37417
sp|Q80VL1|TDRKH_MOUSE	sp|Q80VL1|TDRKH_MOUSE	7	0.378513	1.01347	sp|Q80VL1|TDRKH_MOUSE	0.634955	-0.0722885	1.3422	0.695991	0.0730033	0.17485	58317000	37838000	160130000	52621000	22295000	66333000	117830000	80777000	0.452203	0.320201	0.98367	-0.242023	0.974951	0.934944	1.30067	0.843304
sp|Q8BU11|TOX4_MOUSE	sp|Q8BU11|TOX4_MOUSE	5	0.361029	-0.331678	sp|Q8BU11|TOX4_MOUSE	-0.692707	-1.46492	0.0795056	0.0146758	0.0732039	0.175134	32116000	48232000	160840000	73186000	11219000	25973000	35874000	36558000	-0.402249	0.645568	0.990194	0.210604	-0.0222194	-0.474357	-0.518183	-0.311951
sp|Q68ED3|PAPD5_MOUSE	sp|Q68ED3|PAPD5_MOUSE	11	0.717906	-0.48846	sp|Q68ED3|PAPD5_MOUSE	-1.20637	-2.55395	0.141214	0.114723	0.0736985	0.176005	32740000	50432000	132250000	239870000	3422100	30440000	31122000	76486000	-0.374686	0.705361	0.701585	1.83936	-1.74627	-0.235823	-0.735513	0.763764
sp|Q9CQU5|ZWINT_MOUSE	sp|Q9CQU5|ZWINT_MOUSE	2	-4.79212	-3.98027	sp|Q9CQU5|ZWINT_MOUSE	0.811852	-0.104694	1.7284	-4.30501	0.0737319	0.176005	1256700	1007900	NA	NA	NA	2556100	3747600	2892600	-5.0443	-4.53994	NA	NA	NA	-3.95928	-3.97303	-4.00849
sp|Q9CQC6|BZW1_MOUSE	sp|Q9CQC6|BZW1_MOUSE	3	-3.74013	-2.73952	sp|Q9CQC6|BZW1_MOUSE	1.00062	-0.122394	2.12363	-3.16835	0.0742069	0.176942	1722300	NA	10693000	4485900	1177600	5623500	15013000	5629500	-4.59287	NA	-3.00727	-3.62027	-3.29523	-2.77417	-1.85047	-3.03819
sp|Q9CU62|SMC1A_MOUSE	sp|Q9CU62|SMC1A_MOUSE	32	3.51071	2.20543	sp|Q9CU62|SMC1A_MOUSE	-1.30528	-2.76757	0.157004	2.85807	0.0743998	0.177205	558010000	285340000	1082100000	819980000	11441000	297940000	338050000	290830000	3.68714	3.02863	3.80121	3.52588	0.00623207	3.19282	2.91263	2.71004
sp|P14148|RL7_MOUSE	sp|P14148|RL7_MOUSE	12	2.95665	3.91996	sp|P14148|RL7_MOUSE	0.963309	-0.11704	2.04366	3.43831	0.0746642	0.177638	301320000	183430000	637460000	843640000	66739000	601110000	1125800000	761390000	2.80452	2.43631	3.02088	3.5649	2.56697	4.24779	4.75263	4.11246
sp|P58137|ACOT8_MOUSE	sp|P58137|ACOT8_MOUSE	4	0.827253	0.233295	sp|P58137|ACOT8_MOUSE	-0.593958	-1.26136	0.0734395	0.530274	0.0751325	0.178472	72924000	43904000	212990000	98114000	14343000	43239000	67505000	41088000	0.772368	0.519532	1.40432	0.61279	0.334471	0.291723	0.448712	-0.141727
sp|Q8K2B3|SDHA_MOUSE	sp|Q8K2B3|SDHA_MOUSE	5	-0.108137	0.489255	sp|Q8K2B3|SDHA_MOUSE	0.597392	-0.0740809	1.26887	0.190559	0.0752117	0.178472	42352000	23321000	69551000	69925000	20618000	32932000	70158000	73488000	-0.00597369	-0.328577	-0.246063	0.148064	0.861407	-0.117553	0.507669	0.705497
sp|Q7TQK1|INT7_MOUSE	sp|Q7TQK1|INT7_MOUSE	4	-1.94376	-1.0057	sp|Q7TQK1|INT7_MOUSE	0.938058	-0.119399	1.99551	-1.54173	0.0752641	0.178472	5911500	7902500	31055000	17735000	NA	10681000	34147000	29724000	-2.82644	-1.7793	-1.43506	-1.73424	NA	-1.80995	-0.593643	-0.613511
sp|Q6ZWX6|IF2A_MOUSE	sp|Q6ZWX6|IF2A_MOUSE	21	6.86117	7.55673	sp|Q6ZWX6|IF2A_MOUSE	0.695561	-0.0877732	1.47889	7.20895	0.0756893	0.179282	5962600000	3315100000	12396000000	7997900000	1459300000	6799600000	9310100000	6799500000	7.08021	6.31644	7.39705	6.65095	7.0463	7.89394	7.98373	7.30293
sp|Q99LD9|EI2BB_MOUSE	sp|Q99LD9|EI2BB_MOUSE	9	2.11174	2.62184	sp|Q99LD9|EI2BB_MOUSE	0.510103	-0.0657839	1.08599	2.36679	0.076297	0.180166	232070000	148340000	322350000	241630000	71630000	219740000	293680000	232690000	2.43049	2.15167	2.0154	1.8494	2.66966	2.73523	2.69743	2.38504
sp|Q99JX4|EIF3M_MOUSE	sp|Q99JX4|EIF3M_MOUSE	4	-0.301119	0.250563	sp|Q99JX4|EIF3M_MOUSE	0.551682	-0.0707706	1.17414	-0.0252781	0.0761476	0.180166	33625000	30297000	71052000	38362000	17106000	40898000	59602000	43627000	-0.336482	0.0222408	-0.214577	-0.675659	0.590267	0.208061	0.258277	-0.0543529
sp|Q8CHI8|EP400_MOUSE	sp|Q8CHI8|EP400_MOUSE	4	-3.92281	-2.06419	sp|Q8CHI8|EP400_MOUSE	1.85862	-0.245693	3.96294	-2.86074	0.0763143	0.180166	1862300	NA	19578000	1447600	4449500	2246700	17423000	21059000	-4.48093	NA	-2.11538	-5.17211	-1.36506	-4.1532	-1.62278	-1.1157
sp|P47934|CACP_MOUSE	sp|P47934|CACP_MOUSE	2	-2.46395	-3.95281	sp|P47934|CACP_MOUSE	-1.48886	-3.18254	0.204819	-3.20838	0.0765753	0.180404	7713800	NA	16428000	9627000	NA	5688100	5422800	910100	-2.44527	NA	-2.37406	-2.57252	NA	-2.757	-3.40791	-5.69353
sp|Q99PL5|RRBP1_MOUSE	sp|Q99PL5|RRBP1_MOUSE	38	4.82706	6.25683	sp|Q99PL5|RRBP1_MOUSE	1.42976	-0.186406	3.04593	5.54195	0.0766074	0.180404	1616800000	511670000	5977100000	1128800000	333320000	4877800000	5529900000	2032700000	5.21091	3.81152	6.3214	3.96443	4.90225	7.39467	7.187	5.54339
sp|P20108|PRDX3_MOUSE	sp|P20108|PRDX3_MOUSE	2	-4.21497	-2.42313	sp|P20108|PRDX3_MOUSE	1.79183	-0.239812	3.82348	-3.19106	0.0766675	0.180404	519950	1257200	19879000	NA	2729000	3702300	14715000	9126900	-6.30837	-4.24365	-2.09289	NA	-2.07488	-3.40244	-1.88114	-2.33407
sp|O08784|TCOF_MOUSE	sp|O08784|TCOF_MOUSE	8	-0.229331	1.04335	sp|O08784|TCOF_MOUSE	1.27269	-0.16809	2.71346	0.407012	0.0769814	0.180944	53975000	13274000	197310000	21561000	16526000	134980000	119240000	56082000	0.341379	-1.08405	1.29156	-1.46621	0.54018	2.00277	1.31887	0.311606
sp|Q9Z315|SNUT1_MOUSE	sp|Q9Z315|SNUT1_MOUSE	17	1.33064	2.04151	sp|Q9Z315|SNUT1_MOUSE	0.710869	-0.0956884	1.51743	1.68608	0.0775398	0.182057	139140000	102750000	161200000	127470000	44686000	208680000	214100000	111260000	1.69776	1.6594	0.993491	0.971928	1.98453	2.65761	2.21405	1.30987
sp|Q6NVF4|HELB_MOUSE	sp|Q6NVF4|HELB_MOUSE	7	-2.71657	-1.02527	sp|Q6NVF4|HELB_MOUSE	1.69129	-0.232172	3.61476	-1.87092	0.0781292	0.183241	19142000	12682000	4396500	2814800	10238000	30030000	17247000	11080000	-1.14345	-1.14521	-4.31789	-4.25972	-0.155082	-0.256206	-1.63831	-2.05149
sp|P61222|ABCE1_MOUSE	sp|P61222|ABCE1_MOUSE	14	0.947721	1.45997	sp|P61222|ABCE1_MOUSE	0.512252	-0.07086	1.09536	1.20385	0.0783629	0.183588	83800000	45905000	156190000	161100000	28226000	93201000	139300000	128490000	0.971487	0.579279	0.946933	1.29319	1.31745	1.44609	1.55668	1.51968
sp|Q9JI74|KLHL1_MOUSE	sp|Q9JI74|KLHL1_MOUSE	2	-2.11798	-1.3996	sp|Q9JI74|KLHL1_MOUSE	0.718382	-0.0997241	1.53649	-1.75879	0.0784708	0.183641	17847000	6071600	14414000	9940200	3862500	19821000	17239000	16086000	-1.24378	-2.13262	-2.56693	-2.5286	-1.57049	-0.880653	-1.63902	-1.50824
sp|Q6PCN7|HLTF_MOUSE	sp|Q6PCN7|HLTF_MOUSE	4	-1.8526	-2.81245	sp|Q6PCN7|HLTF_MOUSE	-0.959852	-2.05522	0.135518	-2.33253	0.0789964	0.184669	12109000	11767000	35002000	6521900	1254400	3531700	11985000	8856000	-1.79937	-1.2456	-1.25863	-3.10681	-3.20349	-3.47335	-2.195	-2.37797
sp|Q6A058|ARMX2_MOUSE	sp|Q6A058|ARMX2_MOUSE	2	-3.07256	-4.38296	sp|Q6A058|ARMX2_MOUSE	-1.3104	-2.82493	0.204127	-3.59672	0.0790995	0.184709	NA	1958300	20727000	4767000	753360	1439700	NA	NA	NA	-3.64952	-2.03129	-3.53688	-3.94383	-4.8221	NA	NA
sp|P46638|RB11B_MOUSE;sp|P62492|RB11A_MOUSE	sp|P46638|RB11B_MOUSE	2	-1.1261	-1.91619	sp|P46638|RB11B_MOUSE	-0.79009	-1.70474	0.124557	-1.60015	0.0794794	0.185394	NA	NA	35336000	30119000	NA	8414800	15773000	13120000	NA	NA	-1.24462	-1.00758	NA	-2.16839	-1.77494	-1.80523
sp|Q8BFV2|PCID2_MOUSE	sp|Q8BFV2|PCID2_MOUSE	3	-1.44828	-2.5312	sp|Q8BFV2|PCID2_MOUSE	-1.08292	-2.32254	0.15671	-1.98974	0.0797802	0.185894	11950000	7575400	45109000	25162000	602050	10622000	13382000	11394000	-1.8183	-1.83597	-0.884546	-1.2543	-4.26937	-1.81827	-2.02637	-2.01077
sp|Q8VDM6|HNRL1_MOUSE	sp|Q8VDM6|HNRL1_MOUSE	17	3.21538	3.96631	sp|Q8VDM6|HNRL1_MOUSE	0.750926	-0.109147	1.611	3.59084	0.0799225	0.186024	423900000	349550000	445960000	982040000	275010000	404280000	462010000	808640000	3.29342	3.30072	2.49405	3.77333	4.62304	3.65158	3.39041	4.2002
sp|Q6PFR5|TRA2A_MOUSE	sp|Q6PFR5|TRA2A_MOUSE	3	-1.92168	-3.94393	sp|Q6PFR5|TRA2A_MOUSE	-2.02225	-4.34922	0.304716	-3.07725	0.0803142	0.186329	NA	36102000	25354000	2757100	299000	3111600	8472700	2714700	NA	0.257241	-1.73415	-4.28813	-5.28563	-3.6637	-2.72542	-4.10098
sp|P26040|EZRI_MOUSE	sp|P26040|EZRI_MOUSE	18	0.781576	1.32646	sp|P26040|EZRI_MOUSE	0.544884	-0.0800387	1.16981	1.05402	0.0802664	0.186329	93952000	49021000	114660000	115160000	34291000	98040000	95302000	103710000	1.13528	0.66732	0.491122	0.832583	1.60007	1.52217	0.976138	1.20747
sp|Q8BZ20|PAR12_MOUSE	sp|Q8BZ20|PAR12_MOUSE	10	1.44606	2.27123	sp|Q8BZ20|PAR12_MOUSE	0.825167	-0.12124	1.77157	1.85865	0.0802746	0.186329	111280000	63463000	248840000	226280000	98434000	177780000	107350000	231690000	1.37772	1.01346	1.63372	1.75934	3.13121	2.41673	1.15821	2.37877
sp|Q78IK2|ATPMD_MOUSE	sp|Q78IK2|ATPMD_MOUSE	2	-0.140566	0.374223	sp|Q78IK2|ATPMD_MOUSE	0.514789	-0.0772694	1.10685	0.116828	0.0809835	0.187476	52945000	24209000	62478000	54521000	15591000	48102000	63015000	53610000	0.313781	-0.27848	-0.404211	-0.193355	0.455614	0.451919	0.343442	0.245916
sp|Q9CPS7|PNO1_MOUSE	sp|Q9CPS7|PNO1_MOUSE	3	-0.978019	-0.318073	sp|Q9CPS7|PNO1_MOUSE	0.659946	-0.0988583	1.41875	-0.648046	0.0809159	0.187476	19697000	15577000	44334000	29633000	13511000	37705000	36027000	21372000	-1.10251	-0.869573	-0.910102	-1.0299	0.247702	0.0858812	-0.511674	-1.0942
sp|Q8BPP1|MB212_MOUSE;sp|O70299|MB211_MOUSE	sp|Q8BPP1|MB212_MOUSE	2	-0.457885	-1.27893	sp|Q8BPP1|MB212_MOUSE	-0.821046	-1.77008	0.127983	-0.809762	0.0814501	0.188151	25585000	23054000	82651000	35864000	NA	26096000	19358000	12228000	-0.727891	-0.344014	0.00840952	-0.768044	NA	-0.467255	-1.46171	-1.90783
sp|O55057|PDE6D_MOUSE	sp|O55057|PDE6D_MOUSE	3	-2.57626	-1.90744	sp|O55057|PDE6D_MOUSE	0.668816	-0.101607	1.43924	-2.24185	0.0813917	0.188151	9595000	4582800	14387000	6588300	5081800	7707900	12714000	11071000	-2.13269	-2.50973	-2.56969	-3.09291	-1.17213	-2.30027	-2.10469	-2.05268
sp|Q6A0D4|RFTN1_MOUSE	sp|Q6A0D4|RFTN1_MOUSE	2	-2.11287	-3.25845	sp|Q6A0D4|RFTN1_MOUSE	-1.14558	-2.4952	0.204045	-2.68566	0.0816947	0.188513	NA	NA	13725000	19750000	1252800	3933100	NA	NA	NA	NA	-2.63916	-1.58659	-3.20535	-3.31155	NA	NA
sp|Q9CRB9|MIC19_MOUSE	sp|Q9CRB9|MIC19_MOUSE	3	-0.830326	-0.282893	sp|Q9CRB9|MIC19_MOUSE	0.547433	-0.0845124	1.17938	-0.556609	0.0819433	0.188761	17717000	21653000	50922000	31797000	10802000	25052000	46311000	34459000	-1.25425	-0.428061	-0.705801	-0.933188	-0.0772178	-0.528622	-0.127615	-0.398115
sp|Q6P9Q4|FHOD1_MOUSE	sp|Q6P9Q4|FHOD1_MOUSE	10	-0.204745	0.405436	sp|Q6P9Q4|FHOD1_MOUSE	0.610181	-0.0943002	1.31466	0.100346	0.0819804	0.188761	54137000	27284000	53376000	46555000	11293000	56671000	61192000	70140000	0.345671	-0.118181	-0.636396	-0.410074	-0.0126735	0.698327	0.298543	0.637549
sp|Q99MU3|DSRAD_MOUSE	sp|Q99MU3|DSRAD_MOUSE	17	2.62916	3.45832	sp|Q99MU3|DSRAD_MOUSE	0.829164	-0.128458	1.78679	3.04374	0.082066	0.188761	279720000	321060000	231320000	603740000	199070000	312780000	393140000	427110000	2.69798	3.18675	1.52606	3.10584	4.15382	3.26588	3.14353	3.27005
sp|Q8CGC6|RBM28_MOUSE	sp|Q8CGC6|RBM28_MOUSE	8	-0.71981	0.223139	sp|Q8CGC6|RBM28_MOUSE	0.942948	-0.146717	2.03261	-0.248336	0.0822164	0.188904	42529000	26208000	39353000	19257000	25150000	43874000	52914000	29044000	0	-0.172119	-1.08585	-1.62127	1.14991	0.313636	0.0762414	-0.647235
sp|P97357|TAF1A_MOUSE	sp|P97357|TAF1A_MOUSE	2	-2.19108	-3.0592	sp|P97357|TAF1A_MOUSE	-0.868119	-1.87973	0.143492	-2.62514	0.0824247	0.18918	NA	5670800	17992000	13495000	NA	3145400	11651000	4729900	NA	-2.22417	-2.23996	-2.10911	NA	-3.64746	-2.23822	-3.29191
sp|Q8VDN2|AT1A1_MOUSE	sp|Q8VDN2|AT1A1_MOUSE	13	0.950249	1.56442	sp|Q8VDN2|AT1A1_MOUSE	0.614168	-0.0971436	1.32548	1.25733	0.0827966	0.189831	105260000	68825000	92112000	151900000	35815000	86774000	144020000	140330000	1.29806	1.1222	0.168228	1.21251	1.66321	1.33869	1.60765	1.64812
sp|Q6ZQ08|CNOT1_MOUSE	sp|Q6ZQ08|CNOT1_MOUSE	14	1.07721	-0.634385	sp|Q6ZQ08|CNOT1_MOUSE	-1.71159	-3.69459	0.271414	0.22141	0.0828874	0.189836	52179000	65823000	257460000	158350000	897150	52098000	60653000	55476000	0.292907	1.06241	1.68394	1.26956	-3.69019	0.571867	0.285012	0.295774
sp|O55125|NIPS1_MOUSE	sp|O55125|NIPS1_MOUSE	3	1.64659	0.791625	sp|O55125|NIPS1_MOUSE	-0.854969	-1.84787	0.137929	1.21911	0.0835087	0.191055	156010000	129990000	170770000	212250000	36267000	79194000	73652000	36904000	1.86167	1.97465	1.07854	1.67152	1.68142	1.2013	0.582002	-0.298224
sp|Q05915|GCH1_MOUSE	sp|Q05915|GCH1_MOUSE	3	-1.42125	-1.94391	sp|Q05915|GCH1_MOUSE	-0.522661	-1.13053	0.0852036	-1.68258	0.0838914	0.191223	12615000	11494000	31887000	24855000	3386200	7466200	14010000	14009000	-1.74073	-1.27706	-1.39607	-1.27114	-1.76158	-2.34816	-1.95623	-1.7097
sp|Q9CXW4|RL11_MOUSE	sp|Q9CXW4|RL11_MOUSE	4	3.47336	4.09589	sp|Q9CXW4|RL11_MOUSE	0.622526	-0.101548	1.3466	3.78463	0.0839148	0.191223	491410000	310370000	1206800000	687940000	162780000	628310000	1014600000	540850000	3.50509	3.14135	3.96204	3.28497	3.86159	4.31431	4.59357	3.61409
sp|O54825|BYST_MOUSE	sp|O54825|BYST_MOUSE	8	-0.054044	0.615615	sp|O54825|BYST_MOUSE	0.669659	-0.10957	1.44889	0.280786	0.0840276	0.191223	70416000	24444000	49519000	66256000	17799000	62467000	62888000	69753000	0.72224	-0.26553	-0.747001	0.0741144	0.64793	0.844687	0.340356	0.629487
sp|Q497V5|SRBD1_MOUSE	sp|Q497V5|SRBD1_MOUSE	7	-1.03913	-0.326871	sp|Q497V5|SRBD1_MOUSE	0.712261	-0.116377	1.5409	-0.683002	0.0839756	0.191223	24055000	8014100	58656000	28518000	5890800	26524000	49490000	49139000	-0.816215	-1.7605	-0.497296	-1.08252	-0.957626	-0.442804	-0.0260741	0.11902
sp|Q4FZF3|DDX49_MOUSE	sp|Q4FZF3|DDX49_MOUSE	6	-1.6631	-0.82221	sp|Q4FZF3|DDX49_MOUSE	0.840889	-0.136935	1.81871	-1.24265	0.0838521	0.191223	21284000	8382400	21163000	15044000	2856900	29383000	36520000	32118000	-0.991516	-1.70027	-2.00059	-1.96003	-2.00838	-0.288943	-0.490887	-0.500634
sp|Q61290|CAC1E_MOUSE	sp|Q61290|CAC1E_MOUSE	2	-1.10963	-1.86895	sp|Q61290|CAC1E_MOUSE	-0.759313	-1.65581	0.137186	-1.41336	0.0841948	0.1914	20880000	NA	38066000	26658000	NA	NA	13147000	14254000	-1.01897	NA	-1.13488	-1.17506	NA	NA	-2.05346	-1.68443
sp|Q6PAQ4|REXO4_MOUSE	sp|Q6PAQ4|REXO4_MOUSE	2	-3.3898	-2.33778	sp|Q6PAQ4|REXO4_MOUSE	1.05203	-0.183878	2.28793	-2.68845	0.0844596	0.191799	3873300	2453000	NA	NA	1762800	15821000	7488900	8099900	-3.43202	-3.34758	NA	NA	-2.70945	-1.21945	-2.91419	-2.50802
sp|Q9WV30|NFAT5_MOUSE	sp|Q9WV30|NFAT5_MOUSE	9	0.325122	1.07018	sp|Q9WV30|NFAT5_MOUSE	0.74506	-0.1238	1.61392	0.697652	0.0846035	0.191923	84297000	42890000	101390000	44325000	37058000	56432000	109610000	72508000	0.979957	0.488207	0.309747	-0.477422	1.71275	0.691975	1.19007	0.685934
sp|Q99LB0|TDIF1_MOUSE	sp|Q99LB0|TDIF1_MOUSE	7	-0.154067	-1.07114	sp|Q99LB0|TDIF1_MOUSE	-0.917076	-1.98865	0.154494	-0.612605	0.0851264	0.192905	26887000	13689000	155940000	69451000	3071200	20050000	31069000	26520000	-0.656794	-1.04278	0.944571	0.138732	-1.90335	-0.863387	-0.73812	-0.779713
sp|Q3UQ44|IQGA2_MOUSE	sp|Q3UQ44|IQGA2_MOUSE	5	-1.94208	-2.9636	sp|Q3UQ44|IQGA2_MOUSE	-1.02152	-2.21929	0.176251	-2.45284	0.0860541	0.194802	11497000	6591500	22999000	14673000	3563100	6443900	6860200	1996200	-1.87366	-2.02248	-1.8779	-1.99429	-1.68764	-2.56949	-3.0483	-4.54898
sp|Q0VGU4|VGF_MOUSE	sp|Q0VGU4|VGF_MOUSE	11	-0.0155468	0.66408	sp|Q0VGU4|VGF_MOUSE	0.679627	-0.120194	1.47945	0.324267	0.0870397	0.196825	54011000	39149000	41710000	74211000	19790000	48218000	73895000	79052000	0.342334	0.365862	-1.00007	0.229687	0.801893	0.45554	0.587039	0.811849
sp|Q61699|HS105_MOUSE	sp|Q61699|HS105_MOUSE	19	1.16282	1.9479	sp|Q61699|HS105_MOUSE	0.785075	-0.13969	1.70984	1.55536	0.0872866	0.197176	77894000	71538000	136090000	244690000	30579000	84779000	230870000	293780000	0.866805	1.17403	0.743793	1.86666	1.43371	1.30373	2.32939	2.72475
sp|Q9QWV9|CCNT1_MOUSE	sp|Q9QWV9|CCNT1_MOUSE	8	-1.85554	-0.641864	sp|Q9QWV9|CCNT1_MOUSE	1.21368	-0.216626	2.64398	-1.2487	0.0874138	0.197256	11021000	4331900	45653000	14235000	2134900	34293000	73300000	28908000	-1.93422	-2.58521	-0.866869	-2.03587	-2.43137	-0.0566848	0.574675	-0.654074
sp|P70255|NFIC_MOUSE	sp|P70255|NFIC_MOUSE	3	-2.76796	-2.06634	sp|P70255|NFIC_MOUSE	0.701622	-0.126119	1.52936	-2.41715	0.0877041	0.197703	5702600	5181200	8306900	10381000	4086800	6097400	10479000	13873000	-2.87797	-2.34521	-3.37962	-2.46906	-1.48852	-2.65256	-2.40037	-1.72391
sp|P63073|IF4E_MOUSE	sp|P63073|IF4E_MOUSE	7	0.826752	1.39543	sp|P63073|IF4E_MOUSE	0.56868	-0.103164	1.24052	1.11109	0.0880841	0.198351	88255000	66853000	115100000	103140000	23415000	88995000	111420000	171900000	1.04568	1.08323	0.49677	0.681334	1.04612	1.37668	1.21512	1.94381
sp|Q80YQ2|MED23_MOUSE	sp|Q80YQ2|MED23_MOUSE	3	-0.685414	-3.15037	sp|Q80YQ2|MED23_MOUSE	-2.46495	-5.41441	0.484504	-1.74182	0.0905108	0.203602	4045500	150580000	14322000	133240000	NA	6855000	6088100	3469100	-3.36972	2.17176	-2.57637	1.03267	NA	-2.47653	-3.23092	-3.74366
sp|Q9JMK2|KC1E_MOUSE	sp|Q9JMK2|KC1E_MOUSE	7	-0.674577	-0.0434847	sp|Q9JMK2|KC1E_MOUSE	0.631092	-0.125845	1.38803	-0.359031	0.0922441	0.207284	20634000	23512000	55238000	36104000	6752700	49728000	57361000	41816000	-1.03594	-0.317642	-0.585831	-0.758893	-0.759354	0.501887	0.199662	-0.116134
sp|Q9DCT2|NDUS3_MOUSE	sp|Q9DCT2|NDUS3_MOUSE	4	-1.13619	-1.91181	sp|Q9DCT2|NDUS3_MOUSE	-0.775623	-1.70737	0.156128	-1.524	0.0926833	0.208053	15262000	19157000	43230000	20472000	1437500	11486000	19617000	16183000	-1.4679	-0.592247	-0.947288	-1.53732	-3.00566	-1.70073	-1.44138	-1.49948
sp|P80317|TCPZ_MOUSE	sp|P80317|TCPZ_MOUSE	24	6.67882	7.14239	sp|P80317|TCPZ_MOUSE	0.463576	-0.0945388	1.02169	6.9106	0.0932986	0.208779	5022400000	5049800000	6764800000	7145100000	1728000000	3662000000	5366600000	6219200000	6.83442	6.88063	6.50396	6.49625	7.2917	6.96377	7.14116	7.17294
sp|Q6DFV1|CNDG2_MOUSE	sp|Q6DFV1|CNDG2_MOUSE	2	-3.75964	-3.17014	sp|Q6DFV1|CNDG2_MOUSE	0.589496	-0.123099	1.30209	-3.50699	0.0932963	0.208779	2464400	2309300	7822400	3250800	NA	4739400	6131000	4838000	-4.07967	-3.42851	-3.46823	-4.06213	NA	-3.03126	-3.22018	-3.25899
sp|P12970|RL7A_MOUSE	sp|P12970|RL7A_MOUSE	10	3.36752	4.0926	sp|P12970|RL7A_MOUSE	0.725081	-0.147279	1.59744	3.73006	0.093109	0.208779	354330000	286810000	967700000	973590000	97280000	633180000	1082400000	829830000	3.03664	3.03552	3.63644	3.76147	3.11409	4.32591	4.6925	4.23789
sp|P62751|RL23A_MOUSE	sp|P62751|RL23A_MOUSE	9	5.86072	6.49424	sp|P62751|RL23A_MOUSE	0.633522	-0.129542	1.39659	6.17748	0.093426	0.208846	2607800000	2102900000	5773700000	3639300000	777770000	4136700000	4126900000	2701700000	5.89566	5.70626	6.27035	5.57061	6.13258	7.14698	6.73942	5.95799
sp|Q9CXU9|EIF1B_MOUSE	sp|Q9CXU9|EIF1B_MOUSE	3	-1.63524	0.186405	sp|Q9CXU9|EIF1B_MOUSE	1.82165	-0.373371	4.01667	-0.72442	0.093539	0.208881	3299800	31836000	120520000	4781500	6705500	56352000	66403000	59662000	-3.66155	0.0886644	0.564624	-3.53271	-0.769539	0.689842	0.423538	0.401778
sp|E9Q4Z2|ACACB_MOUSE	sp|E9Q4Z2|ACACB_MOUSE	9	-3.20478	-2.13922	sp|E9Q4Z2|ACACB_MOUSE	1.06556	-0.232995	2.36412	-2.49441	0.0940551	0.209815	NA	2659200	NA	6227500	5095700	4875000	9047200	13397000	NA	-3.23938	NA	-3.17019	-1.16816	-2.98886	-2.62507	-1.77479
sp|Q9Z2A0|PDPK1_MOUSE	sp|Q9Z2A0|PDPK1_MOUSE	3	-3.28931	-2.16182	sp|Q9Z2A0|PDPK1_MOUSE	1.1275	-0.234341	2.48933	-2.72556	0.0942118	0.209947	3718700	2762700	4688600	12128000	867980	8427000	17232000	21240000	-3.49037	-3.18819	-4.22303	-2.25565	-3.73819	-2.16621	-1.63964	-1.10323
sp|Q9DBY8|NVL_MOUSE	sp|Q9DBY8|NVL_MOUSE	10	-0.789044	0.817329	sp|Q9DBY8|NVL_MOUSE	1.60637	-0.334806	3.54755	0.0141429	0.094348	0.210032	122560000	17489000	33488000	9205200	49666000	88534000	54292000	35541000	1.51602	-0.714367	-1.32383	-2.634	2.13795	1.36887	0.115562	-0.353063
sp|Q8BYL4|SYYM_MOUSE	sp|Q8BYL4|SYYM_MOUSE	9	1.54716	0.957982	sp|Q8BYL4|SYYM_MOUSE	-0.589182	-1.30357	0.125203	1.25257	0.0953038	0.211136	164350000	71675000	276570000	160290000	21478000	76374000	122320000	59856000	1.93627	1.17659	1.78952	1.28627	0.920743	1.14681	1.35787	0.406508
sp|Q60737|CSK21_MOUSE	sp|Q60737|CSK21_MOUSE	15	3.55987	4.02175	sp|Q60737|CSK21_MOUSE	0.461881	-0.0978839	1.02165	3.79081	0.0951682	0.211136	561350000	421710000	956150000	733400000	214730000	454860000	628720000	772120000	3.69569	3.5523	3.61873	3.37277	4.26377	3.82876	3.86163	4.13285
sp|Q8BZN6|DOC10_MOUSE	sp|Q8BZN6|DOC10_MOUSE	2	-2.2533	-1.60675	sp|Q8BZN6|DOC10_MOUSE	0.646552	-0.137483	1.43059	-1.93003	0.095336	0.211136	9398500	3505300	28228000	10869000	4047300	16000000	17592000	10616000	-2.16233	-2.86905	-1.57581	-2.40603	-1.50263	-1.20254	-1.60801	-2.11383
sp|Q9JKF1|IQGA1_MOUSE	sp|Q9JKF1|IQGA1_MOUSE	43	2.50409	3.32499	sp|Q9JKF1|IQGA1_MOUSE	0.820899	-0.174165	1.81596	2.91454	0.0952244	0.211136	415140000	219090000	238030000	391110000	171230000	295790000	258020000	567230000	3.26351	2.67446	1.56823	2.51015	3.93508	3.18194	2.49944	3.68349
sp|O08547|SC22B_MOUSE	sp|O08547|SC22B_MOUSE	4	-0.637028	2.569	sp|O08547|SC22B_MOUSE	3.20603	-0.67788	7.08994	0.965987	0.0950543	0.211136	75543000	287290000	7297000	7933300	363320000	326010000	17006000	528450000	0.822908	3.03776	-3.57076	-2.83802	5.02739	3.32815	-1.65983	3.58029
sp|O70503|DHB12_MOUSE	sp|O70503|DHB12_MOUSE	9	2.96671	3.52018	sp|O70503|DHB12_MOUSE	0.553468	-0.118732	1.22567	3.24345	0.0957785	0.211679	345000000	306330000	815150000	350870000	138060000	361500000	578200000	418770000	2.99842	3.12379	3.38346	2.36118	3.62243	3.48347	3.73352	3.24131
sp|Q9Z0H1|WDR46_MOUSE	sp|Q9Z0H1|WDR46_MOUSE	4	-1.53051	-0.73571	sp|Q9Z0H1|WDR46_MOUSE	0.794796	-0.170301	1.75989	-1.13311	0.0957189	0.211679	15544000	23776000	18683000	12692000	6287100	25713000	29366000	26772000	-1.44168	-0.302674	-2.18439	-2.19329	-0.863089	-0.489478	-0.824339	-0.765931
zz|Y-FGCZCont00441|;CON__Q86YZ3	zz|Y-FGCZCont00441|	3	-6.44077	-3.89263	zz|Y-FGCZCont00441|	2.54813	-0.578627	5.67489	-4.74201	0.09593	0.211796	697660	NA	715950	NA	5914300	2775500	696360	2474300	-5.88726	NA	-6.99428	NA	-0.951845	-3.83551	-6.54708	-4.2361
sp|Q69ZK6|JHD2C_MOUSE	sp|Q69ZK6|JHD2C_MOUSE	5	-1.93926	-2.93068	sp|Q69ZK6|JHD2C_MOUSE	-0.991416	-2.20016	0.217326	-2.43497	0.0968806	0.213456	7486600	4720800	38146000	18623000	1591800	9008800	10342000	2243600	-2.48809	-2.46996	-1.13178	-1.6672	-2.85761	-2.06586	-2.4205	-4.37873
sp|Q9DCH4|EIF3F_MOUSE	sp|Q9DCH4|EIF3F_MOUSE	7	1.28492	0.75285	sp|Q9DCH4|EIF3F_MOUSE	-0.532067	-1.18068	0.116544	1.01888	0.0968411	0.213456	93043000	74535000	276770000	129980000	14871000	70679000	87295000	75881000	1.12135	1.22904	1.79059	0.998682	0.386962	1.03033	0.841918	0.752192
sp|P47753|CAZA1_MOUSE	sp|P47753|CAZA1_MOUSE	6	-0.000476472	0.678527	sp|P47753|CAZA1_MOUSE	0.679003	-0.152801	1.51081	0.339025	0.0982568	0.21622	37948000	29452000	66929000	89047000	13627000	37717000	88753000	126800000	-0.163244	-0.0156795	-0.30273	0.479747	0.260115	0.0863595	0.867251	1.50038
sp|Q9DBE9|SPB1_MOUSE	sp|Q9DBE9|SPB1_MOUSE	5	-1.83075	-0.796715	sp|Q9DBE9|SPB1_MOUSE	1.03404	-0.233046	2.30112	-1.31373	0.0983369	0.21622	7075300	21584000	12530000	20311000	3824200	38224000	31538000	22907000	-2.56903	-0.432339	-2.77348	-1.54816	-1.58495	0.106429	-0.715205	-0.993129
sp|P32233|DRG1_MOUSE	sp|P32233|DRG1_MOUSE	15	4.51093	4.0017	sp|P32233|DRG1_MOUSE	-0.509234	-1.13516	0.116695	4.25631	0.0992328	0.217967	836080000	641910000	2376500000	1930300000	165540000	545110000	680720000	722870000	4.26631	4.11551	4.96134	4.70056	3.88601	4.10081	3.98317	4.03681
sp|Q9ESN9|JIP3_MOUSE	sp|Q9ESN9|JIP3_MOUSE	2	-3.13711	-2.52739	sp|Q9ESN9|JIP3_MOUSE	0.609722	-0.140435	1.35988	-2.83225	0.0995101	0.218352	7995600	2871600	6816600	5474500	2169600	7760300	7449600	8204800	-2.39388	-3.13637	-3.67119	-3.34701	-2.40796	-2.29009	-2.92224	-2.48927
sp|Q8R2T8|TF3C5_MOUSE	sp|Q8R2T8|TF3C5_MOUSE	3	-1.19957	-2.49658	sp|Q8R2T8|TF3C5_MOUSE	-1.29701	-2.91546	0.321436	-1.84808	0.100592	0.219814	NA	17633000	56982000	11278000	984770	6719200	19786000	NA	NA	-0.703374	-0.539993	-2.35535	-3.55489	-2.50661	-1.42826	NA
sp|Q8C2Q3|RBM14_MOUSE	sp|Q8C2Q3|RBM14_MOUSE	7	1.66766	1.01341	sp|Q8C2Q3|RBM14_MOUSE	-0.654251	-1.46138	0.152874	1.34054	0.100302	0.219814	160240000	140190000	227220000	149980000	38463000	70065000	88876000	59601000	1.89999	2.07592	1.49969	1.19505	1.76678	1.01721	0.869369	0.400287
sp|Q8BK67|RCC2_MOUSE	sp|Q8BK67|RCC2_MOUSE	14	4.28684	4.84117	sp|Q8BK67|RCC2_MOUSE	0.554329	-0.130339	1.239	4.564	0.100651	0.219814	836810000	612440000	1866700000	1361900000	286740000	1382500000	950690000	1129600000	4.26756	4.05251	4.60528	4.222	4.68368	5.49963	4.49406	4.68729
sp|Q8BX09|RBBP5_MOUSE	sp|Q8BX09|RBBP5_MOUSE	6	-1.42679	-0.693473	sp|Q8BX09|RBBP5_MOUSE	0.733321	-0.172126	1.63877	-1.06013	0.100554	0.219814	22583000	8571600	20673000	28259000	3682300	24986000	38949000	39233000	-0.906661	-1.67035	-2.03513	-1.09504	-1.63986	-0.532587	-0.392402	-0.209046
sp|Q9D0R4|DDX56_MOUSE	sp|Q9D0R4|DDX56_MOUSE	6	-0.87114	-0.0905255	sp|Q9D0R4|DDX56_MOUSE	0.780615	-0.183667	1.7449	-0.480833	0.100688	0.219814	18295000	14394000	64039000	31801000	4876500	53926000	66241000	40199000	-1.20827	-0.975456	-0.36782	-0.933015	-1.232	0.623701	0.419802	-0.173601
sp|Q3UMY5|EMAL4_MOUSE	sp|Q3UMY5|EMAL4_MOUSE	11	1.216	0.608982	sp|Q3UMY5|EMAL4_MOUSE	-0.607016	-1.35963	0.145597	0.91249	0.101778	0.221741	133490000	44965000	268810000	123320000	18026000	63609000	64012000	65160000	1.63838	0.551543	1.74756	0.926515	0.666331	0.871917	0.367451	0.530231
sp|P55937|GOGA3_MOUSE	sp|P55937|GOGA3_MOUSE	6	-4.5063	-2.20744	sp|P55937|GOGA3_MOUSE	2.29886	-0.605094	5.20282	-2.66721	0.101757	0.221741	1829600	NA	NA	NA	995480	31569000	11792000	6233600	-4.5063	NA	NA	NA	-3.53918	-0.181085	-2.21983	-2.88966
sp|O08582|GTPB1_MOUSE	sp|O08582|GTPB1_MOUSE	16	3.54229	2.86701	sp|O08582|GTPB1_MOUSE	-0.675282	-1.51357	0.163005	3.20465	0.102143	0.222311	663630000	413820000	517620000	1152500000	88451000	257830000	218000000	428540000	3.93544	3.52698	2.71379	3.99294	2.97594	2.9755	2.24166	3.27492
sp|Q922L6|NELFD_MOUSE	sp|Q922L6|NELFD_MOUSE	2	-2.73948	-3.58052	sp|Q922L6|NELFD_MOUSE	-0.841034	-1.8906	0.208533	-3.09993	0.102332	0.222497	3167400	4372100	24288000	7765200	NA	3769600	3982500	4139700	-3.72021	-2.57283	-1.79749	-2.86741	NA	-3.37537	-3.88005	-3.48613
sp|P97496|SMRC1_MOUSE	sp|P97496|SMRC1_MOUSE	12	-0.661025	0.0895883	sp|P97496|SMRC1_MOUSE	0.750613	-0.185395	1.68662	-0.285718	0.103483	0.224772	14265000	18123000	98669000	38173000	8009400	36403000	65745000	60767000	-1.56467	-0.66663	0.269631	-0.682435	-0.511535	0.0330619	0.408307	0.42852
sp|O35972|RM23_MOUSE	sp|O35972|RM23_MOUSE	3	-2.30205	-2.92186	sp|O35972|RM23_MOUSE	-0.619811	-1.39366	0.154037	-2.61195	0.10385	0.225341	7415800	5785200	17771000	12170000	962190	4610800	12973000	5970800	-2.5017	-2.19739	-2.25819	-2.25091	-3.58857	-3.0726	-2.07384	-2.95242
sp|Q9Z172|SUMO3_MOUSE	sp|Q9Z172|SUMO3_MOUSE	2	-4.59503	-3.45154	sp|Q9Z172|SUMO3_MOUSE	1.14349	-0.31306	2.60004	-3.90894	0.104068	0.225586	941530	1841200	NA	NA	NA	3150300	7072300	3555600	-5.45788	-3.73218	NA	NA	NA	-3.64512	-3.00173	-3.70777
sp|Q99MR1|GGYF1_MOUSE	sp|Q99MR1|GGYF1_MOUSE	2	-2.37129	-3.06358	sp|Q99MR1|GGYF1_MOUSE	-0.692291	-1.55796	0.173374	-2.71744	0.104309	0.225879	8900300	5146700	13938000	11965000	2460300	2811800	4863400	7405900	-2.24034	-2.35417	-2.61645	-2.27422	-2.22539	-3.81598	-3.57442	-2.63855
sp|Q640N1|AEBP1_MOUSE	sp|Q640N1|AEBP1_MOUSE	5	-2.33333	-1.24261	sp|Q640N1|AEBP1_MOUSE	1.09071	-0.273869	2.45529	-1.78797	0.104466	0.225992	19478000	5264500	27041000	2831100	4952400	18512000	24248000	14492000	-1.11852	-2.32383	-1.63916	-4.25179	-1.20958	-0.983345	-1.11723	-1.6603
sp|Q9D1I6|RM14_MOUSE	sp|Q9D1I6|RM14_MOUSE	4	-2.43207	-1.86656	sp|Q9D1I6|RM14_MOUSE	0.565512	-0.14271	1.27373	-2.14932	0.10477	0.22642	9289100	5665200	11137000	11106000	2458000	8173500	17828000	16860000	-2.1791	-2.22549	-2.94727	-2.37644	-2.22674	-2.21212	-1.58763	-1.43976
sp|Q9QXL2|KI21A_MOUSE	sp|Q9QXL2|KI21A_MOUSE	2	-2.01449	0.158931	sp|Q9QXL2|KI21A_MOUSE	2.17342	-0.566906	4.91374	-0.772533	0.105353	0.227453	16133000	19843000	NA	3139400	1565800	83220000	85775000	120520000	-1.3884	-0.545082	NA	-4.10997	-2.88153	1.27583	0.815052	1.42636
sp|P62889|RL30_MOUSE	sp|P62889|RL30_MOUSE	3	0.147515	0.837099	sp|P62889|RL30_MOUSE	0.689585	-0.176275	1.55544	0.492307	0.105556	0.227479	55945000	44186000	63591000	64978000	10279000	74963000	105540000	106540000	0.392726	0.528115	-0.378172	0.0473904	-0.149278	1.11878	1.1322	1.2467
sp|Q9CY27|TECR_MOUSE	sp|Q9CY27|TECR_MOUSE	7	-1.26844	0.000535052	sp|Q9CY27|TECR_MOUSE	1.26897	-0.324497	2.86244	-0.633952	0.105578	0.227479	22888000	19735000	77642000	4721200	7528400	26406000	68635000	67378000	-0.887446	-0.552398	-0.0837821	-3.55013	-0.601463	-0.449506	0.474102	0.579007
sp|O08967|CYH3_MOUSE	sp|O08967|CYH3_MOUSE	13	2.06872	2.51969	sp|O08967|CYH3_MOUSE	0.450963	-0.116241	1.01817	2.2942	0.10607	0.228311	210330000	112240000	349330000	284510000	65738000	180110000	302360000	228010000	2.2896	1.77783	2.13393	2.07354	2.54503	2.43631	2.74198	2.35543
sp|Q8K284|TF3C1_MOUSE	sp|Q8K284|TF3C1_MOUSE	13	-0.395417	0.156581	sp|Q8K284|TF3C1_MOUSE	0.551997	-0.14349	1.24748	-0.119418	0.106597	0.228985	23360000	34026000	69217000	39139000	13317000	31376000	65958000	51122000	-0.858208	0.177848	-0.253161	-0.648146	0.226702	-0.190303	0.413254	0.176669
sp|Q9R0L6|PCM1_MOUSE	sp|Q9R0L6|PCM1_MOUSE	6	-2.51332	-1.84681	sp|Q9R0L6|PCM1_MOUSE	0.666511	-0.173118	1.50614	-2.18006	0.106546	0.228985	6374300	3436800	16432000	13930000	1752200	9860400	21136000	17189000	-2.71847	-2.8955	-2.3737	-2.06558	-2.71821	-1.9301	-1.32731	-1.4116
sp|Q8CBW3|ABI1_MOUSE	sp|Q8CBW3|ABI1_MOUSE	4	-0.061118	-0.734103	sp|Q8CBW3|ABI1_MOUSE	-0.672985	-1.52595	0.179981	-0.34954	0.106908	0.229425	62176000	25006000	64359000	54538000	NA	31569000	23349000	25337000	0.543982	-0.235057	-0.36047	-0.192927	NA	-0.181085	-1.17501	-0.84621
sp|Q8BKX1|BAIP2_MOUSE	sp|Q8BKX1|BAIP2_MOUSE	3	-1.91425	-2.91531	sp|Q8BKX1|BAIP2_MOUSE	-1.00106	-2.2656	0.263483	-2.41478	0.107383	0.229985	17369000	9044200	14424000	12538000	493560	8121500	7964600	11003000	-1.28267	-1.5984	-2.5659	-2.21004	-4.55788	-2.22171	-2.82	-2.06166
sp|Q9CR68|UCRI_MOUSE	sp|Q9CR68|UCRI_MOUSE	4	-1.9354	-1.16285	sp|Q9CR68|UCRI_MOUSE	0.77255	-0.203341	1.74844	-1.54913	0.107383	0.229985	11655000	6884900	18372000	17995000	7140300	11230000	45403000	10861000	-1.85411	-1.9641	-2.20914	-1.71427	-0.678314	-1.73461	-0.1579	-2.08058
sp|Q61035|SYHC_MOUSE;zz|Y-FGCZCont00077|	sp|Q61035|SYHC_MOUSE	15	3.2569	3.73524	sp|Q61035|SYHC_MOUSE	0.478333	-0.126237	1.0829	3.49607	0.107553	0.230119	548000000	335500000	642420000	596100000	129210000	492420000	520510000	655360000	3.66121	3.24572	3.03231	3.08837	3.52624	3.94801	3.57276	3.89394
sp|P50096|IMDH1_MOUSE	sp|P50096|IMDH1_MOUSE	2	-3.40082	-4.01545	sp|P50096|IMDH1_MOUSE	-0.61463	-1.40084	0.171583	-3.70813	0.107735	0.230277	3471600	NA	7830300	6334300	855960	NA	2965100	2997300	-3.58885	NA	-3.46675	-3.14686	-3.75844	NA	-4.33123	-3.95668
sp|Q91YD9|WASL_MOUSE	sp|Q91YD9|WASL_MOUSE	9	-0.344779	0.318182	sp|Q91YD9|WASL_MOUSE	0.662961	-0.175967	1.50189	-0.0132988	0.10792	0.230443	38141000	11684000	112120000	46013000	16743000	45954000	57890000	49059000	-0.155978	-1.25509	0.458088	-0.426141	0.559122	0.383256	0.213702	0.116645
sp|Q9CQG2|MET16_MOUSE	sp|Q9CQG2|MET16_MOUSE	6	1.21761	0.612918	sp|Q9CQG2|MET16_MOUSE	-0.604692	-1.37084	0.161454	0.915265	0.108301	0.230798	121790000	108770000	160420000	100180000	23235000	63005000	61363000	53996000	1.50699	1.73573	0.986338	0.641382	1.03492	0.857577	0.302811	0.256371
sp|Q3ULD5|MCCB_MOUSE	sp|Q3ULD5|MCCB_MOUSE	19	2.45575	3.71515	sp|Q3ULD5|MCCB_MOUSE	1.2594	-0.336246	2.85505	3.08545	0.108297	0.230798	343040000	203150000	158220000	692260000	506890000	233960000	282590000	649860000	2.99026	2.57319	0.965975	3.29356	5.51092	2.82948	2.63856	3.88166
sp|Q9D0I9|SYRC_MOUSE	sp|Q9D0I9|SYRC_MOUSE	29	5.84971	4.84759	sp|Q9D0I9|SYRC_MOUSE	-1.00211	-2.27299	0.268758	5.34865	0.108589	0.231182	2772500000	1516300000	10302000000	2442400000	147860000	1080700000	2272200000	1149100000	5.98338	5.26784	7.12419	5.02342	3.72201	5.12946	5.82668	4.71223
sp|Q9R0E1|PLOD3_MOUSE	sp|Q9R0E1|PLOD3_MOUSE	14	2.44952	2.8968	sp|Q9R0E1|PLOD3_MOUSE	0.44728	-0.120164	1.01472	2.67316	0.108701	0.231192	263590000	201300000	402580000	330980000	85007000	198550000	360520000	373620000	2.6129	2.56093	2.34314	2.28111	2.91827	2.58281	3.01105	3.07507
sp|Q9D1M7|FKB11_MOUSE	sp|Q9D1M7|FKB11_MOUSE	3	-0.6863	-0.0114018	sp|Q9D1M7|FKB11_MOUSE	0.674898	-0.181866	1.53166	-0.348851	0.108899	0.231383	29434000	22341000	68760000	20005000	8563400	49315000	60954000	34106000	-0.527156	-0.386128	-0.26293	-1.56899	-0.414423	0.489352	0.292583	-0.413119
sp|Q9QWY8|ASAP1_MOUSE	sp|Q9QWY8|ASAP1_MOUSE	3	-2.94021	-2.15758	sp|Q9QWY8|ASAP1_MOUSE	0.782633	-0.211335	1.7766	-2.54889	0.109034	0.231441	2353400	4983100	11509000	11582000	1867700	11616000	10612000	11962000	-4.14569	-2.39747	-2.89882	-2.31886	-2.62552	-1.68382	-2.38108	-1.93988
sp|Q3U6U5|GTPB6_MOUSE	sp|Q3U6U5|GTPB6_MOUSE	5	-0.907288	-2.11019	sp|Q3U6U5|GTPB6_MOUSE	-1.2029	-2.74306	0.337256	-1.42282	0.10997	0.232966	46228000	11884000	28084000	31803000	8009500	5647000	6847400	NA	0.119457	-1.23233	-1.58335	-0.932929	-0.511517	-2.7679	-3.05116	NA
sp|P35585|AP1M1_MOUSE	sp|P35585|AP1M1_MOUSE	2	-4.03045	-3.2025	sp|P35585|AP1M1_MOUSE	0.827947	-0.238785	1.89468	-3.47848	0.109863	0.232966	NA	NA	4515600	3985900	733010	4207500	8515800	6195600	NA	NA	-4.27847	-3.78242	-3.98359	-3.21018	-2.71765	-2.89857
sp|P80315|TCPD_MOUSE	sp|P80315|TCPD_MOUSE	26	6.84802	7.28044	sp|P80315|TCPD_MOUSE	0.432421	-0.119778	0.984619	7.06423	0.110724	0.234333	4825900000	5193300000	8557400000	9219900000	2138000000	4092400000	5825000000	6012200000	6.77726	6.9182	6.85059	6.84604	7.60084	7.1308	7.26652	7.12361
sp|Q924L1|LTMD1_MOUSE	sp|Q924L1|LTMD1_MOUSE	4	-0.114795	-1.13119	sp|Q924L1|LTMD1_MOUSE	-1.01639	-2.31608	0.283297	-0.622991	0.111146	0.234763	26439000	17470000	267990000	34897000	5146900	23182000	26659000	13593000	-0.680862	-0.715824	1.74305	-0.805547	-1.15364	-0.645225	-0.972253	-1.75362
sp|Q80XC2|TRM61_MOUSE	sp|Q80XC2|TRM61_MOUSE	8	2.14543	1.71668	sp|Q80XC2|TRM61_MOUSE	-0.428749	-0.976812	0.119313	1.93105	0.111037	0.234763	207870000	141070000	347320000	289890000	39046000	96455000	145380000	173630000	2.27275	2.0843	2.12542	2.09924	1.78862	1.49767	1.62202	1.9584
sp|Q9R059|FHL3_MOUSE	sp|Q9R059|FHL3_MOUSE	4	0.785211	1.71869	sp|Q9R059|FHL3_MOUSE	0.933478	-0.261344	2.1283	1.25195	0.111448	0.235169	65441000	90398000	57595000	195690000	71538000	69013000	150240000	130310000	0.617289	1.48771	-0.524214	1.56006	2.6678	0.994475	1.67231	1.54017
sp|Q99JY0|ECHB_MOUSE	sp|Q99JY0|ECHB_MOUSE	6	-2.27611	-2.83984	sp|Q99JY0|ECHB_MOUSE	-0.563732	-1.28575	0.158282	-2.55798	0.111644	0.235352	7548700	3655100	24614000	14219000	1996200	4003100	8763600	6311100	-2.47626	-2.81295	-1.77783	-2.03741	-2.52891	-3.28503	-2.67379	-2.87165
sp|O08583|THOC4_MOUSE	sp|O08583|THOC4_MOUSE	8	3.0524	3.53901	sp|O08583|THOC4_MOUSE	0.486607	-0.138793	1.11201	3.29571	0.112729	0.237406	361830000	266940000	814510000	490700000	156210000	443140000	393100000	473850000	3.06664	2.93927	3.38231	2.8214	3.80177	3.78952	3.14337	3.42138
sp|Q14C51|PTCD3_MOUSE	sp|Q14C51|PTCD3_MOUSE	2	-2.94557	-3.61137	sp|Q14C51|PTCD3_MOUSE	-0.665797	-1.52637	0.194781	-3.23091	0.112871	0.237471	4028700	3840200	8290300	11938000	768090	NA	4725600	4703700	-3.37568	-2.74672	-3.38257	-2.27732	-3.91571	NA	-3.61839	-3.30001
sp|Q8C0I1|ADAS_MOUSE	sp|Q8C0I1|ADAS_MOUSE	12	0.313393	0.895652	sp|Q8C0I1|ADAS_MOUSE	0.582259	-0.167017	1.33153	0.604522	0.113124	0.237771	51165000	27047000	163180000	67871000	16496000	56222000	98891000	112500000	0.264798	-0.129876	1.01149	0.107157	0.537542	0.686371	1.03268	1.32602
sp|B2RY56|RBM25_MOUSE	sp|B2RY56|RBM25_MOUSE	17	3.13221	2.61097	sp|B2RY56|RBM25_MOUSE	-0.521246	-1.19303	0.150541	2.87159	0.113604	0.238546	398600000	419720000	561580000	536420000	49798000	210730000	364580000	269970000	3.20527	3.54596	2.83399	2.94363	2.1418	2.6723	3.02818	2.60159
sp|Q8BQM4|HEAT3_MOUSE	sp|Q8BQM4|HEAT3_MOUSE	3	-3.71164	-3.03986	sp|Q8BQM4|HEAT3_MOUSE	0.671774	-0.19594	1.53949	-3.37575	0.114305	0.239783	1863200	1418600	9533200	6516200	1267800	3572900	9436600	5960900	-4.48023	-4.08173	-3.17657	-3.10801	-3.18807	-3.45592	-2.56062	-2.95484
sp|P23249|MOV10_MOUSE	sp|P23249|MOV10_MOUSE	19	1.91351	0.44946	sp|P23249|MOV10_MOUSE	-1.46405	-3.3571	0.428997	1.18148	0.114634	0.240239	155370000	85707000	448940000	246740000	2046900	77996000	143280000	127830000	1.85579	1.41627	2.50387	1.87811	-2.49249	1.17839	1.59977	1.51217
sp|Q9JKC8|AP3M1_MOUSE;sp|Q8R2R9|AP3M2_MOUSE	sp|Q9JKC8|AP3M1_MOUSE	3	-1.76323	-2.51244	sp|Q9JKC8|AP3M1_MOUSE	-0.749212	-1.71953	0.221109	-2.13783	0.115148	0.241082	10673000	4701700	38017000	21650000	1534000	12718000	10037000	5305500	-1.98018	-2.47539	-1.13678	-1.46056	-2.91132	-1.54759	-2.46628	-3.12457
sp|Q9ESZ8|GTF2I_MOUSE	sp|Q9ESZ8|GTF2I_MOUSE	27	3.63247	4.19164	sp|Q9ESZ8|GTF2I_MOUSE	0.559163	-0.165779	1.28411	3.91206	0.115481	0.241541	518200000	358440000	1606500000	661150000	177520000	586450000	956190000	737260000	3.58113	3.33439	4.38392	3.23047	3.98746	4.21068	4.50288	4.06553
sp|P51881|ADT2_MOUSE	sp|P51881|ADT2_MOUSE	14	5.72503	6.17108	sp|P51881|ADT2_MOUSE	0.44606	-0.133148	1.02527	5.94805	0.115976	0.242342	2288000000	2256800000	4431500000	3483800000	834430000	2444700000	3093400000	2415300000	5.70827	5.80094	5.88019	5.51069	6.23468	6.35641	6.29855	5.7947
sp|Q6R0H7|GNAS1_MOUSE;sp|P63094|GNAS2_MOUSE	sp|Q6R0H7|GNAS1_MOUSE	8	0.434532	1.01477	sp|Q6R0H7|GNAS1_MOUSE	0.580242	-0.17422	1.3347	0.724653	0.116407	0.243006	85182000	51784000	80933000	63924000	17936000	75928000	86665000	120920000	0.994916	0.740826	-0.0225655	0.0249519	0.659063	1.138	0.83084	1.43119
sp|Q921N6|DDX27_MOUSE	sp|Q921N6|DDX27_MOUSE	8	-0.963555	-0.334756	sp|Q921N6|DDX27_MOUSE	0.628799	-0.189479	1.44708	-0.649155	0.116673	0.243323	21997000	13398000	52833000	26430000	5260900	47313000	48595000	30202000	-0.94432	-1.07158	-0.651475	-1.18684	-1.12183	0.427061	-0.0539863	-0.590264
sp|P10922|H10_MOUSE	sp|P10922|H10_MOUSE	2	-1.76006	-3.69851	sp|P10922|H10_MOUSE	-1.93845	-4.50002	0.623129	-2.72929	0.117545	0.244904	16415000	NA	27352000	11791000	1090900	13675000	NA	620910	-1.36358	NA	-1.62229	-2.29432	-3.40627	-1.43854	NA	-6.25072
sp|Q9D7S9|CHMP5_MOUSE	sp|Q9D7S9|CHMP5_MOUSE	2	-1.71987	-0.65452	sp|Q9D7S9|CHMP5_MOUSE	1.06535	-0.33497	2.46567	-1.1111	0.118115	0.245616	32388000	8818100	9791800	NA	11435000	19555000	29730000	24134000	-0.39017	-1.63234	-3.1371	NA	0.00547039	-0.900961	-0.805498	-0.917094
sp|Q9D8W5|PSD12_MOUSE	sp|Q9D8W5|PSD12_MOUSE	4	-3.78169	-2.08464	sp|Q9D8W5|PSD12_MOUSE	1.69705	-0.533377	3.92747	-2.81195	0.118085	0.245616	784150	1738300	NA	16710000	779900	8936700	25906000	17919000	-5.71986	-3.80928	NA	-1.81592	-3.89356	-2.07794	-1.01607	-1.35099
sp|Q99J25|MRM1_MOUSE	sp|Q99J25|MRM1_MOUSE	3	-0.721122	-1.97581	sp|Q99J25|MRM1_MOUSE	-1.25468	-2.93463	0.425266	-1.47393	0.118587	0.246008	NA	NA	64463000	28484000	3792100	4179300	24364000	NA	NA	NA	-0.358089	-1.08415	-1.59719	-3.22029	-1.10993	NA
sp|Q8CII2|CD123_MOUSE	sp|Q8CII2|CD123_MOUSE	4	-1.68687	-1.05317	sp|Q8CII2|CD123_MOUSE	0.633709	-0.196006	1.46342	-1.37002	0.118632	0.246008	9075000	7906300	27124000	27715000	3621900	15987000	25388000	36908000	-2.2125	-1.77866	-1.63464	-1.12171	-1.66387	-1.20376	-1.04697	-0.298066
sp|P49962|SRP09_MOUSE	sp|P49962|SRP09_MOUSE	2	-1.06144	-0.334903	sp|P49962|SRP09_MOUSE	0.726533	-0.224764	1.67783	-0.69817	0.118648	0.246008	24949000	25323000	27095000	19171000	5605400	25041000	55742000	47303000	-0.763947	-0.21817	-1.63621	-1.62741	-1.02974	-0.529282	0.155873	0.0635307
sp|O08760|OGG1_MOUSE	sp|O08760|OGG1_MOUSE	2	-1.35649	-1.81731	sp|O08760|OGG1_MOUSE	-0.460822	-1.06455	0.142907	-1.5869	0.118832	0.246152	17954000	11831000	24424000	26890000	2659600	11737000	15524000	14205000	-1.23522	-1.23832	-1.78926	-1.16317	-2.11229	-1.66824	-1.79928	-1.68945
sp|Q8BFP9|PDK1_MOUSE	sp|Q8BFP9|PDK1_MOUSE	3	-2.74598	-3.4773	sp|Q8BFP9|PDK1_MOUSE	-0.731323	-1.69076	0.228115	-3.11164	0.119278	0.246599	3394900	4906400	23026000	6706000	1376800	3296700	6428800	2686100	-3.62085	-2.41826	-1.87617	-3.06862	-3.06831	-3.57685	-3.14763	-4.11642
sp|Q8QZY1|EIF3L_MOUSE	sp|Q8QZY1|EIF3L_MOUSE	13	2.26034	1.80947	sp|Q8QZY1|EIF3L_MOUSE	-0.450872	-1.04228	0.140535	2.0349	0.119222	0.246599	220700000	162910000	402530000	282250000	31129000	144120000	187550000	142010000	2.35853	2.27727	2.34296	2.06259	1.4596	2.10124	2.01156	1.66546
sp|Q99L45|IF2B_MOUSE	sp|Q99L45|IF2B_MOUSE	24	6.73491	7.33703	sp|Q99L45|IF2B_MOUSE	0.60212	-0.191245	1.39549	7.03597	0.120684	0.249267	5470100000	3111000000	10948000000	7364700000	1229400000	5986500000	8469400000	5558400000	6.95673	6.23126	7.21388	6.53778	6.79738	7.70252	7.83899	7.00925
sp|A2AGH6|MED12_MOUSE	sp|A2AGH6|MED12_MOUSE	5	-2.31661	-3.54621	sp|A2AGH6|MED12_MOUSE	-1.2296	-2.86181	0.402608	-2.84358	0.121256	0.249998	5335400	4358200	29123000	12757000	295600	4290800	12297000	NA	-2.9733	-2.5771	-1.52978	-2.18628	-5.30223	-3.18072	-2.15569	NA
sp|Q9D902|T2EB_MOUSE	sp|Q9D902|T2EB_MOUSE	12	1.99291	2.55032	sp|Q9D902|T2EB_MOUSE	0.557409	-0.178367	1.29319	2.27162	0.121271	0.249998	240650000	88207000	353270000	247780000	65342000	269010000	195530000	260660000	2.48249	1.45482	2.15047	1.88388	2.53625	3.0393	2.07529	2.55045
sp|P70279|SURF6_MOUSE	sp|P70279|SURF6_MOUSE	3	-2.07609	-0.895475	sp|P70279|SURF6_MOUSE	1.18061	-0.400778	2.762	-1.48578	0.121772	0.25079	23549000	4098500	12974000	NA	5629000	38145000	NA	13477000	-0.846666	-2.65946	-2.72214	NA	-1.02363	0.103319	NA	-1.76611
sp|P18572|BASI_MOUSE	sp|P18572|BASI_MOUSE	4	-1.32916	-0.409584	sp|P18572|BASI_MOUSE	0.919579	-0.305834	2.14499	-0.80369	0.122503	0.251624	14719000	11662000	NA	25986000	23344000	25855000	25247000	20663000	-1.51979	-1.25761	NA	-1.21009	1.04171	-0.481201	-1.05548	-1.14336
sp|Q9CQV1|TIM16_MOUSE	sp|Q9CQV1|TIM16_MOUSE	2	-2.64778	-1.64844	sp|Q9CQV1|TIM16_MOUSE	0.99934	-0.375897	2.37458	-1.89827	0.122529	0.251624	NA	NA	13645000	NA	NA	10882000	14586000	18959000	NA	NA	-2.64778	NA	NA	-1.78193	-1.8946	-1.26878
sp|E9Q557|DESP_MOUSE	sp|E9Q557|DESP_MOUSE	11	-2.5839	-0.526675	sp|E9Q557|DESP_MOUSE	2.05723	-0.667107	4.78156	-1.55529	0.122331	0.251624	1606600	8029500	27890000	11814000	73516000	17964000	4822600	39524000	-4.69247	-1.75793	-1.59357	-2.29164	2.7074	-1.02851	-3.58731	-0.198278
sp|Q6ZWQ0|SYNE2_MOUSE	sp|Q6ZWQ0|SYNE2_MOUSE	2	-1.10634	-2.11742	sp|Q6ZWQ0|SYNE2_MOUSE	-1.01108	-2.35541	0.333256	-1.61188	0.123652	0.252962	35041000	28016000	29969000	9590600	1321100	8690900	15021000	17664000	-0.277399	-0.0826889	-1.48755	-2.57772	-3.12827	-2.11986	-1.84966	-1.37187
sp|Q99NB9|SF3B1_MOUSE	sp|Q99NB9|SF3B1_MOUSE	32	3.37545	2.40043	sp|Q99NB9|SF3B1_MOUSE	-0.975024	-2.27056	0.320512	2.88794	0.123433	0.252962	270120000	441550000	961390000	873820000	16923000	244770000	414500000	332520000	2.64796	3.61393	3.62679	3.61313	0.574649	2.89737	3.22445	2.90525
sp|Q8R1B4|EIF3C_MOUSE	sp|Q8R1B4|EIF3C_MOUSE	14	2.21883	1.73476	sp|Q8R1B4|EIF3C_MOUSE	-0.484075	-1.12751	0.159359	1.9768	0.123552	0.252962	202480000	152290000	504370000	229340000	39156000	112350000	184430000	121110000	2.23512	2.1869	2.67555	1.77777	1.79271	1.72695	1.9859	1.43348
sp|Q920L1|FADS1_MOUSE	sp|Q920L1|FADS1_MOUSE	4	-1.03594	-1.49405	sp|Q920L1|FADS1_MOUSE	-0.458114	-1.0669	0.150672	-1.265	0.123476	0.252962	20331000	14424000	42520000	27303000	4158100	15990000	21451000	11442000	-1.05713	-0.972665	-0.971708	-1.14226	-1.46341	-1.20347	-1.30468	-2.00465
sp|Q8BTV1|TUSC3_MOUSE	sp|Q8BTV1|TUSC3_MOUSE	4	0.461362	0.960297	sp|Q8BTV1|TUSC3_MOUSE	0.498935	-0.16493	1.1628	0.71083	0.12389	0.253207	72929000	50411000	106200000	62320000	19997000	64565000	125960000	74587000	0.772466	0.704803	0.378095	-0.00991547	0.817002	0.894339	1.40272	0.727128
sp|P46414|CDN1B_MOUSE	sp|P46414|CDN1B_MOUSE	2	-2.92255	-2.31765	sp|P46414|CDN1B_MOUSE	0.604899	-0.200669	1.41047	-2.6201	0.124182	0.253562	5595800	1799100	11732000	13085000	2798800	7078000	9832400	9303100	-2.90505	-3.76319	-2.87052	-2.15145	-2.03821	-2.42841	-2.49778	-2.3062
sp|Q9JMG7|HDGR3_MOUSE	sp|Q9JMG7|HDGR3_MOUSE	4	2.19453	2.74618	sp|Q9JMG7|HDGR3_MOUSE	0.551649	-0.184468	1.28777	2.47035	0.124841	0.254666	300040000	150080000	289300000	261250000	113810000	203680000	245830000	268970000	2.79842	2.1673	1.85588	1.95651	3.34196	2.62115	2.42542	2.59618
sp|Q922G2|FA76A_MOUSE	sp|Q922G2|FA76A_MOUSE	5	1.26118	0.510768	sp|Q922G2|FA76A_MOUSE	-0.750413	-1.75229	0.251467	0.885975	0.125017	0.254784	129980000	53503000	354510000	90653000	10683000	70228000	96767000	49044000	1.60021	0.784604	2.15563	0.504272	-0.0933025	1.02071	0.99947	0.1162
sp|Q9CQY5|MAGT1_MOUSE	sp|Q9CQY5|MAGT1_MOUSE	5	-0.343317	0.225399	sp|Q9CQY5|MAGT1_MOUSE	0.568716	-0.191587	1.32902	-0.0589593	0.125458	0.255106	38770000	28807000	61630000	35787000	10209000	36639000	97413000	45546000	-0.132549	-0.0453641	-0.424363	-0.770993	-0.1592	0.0427747	1.00965	0.00837445
sp|Q9D024|CCD47_MOUSE	sp|Q9D024|CCD47_MOUSE	10	1.41111	2.02069	sp|Q9D024|CCD47_MOUSE	0.609586	-0.205284	1.42446	1.7159	0.125429	0.255106	134270000	42784000	319830000	188540000	38812000	129950000	241230000	173900000	1.64672	0.48489	2.00383	1.50899	1.7799	1.94568	2.39653	1.96067
sp|Q9JL61|RFX5_MOUSE	sp|Q9JL61|RFX5_MOUSE	3	-2.879	-2.12648	sp|Q9JL61|RFX5_MOUSE	0.75252	-0.267584	1.77262	-2.50274	0.125578	0.255106	5620200	2039400	19214000	NA	NA	8090300	14348000	9787900	-2.89882	-3.59512	-2.14306	NA	NA	-2.2275	-1.91977	-2.23218
sp|O88543|CSN3_MOUSE	sp|O88543|CSN3_MOUSE	2	-4.19774	-2.77231	sp|O88543|CSN3_MOUSE	1.42543	-0.527495	3.37835	-3.0574	0.125651	0.255106	NA	1301000	NA	NA	2485600	4924500	3848200	11697000	NA	-4.19774	NA	NA	-2.21053	-2.97367	-3.93252	-1.97253
sp|Q9JIK9|RT34_MOUSE	sp|Q9JIK9|RT34_MOUSE	3	-2.19534	-1.50924	sp|Q9JIK9|RT34_MOUSE	0.686102	-0.232952	1.60516	-1.85229	0.126118	0.255811	10084000	5500500	13850000	16551000	4675500	6683600	17892000	29047000	-2.06149	-2.26504	-2.62579	-1.82904	-1.29312	-2.51459	-1.58215	-0.647084
sp|Q8BMJ2|SYLC_MOUSE	sp|Q8BMJ2|SYLC_MOUSE	39	5.62409	4.71755	sp|Q8BMJ2|SYLC_MOUSE	-0.906531	-2.12379	0.310723	5.17082	0.126922	0.257012	2138200000	1432700000	7805100000	2363500000	133060000	855930000	2366000000	1088900000	5.61128	5.19181	6.71489	4.97836	3.56887	4.77898	5.88855	4.63381
sp|P10637|TAU_MOUSE	sp|P10637|TAU_MOUSE	15	1.76724	2.31987	sp|P10637|TAU_MOUSE	0.552623	-0.189477	1.29472	2.04356	0.126949	0.257012	227910000	80970000	302390000	174550000	41468000	161420000	268900000	264040000	2.40458	1.34005	1.92114	1.40321	1.87601	2.27163	2.56261	2.56922
sp|Q8K297|GT251_MOUSE	sp|Q8K297|GT251_MOUSE	13	2.32853	1.88206	sp|Q8K297|GT251_MOUSE	-0.446471	-1.04685	0.153908	2.10529	0.12741	0.257644	221550000	155120000	446220000	322050000	30095000	128590000	199110000	189360000	2.36404	2.21158	2.49491	2.24359	1.41055	1.92987	2.10304	2.08478
sp|Q04750|TOP1_MOUSE	sp|Q04750|TOP1_MOUSE	29	4.51718	5.4409	sp|Q04750|TOP1_MOUSE	0.923714	-0.31876	2.16619	4.97904	0.127501	0.257644	1225900000	741900000	2945400000	908710000	200250000	2914300000	2308300000	1530500000	4.81448	4.30958	5.27782	3.66685	4.1624	6.62051	5.85079	5.12988
zz|Y-FGCZCont00179|;zz|Y-FGCZCont00026|;CON__P04264;zz|Y-FGCZCont00078|	zz|Y-FGCZCont00179|	30	5.57073	6.77824	zz|Y-FGCZCont00179|	1.20751	-0.421039	2.83606	6.17448	0.128399	0.258987	1892600000	1916400000	6777800000	2012600000	4704300000	2658900000	1296600000	5212900000	5.43651	5.58176	6.50679	4.75785	8.7459	6.48265	4.96866	6.91574
sp|P33175|KIF5A_MOUSE;sp|P28738|KIF5C_MOUSE;sp|Q61768|KINH_MOUSE	sp|P33175|KIF5A_MOUSE	2	-3.47034	-1.75328	sp|P33175|KIF5A_MOUSE	1.71706	-0.656119	4.09024	-2.09669	0.128407	0.258987	NA	NA	NA	5003900	1145800	23833000	18196000	15977000	NA	NA	NA	-3.47034	-3.33498	-0.603598	-1.55638	-1.51815
sp|Q9WV55|VAPA_MOUSE	sp|Q9WV55|VAPA_MOUSE	11	2.75105	3.26572	sp|Q9WV55|VAPA_MOUSE	0.51467	-0.18022	1.20956	3.00839	0.128769	0.259472	274950000	211960000	671130000	418790000	77355000	349280000	618920000	357840000	2.67334	2.6301	3.09678	2.60398	2.78131	3.43178	3.83761	3.01219
sp|Q9DAA6|EXOS1_MOUSE	sp|Q9DAA6|EXOS1_MOUSE	2	-1.21458	-2.04508	sp|Q9DAA6|EXOS1_MOUSE	-0.830496	-1.95286	0.291868	-1.62983	0.129086	0.259528	22250000	11576000	31021000	25683000	4609000	10031000	20975000	3768400	-0.927939	-1.26753	-1.43667	-1.22618	-1.31392	-1.90432	-1.33901	-3.62307
sp|P97358|TAF1B_MOUSE	sp|P97358|TAF1B_MOUSE	2	-3.31278	-2.72924	sp|P97358|TAF1B_MOUSE	0.583533	-0.205149	1.37221	-3.02101	0.129118	0.259528	4400100	2938800	6688300	6106200	997370	8312800	10938000	6366000	-3.24937	-3.10536	-3.69921	-3.19718	-3.53643	-2.18672	-2.33481	-2.85903
sp|P58468|F207A_MOUSE	sp|P58468|F207A_MOUSE	7	0.936487	1.66422	sp|P58468|F207A_MOUSE	0.72773	-0.255965	1.71143	1.30035	0.129159	0.259528	50295000	58550000	140170000	235290000	22721000	100190000	135310000	267360000	0.240233	0.905447	0.787353	1.81291	1.00243	1.55477	1.51223	2.58743
sp|Q99ME2|WDR6_MOUSE	sp|Q99ME2|WDR6_MOUSE	18	3.2095	3.6341	sp|Q99ME2|WDR6_MOUSE	0.4246	-0.150257	0.999457	3.4218	0.129696	0.260118	360230000	323740000	775140000	680750000	176830000	348440000	570220000	471510000	3.0603	3.19789	3.30925	3.27056	3.9818	3.42816	3.71226	3.41416
sp|Q9CWX9|DDX47_MOUSE	sp|Q9CWX9|DDX47_MOUSE	3	-2.18787	-1.50031	sp|Q9CWX9|DDX47_MOUSE	0.687561	-0.243086	1.61821	-1.84409	0.129613	0.260118	8705000	3304400	24513000	17567000	3454200	21512000	22502000	9475800	-2.27212	-2.94817	-1.78389	-1.7473	-1.73271	-0.7576	-1.23153	-2.2794
sp|Q922H2|PDK3_MOUSE	sp|Q922H2|PDK3_MOUSE	5	-0.706356	-1.27508	sp|Q922H2|PDK3_MOUSE	-0.568721	-1.33926	0.201822	-0.990716	0.129943	0.260129	16474000	19771000	75659000	35164000	4638300	18864000	25394000	13222000	-1.35844	-0.549955	-0.121934	-0.795089	-1.30472	-0.955034	-1.0466	-1.79395
sp|Q8CE96|TRM6_MOUSE	sp|Q8CE96|TRM6_MOUSE	23	4.8258	4.38915	sp|Q8CE96|TRM6_MOUSE	-0.436646	-1.02824	0.154946	4.60747	0.12994	0.260129	1438600000	892990000	2622900000	1786900000	253130000	577210000	969700000	891770000	5.04365	4.55807	5.10681	4.59465	4.50266	4.18681	4.52434	4.34279
sp|P0DP28|CALM3_MOUSE;sp|P0DP27|CALM2_MOUSE;sp|P0DP26|CALM1_MOUSE	sp|P0DP28|CALM3_MOUSE	5	1.70714	2.27804	sp|P0DP28|CALM3_MOUSE	0.5709	-0.205324	1.34712	1.99259	0.131139	0.262239	143510000	82018000	219430000	330940000	64498000	156390000	144370000	300840000	1.74205	1.35729	1.44825	2.28095	2.51738	2.22405	1.61136	2.75935
sp|Q9Z2I8|SUCB2_MOUSE	sp|Q9Z2I8|SUCB2_MOUSE	2	-3.03016	-2.12037	sp|Q9Z2I8|SUCB2_MOUSE	0.909792	-0.335201	2.15478	-2.51028	0.131242	0.262239	3136500	2283700	NA	15571000	4042900	5154600	10197000	14795000	-3.73425	-3.44345	NA	-1.91279	-1.5042	-2.90503	-2.4421	-1.63015
sp|Q9Z1T1|AP3B1_MOUSE	sp|Q9Z1T1|AP3B1_MOUSE	4	-3.12717	-1.90513	sp|Q9Z1T1|AP3B1_MOUSE	1.22204	-0.454707	2.89879	-2.60344	0.132137	0.263782	2774200	1565100	25564000	7437000	NA	16016000	24386000	4374300	-3.91006	-3.94998	-1.72198	-2.92666	NA	-1.20103	-1.10855	-3.40581
sp|Q8K273|MMGT1_MOUSE	sp|Q8K273|MMGT1_MOUSE	2	-2.80798	-1.80596	sp|Q8K273|MMGT1_MOUSE	1.00202	-0.37414	2.37818	-2.37854	0.132455	0.264171	3664700	3908300	15951000	9575200	NA	7629300	41176000	6652700	-3.51132	-2.72316	-2.41751	-2.57993	NA	-2.31568	-0.307361	-2.79484
sp|Q07417|ACADS_MOUSE	sp|Q07417|ACADS_MOUSE	2	-3.21018	-4.30131	sp|Q07417|ACADS_MOUSE	-1.09113	-2.61924	0.436978	-3.64663	0.132622	0.264259	9946700	NA	7675400	3272000	NA	1970200	3122700	NA	-2.08113	NA	-3.49621	-4.05321	NA	-4.35059	-4.25203	NA
sp|O55131|SEPT7_MOUSE	sp|O55131|SEPT7_MOUSE	11	1.0175	1.99543	sp|O55131|SEPT7_MOUSE	0.977931	-0.363265	2.31913	1.50647	0.134099	0.266954	70473000	24672000	423560000	148520000	19710000	174490000	269480000	209370000	0.723399	-0.253084	2.41806	1.18163	0.796011	2.38866	2.5659	2.23116
sp|Q6ZPE2|MTMR5_MOUSE	sp|Q6ZPE2|MTMR5_MOUSE	6	-1.48332	-2.0394	sp|Q6ZPE2|MTMR5_MOUSE	-0.556078	-1.32501	0.212851	-1.72164	0.134759	0.26802	11723000	9048000	33955000	26441000	NA	12494000	12711000	8493600	-1.84577	-1.59784	-1.30341	-1.18627	NA	-1.5743	-2.10505	-2.43886
sp|Q99JP0|M4K3_MOUSE	sp|Q99JP0|M4K3_MOUSE	2	-2.598	-3.82138	sp|Q99JP0|M4K3_MOUSE	-1.22339	-2.97763	0.530855	-2.90385	0.1351	0.26845	12092000	3397400	NA	6642600	NA	2801700	NA	NA	-1.80138	-2.91096	NA	-3.08165	NA	-3.82138	NA	NA
sp|Q8BHJ9|SLU7_MOUSE	sp|Q8BHJ9|SLU7_MOUSE	5	-1.77988	-0.949818	sp|Q8BHJ9|SLU7_MOUSE	0.830064	-0.319934	1.98006	-1.42414	0.135414	0.268823	4912300	9730300	29073000	30392000	NA	17594000	23572000	29406000	-3.09165	-1.50038	-1.53231	-0.995195	NA	-1.05979	-1.16048	-0.629185
sp|Q91W92|BORG5_MOUSE	sp|Q91W92|BORG5_MOUSE	2	-2.20024	-2.88547	sp|Q91W92|BORG5_MOUSE	-0.685231	-1.63666	0.266203	-2.49391	0.136165	0.270064	9217500	3231700	27933000	14177000	NA	3563000	9458400	7402500	-2.19018	-2.97799	-1.5913	-2.04147	NA	-3.46009	-2.55709	-2.63922
sp|Q6PD03|2A5A_MOUSE	sp|Q6PD03|2A5A_MOUSE	2	-2.75731	-3.22644	sp|Q6PD03|2A5A_MOUSE	-0.469131	-1.11809	0.179827	-2.99187	0.137078	0.270956	6569900	3423500	9613200	11836000	1567800	4091600	5351200	4558600	-2.67518	-2.9007	-3.16424	-2.28909	-2.87967	-3.25217	-3.42824	-3.34567
sp|Q8BXR9|OSBL6_MOUSE	sp|Q8BXR9|OSBL6_MOUSE	6	-0.700098	-0.0475523	sp|Q8BXR9|OSBL6_MOUSE	0.652546	-0.249622	1.55471	-0.373825	0.13688	0.270956	48218000	15711000	41938000	27546000	18480000	37132000	34459000	34991000	0.179826	-0.85809	-0.992031	-1.1301	0.702448	0.0628642	-0.579732	-0.375789
REV__sp|Q9Z277|BAZ1B_MOUSE	REV__sp|Q9Z277|BAZ1B_MOUSE	2	1.58882	2.50115	REV__sp|Q9Z277|BAZ1B_MOUSE	0.912336	-0.383073	2.20775	1.95375	0.137096	0.270956	124060000	NA	146110000	356870000	58313000	205060000	NA	NA	1.53344	NA	0.848555	2.38445	2.371	2.6313	NA	NA
sp|Q9R1P0|PSA4_MOUSE	sp|Q9R1P0|PSA4_MOUSE	2	-3.00485	-1.28741	sp|Q9R1P0|PSA4_MOUSE	1.71744	-0.721295	4.15618	-1.6309	0.137119	0.270956	NA	3167600	NA	NA	9974800	5937500	15228000	33586000	NA	-3.00485	NA	NA	-0.192898	-2.6925	-1.82873	-0.435508
sp|P99024|TBB5_MOUSE	sp|P99024|TBB5_MOUSE	17	5.42824	5.83125	sp|P99024|TBB5_MOUSE	0.403014	-0.154954	0.960981	5.62974	0.137372	0.271206	1972700000	1415200000	3394400000	3597300000	635100000	1489500000	2626500000	2468900000	5.49589	5.17533	5.48704	5.55468	5.83833	5.61168	6.04831	5.82668
sp|P41105|RL28_MOUSE	sp|P41105|RL28_MOUSE	7	2.08787	2.70897	sp|P41105|RL28_MOUSE	0.621102	-0.239347	1.48155	2.39842	0.137591	0.271388	149710000	130100000	328990000	396110000	40692000	186390000	488100000	361010000	1.80263	1.97578	2.04547	2.52758	1.84858	2.48782	3.47443	3.02504
sp|Q9R0L7|AKP8L_MOUSE	sp|Q9R0L7|AKP8L_MOUSE	3	-1.96522	-2.81726	sp|Q9R0L7|AKP8L_MOUSE	-0.852041	-2.041	0.336916	-2.33038	0.137873	0.271445	8056300	5072800	29566000	19604000	NA	11966000	4641400	5154300	-2.38305	-2.37355	-1.50751	-1.59677	NA	-1.6392	-3.64588	-3.1667
sp|P28660|NCKP1_MOUSE	sp|P28660|NCKP1_MOUSE	14	0.655004	-0.0293334	sp|P28660|NCKP1_MOUSE	-0.684337	-1.63312	0.264445	0.312835	0.137859	0.271445	79743000	40614000	141290000	90728000	5237400	67214000	49063000	48354000	0.900408	0.415112	0.799089	0.505407	-1.12833	0.954775	-0.0393273	0.095553
sp|Q61048|WBP4_MOUSE	sp|Q61048|WBP4_MOUSE	3	0.375694	-0.127196	sp|Q61048|WBP4_MOUSE	-0.502891	-1.20206	0.196282	0.124249	0.138837	0.273093	51757000	39287000	136080000	67875000	6854800	44227000	52901000	40222000	0.281276	0.370579	0.743684	0.107238	-0.737564	0.325681	0.0758656	-0.172768
sp|Q9QXB9|DRG2_MOUSE	sp|Q9QXB9|DRG2_MOUSE	9	1.07323	-0.240461	sp|Q9QXB9|DRG2_MOUSE	-1.31369	-3.14355	0.516174	0.416384	0.139495	0.273866	173940000	67075000	42479000	303210000	17166000	25073000	13972000	85761000	2.0175	1.08767	-0.97313	2.16088	0.595351	-0.527363	-1.96038	0.93055
sp|Q91YR7|PRP6_MOUSE	sp|Q91YR7|PRP6_MOUSE	18	2.2153	0.99996	sp|Q91YR7|PRP6_MOUSE	-1.21534	-2.90878	0.478097	1.60763	0.139613	0.273866	230250000	152760000	488320000	204890000	4415500	178070000	206240000	78412000	2.41921	2.19103	2.62786	1.6231	-1.3762	2.41918	2.15685	0.800003
sp|P20152|VIME_MOUSE	sp|P20152|VIME_MOUSE	13	-0.432297	0.344563	sp|P20152|VIME_MOUSE	0.776859	-0.305427	1.85915	-0.043867	0.139555	0.273866	15263000	19741000	73144000	87928000	9718900	30398000	82470000	95798000	-1.46781	-0.551991	-0.171786	0.462396	-0.230635	-0.237899	0.754956	1.09183
sp|Q921X9|PDIA5_MOUSE	sp|Q921X9|PDIA5_MOUSE	10	1.85217	1.38394	sp|Q921X9|PDIA5_MOUSE	-0.468233	-1.12159	0.185128	1.61806	0.140115	0.274599	185350000	101270000	317250000	211760000	33605000	120410000	96727000	98686000	2.1085	1.63995	1.99188	1.66835	1.57073	1.83108	0.998837	1.13511
sp|Q8BIF9|ZN787_MOUSE	sp|Q8BIF9|ZN787_MOUSE	2	-1.26333	-0.793087	sp|Q8BIF9|ZN787_MOUSE	0.47024	-0.187104	1.12758	-1.02821	0.140749	0.27559	17462000	17226000	27005000	22586000	6048100	18638000	28809000	33801000	-1.27502	-0.73468	-1.64112	-1.40249	-0.919363	-0.97315	-0.853628	-0.426209
sp|P62717|RL18A_MOUSE	sp|P62717|RL18A_MOUSE	4	-2.00056	-0.508564	sp|P62717|RL18A_MOUSE	1.492	-0.610102	3.5941	-1.14799	0.141203	0.276227	3263200	NA	24315000	42711000	1927500	30047000	60154000	65082000	-3.67753	NA	-1.79585	-0.528315	-2.57976	-0.255355	0.272377	0.528485
sp|Q8C7V8|CC134_MOUSE	sp|Q8C7V8|CC134_MOUSE	2	-1.38559	-2.24537	sp|Q8C7V8|CC134_MOUSE	-0.85978	-2.06521	0.345645	-1.81548	0.14179	0.276871	14043000	8491200	41736000	24820000	5325000	12077000	4245700	8315600	-1.58713	-1.68298	-0.999151	-1.27308	-1.10425	-1.62532	-3.78217	-2.46972
sp|P19783|COX41_MOUSE	sp|P19783|COX41_MOUSE	6	0.793686	1.3432	sp|P19783|COX41_MOUSE	0.549518	-0.220689	1.31973	1.06845	0.141686	0.276871	124240000	51899000	112820000	85761000	36878000	89470000	131500000	79164000	1.53552	0.7438	0.467266	0.428158	1.70568	1.38468	1.46855	0.813912
sp|Q922J9|FACR1_MOUSE	sp|Q922J9|FACR1_MOUSE	6	0.271229	-0.997506	sp|Q922J9|FACR1_MOUSE	-1.26874	-3.04936	0.511885	-0.363138	0.142155	0.277331	42970000	32843000	127720000	77520000	832140	34010000	51692000	40521000	0.0147761	0.130411	0.650189	0.289541	-3.79941	-0.06914	0.0405061	-0.161976
sp|Q9DBM1|GPTC1_MOUSE	sp|Q9DBM1|GPTC1_MOUSE	6	-0.782987	-2.01312	sp|Q9DBM1|GPTC1_MOUSE	-1.23013	-2.95791	0.49764	-1.39805	0.142428	0.277502	14556000	15278000	67853000	46282000	517040	19910000	31131000	11854000	-1.53574	-0.895555	-0.282511	-0.418143	-4.4904	-0.873919	-0.735071	-1.9531
sp|Q8R2U0|SEH1_MOUSE	sp|Q8R2U0|SEH1_MOUSE	2	-2.588	-3.17448	sp|Q8R2U0|SEH1_MOUSE	-0.58648	-1.41588	0.242922	-2.92313	0.14251	0.277502	5540800	NA	20187000	8308700	1258800	3934500	9120200	3892900	-2.9192	NA	-2.07021	-2.77458	-3.19841	-3.31101	-2.61278	-3.5757
sp|P56581|TDG_MOUSE	sp|P56581|TDG_MOUSE	4	0.210642	0.942322	sp|P56581|TDG_MOUSE	0.73168	-0.296583	1.75994	0.576482	0.14263	0.277502	58862000	53370000	45039000	89233000	11610000	91538000	92756000	117390000	0.465527	0.781268	-0.886836	0.48261	0.0275234	1.41902	0.934723	1.38802
sp|Q9D7W5|MED8_MOUSE	sp|Q9D7W5|MED8_MOUSE	2	-4.3332	-3.62162	sp|Q9D7W5|MED8_MOUSE	0.711577	-0.316431	1.73959	-3.90625	0.142843	0.277664	NA	NA	5700600	1995700	NA	3641800	4832000	3217600	NA	NA	-3.93484	-4.73156	NA	-3.42721	-3.58433	-3.85333
sp|Q9JMB0|GKAP1_MOUSE	sp|Q9JMB0|GKAP1_MOUSE	5	-1.68683	-1.06079	sp|Q9JMB0|GKAP1_MOUSE	0.626039	-0.255963	1.50804	-1.37381	0.143519	0.278473	9121500	7285700	30706000	26136000	2799900	22749000	32824000	24792000	-2.20518	-1.88824	-1.45172	-1.20219	-2.03764	-0.673565	-0.654078	-0.877896
sp|P30681|HMGB2_MOUSE	sp|P30681|HMGB2_MOUSE	8	3.86636	4.51333	sp|P30681|HMGB2_MOUSE	0.646976	-0.264443	1.55839	4.18985	0.143488	0.278473	754480000	433600000	2067000000	559350000	175790000	756560000	1179300000	1110900000	4.11921	3.58958	4.75558	3.00106	3.97324	4.5935	4.82364	4.66296
sp|Q9JHU4|DYHC1_MOUSE	sp|Q9JHU4|DYHC1_MOUSE	117	5.16986	4.61928	sp|Q9JHU4|DYHC1_MOUSE	-0.550586	-1.32658	0.225406	4.89457	0.143653	0.278482	1859100000	1116800000	2641200000	2973900000	148470000	888040000	1354100000	1289100000	5.41093	4.85788	5.11707	5.29357	3.72798	4.83434	5.03503	4.87975
sp|O09106|HDAC1_MOUSE	sp|O09106|HDAC1_MOUSE	5	-2.50995	-1.6676	sp|O09106|HDAC1_MOUSE	0.842351	-0.40011	2.08481	-2.08878	0.144142	0.279178	NA	NA	12068000	12713000	NA	NA	14379000	17105000	NA	NA	-2.82888	-2.19102	NA	NA	-1.91646	-1.41874
sp|Q9Z1J3|NFS1_MOUSE	sp|Q9Z1J3|NFS1_MOUSE	2	-1.94362	-2.68219	sp|Q9Z1J3|NFS1_MOUSE	-0.738576	-1.78367	0.306517	-2.3129	0.145074	0.280729	21875000	6730400	25781000	6468300	1161600	8047200	9940600	7114200	-0.952286	-1.99452	-1.70952	-3.11813	-3.31509	-2.23552	-2.48104	-2.6971
sp|Q922F4|TBB6_MOUSE	sp|Q922F4|TBB6_MOUSE	13	-0.386152	-0.872503	sp|Q922F4|TBB6_MOUSE	-0.486352	-1.17771	0.205008	-0.629328	0.146722	0.283662	24088000	25586000	51071000	71335000	6921800	21186000	22617000	26839000	-0.814251	-0.204319	-0.701493	0.175456	-0.723441	-0.780552	-1.22373	-0.762289
sp|P63276|RS17_MOUSE	sp|P63276|RS17_MOUSE	5	3.39321	4.0288	sp|P63276|RS17_MOUSE	0.635588	-0.268275	1.53945	3.711	0.146866	0.283685	258520000	332110000	1346800000	885750000	115180000	659370000	929650000	662250000	2.58509	3.23211	4.1239	3.63174	3.35934	4.38683	4.45983	3.90918
sp|P11103|PARP1_MOUSE	sp|P11103|PARP1_MOUSE	32	5.69605	6.41068	sp|P11103|PARP1_MOUSE	0.714629	-0.302723	1.73198	6.05337	0.14725	0.284171	2280700000	1626700000	6604300000	2880800000	455700000	4031100000	4778400000	3222100000	5.70369	5.36205	6.46855	5.24993	5.35634	7.10811	6.9636	6.21468
sp|Q80UK8|INT2_MOUSE	sp|Q80UK8|INT2_MOUSE	2	-2.64895	-3.67486	sp|Q80UK8|INT2_MOUSE	-1.02591	-2.51045	0.458632	-2.99092	0.147472	0.284345	3438600	2475000	27274000	14284000	NA	3703600	NA	3015600	-3.60253	-3.33561	-1.6265	-2.03115	NA	-3.40192	NA	-3.94781
sp|Q9ER88|RT29_MOUSE	sp|Q9ER88|RT29_MOUSE	2	-2.20549	-2.77565	sp|Q9ER88|RT29_MOUSE	-0.570154	-1.39566	0.255351	-2.39555	0.147669	0.284469	10024000	4614700	19600000	13216000	NA	NA	9688000	5657800	-2.07004	-2.50043	-2.11373	-2.13778	NA	NA	-2.52041	-3.03089
sp|Q8CGZ0|CHERP_MOUSE	sp|Q8CGZ0|CHERP_MOUSE	4	-0.182818	-1.18071	sp|Q8CGZ0|CHERP_MOUSE	-0.99789	-2.43388	0.438103	-0.610485	0.148661	0.286122	10307000	38280000	100300000	102240000	NA	15365000	23348000	21234000	-2.03016	0.33577	0.293808	0.669309	NA	-1.2634	-1.17508	-1.10364
sp|Q61464|ZN638_MOUSE	sp|Q61464|ZN638_MOUSE	4	-1.5579	-2.84358	sp|Q61464|ZN638_MOUSE	-1.28568	-3.12609	0.554715	-2.20074	0.149238	0.286671	21517000	6105900	39002000	14280000	5399000	9959600	7109100	1127600	-0.975921	-2.12506	-1.09906	-2.03154	-1.08421	-1.91506	-2.99379	-5.38126
sp|P10711|TCEA1_MOUSE	sp|P10711|TCEA1_MOUSE	10	1.75097	1.16892	sp|P10711|TCEA1_MOUSE	-0.582051	-1.41548	0.251378	1.45994	0.149347	0.286671	153950000	79724000	380850000	198650000	14082000	110810000	129950000	103980000	1.84263	1.31926	2.26132	1.58066	0.307805	1.7062	1.45042	1.21126
sp|Q6A4J8|UBP7_MOUSE	sp|Q6A4J8|UBP7_MOUSE	20	0.850104	1.69942	sp|Q6A4J8|UBP7_MOUSE	0.849317	-0.36595	2.06458	1.27476	0.149091	0.286671	34610000	51843000	203700000	203630000	16641000	107350000	175110000	285350000	-0.295126	0.742353	1.33856	1.61463	0.55025	1.65852	1.90659	2.68232
sp|Q80W14|PR40B_MOUSE	sp|Q80W14|PR40B_MOUSE	3	-2.67663	-3.83477	sp|Q80W14|PR40B_MOUSE	-1.15814	-2.90166	0.585368	-3.2557	0.150885	0.288653	5841300	4582900	NA	NA	NA	4962200	2318700	NA	-2.84355	-2.5097	NA	NA	NA	-2.96221	-4.70733	NA
sp|P70182|PI51A_MOUSE	sp|P70182|PI51A_MOUSE	12	2.53466	2.14137	sp|P70182|PI51A_MOUSE	-0.393285	-0.958576	0.172005	2.33801	0.150734	0.288653	263950000	166290000	496770000	407300000	42813000	159550000	239520000	179070000	2.61486	2.3048	2.65316	2.56581	1.92236	2.25412	2.38565	2.00336
sp|Q8CHW4|EI2BE_MOUSE	sp|Q8CHW4|EI2BE_MOUSE	11	2.08978	2.5029	sp|Q8CHW4|EI2BE_MOUSE	0.413119	-0.180577	1.00681	2.29634	0.150671	0.288653	240960000	151800000	308560000	223320000	66169000	203300000	245050000	238040000	2.48433	2.18258	1.95093	1.74127	2.55452	2.61835	2.42056	2.41817
zz|Y-FGCZCont00100|;CON__P35527;zz|Y-FGCZCont00220|;zz|Y-FGCZCont00196|	zz|Y-FGCZCont00100|	28	5.46835	6.85828	zz|Y-FGCZCont00100|	1.38993	-0.608898	3.38876	6.16331	0.150918	0.288653	1854000000	2536300000	3751800000	2190800000	6704600000	4763500000	785950000	4228300000	5.407	5.95747	5.63466	4.87425	9.26037	7.35903	4.20301	6.61069
sp|P62915|TF2B_MOUSE	sp|P62915|TF2B_MOUSE	8	0.43322	0.858794	sp|P62915|TF2B_MOUSE	0.425574	-0.187109	1.03826	0.646007	0.15132	0.289165	65076000	49891000	112540000	61374000	17574000	62344000	102520000	82621000	0.609278	0.690903	0.463601	-0.0309026	0.629458	0.841725	1.0878	0.876196
sp|O55222|ILK_MOUSE	sp|O55222|ILK_MOUSE	5	-0.512591	-1.24712	sp|O55222|ILK_MOUSE	-0.734525	-1.79352	0.324468	-0.879853	0.151846	0.289398	60131000	23752000	40966000	25878000	3480300	30059000	18238000	16638000	0.496079	-0.304028	-1.02661	-1.2158	-1.72178	-0.254755	-1.55286	-1.45907
sp|Q9CQ71|RFA3_MOUSE	sp|Q9CQ71|RFA3_MOUSE	6	1.96786	1.40363	sp|Q9CQ71|RFA3_MOUSE	-0.564226	-1.37749	0.249034	1.68575	0.151754	0.289398	130820000	93081000	381000000	380710000	17599000	109730000	155370000	132810000	1.60944	1.52692	2.2619	2.47317	0.631522	1.69148	1.72366	1.56786
sp|Q923B1|DBR1_MOUSE	sp|Q923B1|DBR1_MOUSE	3	-3.25818	-2.49672	sp|Q923B1|DBR1_MOUSE	0.761459	-0.335847	1.85877	-2.87745	0.151674	0.289398	2809500	4587800	6300000	7892600	961970	5985400	14054000	13477000	-3.89195	-2.50827	-3.78741	-2.84508	-3.5889	-2.68043	-1.95143	-1.76611
sp|Q8BP47|SYNC_MOUSE	sp|Q8BP47|SYNC_MOUSE	14	4.92299	4.49431	sp|Q8BP47|SYNC_MOUSE	-0.428676	-1.04799	0.190634	4.70865	0.152599	0.290575	1494200000	986300000	2273500000	2412800000	179380000	732590000	1036200000	1223600000	5.09796	4.6913	4.896	5.00669	4.00259	4.54511	4.62579	4.80376
sp|Q61543|GSLG1_MOUSE	sp|Q61543|GSLG1_MOUSE	12	1.284	1.77999	sp|Q61543|GSLG1_MOUSE	0.49599	-0.221642	1.21362	1.53199	0.153148	0.291362	107500000	73142000	287510000	109010000	29645000	142540000	189230000	137780000	1.32822	1.20375	1.84673	0.757281	1.38867	2.08468	2.0252	1.6214
sp|Q9QYY8|SPAST_MOUSE	sp|Q9QYY8|SPAST_MOUSE	5	-0.837318	-0.404769	sp|Q9QYY8|SPAST_MOUSE	0.432549	-0.193636	1.05873	-0.621043	0.15335	0.291487	23276000	12913000	46310000	42999000	10976000	21722000	34326000	38503000	-0.863368	-1.12101	-0.845799	-0.519094	-0.054015	-0.742999	-0.585647	-0.236415
sp|Q61033|LAP2A_MOUSE	sp|Q61033|LAP2A_MOUSE	19	2.9986	3.52499	sp|Q61033|LAP2A_MOUSE	0.52639	-0.237956	1.29074	3.26179	0.154465	0.293347	297250000	222620000	931740000	532230000	88625000	557400000	540100000	453550000	2.78504	2.69588	3.5806	2.93287	2.97879	4.13432	3.62926	3.35757
sp|Q9JMG1|EDF1_MOUSE	sp|Q9JMG1|EDF1_MOUSE	7	2.06615	2.59792	sp|Q9JMG1|EDF1_MOUSE	0.531772	-0.243101	1.30665	2.33203	0.155761	0.295546	202400000	142170000	317870000	258230000	36742000	208050000	332470000	393640000	2.23455	2.09472	1.99476	1.94056	1.70031	2.65306	2.88717	3.15113
sp|Q8VEG4|EXD2_MOUSE	sp|Q8VEG4|EXD2_MOUSE	5	-0.97991	-1.71286	sp|Q8VEG4|EXD2_MOUSE	-0.732953	-1.80294	0.337037	-1.34639	0.156442	0.296392	21209000	13821000	38329000	35854000	1274300	21237000	18500000	17774000	-0.996572	-1.02991	-1.12473	-0.768427	-3.18064	-0.776939	-1.53104	-1.36283
sp|Q9CQ80|VPS25_MOUSE	sp|Q9CQ80|VPS25_MOUSE	3	-3.25203	-3.80221	sp|Q9CQ80|VPS25_MOUSE	-0.550175	-1.35921	0.258855	-3.56642	0.156483	0.296392	4355600	3131000	NA	4998800	1017500	1928700	3649500	4686900	-3.26393	-3.02043	NA	-3.47173	-3.50741	-4.38259	-4.0136	-3.30522
sp|Q80UM7|MOGS_MOUSE	sp|Q80UM7|MOGS_MOUSE	11	0.323799	0.859678	sp|Q80UM7|MOGS_MOUSE	0.535878	-0.247616	1.31937	0.591738	0.157012	0.297132	55824000	25545000	119590000	94331000	18573000	93784000	103290000	51038000	0.389624	-0.206469	0.553201	0.55884	0.709737	1.45546	1.09924	0.174273
sp|Q68FL6|SYMC_MOUSE	sp|Q68FL6|SYMC_MOUSE	33	5.80345	4.93285	sp|Q68FL6|SYMC_MOUSE	-0.870598	-2.14444	0.403241	5.36815	0.157292	0.297399	2456700000	1483000000	10094000000	2529400000	160170000	1125100000	2568600000	1131000000	5.81017	5.23807	7.09412	5.07144	3.83812	5.18997	6.01421	4.68909
sp|Q9CR67|TMM33_MOUSE	sp|Q9CR67|TMM33_MOUSE	2	-2.49317	-3.13375	sp|Q9CR67|TMM33_MOUSE	-0.640581	-1.58846	0.307296	-2.76771	0.158779	0.299342	4664200	7499400	15358000	10269000	NA	6708500	4892000	4618000	-3.16588	-1.84949	-2.47338	-2.48395	NA	-2.509	-3.56546	-3.3268
sp|Q60932|VDAC1_MOUSE	sp|Q60932|VDAC1_MOUSE	7	1.75629	2.20465	sp|Q60932|VDAC1_MOUSE	0.44836	-0.210958	1.10768	1.98047	0.159156	0.299342	170880000	117980000	317920000	149800000	49767000	154400000	266410000	169640000	1.99208	1.84469	1.99499	1.19341	2.1409	2.2048	2.54838	1.92453
sp|P27659|RL3_MOUSE	sp|P27659|RL3_MOUSE	14	3.31397	3.89398	sp|P27659|RL3_MOUSE	0.580003	-0.272828	1.43283	3.60397	0.159126	0.299342	354810000	315150000	766980000	973840000	83496000	567000000	923950000	741180000	3.03858	3.16184	3.29364	3.76182	2.89223	4.15999	4.45042	4.07326
sp|P61255|RL26_MOUSE	sp|P61255|RL26_MOUSE	9	4.92896	5.56408	sp|P61255|RL26_MOUSE	0.635125	-0.298173	1.56842	5.24652	0.158892	0.299342	1484800000	1080300000	3725000000	1330000000	330890000	2215200000	2497500000	1589700000	5.08892	4.81334	5.62409	4.18948	4.89163	6.20824	5.97128	5.18518
sp|Q8BGT7|SPF30_MOUSE	sp|Q8BGT7|SPF30_MOUSE	5	0.26684	1.03282	sp|Q8BGT7|SPF30_MOUSE	0.765985	-0.360103	1.89207	0.649832	0.159056	0.299342	33618000	59040000	50092000	152460000	13189000	94064000	97763000	121950000	-0.336781	0.916619	-0.730035	1.21756	0.212678	1.45994	1.01513	1.44355
sp|A2A6T1|CDR2L_MOUSE	sp|A2A6T1|CDR2L_MOUSE	5	-2.22862	-1.23263	sp|A2A6T1|CDR2L_MOUSE	0.995987	-0.492962	2.48494	-1.73062	0.159068	0.299342	4800000	NA	29425000	14125000	NA	22979000	33646000	8585400	-3.12477	NA	-1.51456	-2.04651	NA	-0.658445	-0.616249	-2.42319
sp|Q9D0K2|SCOT1_MOUSE	sp|Q9D0K2|SCOT1_MOUSE	4	-2.79841	-1.19932	sp|Q9D0K2|SCOT1_MOUSE	1.59909	-0.830552	4.02873	-1.51914	0.160275	0.301182	NA	NA	12320000	NA	9947200	5183500	26789000	27273000	NA	NA	-2.79841	NA	-0.196921	-2.89663	-0.964813	-0.738914
sp|Q9CWX2|CIA30_MOUSE	sp|Q9CWX2|CIA30_MOUSE	2	-3.76899	-2.63868	sp|Q9CWX2|CIA30_MOUSE	1.13031	-0.623371	2.88399	-2.92126	0.161135	0.302534	NA	NA	NA	4025100	3206300	NA	6590000	5917700	NA	NA	NA	-3.76899	-1.84084	NA	-3.10976	-2.96544
sp|Q6NXW6|RAD17_MOUSE	sp|Q6NXW6|RAD17_MOUSE	2	-3.88105	-5.03605	sp|Q6NXW6|RAD17_MOUSE	-1.155	-2.89331	0.583305	-4.45855	0.161513	0.302713	1455900	2272000	NA	5425800	NA	3553100	1061500	880580	-4.83355	-3.45034	NA	-3.35927	NA	-3.46427	-5.90232	-5.74158
REV__sp|Q8R123|FAD1_MOUSE	REV__sp|Q8R123|FAD1_MOUSE	2	-1.13124	-2.15399	REV__sp|Q8R123|FAD1_MOUSE	-1.02275	-2.56193	0.516434	-1.47215	0.161494	0.302713	16091000	31827000	17916000	30845000	3553800	6245300	NA	NA	-1.39214	0.0882854	-2.2462	-0.974895	-1.69143	-2.61654	NA	NA
sp|P62242|RS8_MOUSE	sp|P62242|RS8_MOUSE	7	3.8369	4.44067	sp|P62242|RS8_MOUSE	0.603776	-0.294053	1.50161	4.13879	0.163357	0.305902	681850000	503690000	911090000	1188700000	109910000	978590000	1259700000	1039800000	3.97423	3.79045	3.54755	4.03537	3.29134	4.98028	4.92451	4.56658
sp|Q9CXK9|RBM33_MOUSE	sp|Q9CXK9|RBM33_MOUSE	4	-1.43462	-1.99446	sp|Q9CXK9|RBM33_MOUSE	-0.559838	-1.39321	0.273536	-1.71454	0.163758	0.306069	22419000	5688500	46369000	17437000	3547600	9940400	13878000	8751800	-0.917101	-2.21999	-0.843921	-1.75749	-1.69397	-1.91796	-1.9707	-2.39522
sp|Q9JM76|ARPC3_MOUSE	sp|Q9JM76|ARPC3_MOUSE	4	-2.53397	-3.04769	sp|Q9JM76|ARPC3_MOUSE	-0.513712	-1.27861	0.251188	-2.79083	0.163851	0.306069	6014600	2996200	18223000	14258000	1667400	3686600	5577300	7466200	-2.80167	-3.07942	-2.22115	-2.03365	-2.79024	-3.40883	-3.36494	-2.62673
sp|Q8C4J7|TBL3_MOUSE	sp|Q8C4J7|TBL3_MOUSE	5	-2.18578	-1.62111	sp|Q8C4J7|TBL3_MOUSE	0.564666	-0.276153	1.40548	-1.90344	0.163874	0.306069	8772900	9851600	13179000	11748000	2924200	20631000	14954000	12873000	-2.26099	-1.48377	-2.69902	-2.29933	-1.97457	-0.820452	-1.8565	-1.83293
sp|P13864|DNMT1_MOUSE	sp|P13864|DNMT1_MOUSE	23	1.27124	1.86166	sp|P13864|DNMT1_MOUSE	0.590423	-0.289469	1.47031	1.56645	0.164184	0.306382	86728000	102670000	235750000	116790000	20842000	168150000	232250000	166580000	1.02068	1.65836	1.55404	0.851868	0.877097	2.33303	2.33851	1.898
sp|P48962|ADT1_MOUSE	sp|P48962|ADT1_MOUSE	12	4.20587	4.61114	sp|P48962|ADT1_MOUSE	0.405269	-0.199019	1.00956	4.40851	0.164389	0.306497	918970000	822810000	1338800000	1044800000	281030000	917980000	1001400000	885420000	4.40171	4.44835	4.11511	3.85833	4.65448	4.88418	4.57354	4.33238
sp|Q61029|LAP2B_MOUSE	sp|Q61029|LAP2B_MOUSE	17	1.59317	2.22064	sp|Q61029|LAP2B_MOUSE	0.62747	-0.311021	1.56596	1.90691	0.165558	0.30841	92139000	110640000	354090000	168260000	25719000	247470000	259980000	215810000	1.10737	1.75858	2.15389	1.35285	1.1824	2.91386	2.51101	2.2753
sp|O70472|TM131_MOUSE	sp|O70472|TM131_MOUSE	8	-0.336579	-0.944411	sp|O70472|TM131_MOUSE	-0.607832	-1.52062	0.304959	-0.640495	0.167096	0.309944	28114000	19401000	87276000	51677000	2964400	32025000	24653000	30594000	-0.592876	-0.57528	0.0887011	-0.26686	-1.95474	-0.15953	-1.0919	-0.571472
sp|Q9CXW3|CYBP_MOUSE	sp|Q9CXW3|CYBP_MOUSE	8	1.17147	1.6303	sp|Q9CXW3|CYBP_MOUSE	0.458823	-0.230226	1.14787	1.40089	0.167111	0.309944	128870000	67210000	136410000	157290000	24379000	108350000	159640000	176090000	1.58793	1.09037	0.747256	1.26035	1.1047	1.67246	1.76513	1.9789
sp|P28658|ATX10_MOUSE	sp|P28658|ATX10_MOUSE	5	-0.966389	-0.500465	sp|P28658|ATX10_MOUSE	0.465924	-0.233281	1.16513	-0.733427	0.166833	0.309944	25905000	18717000	47731000	17779000	9005800	25430000	33363000	31579000	-0.710088	-0.623396	-0.801231	-1.73084	-0.341283	-0.506113	-0.629168	-0.525296
sp|Q8CGP6|H2A1H_MOUSE;sp|Q8R1M2|H2AJ_MOUSE;sp|Q8CGP7|H2A1K_MOUSE;sp|Q8CGP5|H2A1F_MOUSE;sp|Q8BFU2|H2A3_MOUSE;sp|C0HKE9|H2A1P_MOUSE;sp|C0HKE8|H2A1O_MOUSE;sp|C0HKE7|H2A1N_MOUSE;sp|C0HKE6|H2A1I_MOUSE;sp|C0HKE5|H2A1G_MOUSE;sp|C0HKE4|H2A1E_MOUSE;sp|C0HKE3|H2A1D_MOUSE;sp|C0HKE2|H2A1C_MOUSE;sp|C0HKE1|H2A1B_MOUSE;sp|Q64523|H2A2C_MOUSE;sp|Q6GSS7|H2A2A_MOUSE;sp|P27661|H2AX_MOUSE	sp|Q8CGP6|H2A1H_MOUSE	4	3.2097	3.85204	sp|Q8CGP6|H2A1H_MOUSE	0.642339	-0.322914	1.60759	3.53087	0.16735	0.309944	377010000	194280000	1469000000	538120000	163830000	689200000	648060000	400390000	3.12551	2.51334	4.25197	2.94797	3.87093	4.45334	3.90797	3.17591
sp|Q5NCR9|NSRP1_MOUSE	sp|Q5NCR9|NSRP1_MOUSE	2	-3.63986	-2.75728	sp|Q5NCR9|NSRP1_MOUSE	0.882581	-0.467101	2.23226	-3.19857	0.167393	0.309944	5008600	NA	11157000	1750900	NA	4500400	8272800	8717900	-3.06384	NA	-2.94463	-4.91112	NA	-3.10903	-2.76193	-2.40088
sp|Q91WK0|LRRF2_MOUSE	sp|Q91WK0|LRRF2_MOUSE	8	-2.74047	-1.0436	sp|Q91WK0|LRRF2_MOUSE	1.69687	-0.851564	4.2453	-1.89203	0.167128	0.309944	11508000	2095800	2653300	44616000	1396700	18026000	17302000	129390000	-1.87229	-3.55855	-5.06259	-0.468443	-3.04747	-1.02333	-1.63344	1.52985
sp|Q9CPR5|RM15_MOUSE	sp|Q9CPR5|RM15_MOUSE	2	0.777436	2.67752	sp|Q9CPR5|RM15_MOUSE	1.90008	-0.975196	4.77536	1.8632	0.167134	0.309944	6297600	438170000	221860000	NA	112520000	227290000	214620000	232030000	-2.73581	3.60363	1.46449	NA	3.32541	2.786	2.21776	2.3809
sp|P62869|ELOB_MOUSE	sp|P62869|ELOB_MOUSE	8	2.04113	2.48472	sp|P62869|ELOB_MOUSE	0.443586	-0.22498	1.11215	2.26292	0.168488	0.311702	181940000	134430000	335380000	267530000	91009000	220300000	185310000	203440000	2.08191	2.01967	2.07383	1.9891	3.01734	2.73905	1.99318	2.18929
sp|P62996|TRA2B_MOUSE	sp|P62996|TRA2B_MOUSE	3	-0.896583	-2.26808	sp|P62996|TRA2B_MOUSE	-1.3715	-3.5048	0.761813	-1.17088	0.168729	0.311881	30424000	31738000	43532000	12142000	NA	NA	NA	9549700	-0.479772	0.0845314	-0.937022	-2.25407	NA	NA	NA	-2.26808
sp|P80313|TCPH_MOUSE	sp|P80313|TCPH_MOUSE	23	6.49313	6.86113	sp|P80313|TCPH_MOUSE	0.367997	-0.188156	0.92415	6.67713	0.169534	0.313038	4569100000	3825000000	5959800000	6899400000	1529300000	3270800000	3977900000	4993400000	6.69894	6.50824	6.31713	6.44824	7.11433	6.79397	6.68318	6.85305
sp|Q8BU14|SEC62_MOUSE	sp|Q8BU14|SEC62_MOUSE	2	-0.629933	0.0926961	sp|Q8BU14|SEC62_MOUSE	0.722629	-0.3698	1.81506	-0.268618	0.169647	0.313038	75435000	11331000	50448000	23902000	9587400	52044000	56058000	41888000	0.820858	-1.29621	-0.719592	-1.32479	-0.250415	0.570308	0.164519	-0.113627
sp|P62827|RAN_MOUSE	sp|P62827|RAN_MOUSE	8	3.23398	2.61238	sp|P62827|RAN_MOUSE	-0.621596	-1.56531	0.322115	2.92318	0.171292	0.315802	610560000	297000000	499900000	734650000	129730000	141050000	183560000	324550000	3.81605	3.08232	2.66242	3.37511	3.53207	2.06888	1.97867	2.8699
sp|Q91VK1|BZW2_MOUSE	sp|Q91VK1|BZW2_MOUSE	8	-0.604199	-0.0363791	sp|Q91VK1|BZW2_MOUSE	0.56782	-0.294838	1.43048	-0.320289	0.171557	0.316018	24828000	20502000	62018000	36886000	6477100	68453000	47587000	38890000	-0.770911	-0.501284	-0.415108	-0.729492	-0.819859	0.982229	-0.086045	-0.221842
sp|Q9CYG7|TOM34_MOUSE	sp|Q9CYG7|TOM34_MOUSE	12	2.51922	3.10294	sp|Q9CYG7|TOM34_MOUSE	0.583718	-0.304262	1.4717	2.81108	0.172066	0.316685	452090000	198040000	256540000	380810000	85026000	405830000	384000000	294490000	3.38564	2.53904	1.67866	2.47354	2.9186	3.65733	3.10755	2.72827
sp|Q8CHZ9|MTF1A_MOUSE;sp|B9EJ57|MTF1B_MOUSE	sp|Q8CHZ9|MTF1A_MOUSE	3	-2.17255	-1.4645	sp|Q8CHZ9|MTF1A_MOUSE	0.708055	-0.370376	1.78648	-1.81853	0.172535	0.317275	14227000	8555400	13343000	8348300	9088300	10779000	19664000	9368400	-1.56849	-1.67288	-2.68078	-2.76806	-0.328042	-1.79622	-1.43772	-2.29601
sp|O88520|SHOC2_MOUSE	sp|O88520|SHOC2_MOUSE	8	1.25766	1.61512	sp|O88520|SHOC2_MOUSE	0.357456	-0.187762	0.902675	1.43639	0.173091	0.318024	113170000	72519000	201080000	141690000	36758000	111110000	123000000	143720000	1.40185	1.19228	1.31947	1.11704	1.70094	1.71026	1.36635	1.6829
sp|Q8VDD5|MYH9_MOUSE	sp|Q8VDD5|MYH9_MOUSE	60	2.2689	3.74775	sp|Q8VDD5|MYH9_MOUSE	1.47885	-0.783411	3.74111	3.00832	0.174228	0.31984	261790000	43164000	197900000	1901300000	100320000	210530000	358320000	3102700000	2.60309	0.496744	1.29596	4.67979	3.15877	2.67087	3.00169	6.15965
sp|Q9R0N8|SYT6_MOUSE	sp|Q9R0N8|SYT6_MOUSE	6	-0.196382	0.351522	sp|Q9R0N8|SYT6_MOUSE	0.547905	-0.293714	1.38952	0.0775699	0.175836	0.322516	25222000	24172000	69148000	90239000	9388900	43414000	64119000	91133000	-0.748359	-0.28053	-0.254632	0.497992	-0.280794	0.297794	0.370005	1.01908
sp|Q8K3Z9|PO121_MOUSE	sp|Q8K3Z9|PO121_MOUSE	2	-2.33534	-3.00447	sp|Q8K3Z9|PO121_MOUSE	-0.66913	-1.71662	0.378363	-2.66991	0.176187	0.322885	NA	3045700	18375000	17665000	NA	3858800	6507900	7900900	NA	-3.05746	-2.2089	-1.73967	NA	-3.34021	-3.12893	-2.54427
sp|Q99LT0|DPY30_MOUSE	sp|Q99LT0|DPY30_MOUSE	3	0.624654	0.172377	sp|Q99LT0|DPY30_MOUSE	-0.452277	-1.14874	0.24419	0.398516	0.176814	0.323756	69961000	48286000	133000000	85793000	7604500	46522000	66760000	61370000	0.712955	0.647068	0.709924	0.42867	-0.586859	0.40172	0.431738	0.442908
sp|Q3UQ28|PXDN_MOUSE	sp|Q3UQ28|PXDN_MOUSE	13	0.85131	0.0714361	sp|Q3UQ28|PXDN_MOUSE	-0.779874	-1.98163	0.42188	0.461373	0.17708	0.323967	80187000	34563000	317670000	78353000	7259100	27954000	120510000	44329000	0.908361	0.19884	1.99383	0.304206	-0.654355	-0.363879	1.33507	-0.0310919
sp|Q5DTM8|BRE1A_MOUSE	sp|Q5DTM8|BRE1A_MOUSE	3	-2.34338	-2.97283	sp|Q5DTM8|BRE1A_MOUSE	-0.629451	-1.62199	0.363087	-2.5532	0.178949	0.327107	6918400	5917900	22373000	8857700	NA	6617200	NA	4343600	-2.60115	-2.16699	-1.9186	-2.68679	NA	-2.5296	NA	-3.41607
sp|P97351|RS3A_MOUSE	sp|P97351|RS3A_MOUSE	9	4.95754	5.53811	sp|P97351|RS3A_MOUSE	0.580562	-0.318736	1.47986	5.24782	0.179127	0.327154	1329200000	802210000	3146800000	2601700000	265080000	1971800000	2737800000	1890500000	4.93036	4.41436	5.37535	5.11011	4.56964	6.03329	6.11178	5.43771
sp|Q8BIE6|FRM4A_MOUSE	sp|Q8BIE6|FRM4A_MOUSE	17	2.26735	2.72337	sp|Q8BIE6|FRM4A_MOUSE	0.456024	-0.251048	1.1631	2.49536	0.179509	0.32755	224780000	114100000	484470000	327970000	103620000	152690000	312500000	290270000	2.38477	1.79986	2.61619	2.26858	3.20577	2.18807	2.79243	2.70723
sp|Q99KX1|MLF2_MOUSE	sp|Q99KX1|MLF2_MOUSE	3	-3.1453	-2.30465	sp|Q99KX1|MLF2_MOUSE	0.840649	-0.47366	2.15496	-2.66493	0.179649	0.32755	NA	1081100	20902000	7200100	3543900	6348900	12598000	6572000	NA	-4.44595	-2.01889	-2.97107	-1.69548	-2.59181	-2.1187	-2.81262
sp|Q9D0M3|CY1_MOUSE	sp|Q9D0M3|CY1_MOUSE	2	-2.95879	-2.48259	sp|Q9D0M3|CY1_MOUSE	0.476199	-0.263308	1.21571	-2.72069	0.180124	0.327581	6130300	2380600	8944700	10897000	2602000	4779900	10242000	9137000	-2.77438	-3.38774	-3.27053	-2.4025	-2.14408	-3.01847	-2.43536	-2.33245
sp|Q920A7|AFG31_MOUSE	sp|Q920A7|AFG31_MOUSE	19	2.04586	2.52392	sp|Q920A7|AFG31_MOUSE	0.478059	-0.264331	1.22045	2.28489	0.180121	0.327581	188180000	116840000	409040000	242610000	43707000	243310000	374960000	202680000	2.13021	1.83167	2.36662	1.85495	1.95236	2.88837	3.07112	2.18383
sp|E9Q6J5|BD1L1_MOUSE	sp|E9Q6J5|BD1L1_MOUSE	13	-0.231643	0.294927	sp|E9Q6J5|BD1L1_MOUSE	0.526569	-0.290894	1.34403	0.0316421	0.179996	0.327581	45697000	18802000	103300000	36354000	8762900	54057000	72866000	58285000	0.102909	-0.617322	0.337268	-0.749425	-0.380984	0.627348	0.565592	0.367751
sp|Q8BVE3|VATH_MOUSE	sp|Q8BVE3|VATH_MOUSE	3	-2.57941	-1.72034	sp|Q8BVE3|VATH_MOUSE	0.859071	-0.476097	2.19424	-2.14988	0.180445	0.327888	13233000	1140100	13670000	19196000	3476200	12245000	10934000	19632000	-1.67223	-4.37472	-2.64508	-1.62562	-1.72349	-1.60456	-2.33537	-1.21795
sp|Q8BVY0|RL1D1_MOUSE	sp|Q8BVY0|RL1D1_MOUSE	14	3.37804	3.96149	sp|Q8BVY0|RL1D1_MOUSE	0.583451	-0.324949	1.49185	3.66976	0.181142	0.328875	519470000	319870000	1295900000	442220000	108120000	719430000	876630000	570000000	3.58463	3.18177	4.06709	2.67867	3.26749	4.51786	4.37002	3.69059
sp|Q80Y81|RNZ2_MOUSE	sp|Q80Y81|RNZ2_MOUSE	3	-2.30966	-3.51524	sp|Q80Y81|RNZ2_MOUSE	-1.20558	-3.08549	0.674325	-2.91245	0.181749	0.329699	18993000	709320	33584000	17488000	1108200	1515100	7069400	6064200	-1.15464	-5.0109	-1.31961	-1.75348	-3.38343	-4.74537	-3.00236	-2.9298
sp|Q9EQ61|PESC_MOUSE	sp|Q9EQ61|PESC_MOUSE	3	-1.18291	-1.93029	sp|Q9EQ61|PESC_MOUSE	-0.747382	-1.91365	0.418887	-1.5566	0.182038	0.329764	21923000	11667000	43276000	19849000	974920	15156000	23936000	13809000	-0.949146	-1.25704	-0.945719	-1.57973	-3.56948	-1.28399	-1.13704	-1.73065
sp|Q8R323|RFC3_MOUSE	sp|Q8R323|RFC3_MOUSE	7	0.851057	0.303189	sp|Q8R323|RFC3_MOUSE	-0.547868	-1.40292	0.307182	0.577123	0.182092	0.329764	83742000	55147000	197850000	78855000	10087000	80002000	47159000	54605000	0.970495	0.825176	1.29559	0.312969	-0.176657	1.21656	-0.0998631	0.272714
sp|Q8R0F5|RBMX2_MOUSE	sp|Q8R0F5|RBMX2_MOUSE	3	-0.838395	-0.268686	sp|Q8R0F5|RBMX2_MOUSE	0.569708	-0.323333	1.46275	-0.553541	0.183833	0.332635	31585000	16981000	57453000	18917000	9649400	46428000	44433000	22160000	-0.42613	-0.753883	-0.527854	-1.64571	-0.241056	0.39868	-0.19093	-1.04144
sp|Q9D051|ODPB_MOUSE	sp|Q9D051|ODPB_MOUSE	7	-0.236061	0.212537	sp|Q9D051|ODPB_MOUSE	0.448598	-0.255736	1.15293	-0.0117621	0.184477	0.333519	33010000	33378000	49978000	62772000	15899000	28780000	64548000	55868000	-0.362923	0.152072	-0.733395	0	0.484019	-0.320109	0.380204	0.306035
sp|Q99LF4|RTCB_MOUSE	sp|Q99LF4|RTCB_MOUSE	23	5.01037	4.5621	sp|Q99LF4|RTCB_MOUSE	-0.448269	-1.15318	0.256641	4.78624	0.185095	0.33355	1293100000	941900000	3229600000	2596500000	174810000	966680000	1064600000	1104300000	4.89092	4.62955	5.41365	5.10736	3.96512	4.96187	4.66714	4.65428
sp|P60229|EIF3E_MOUSE	sp|P60229|EIF3E_MOUSE	16	2.39348	1.99857	sp|P60229|EIF3E_MOUSE	-0.394905	-1.01609	0.226281	2.19603	0.185218	0.33355	199830000	180440000	571780000	286450000	41940000	146040000	211680000	154050000	2.21625	2.41427	2.86053	2.08286	1.89244	2.12114	2.19667	1.78405
sp|Q8R3J4|MTEF3_MOUSE	sp|Q8R3J4|MTEF3_MOUSE	6	0.232303	0.766681	sp|Q8R3J4|MTEF3_MOUSE	0.534378	-0.305057	1.37381	0.499492	0.184676	0.33355	66334000	48038000	55158000	74788000	26409000	70255000	76702000	51258000	0.636703	0.640165	-0.587968	0.240314	1.22084	1.02128	0.644061	0.180541
sp|Q61210|ARHG1_MOUSE	sp|Q61210|ARHG1_MOUSE	3	-2.76259	-2.06159	sp|Q61210|ARHG1_MOUSE	0.701002	-0.422636	1.82464	-2.29526	0.185271	0.33355	NA	4683000	NA	6825200	1489600	10561000	14537000	15464000	NA	-2.48074	NA	-3.04444	-2.95397	-1.82693	-1.89975	-1.5657
sp|P43275|H11_MOUSE	sp|P43275|H11_MOUSE	3	-0.993993	-0.00467388	sp|P43275|H11_MOUSE	0.989319	-0.578625	2.55726	-0.569999	0.184981	0.33355	17225000	6683100	118720000	25802000	6244400	77153000	41291000	NA	-1.29459	-2.00398	0.542434	-1.21984	-0.872984	1.16206	-0.303096	NA
sp|Q9D358|PPAC_MOUSE	sp|Q9D358|PPAC_MOUSE	3	-1.27447	-0.341665	sp|Q9D358|PPAC_MOUSE	0.932804	-0.547596	2.4132	-0.741439	0.185521	0.33372	21835000	26848000	NA	8591100	10845000	35270000	20229000	48958000	-0.954907	-0.139776	NA	-2.72873	-0.0714492	-0.0144621	-1.39439	0.113642
sp|Q8R2R6|MTG1_MOUSE	sp|Q8R2R6|MTG1_MOUSE	6	0.849772	0.221821	sp|Q8R2R6|MTG1_MOUSE	-0.627951	-1.61688	0.360976	0.535797	0.185686	0.333738	111760000	38678000	105460000	161640000	24967000	34386000	33503000	60552000	1.38389	0.349636	0.367784	1.29778	1.13931	-0.0526142	-0.622763	0.423355
sp|Q8BGZ4|CDC23_MOUSE	sp|Q8BGZ4|CDC23_MOUSE	2	-4.8143	-3.81798	sp|Q8BGZ4|CDC23_MOUSE	0.996316	-0.608614	2.60125	-4.15009	0.1872	0.336177	682430	1872300	NA	NA	727630	4906200	2682900	3305200	-5.91887	-3.70973	NA	NA	-3.99429	-2.97927	-4.4842	-3.81418
sp|Q62193|RFA2_MOUSE	sp|Q62193|RFA2_MOUSE	5	2.23042	1.85196	sp|Q62193|RFA2_MOUSE	-0.378455	-0.977085	0.220175	2.04119	0.187443	0.33621	196940000	162560000	297820000	403580000	34779000	144570000	179330000	149290000	2.19538	2.27438	1.89868	2.55322	1.62059	2.10593	1.94301	1.73831
sp|Q8JZQ2|AFG32_MOUSE	sp|Q8JZQ2|AFG32_MOUSE	22	1.84611	2.3896	sp|Q8JZQ2|AFG32_MOUSE	0.543488	-0.316378	1.40335	2.11785	0.187532	0.33621	195600000	92373000	442600000	150440000	46801000	170360000	379690000	186650000	2.1856	1.51668	2.4829	1.19925	2.05167	2.35266	3.09029	2.06377
sp|Q8BWY3|ERF1_MOUSE	sp|Q8BWY3|ERF1_MOUSE	9	1.17412	1.57503	sp|Q8BWY3|ERF1_MOUSE	0.400918	-0.23413	1.03597	1.37458	0.188003	0.336492	125790000	54402000	160740000	167540000	29297000	117130000	122090000	154050000	1.55328	0.806942	0.989277	1.34697	1.37153	1.78957	1.35499	1.78405
sp|O35593|PSDE_MOUSE	sp|O35593|PSDE_MOUSE	2	-2.34115	-1.93841	sp|O35593|PSDE_MOUSE	0.402746	-0.235055	1.04055	-2.13978	0.187913	0.336492	7304300	4703800	15503000	15638000	2982100	7430900	17310000	12992000	-2.5234	-2.4748	-2.45952	-1.90689	-1.9461	-2.35528	-1.63273	-1.81952
sp|Q7TN79|AKA7G_MOUSE	sp|Q7TN79|AKA7G_MOUSE	3	0.233403	-0.551752	sp|Q7TN79|AKA7G_MOUSE	-0.785154	-2.03266	0.462349	-0.159174	0.189239	0.338422	89820000	11286000	136470000	85029000	10430000	38807000	20314000	25795000	1.07086	-1.30155	0.747905	0.416397	-0.128103	0.129181	-1.38798	-0.820104
sp|O70378|EMC8_MOUSE	sp|O70378|EMC8_MOUSE	3	-0.792076	-0.322568	sp|O70378|EMC8_MOUSE	0.469508	-0.277345	1.21636	-0.557322	0.189708	0.338978	23685000	23417000	31406000	40883000	6958800	40622000	39895000	34021000	-0.838418	-0.32307	-1.41849	-0.588331	-0.7157	0.197884	-0.355698	-0.416756
sp|Q6PFD9|NUP98_MOUSE	sp|Q6PFD9|NUP98_MOUSE	2	-3.22689	-3.75904	sp|Q6PFD9|NUP98_MOUSE	-0.532153	-1.37954	0.315231	-3.49296	0.190127	0.339444	3590300	2103700	14420000	5888300	690620	5250000	3483500	2901900	-3.5407	-3.55351	-2.56631	-3.24703	-4.07008	-2.87747	-4.0848	-4.00381
sp|Q9ER73|ELP4_MOUSE	sp|Q9ER73|ELP4_MOUSE	3	-1.99122	-1.58312	sp|Q9ER73|ELP4_MOUSE	0.408105	-0.242645	1.05886	-1.78717	0.190683	0.340154	11057000	6010300	25389000	13032000	3287300	10333000	26196000	14405000	-1.92955	-2.14622	-1.73211	-2.15701	-1.80462	-1.85974	-0.999049	-1.66908
sp|Q9DBH0|WWP2_MOUSE	sp|Q9DBH0|WWP2_MOUSE	5	-1.57685	-2.5695	sp|Q9DBH0|WWP2_MOUSE	-0.992648	-2.57795	0.592658	-2.07318	0.191311	0.340426	9398500	7759200	23464000	43829000	422720	9537700	13913000	15651000	-2.16233	-1.80383	-1.84839	-0.492862	-4.78285	-1.98011	-1.96685	-1.54819
sp|Q9QZD4|XPF_MOUSE	sp|Q9QZD4|XPF_MOUSE	3	-1.56553	-2.1784	sp|Q9QZD4|XPF_MOUSE	-0.612876	-1.59155	0.365797	-1.87197	0.191262	0.340426	5548100	11705000	41855000	28215000	2612300	9351000	12459000	8546700	-2.91731	-1.25268	-0.994953	-1.09717	-2.13834	-2.00983	-2.13567	-2.42978
sp|Q99J95|CDK9_MOUSE	sp|Q99J95|CDK9_MOUSE	7	-0.199569	0.415946	sp|Q99J95|CDK9_MOUSE	0.615514	-0.367165	1.59819	0.108188	0.191177	0.340426	39541000	21747000	133720000	30517000	9377800	63044000	94556000	49296000	-0.104344	-0.422253	0.717886	-0.989563	-0.282511	0.858507	0.964118	0.123668
sp|P67778|PHB_MOUSE	sp|P67778|PHB_MOUSE	11	2.07258	2.61063	sp|P67778|PHB_MOUSE	0.538055	-0.321641	1.39775	2.34161	0.191497	0.340475	263360000	166380000	257240000	215200000	122470000	159500000	287140000	188410000	2.61165	2.30552	1.68268	1.69046	3.44845	2.25365	2.66299	2.07745
sp|Q8BG51|MIRO1_MOUSE	sp|Q8BG51|MIRO1_MOUSE	11	2.30185	1.12707	sp|Q8BG51|MIRO1_MOUSE	-1.17478	-3.05407	0.704519	1.71446	0.191983	0.341056	361540000	174950000	98430000	806420000	76847000	47053000	38844000	146850000	3.0655	2.37285	0.266055	3.503	2.77174	0.418779	-0.39653	1.7143
sp|P17426|AP2A1_MOUSE	sp|P17426|AP2A1_MOUSE	22	1.48407	1.84616	sp|P17426|AP2A1_MOUSE	0.362089	-0.218919	0.943098	1.66511	0.193221	0.342688	140690000	73880000	216910000	197720000	49598000	125020000	155910000	138800000	1.71362	1.21721	1.43122	1.57422	2.13596	1.88755	1.72897	1.63215
sp|Q9CWW6|PIN4_MOUSE	sp|Q9CWW6|PIN4_MOUSE	4	1.48591	1.88927	sp|Q9CWW6|PIN4_MOUSE	0.403363	-0.243783	1.05051	1.68759	0.193164	0.342688	104170000	73728000	336460000	170060000	37200000	143180000	158480000	177850000	1.28315	1.21445	2.07857	1.36745	1.7183	2.09141	1.75398	1.9934
sp|Q8K2F8|LS14A_MOUSE	sp|Q8K2F8|LS14A_MOUSE	6	0.339382	0.947942	sp|Q8K2F8|LS14A_MOUSE	0.60856	-0.368701	1.58582	0.643662	0.193539	0.342968	29270000	68491000	98715000	90813000	12189000	69850000	103020000	134450000	-0.535159	1.11568	0.270319	0.506692	0.0981884	1.01259	1.09524	1.58575
sp|P57784|RU2A_MOUSE	sp|P57784|RU2A_MOUSE	10	2.30107	2.71937	sp|P57784|RU2A_MOUSE	0.418293	-0.256483	1.09307	2.51022	0.195385	0.345669	197280000	164820000	391790000	363700000	45980000	286300000	328750000	319840000	2.19785	2.29289	2.30308	2.41046	2.02598	3.13293	2.86996	2.8486
sp|Q4VAA2|CDV3_MOUSE	sp|Q4VAA2|CDV3_MOUSE	5	-0.995834	-0.370548	sp|Q4VAA2|CDV3_MOUSE	0.625286	-0.383266	1.63384	-0.683191	0.19533	0.345669	24369000	10264000	60646000	24182000	19394000	16863000	42974000	24601000	-0.797639	-1.42879	-0.448097	-1.30881	0.772543	-1.12358	-0.241993	-0.889166
sp|A2A4P0|DHX8_MOUSE	sp|A2A4P0|DHX8_MOUSE	20	1.60035	1.22407	sp|A2A4P0|DHX8_MOUSE	-0.376286	-0.984357	0.231785	1.41221	0.196096	0.346607	127290000	115430000	180120000	243260000	29513000	82754000	95536000	108020000	1.57026	1.8154	1.15714	1.85862	1.38219	1.26739	0.979888	1.2668
sp|P62814|VATB2_MOUSE	sp|P62814|VATB2_MOUSE	4	-2.1905	-1.5103	sp|P62814|VATB2_MOUSE	0.680196	-0.419371	1.77976	-1.8504	0.196238	0.346607	20244000	2550500	14079000	16883000	5668500	9902100	14428000	19975000	-1.06327	-3.29533	-2.6016	-1.80179	-1.01348	-1.92376	-1.91126	-1.19271
sp|Q91YI4|ARRB2_MOUSE	sp|Q91YI4|ARRB2_MOUSE	8	0.860663	1.19239	sp|Q91YI4|ARRB2_MOUSE	0.331726	-0.204886	0.868339	1.02653	0.196514	0.346808	69224000	60470000	166140000	109080000	25134000	84802000	104140000	103510000	0.697786	0.948702	1.038	0.758162	1.14899	1.30414	1.11178	1.20465
sp|Q80WJ7|LYRIC_MOUSE	sp|Q80WJ7|LYRIC_MOUSE	28	5.88756	6.51903	sp|Q80WJ7|LYRIC_MOUSE	0.631464	-0.390985	1.65391	6.20329	0.196902	0.347207	3390000000	1248800000	8557700000	3262300000	806000000	3656400000	4794300000	2708400000	6.2714	5.00765	6.85064	5.42056	6.18434	6.96147	6.96869	5.9616
sp|Q9JJI8|RL38_MOUSE	sp|Q9JJI8|RL38_MOUSE	5	1.18322	1.72577	sp|Q9JJI8|RL38_MOUSE	0.542551	-0.336617	1.42172	1.4545	0.19722	0.347482	69991000	71855000	263420000	142170000	18899000	121880000	203440000	202540000	0.713569	1.17995	1.71769	1.12168	0.735002	1.84932	2.13594	2.18283
sp|Q9WVA3|BUB3_MOUSE	sp|Q9WVA3|BUB3_MOUSE	10	4.52693	4.18115	sp|Q9WVA3|BUB3_MOUSE	-0.345779	-0.907196	0.215638	4.35404	0.198026	0.348415	987650000	863190000	1900000000	1618500000	173390000	714800000	797530000	723350000	4.50494	4.51257	4.63135	4.45884	3.95328	4.50816	4.22538	4.03777
sp|Q9DB20|ATPO_MOUSE	sp|Q9DB20|ATPO_MOUSE	5	0.0224903	0.5614	sp|Q9DB20|ATPO_MOUSE	0.538909	-0.336183	1.414	0.291945	0.198074	0.348415	44481000	23481000	81994000	80921000	29419000	27741000	86234000	60421000	0.064278	-0.319411	-0.0033593	0.348454	1.37756	-0.375375	0.823215	0.420199
sp|O08789|MNT_MOUSE	sp|O08789|MNT_MOUSE	2	-3.0933	-2.55815	sp|O08789|MNT_MOUSE	0.535145	-0.341985	1.41228	-2.7875	0.198416	0.348732	3962200	3592700	NA	6825700	3435900	6237500	7072400	6309300	-3.39952	-2.83603	NA	-3.04434	-1.74042	-2.61842	-3.00171	-2.87207
sp|P55096|ABCD3_MOUSE	sp|P55096|ABCD3_MOUSE	3	0.696742	0.0420434	sp|P55096|ABCD3_MOUSE	-0.654698	-1.71989	0.410496	0.369393	0.198875	0.349252	49594000	64270000	126690000	120800000	4394600	60384000	61383000	61849000	0.220129	1.0304	0.638248	0.898187	-1.38309	0.793712	0.30331	0.454238
sp|P45481|CBP_MOUSE	sp|P45481|CBP_MOUSE	8	-0.481203	-0.877604	sp|P45481|CBP_MOUSE	-0.396402	-1.04529	0.25249	-0.679403	0.201382	0.353366	36476000	18428000	64295000	37723000	8303600	19971000	29765000	17587000	-0.219911	-0.644257	-0.361937	-0.698706	-0.459157	-0.869321	-0.803699	-1.37824
sp|Q9D4H8|CUL2_MOUSE	sp|Q9D4H8|CUL2_MOUSE	8	-0.0830874	-0.435193	sp|Q9D4H8|CUL2_MOUSE	-0.352105	-0.928798	0.224588	-0.25914	0.201606	0.353469	31107000	32329000	73102000	71519000	8860600	24985000	38188000	33930000	-0.447972	0.109265	-0.172633	0.178991	-0.364885	-0.532648	-0.42258	-0.420658
sp|Q8BU30|SYIC_MOUSE	sp|Q8BU30|SYIC_MOUSE	43	5.35502	4.61005	sp|Q8BU30|SYIC_MOUSE	-0.744976	-1.96646	0.476511	4.98254	0.202056	0.353969	1738200000	1369200000	5992000000	1859600000	106960000	925070000	2046200000	1083200000	5.31462	5.13104	6.32507	4.64937	3.25183	4.89574	5.66645	4.62616
sp|Q9QY06|MYO9B_MOUSE	sp|Q9QY06|MYO9B_MOUSE	13	-0.208234	0.500875	sp|Q9QY06|MYO9B_MOUSE	0.709109	-0.456412	1.87463	0.146321	0.203064	0.355445	73609000	25172000	66319000	28648000	35801000	55336000	49483000	36977000	0.78576	-0.226188	-0.316231	-1.07628	1.66264	0.662496	-0.0262904	-0.295345
sp|Q91X20|ASH2L_MOUSE	sp|Q91X20|ASH2L_MOUSE	5	0.166331	-0.299661	sp|Q91X20|ASH2L_MOUSE	-0.465991	-1.2326	0.300615	-0.066665	0.203433	0.355801	53122000	27834000	92126000	76409000	6113900	43643000	54798000	27432000	0.318562	-0.091426	0.168452	0.269735	-0.903651	0.305702	0.12975	-0.730443
sp|Q9D361|SNR48_MOUSE	sp|Q9D361|SNR48_MOUSE	2	-3.14527	-3.97508	sp|Q9D361|SNR48_MOUSE	-0.829806	-2.22489	0.56528	-3.56017	0.204173	0.356223	3519300	5193500	NA	4810300	NA	4300700	4586400	1382900	-3.56931	-2.34203	NA	-3.52447	NA	-3.17725	-3.66411	-5.08386
sp|Q8R2U2|NEPRO_MOUSE	sp|Q8R2U2|NEPRO_MOUSE	8	0.465026	-0.0838957	sp|Q8R2U2|NEPRO_MOUSE	-0.548921	-1.45304	0.355202	0.190565	0.203931	0.356223	82763000	37374000	108130000	72524000	6742400	53987000	70303000	27815000	0.953651	0.303661	0.404654	0.198137	-0.761571	0.6254	0.510826	-0.710239
sp|Q3TZX3|S2533_MOUSE	sp|Q3TZX3|S2533_MOUSE	3	-0.989082	-1.43394	sp|Q3TZX3|S2533_MOUSE	-0.444855	-1.17776	0.288054	-1.21151	0.20404	0.356223	27328000	8163300	56521000	29521000	4818300	11677000	22131000	15595000	-0.633492	-1.73577	-0.551972	-1.03509	-1.24944	-1.67595	-1.25695	-1.55341
sp|P23116|EIF3A_MOUSE	sp|P23116|EIF3A_MOUSE	31	3.0465	2.71696	sp|P23116|EIF3A_MOUSE	-0.329536	-0.873482	0.21441	2.88173	0.204823	0.357067	398860000	316260000	643180000	475830000	71727000	215670000	288380000	313520000	3.20621	3.16655	3.03405	2.77917	2.67163	2.70713	2.66958	2.81951
sp|O09111|NDUBB_MOUSE	sp|O09111|NDUBB_MOUSE	2	-3.02256	-2.30917	sp|O09111|NDUBB_MOUSE	0.713389	-0.466198	1.89298	-2.66586	0.20554	0.358026	14678000	2434100	7987400	4019100	2493200	5701800	18830000	6752300	-1.52379	-3.35795	-3.43745	-3.77104	-2.2061	-2.75339	-1.504	-2.77318
sp|Q8R0L9|TADA3_MOUSE	sp|Q8R0L9|TADA3_MOUSE	2	-2.5832	-3.16833	sp|Q8R0L9|TADA3_MOUSE	-0.585126	-1.58787	0.417619	-2.81725	0.205717	0.358044	7812300	NA	17222000	6957800	NA	4818300	5705400	NA	-2.4271	NA	-2.30446	-3.01804	NA	-3.00644	-3.33021	NA
sp|Q9CPR4|RL17_MOUSE	sp|Q9CPR4|RL17_MOUSE	5	3.09343	3.68748	sp|Q9CPR4|RL17_MOUSE	0.594055	-0.391688	1.5798	3.39046	0.207006	0.359996	311860000	342980000	664840000	628860000	63592000	734060000	807860000	486550000	2.85377	3.27528	3.0829	3.16177	2.49684	4.54812	4.24507	3.45992
sp|P54103|DNJC2_MOUSE	sp|P54103|DNJC2_MOUSE	23	4.13113	3.73237	sp|P54103|DNJC2_MOUSE	-0.398763	-1.061	0.263471	3.93175	0.207351	0.360304	877070000	454700000	1419200000	1479100000	135650000	594370000	500350000	531770000	4.33486	3.65327	4.20111	4.33527	3.59686	4.23084	3.51234	3.58942
sp|P61161|ARP2_MOUSE	sp|P61161|ARP2_MOUSE	3	-0.0774536	-0.651089	sp|P61161|ARP2_MOUSE	-0.573635	-1.52679	0.379517	-0.364271	0.207571	0.360395	36586000	15111000	114260000	79846000	5156700	19527000	29470000	54450000	-0.215598	-0.910289	0.485968	0.330104	-1.15088	-0.903114	-0.818932	0.268572
sp|Q6PDG5|SMRC2_MOUSE	sp|Q6PDG5|SMRC2_MOUSE	12	0.45014	0.96437	sp|Q6PDG5|SMRC2_MOUSE	0.51423	-0.340862	1.36932	0.707255	0.207887	0.360651	53449000	37890000	111340000	104810000	10480000	87558000	105840000	125890000	0.327352	0.322042	0.447793	0.703372	-0.121159	1.35221	1.13654	1.48989
sp|Q6NZL0|SOGA3_MOUSE	sp|Q6NZL0|SOGA3_MOUSE	11	0.314239	0.695763	sp|Q6NZL0|SOGA3_MOUSE	0.381524	-0.253584	1.01663	0.505001	0.208338	0.361142	53171000	39109000	127530000	59415000	14233000	53376000	95123000	82735000	0.319882	0.364492	0.647994	-0.0754116	0.323292	0.608292	0.973262	0.878205
sp|Q6PGG6|GNL3L_MOUSE	sp|Q6PGG6|GNL3L_MOUSE	10	0.485946	-0.12649	sp|Q6PGG6|GNL3L_MOUSE	-0.612436	-1.63265	0.407781	0.179728	0.208632	0.36136	50445000	34641000	168110000	86633000	4792700	59119000	64863000	34454000	0.244498	0.201862	1.05539	0.442038	-1.25717	0.76189	0.38765	-0.398326
sp|Q69ZS7|HBS1L_MOUSE	sp|Q69ZS7|HBS1L_MOUSE	24	5.10703	4.56721	sp|Q69ZS7|HBS1L_MOUSE	-0.539829	-1.4402	0.360539	4.83712	0.209144	0.361953	2165100000	1191800000	1696300000	3190000000	477090000	681250000	633880000	1018100000	5.62919	4.94502	4.46412	5.38981	5.42294	4.4359	3.87413	4.53585
sp|Q80XI4|PI42B_MOUSE	sp|Q80XI4|PI42B_MOUSE	2	-2.08543	-2.73495	sp|Q80XI4|PI42B_MOUSE	-0.649514	-1.73617	0.437139	-2.41019	0.210431	0.363889	17602000	7243400	9671900	14329000	3516100	3849700	7725100	5690800	-1.26358	-1.89605	-3.15527	-2.02684	-1.70692	-3.34376	-2.8667	-3.02241
sp|Q05CL8|LARP7_MOUSE	sp|Q05CL8|LARP7_MOUSE	5	0.825555	0.254862	sp|Q05CL8|LARP7_MOUSE	-0.570693	-1.52654	0.385148	0.540208	0.210895	0.364142	57082000	37749000	228580000	135440000	6780300	48805000	88111000	61374000	0.421544	0.317044	1.50849	1.05514	-0.753431	0.473727	0.856148	0.443003
sp|Q5SUF2|LC7L3_MOUSE	sp|Q5SUF2|LC7L3_MOUSE	13	3.37138	2.98105	sp|Q5SUF2|LC7L3_MOUSE	-0.390335	-1.04413	0.263464	3.17621	0.210917	0.364142	425810000	383290000	617240000	992650000	85461000	264510000	280430000	453500000	3.29986	3.42425	2.97335	3.78807	2.92601	3.01394	2.62682	3.35741
sp|Q9D1M4|MCA3_MOUSE	sp|Q9D1M4|MCA3_MOUSE	8	3.0591	2.28155	sp|Q9D1M4|MCA3_MOUSE	-0.77755	-2.08184	0.526736	2.67032	0.211532	0.36491	366630000	269830000	1349200000	283910000	21622000	190290000	470650000	213270000	3.08552	2.95371	4.12652	2.07064	0.930445	2.51895	3.41875	2.25805
sp|Q8R574|KPRB_MOUSE	sp|Q8R574|KPRB_MOUSE	9	0.186228	0.677934	sp|Q8R574|KPRB_MOUSE	0.491706	-0.336209	1.31962	0.432081	0.213113	0.36719	57950000	49681000	75238000	52189000	22765000	37331000	63265000	109460000	0.443161	0.685248	-0.130162	-0.253333	1.00524	0.0708979	0.349498	1.2861
sp|Q9DCW4|ETFB_MOUSE	sp|Q9DCW4|ETFB_MOUSE	4	-2.38724	-1.42728	sp|Q9DCW4|ETFB_MOUSE	0.959958	-0.65736	2.57728	-1.90726	0.213367	0.36719	10686000	1922800	22018000	15107000	10940000	3851600	15772000	31428000	-1.97844	-3.67405	-1.94218	-1.95429	-0.0587853	-3.34302	-1.77504	-0.53228
sp|Q9QYR6|MAP1A_MOUSE	sp|Q9QYR6|MAP1A_MOUSE	26	1.01946	1.98055	sp|Q9QYR6|MAP1A_MOUSE	0.961082	-0.658045	2.58021	1.50001	0.213345	0.36719	120850000	43851000	430030000	47713000	17262000	301330000	293950000	119180000	1.49589	0.517912	2.44041	-0.376363	0.603448	3.20983	2.69884	1.41007
sp|Q925I1|ATAD3_MOUSE	sp|Q925I1|ATAD3_MOUSE	18	2.87111	2.46045	sp|Q925I1|ATAD3_MOUSE	-0.410656	-1.10334	0.282028	2.66578	0.213865	0.367751	406220000	162420000	741210000	460940000	58665000	205800000	285580000	200860000	3.2324	2.27323	3.24324	2.73555	2.37974	2.63672	2.65465	2.17069
zz|Y-FGCZCont00284|;CON__P13647;zz|Y-FGCZCont00252|;zz|Y-FGCZCont00038|;zz|Y-FGCZCont00135|	zz|Y-FGCZCont00284|	24	1.81047	3.13396	zz|Y-FGCZCont00284|	1.32349	-0.911433	3.55842	2.47221	0.214334	0.368263	77386000	222150000	816210000	78456000	663530000	130200000	158670000	338110000	0.857433	2.69305	3.38538	0.306009	5.90192	1.94857	1.75581	2.92954
sp|P06837|NEUM_MOUSE	sp|P06837|NEUM_MOUSE	3	-3.39446	-2.11111	sp|P06837|NEUM_MOUSE	1.28335	-0.969535	3.53624	-2.36778	0.215367	0.369742	NA	NA	NA	5288400	1990300	5678300	8961300	31869000	NA	NA	NA	-3.39446	-2.53321	-2.75959	-2.63967	-0.511975
sp|Q62348|TSN_MOUSE	sp|Q62348|TSN_MOUSE	12	3.00009	3.51319	sp|Q62348|TSN_MOUSE	0.513103	-0.35596	1.38217	3.25664	0.215601	0.369847	459650000	415790000	371130000	495380000	211210000	334510000	440930000	387220000	3.40939	3.53335	2.2232	2.83442	4.23977	3.36684	3.31899	3.12717
sp|Q61712|DNJC1_MOUSE	sp|Q61712|DNJC1_MOUSE	4	-0.765655	-1.63149	sp|Q61712|DNJC1_MOUSE	-0.865835	-2.33547	0.6038	-1.19857	0.216502	0.371096	31643000	8448000	60350000	43793000	1010200	27492000	30060000	12894000	-0.423502	-1.68982	-0.455312	-0.493989	-3.51787	-0.388927	-0.788615	-1.83055
sp|Q9WV32|ARC1B_MOUSE	sp|Q9WV32|ARC1B_MOUSE	3	-1.71208	-1.23017	sp|Q9WV32|ARC1B_MOUSE	0.481907	-0.336567	1.30038	-1.47112	0.216762	0.371245	10570000	6136500	30904000	24451000	3104800	12907000	28072000	29705000	-1.99407	-2.11836	-1.44225	-1.29363	-1.88755	-1.52542	-0.893263	-0.614443
sp|Q64310|SURF4_MOUSE	sp|Q64310|SURF4_MOUSE	2	-2.51812	-1.68722	sp|Q64310|SURF4_MOUSE	0.830897	-0.581445	2.24324	-2.10267	0.217103	0.371534	29332000	5096600	7738200	4267100	3572800	12618000	13935000	15725000	-0.532128	-2.36728	-3.48419	-3.68888	-1.68369	-1.55945	-1.96444	-1.54131
sp|Q6P4T2|U520_MOUSE	sp|Q6P4T2|U520_MOUSE	45	3.56797	2.97885	sp|Q6P4T2|U520_MOUSE	-0.589115	-1.59282	0.414587	3.27341	0.218089	0.372924	542280000	398810000	1103800000	704570000	38969000	471990000	503200000	293690000	3.64618	3.47746	3.83049	3.31774	1.78576	3.88432	3.52103	2.7243
sp|Q6P4S8|INT1_MOUSE	sp|Q6P4S8|INT1_MOUSE	9	-0.578225	-1.4265	sp|Q6P4S8|INT1_MOUSE	-0.848276	-2.30936	0.612806	-0.941772	0.218879	0.37367	8175800	19646000	116180000	67369000	NA	13224000	19060000	18492000	-2.36196	-0.558457	0.510542	0.0969714	NA	-1.48895	-1.48543	-1.30512
sp|Q9CQE8|RTRAF_MOUSE	sp|Q9CQE8|RTRAF_MOUSE	11	3.13058	2.70782	sp|Q9CQE8|RTRAF_MOUSE	-0.422758	-1.14483	0.299314	2.9192	0.219146	0.37367	429290000	288840000	581000000	686300000	44871000	302550000	288950000	343420000	3.31152	3.04497	2.88412	3.2817	1.99053	3.2159	2.6726	2.95225
sp|Q9CR62|M2OM_MOUSE	sp|Q9CR62|M2OM_MOUSE	8	0.65894	0.266897	sp|Q9CR62|M2OM_MOUSE	-0.392043	-1.06197	0.27788	0.462918	0.219344	0.37367	71483000	73721000	87600000	96041000	14486000	41462000	53845000	59066000	0.743781	1.21432	0.0941653	0.58349	0.348875	0.228647	0.102917	0.387148
sp|Q9WTX5|SKP1_MOUSE	sp|Q9WTX5|SKP1_MOUSE	4	-0.262759	0.130373	sp|Q9WTX5|SKP1_MOUSE	0.393132	-0.278875	1.06514	-0.0661927	0.219485	0.37367	33185000	34864000	52866000	52103000	11080000	35137000	49170000	69203000	-0.355349	0.210464	-0.650554	-0.255596	-0.0403217	-0.0201406	-0.0359955	0.617952
sp|Q9D0G0|RT30_MOUSE	sp|Q9D0G0|RT30_MOUSE	13	1.99639	2.47937	sp|Q9D0G0|RT30_MOUSE	0.48298	-0.341703	1.30766	2.23788	0.219019	0.37367	274670000	110750000	414730000	146920000	71979000	196080000	269400000	192840000	2.67188	1.75991	2.38699	1.16677	2.67672	2.564	2.56545	2.11131
sp|Q61081|CDC37_MOUSE	sp|Q61081|CDC37_MOUSE	2	-1.68121	-0.968258	sp|Q61081|CDC37_MOUSE	0.712947	-0.505987	1.93188	-1.32473	0.219571	0.37367	5857900	16496000	16919000	36023000	3477300	16057000	35493000	33985000	-2.83948	-0.792729	-2.33064	-0.761975	-1.72303	-1.19719	-0.534514	-0.418298
sp|Q7TQE6|MACOI_MOUSE	sp|Q7TQE6|MACOI_MOUSE	7	-0.9213	-1.63653	sp|Q7TQE6|MACOI_MOUSE	-0.715228	-1.94023	0.509779	-1.27891	0.220324	0.374572	16951000	6619900	96103000	41081000	1744500	17132000	24606000	14828000	-1.31756	-2.01671	0.230774	-0.581702	-2.72461	-1.09979	-1.09482	-1.6269
sp|Q8BHG9|CGBP1_MOUSE	sp|Q8BHG9|CGBP1_MOUSE	7	2.49639	2.81647	sp|Q8BHG9|CGBP1_MOUSE	0.320084	-0.228301	0.868469	2.65643	0.220449	0.374572	222980000	228970000	453200000	350800000	72609000	216760000	336290000	344580000	2.37325	2.73359	2.5178	2.36091	2.68937	2.7147	2.90464	2.95717
sp|P21981|TGM2_MOUSE	sp|P21981|TGM2_MOUSE	4	-1.22941	-2.57253	sp|P21981|TGM2_MOUSE	-1.34311	-3.64694	0.960706	-1.90097	0.220952	0.375049	44201000	15017000	4688000	71000000	7619500	6269100	5583900	3496600	0.0552331	-0.918654	-4.22322	0.168997	-0.583998	-2.61082	-3.36313	-3.73215
sp|Q8K3J1|NDUS8_MOUSE	sp|Q8K3J1|NDUS8_MOUSE	2	-3.92631	-4.70549	sp|Q8K3J1|NDUS8_MOUSE	-0.779177	-2.11609	0.557732	-4.3159	0.22108	0.375049	3333300	753000	7072100	4859700	1495000	969240	1398900	1488900	-3.64708	-4.93079	-3.61693	-3.51046	-2.94871	-5.41682	-5.48019	-4.97624
sp|Q9QY36|NAA10_MOUSE	sp|Q9QY36|NAA10_MOUSE	3	-2.59303	-2.11909	sp|Q9QY36|NAA10_MOUSE	0.473944	-0.34079	1.28868	-2.35606	0.221886	0.376119	4713100	4238500	15533000	13098000	1782100	14587000	11743000	9903900	-3.15094	-2.61443	-2.45667	-2.15008	-2.69364	-1.3415	-2.22619	-2.21501
sp|Q60865|CAPR1_MOUSE	sp|Q60865|CAPR1_MOUSE	16	6.24152	5.65865	sp|Q60865|CAPR1_MOUSE	-0.582867	-1.58558	0.419845	5.95009	0.222197	0.37635	3229800000	2169300000	9275300000	5148900000	264280000	2199800000	3127300000	2050900000	6.20206	5.74793	6.96938	6.0467	4.56525	6.19776	6.31522	5.55638
sp|P50516|VATA_MOUSE	sp|P50516|VATA_MOUSE	4	-1.74312	-2.40676	sp|P50516|VATA_MOUSE	-0.663638	-1.80633	0.479055	-2.07494	0.222582	0.376704	15859000	7341500	22288000	17439000	5618300	5287400	4708300	10645000	-1.41294	-1.87801	-1.92421	-1.75733	-1.0264	-2.8668	-3.624	-2.10986
sp|Q6DFV7|NCOA7_MOUSE	sp|Q6DFV7|NCOA7_MOUSE	2	-4.66524	-4.06679	sp|Q6DFV7|NCOA7_MOUSE	0.598451	-0.474544	1.67145	-4.30617	0.223972	0.378757	1379100	1102800	NA	NA	972360	2235900	2713900	NA	-4.91118	-4.41931	NA	NA	-3.5733	-4.16045	-4.46663	NA
sp|Q01320|TOP2A_MOUSE	sp|Q01320|TOP2A_MOUSE	9	-0.373319	-1.9565	sp|Q01320|TOP2A_MOUSE	-1.58318	-4.32054	1.15418	-1.16491	0.224354	0.378806	33463000	24030000	94630000	28791000	156360	39108000	43277000	16082000	-0.3434	-0.288429	0.207997	-1.06945	-6.22694	0.140794	-0.231247	-1.5086
REV__sp|Q9CS84|NRX1A_MOUSE	REV__sp|Q9CS84|NRX1A_MOUSE	2	-3.47322	-2.23032	REV__sp|Q9CS84|NRX1A_MOUSE	1.2429	-0.925763	3.41156	-2.94055	0.224328	0.378806	3539000	338390	21176000	11498000	NA	5003300	8987600	21200000	-3.56131	-6.00306	-1.99968	-2.32884	NA	-2.94981	-2.63518	-1.10598
sp|O35643|AP1B1_MOUSE	sp|O35643|AP1B1_MOUSE	11	-1.22613	-0.81878	sp|O35643|AP1B1_MOUSE	0.40735	-0.300598	1.1153	-1.02245	0.226551	0.382216	17367000	7824100	41310000	34664000	8768100	17244000	24810000	27576000	-1.28283	-1.79267	-1.01428	-0.814738	-0.380122	-1.08999	-1.08219	-0.722814
sp|Q3TKR3|NAL4C_MOUSE	sp|Q3TKR3|NAL4C_MOUSE	22	3.51163	3.01939	sp|Q3TKR3|NAL4C_MOUSE	-0.492242	-1.34822	0.363737	3.26551	0.226799	0.382216	527290000	382340000	1030400000	690750000	49227000	406590000	523690000	290880000	3.60603	3.42092	3.72902	3.29056	2.12506	3.66014	3.58207	2.71029
sp|Q9CZU3|MTREX_MOUSE	sp|Q9CZU3|MTREX_MOUSE	26	4.11103	3.72339	sp|Q9CZU3|MTREX_MOUSE	-0.387638	-1.06189	0.286612	3.91721	0.226908	0.382216	951290000	798310000	1013400000	1061900000	172560000	442760000	640820000	426580000	4.45122	4.40782	3.70448	3.8806	3.94631	3.78823	3.89079	3.26824
sp|Q9CX53|GEMI6_MOUSE	sp|Q9CX53|GEMI6_MOUSE	3	-2.0258	-2.76365	sp|Q9CX53|GEMI6_MOUSE	-0.737858	-2.03571	0.559995	-2.34202	0.227741	0.382719	17868000	10884000	15254000	6909900	NA	3027700	11713000	8990100	-1.2421	-1.35017	-2.4834	-3.02752	NA	-3.70478	-2.23011	-2.35607
sp|Q8BHL5|ELMO2_MOUSE	sp|Q8BHL5|ELMO2_MOUSE	4	-1.6802	-2.35144	sp|Q8BHL5|ELMO2_MOUSE	-0.671244	-1.84084	0.498349	-2.01582	0.227658	0.382719	11714000	9460900	26432000	18678000	705430	10198000	12980000	17161000	-1.84687	-1.53802	-1.67275	-1.66316	-4.03928	-1.8795	-2.07302	-1.41397
sp|Q8R3K3|PTCD2_MOUSE	sp|Q8R3K3|PTCD2_MOUSE	7	1.0347	1.54712	sp|Q8R3K3|PTCD2_MOUSE	0.512424	-0.379928	1.40478	1.29091	0.227413	0.382719	77048000	67904000	103870000	239650000	50719000	97178000	90647000	136860000	0.851163	1.10414	0.345382	1.83811	2.16841	1.50889	0.899546	1.61164
zz|Y-FGCZCont00001|;zz|Y-FGCZCont00266|;zz|Y-FGCZCont00265|;sp|P17897|LYZ1_MOUSE	zz|Y-FGCZCont00001|	2	-1.00737	-0.216688	zz|Y-FGCZCont00001|	0.790684	-0.603388	2.18476	-0.555553	0.228749	0.384111	13938000	37160000	25595000	NA	17204000	38011000	22818000	35539000	-1.59788	0.295963	-1.7202	NA	0.598561	0.0980301	-1.2102	-0.353145
sp|Q9Z2U1|PSA5_MOUSE	sp|Q9Z2U1|PSA5_MOUSE	3	-3.9635	-2.63818	sp|Q9Z2U1|PSA5_MOUSE	1.32531	-1.07974	3.73037	-2.90325	0.228937	0.384127	NA	1549400	NA	NA	5951200	3383700	6239000	6280400	NA	-3.9635	NA	NA	-0.942814	-3.53769	-3.19347	-2.87876
sp|Q3UMU9|HDGR2_MOUSE	sp|Q3UMU9|HDGR2_MOUSE	3	-1.10545	-1.80521	sp|Q3UMU9|HDGR2_MOUSE	-0.699753	-1.92522	0.525718	-1.45533	0.229838	0.384302	17749000	4339900	73778000	45939000	5348300	11419000	14468000	8109100	-1.25167	-2.58274	-0.159059	-0.428349	-1.09791	-1.70953	-1.90703	-2.50636
sp|Q80TV8|CLAP1_MOUSE	sp|Q80TV8|CLAP1_MOUSE	7	-0.659684	-1.30404	sp|Q80TV8|CLAP1_MOUSE	-0.644353	-1.77181	0.483101	-0.98186	0.229459	0.384302	15091000	14192000	83380000	54988000	2119400	26841000	27671000	16927000	-1.48404	-0.994402	0.0213591	-0.181652	-2.44195	-0.424947	-0.915269	-1.43398
sp|Q9D8Z1|ASCC1_MOUSE	sp|Q9D8Z1|ASCC1_MOUSE	10	2.56891	2.1063	sp|Q9D8Z1|ASCC1_MOUSE	-0.462605	-1.27274	0.347534	2.3376	0.229829	0.384302	313470000	168190000	590280000	309030000	30005000	217770000	248790000	161580000	2.86114	2.32003	2.90749	2.18696	1.4062	2.72169	2.44372	1.85359
sp|P56960|EXOSX_MOUSE	sp|P56960|EXOSX_MOUSE	15	0.787523	1.14059	sp|P56960|EXOSX_MOUSE	0.353066	-0.264999	0.97113	0.964056	0.22966	0.384302	85406000	45070000	157460000	99924000	22805000	60774000	111430000	129930000	0.998677	0.55467	0.958875	0.637871	1.00779	0.803389	1.21526	1.53592
sp|Q8BGD9|IF4B_MOUSE	sp|Q8BGD9|IF4B_MOUSE	7	-1.11818	-0.35823	sp|Q8BGD9|IF4B_MOUSE	0.759948	-0.571247	2.09114	-0.738204	0.229937	0.384302	9326500	7323000	46891000	84599000	4654300	28220000	45751000	58082000	-2.17334	-1.8814	-0.827413	0.40944	-1.29972	-0.349644	-0.146222	0.362667
sp|Q91V81|RBM42_MOUSE	sp|Q91V81|RBM42_MOUSE	6	0.501581	0.165751	sp|Q91V81|RBM42_MOUSE	-0.335831	-0.924372	0.25271	0.333666	0.230133	0.384331	55072000	57263000	96564000	91875000	12183000	46257000	50207000	51115000	0.370198	0.875651	0.237831	0.522644	0.0974734	0.393134	-0.00407486	0.17647
sp|Q8CHP5|PYM1_MOUSE	sp|Q8CHP5|PYM1_MOUSE	7	2.02626	2.34392	sp|Q8CHP5|PYM1_MOUSE	0.317663	-0.239647	0.874973	2.18509	0.230603	0.384518	199710000	137930000	270390000	285710000	62591000	149290000	225140000	244420000	2.21539	2.05413	1.7562	2.07931	2.4738	2.15422	2.29095	2.45671
sp|P63037|DNJA1_MOUSE	sp|P63037|DNJA1_MOUSE	9	1.23334	1.74674	sp|P63037|DNJA1_MOUSE	0.513393	-0.386984	1.41377	1.49004	0.230449	0.384518	117330000	50918000	353010000	98073000	26186000	109810000	180470000	195750000	1.45355	0.718218	2.14938	0.612217	1.20852	1.69257	1.95271	2.13314
sp|Q9Z2U0|PSA7_MOUSE	sp|Q9Z2U0|PSA7_MOUSE	5	-0.275864	0.329501	sp|Q9Z2U0|PSA7_MOUSE	0.605365	-0.461091	1.67182	0.0268182	0.232386	0.387189	43465000	21525000	51454000	62400000	16686000	17043000	88182000	90820000	0.031182	-0.436009	-0.690475	-0.00815529	0.554171	-1.10762	0.85738	1.01407
sp|Q9CPQ1|COX6C_MOUSE	sp|Q9CPQ1|COX6C_MOUSE	3	-0.88881	-1.76518	sp|Q9CPQ1|COX6C_MOUSE	-0.876367	-2.42531	0.672576	-1.32699	0.233802	0.387528	40231000	16213000	20703000	39754000	11188000	5254300	7507300	19234000	-0.0795647	-0.815926	-2.03299	-0.626754	-0.0262371	-2.87624	-2.91044	-1.24779
sp|Q60715|P4HA1_MOUSE	sp|Q60715|P4HA1_MOUSE	2	-2.92306	-3.74705	sp|Q60715|P4HA1_MOUSE	-0.823996	-2.30864	0.660646	-3.47239	0.2328	0.387528	4204500	4508600	NA	NA	665160	1472800	9317000	4113100	-3.3145	-2.53161	NA	NA	-4.12463	-4.78793	-2.58013	-3.49552
sp|P60122|RUVB1_MOUSE	sp|P60122|RUVB1_MOUSE	11	1.5492	2.00873	sp|P60122|RUVB1_MOUSE	0.459529	-0.352203	1.27126	1.77896	0.233554	0.387528	102040000	60942000	368270000	228430000	35081000	110250000	264070000	200530000	1.25356	0.959125	2.21179	1.77232	1.63314	1.69859	2.53489	2.16829
sp|Q99MP8|BRAP_MOUSE	sp|Q99MP8|BRAP_MOUSE	2	-2.51889	-2.00498	sp|Q99MP8|BRAP_MOUSE	0.513912	-0.413478	1.4413	-2.17628	0.233459	0.387528	5171100	NA	NA	14404000	3316200	9301300	12996000	10434000	-3.01811	NA	NA	-2.01967	-1.79191	-2.01784	-2.07113	-2.13903
sp|P63325|RS10_MOUSE	sp|P63325|RS10_MOUSE	6	1.17761	1.82773	sp|P63325|RS10_MOUSE	0.650116	-0.499073	1.7993	1.50267	0.233853	0.387528	37720000	86133000	282040000	207580000	21517000	187860000	155150000	200270000	-0.171876	1.42292	1.8184	1.64099	0.923377	2.49963	1.7215	2.1664
sp|Q8BFR5|EFTU_MOUSE	sp|Q8BFR5|EFTU_MOUSE	13	1.56331	2.27094	sp|Q8BFR5|EFTU_MOUSE	0.707631	-0.542484	1.95775	1.91713	0.233596	0.387528	177540000	125060000	70186000	392850000	65283000	151720000	170460000	252640000	2.04684	1.92282	-0.23266	2.51624	2.53494	2.17849	1.86543	2.50491
sp|Q9QYB5|ADDG_MOUSE	sp|Q9QYB5|ADDG_MOUSE	11	-1.04741	-0.0580469	sp|Q9QYB5|ADDG_MOUSE	0.989366	-0.75725	2.73598	-0.55273	0.233295	0.387528	12651000	8892200	35085000	85455000	2806300	30681000	60958000	148790000	-1.73665	-1.62112	-1.25513	0.423254	-2.03433	-0.22397	0.292683	1.73342
sp|Q9WUA3|PFKAP_MOUSE	sp|Q9WUA3|PFKAP_MOUSE	15	2.58408	2.15942	sp|Q9WUA3|PFKAP_MOUSE	-0.424659	-1.17602	0.326702	2.37175	0.234259	0.38776	299830000	234950000	281890000	540150000	43517000	188330000	166420000	228650000	2.79742	2.76815	1.81762	2.95313	1.94604	2.50338	1.82875	2.35952
sp|Q6ZQ88|KDM1A_MOUSE	sp|Q6ZQ88|KDM1A_MOUSE	3	-2.56798	-2.11465	sp|Q6ZQ88|KDM1A_MOUSE	0.453334	-0.34894	1.25561	-2.34131	0.234355	0.38776	4246100	6902400	11247000	13804000	2412300	7638700	13386000	12594000	-3.3004	-1.96069	-2.93278	-2.07805	-2.25399	-2.31383	-2.02591	-1.86486
sp|Q91VC3|IF4A3_MOUSE	sp|Q91VC3|IF4A3_MOUSE	11	-0.408796	-1.46952	sp|Q91VC3|IF4A3_MOUSE	-1.06073	-2.95354	0.83209	-0.93916	0.23795	0.39315	17281000	36325000	67560000	49647000	636720	41261000	21854000	29286000	-1.28994	0.265496	-0.288892	-0.321845	-4.18807	0.221343	-1.27622	-0.635143
sp|P31230|AIMP1_MOUSE	sp|P31230|AIMP1_MOUSE	16	4.79183	4.08178	sp|P31230|AIMP1_MOUSE	-0.710057	-1.9772	0.557091	4.43681	0.237979	0.39315	1243800000	749980000	4720000000	1188200000	86611000	543910000	1601200000	701370000	4.83524	4.3241	5.9732	4.03479	2.94542	4.0975	5.29139	3.99281
sp|Q99N87|RT05_MOUSE	sp|Q99N87|RT05_MOUSE	2	-2.3684	-2.81418	sp|Q99N87|RT05_MOUSE	-0.445772	-1.24329	0.351744	-2.59129	0.239073	0.393677	9267600	3523800	20546000	11037000	2440300	4988600	9760000	3945500	-2.18242	-2.86199	-2.04422	-2.38499	-2.23724	-2.95423	-2.50909	-3.55615
sp|Q8R1M0|HMCES_MOUSE	sp|Q8R1M0|HMCES_MOUSE	2	-2.09623	-2.5417	sp|Q8R1M0|HMCES_MOUSE	-0.445464	-1.25163	0.360704	-2.28715	0.239928	0.393677	8791900	6378400	18308000	16345000	NA	8545300	11506000	4960800	-2.25789	-2.06653	-2.21429	-1.84622	NA	-2.14526	-2.25738	-3.22246
sp|A2RSY6|TRM1L_MOUSE	sp|A2RSY6|TRM1L_MOUSE	15	2.75657	2.35104	sp|A2RSY6|TRM1L_MOUSE	-0.405527	-1.13164	0.320585	2.55381	0.239431	0.393677	288380000	234700000	518040000	484140000	33188000	182640000	336330000	249980000	2.74165	2.76672	2.71499	2.80293	1.5526	2.45727	2.90483	2.48948
sp|Q8BH57|WDR48_MOUSE	sp|Q8BH57|WDR48_MOUSE	7	0.208975	-0.0923055	sp|Q8BH57|WDR48_MOUSE	-0.301281	-0.841605	0.239044	0.0583348	0.240132	0.393677	48768000	40662000	81613000	74410000	9906600	33573000	48052000	45080000	0.196072	0.416695	-0.0102274	0.233361	-0.20286	-0.0885781	-0.0711725	-0.00661154
sp|Q9DBG3|AP2B1_MOUSE	sp|Q9DBG3|AP2B1_MOUSE	22	3.38279	3.71603	sp|Q9DBG3|AP2B1_MOUSE	0.333235	-0.262503	0.928973	3.54941	0.23875	0.393677	457320000	339130000	861930000	749820000	133520000	580080000	483220000	549380000	3.40211	3.26015	3.46575	3.40315	3.57388	4.19426	3.45906	3.6369
sp|Q9CVB6|ARPC2_MOUSE	sp|Q9CVB6|ARPC2_MOUSE	2	-2.43925	-2.00895	sp|Q9CVB6|ARPC2_MOUSE	0.430298	-0.341114	1.20171	-2.2241	0.239965	0.393677	7921300	5355700	9233800	16596000	3041000	8068700	11813000	14401000	-2.40725	-2.3008	-3.22362	-1.82531	-1.9177	-2.23151	-2.2171	-1.66948
sp|O35085|ARX_MOUSE	sp|O35085|ARX_MOUSE	2	-1.05948	-0.607426	sp|O35085|ARX_MOUSE	0.452049	-0.365712	1.26981	-0.801162	0.239757	0.393677	22957000	10552000	44530000	NA	11627000	25255000	28013000	22085000	-0.883134	-1.3917	-0.903597	NA	0.029648	-0.516492	-0.896481	-1.04638
sp|Q8R0A0|T2FB_MOUSE	sp|Q8R0A0|T2FB_MOUSE	4	-0.897943	-0.216928	sp|Q8R0A0|T2FB_MOUSE	0.681015	-0.536068	1.8981	-0.557436	0.238609	0.393677	52928000	24209000	32843000	11966000	9362500	46389000	38367000	30734000	0.313321	-0.27848	-1.35251	-2.2741	-0.284882	0.397417	-0.415428	-0.564819
sp|Q6Y5D8|RHG10_MOUSE	sp|Q6Y5D8|RHG10_MOUSE	10	-0.709849	0.0160554	sp|Q6Y5D8|RHG10_MOUSE	0.725904	-0.574723	2.02653	-0.346897	0.239721	0.393677	32905000	21640000	26893000	47042000	4627200	75756000	87764000	29749000	-0.367486	-0.428866	-1.64725	-0.395795	-1.3082	1.13459	0.850113	-0.612286
sp|P10852|4F2_MOUSE	sp|P10852|4F2_MOUSE	4	-2.6396	-1.69374	sp|P10852|4F2_MOUSE	0.945862	-0.749751	2.64148	-2.16667	0.239947	0.393677	6430800	5502800	7919800	13213000	640300	16076000	26324000	34226000	-2.70583	-2.26448	-3.44999	-2.13809	-4.17993	-1.19541	-0.991594	-0.408001
sp|O35690|PHX2B_MOUSE	sp|O35690|PHX2B_MOUSE	4	-2.83571	-2.12623	sp|O35690|PHX2B_MOUSE	0.709478	-0.646685	2.06564	-2.48097	0.240603	0.394148	4063800	5326400	NA	NA	2810900	8128000	NA	NA	-3.36325	-2.30816	NA	NA	-2.03195	-2.22051	NA	NA
sp|Q8BWZ3|NAA25_MOUSE	sp|Q8BWZ3|NAA25_MOUSE	21	1.86629	2.24356	sp|Q8BWZ3|NAA25_MOUSE	0.377266	-0.300753	1.05529	2.05492	0.241046	0.394573	203280000	124010000	202280000	266660000	41432000	201370000	205600000	226130000	2.24077	1.91151	1.32824	1.98463	1.87475	2.60401	2.1521	2.34337
sp|P14873|MAP1B_MOUSE	sp|P14873|MAP1B_MOUSE	98	7.18974	8.16113	sp|P14873|MAP1B_MOUSE	0.971388	-0.777755	2.72053	7.67543	0.241888	0.39565	8691900000	2859700000	35984000000	5168800000	1127500000	14782000000	21539000000	8598900000	7.62004	6.11835	8.96857	6.05199	6.67175	9.06112	9.26657	7.64506
sp|Q9QXN3|TRIP4_MOUSE	sp|Q9QXN3|TRIP4_MOUSE	9	0.445495	0.0505478	sp|Q9QXN3|TRIP4_MOUSE	-0.394947	-1.10718	0.317286	0.248021	0.242542	0.396417	55522000	41909000	120200000	82938000	6989400	46616000	68698000	46267000	0.381855	0.457189	0.560703	0.382234	-0.709329	0.404754	0.475505	0.0312614
sp|Q80V91|DTX3_MOUSE	sp|Q80V91|DTX3_MOUSE	3	-1.01835	-1.47496	sp|Q80V91|DTX3_MOUSE	-0.456618	-1.28113	0.36789	-1.24666	0.243104	0.396732	12143000	10454000	62182000	44806000	4051700	12704000	17138000	19854000	-1.79535	-1.4042	-0.411214	-0.462613	-1.50105	-1.54925	-1.648	-1.20156
sp|Q5XG71|UTP20_MOUSE	sp|Q5XG71|UTP20_MOUSE	5	-3.33589	-2.37372	sp|Q5XG71|UTP20_MOUSE	0.962174	-0.813252	2.7376	-2.8548	0.242934	0.396732	NA	1175000	24096000	3755300	NA	10694000	14887000	4244600	NA	-4.33429	-1.80919	-3.86418	NA	-1.80812	-1.86336	-3.44967
sp|Q78HU3|MB12A_MOUSE	sp|Q78HU3|MB12A_MOUSE	4	-0.739651	-1.22555	sp|Q78HU3|MB12A_MOUSE	-0.485904	-1.36532	0.393508	-0.982603	0.244112	0.398073	18409000	19913000	41496000	53816000	3455000	10694000	27994000	32931000	-1.19937	-0.540361	-1.00766	-0.211212	-1.73237	-1.80812	-0.897519	-0.464207
sp|Q9ESU6|BRD4_MOUSE	sp|Q9ESU6|BRD4_MOUSE	3	-1.97637	-3.09553	sp|Q9ESU6|BRD4_MOUSE	-1.11917	-3.14957	0.911236	-2.53595	0.245166	0.398507	9830300	5310000	31702000	13679000	328340	15581000	22218000	1752100	-2.09799	-2.31229	-1.40465	-2.09053	-5.14971	-1.24242	-1.25095	-4.73904
sp|E9Q8D0|DJC21_MOUSE	sp|E9Q8D0|DJC21_MOUSE	8	1.1023	0.688742	sp|E9Q8D0|DJC21_MOUSE	-0.413561	-1.16352	0.3364	0.895522	0.244975	0.398507	88829000	64937000	160030000	165150000	10437000	77814000	77076000	93453000	1.05496	1.04424	0.982749	1.32725	-0.127129	1.17488	0.6515	1.05571
sp|Q9R099|TBL2_MOUSE	sp|Q9R099|TBL2_MOUSE	8	0.835727	1.2068	sp|Q9R099|TBL2_MOUSE	0.371068	-0.302915	1.04505	1.02126	0.245678	0.398507	72846000	49767000	179930000	106780000	17668000	105010000	130260000	97035000	0.770835	0.687567	1.15559	0.728922	0.637204	1.62539	1.45406	1.11052
sp|Q9CZT6|CMS1_MOUSE	sp|Q9CZT6|CMS1_MOUSE	8	1.90248	2.28916	sp|Q9CZT6|CMS1_MOUSE	0.386679	-0.314792	1.08815	2.09582	0.245137	0.398507	188170000	122950000	323770000	195380000	42376000	126550000	328890000	247120000	2.13013	1.90001	2.02188	1.55789	1.90746	1.90584	2.87061	2.47272
sp|Q91XD6|VPS36_MOUSE	sp|Q91XD6|VPS36_MOUSE	3	-2.78176	-2.30894	sp|Q91XD6|VPS36_MOUSE	0.472819	-0.384809	1.33045	-2.54535	0.245082	0.398507	9782300	3508600	8622600	7981900	1342400	11024000	11302000	10839000	-2.105	-2.86779	-3.32461	-2.82964	-3.10505	-1.76244	-2.28474	-2.08354
sp|Q8K3A2|TRPT1_MOUSE	sp|Q8K3A2|TRPT1_MOUSE	2	-2.24811	-1.62099	sp|Q8K3A2|TRPT1_MOUSE	0.627122	-0.51123	1.76547	-1.93455	0.245405	0.398507	9692900	6891200	14863000	10999000	8543500	10739000	22470000	5658800	-2.11815	-1.96287	-2.52169	-2.38972	-0.417801	-1.80181	-1.2337	-3.03063
zz|Y-FGCZCont00286|;zz|Y-FGCZCont00161|;zz|Y-FGCZCont00127|;CON__P13645;zz|Y-FGCZCont00031|;zz|Y-FGCZCont00046|;zz|Y-FGCZCont00159|	zz|Y-FGCZCont00286|	26	4.79025	5.96645	zz|Y-FGCZCont00286|	1.17619	-0.959273	3.31166	5.37835	0.245495	0.398507	1087000000	1461700000	4695500000	713270000	3589000000	445750000	1266000000	4756800000	4.64223	5.21867	5.96553	3.33458	8.35298	3.79835	4.93214	6.78232
sp|Q9JLV5|CUL3_MOUSE	sp|Q9JLV5|CUL3_MOUSE	15	1.36184	0.926477	sp|Q9JLV5|CUL3_MOUSE	-0.435362	-1.22889	0.358165	1.14416	0.247209	0.400688	120750000	99854000	143290000	188920000	19309000	98124000	58106000	102960000	1.49471	1.62108	0.819816	1.51175	0.766165	1.52345	0.219398	1.19689
sp|Q5SSI6|UTP18_MOUSE	sp|Q5SSI6|UTP18_MOUSE	5	-1.77037	-0.931968	sp|Q5SSI6|UTP18_MOUSE	0.838405	-0.708817	2.38563	-1.29128	0.248398	0.402008	12984000	13267000	NA	9952300	2046100	39259000	48290000	18332000	-1.69944	-1.08475	NA	-2.52693	-2.49306	0.146586	-0.0636159	-1.31778
sp|Q8C1E7|T120A_MOUSE	sp|Q8C1E7|T120A_MOUSE	2	-4.65864	-3.51059	sp|Q8C1E7|T120A_MOUSE	1.14805	-1.08737	3.38347	-3.7976	0.248228	0.402008	NA	922490	NA	NA	NA	1549200	7252000	6377100	NA	-4.65864	NA	NA	NA	-4.71192	-2.96335	-2.85649
sp|Q8CGF7|TCRG1_MOUSE	sp|Q8CGF7|TCRG1_MOUSE	25	3.24038	3.67015	sp|Q8CGF7|TCRG1_MOUSE	0.429771	-0.358684	1.21822	3.45527	0.250072	0.404108	621430000	330740000	795700000	401400000	127840000	538360000	641940000	405480000	3.84133	3.22657	3.34785	2.54578	3.51076	4.08208	3.89346	3.19432
sp|Q8VDP4|CCAR2_MOUSE	sp|Q8VDP4|CCAR2_MOUSE	22	1.70512	2.26983	sp|Q8VDP4|CCAR2_MOUSE	0.56471	-0.471275	1.60069	1.98748	0.25006	0.404108	77255000	101300000	250740000	442710000	32927000	138590000	238760000	383990000	0.855006	1.64035	1.64494	2.68019	1.54113	2.04244	2.38079	3.11497
sp|Q9DB98|LENG1_MOUSE	sp|Q9DB98|LENG1_MOUSE	2	-1.11999	-1.73661	sp|Q9DB98|LENG1_MOUSE	-0.616624	-1.75184	0.518592	-1.4283	0.251612	0.404799	11917000	18395000	36075000	35117000	1991700	25032000	9399000	18333000	-1.82226	-0.64666	-1.2141	-0.796924	-2.53219	-0.529823	-2.56673	-1.3177
sp|Q6ZWN5|RS9_MOUSE	sp|Q6ZWN5|RS9_MOUSE	11	5.31888	4.84811	sp|Q6ZWN5|RS9_MOUSE	-0.470764	-1.3362	0.394676	5.0835	0.250979	0.404799	2019900000	1460700000	3511200000	2385500000	176590000	1536700000	1480700000	1051100000	5.52975	5.21776	5.53693	4.99107	3.97983	5.65857	5.17173	4.58233
sp|Q6QI06|RICTR_MOUSE	sp|Q6QI06|RICTR_MOUSE	3	-2.16591	-2.59787	sp|Q6QI06|RICTR_MOUSE	-0.431957	-1.22746	0.363545	-2.38189	0.251757	0.404799	10375000	6370500	18761000	10945000	3303200	7117000	7921500	4559400	-2.02074	-2.06819	-2.17824	-2.39647	-1.79761	-2.42016	-2.8283	-3.34541
sp|Q7TPM6|FSD1_MOUSE	sp|Q7TPM6|FSD1_MOUSE	8	0.0943828	-0.269992	sp|Q7TPM6|FSD1_MOUSE	-0.364374	-1.03467	0.305918	-0.0878044	0.251266	0.404799	57184000	26033000	93505000	60269000	6337000	31118000	50256000	44574000	0.424101	-0.181101	0.190361	-0.0558308	-0.85161	-0.202713	-0.00258292	-0.0230603
sp|P51432|PLCB3_MOUSE	sp|P51432|PLCB3_MOUSE	28	1.98012	2.30051	sp|P51432|PLCB3_MOUSE	0.320389	-0.269731	0.91051	2.14031	0.25182	0.404799	203310000	135740000	249070000	271980000	59847000	190650000	192750000	207510000	2.24098	2.03267	1.63509	2.01174	2.4087	2.52179	2.05339	2.21815
sp|Q9CWL8|CTBL1_MOUSE	sp|Q9CWL8|CTBL1_MOUSE	14	0.711321	1.05054	sp|Q9CWL8|CTBL1_MOUSE	0.339223	-0.284725	0.963172	0.880932	0.251211	0.404799	83900000	50730000	133290000	86864000	26726000	72563000	119140000	67265000	0.973195	0.713259	0.713136	0.445692	1.23816	1.06987	1.31758	0.576561
sp|Q8BP48|MAP11_MOUSE	sp|Q8BP48|MAP11_MOUSE	2	-2.13112	-1.50864	sp|Q8BP48|MAP11_MOUSE	0.622483	-0.523871	1.76884	-1.81988	0.251747	0.404799	8656300	3015900	25208000	22121000	1802400	24412000	22536000	15518000	-2.28016	-3.07064	-1.74266	-1.43103	-2.6772	-0.567519	-1.22922	-1.56062
sp|P54116|STOM_MOUSE	sp|P54116|STOM_MOUSE	5	-1.31814	-0.985469	sp|P54116|STOM_MOUSE	0.332671	-0.280365	0.945707	-1.1518	0.252031	0.404835	23736000	9209800	30828000	22344000	6562800	16252000	24653000	24924000	-0.835337	-1.57408	-1.44588	-1.41727	-0.800773	-1.17905	-1.0919	-0.870158
sp|Q9JIH2|NUP50_MOUSE	sp|Q9JIH2|NUP50_MOUSE	4	-4.28385	-2.80847	sp|Q9JIH2|NUP50_MOUSE	1.47538	-1.30803	4.25879	-3.54616	0.252464	0.405227	1555500	NA	935430	20841000	NA	2965000	10877000	9053600	-4.73877	NA	-6.59997	-1.51281	NA	-3.73624	-2.34336	-2.34582
sp|P60824|CIRBP_MOUSE	sp|P60824|CIRBP_MOUSE	6	0.950746	1.33615	sp|P60824|CIRBP_MOUSE	0.385402	-0.326294	1.0971	1.14345	0.252956	0.405712	90185000	88751000	107470000	118140000	22297000	108630000	108140000	128850000	1.07666	1.46306	0.395625	0.867637	0.975081	1.67634	1.16942	1.52375
sp|Q6PE01|SNR40_MOUSE	sp|Q6PE01|SNR40_MOUSE	4	-0.515404	-1.08303	sp|Q6PE01|SNR40_MOUSE	-0.567626	-1.61669	0.481441	-0.799217	0.253322	0.4058	18812000	32608000	66776000	37470000	2278200	26594000	31334000	25601000	-1.16836	0.120784	-0.306105	-0.707939	-2.33704	-0.438843	-0.72513	-0.831105
sp|Q3U186|SYRM_MOUSE	sp|Q3U186|SYRM_MOUSE	16	1.94348	1.56623	sp|Q3U186|SYRM_MOUSE	-0.377254	-1.07489	0.320378	1.75486	0.253578	0.4058	243980000	91245000	327570000	221890000	43036000	106580000	131150000	104810000	2.50217	1.50021	2.03909	1.73246	1.9299	1.6477	1.46447	1.22284
sp|Q60598|SRC8_MOUSE	sp|Q60598|SRC8_MOUSE	4	-2.40187	-1.73719	sp|Q60598|SRC8_MOUSE	0.664676	-0.5644	1.89375	-2.06953	0.253554	0.4058	5518200	3554400	12886000	28160000	2468500	11672000	9660200	31546000	-2.92505	-2.8504	-2.73217	-1.09985	-2.22055	-1.67659	-2.52481	-0.526819
sp|Q5RJI5|BRSK1_MOUSE	sp|Q5RJI5|BRSK1_MOUSE	2	-2.72477	-3.25976	sp|Q5RJI5|BRSK1_MOUSE	-0.534986	-1.54164	0.471664	-2.95405	0.256895	0.410617	3782600	2695500	15661000	17312000	NA	3979700	6138300	4811200	-3.46596	-3.2212	-2.44457	-1.76736	NA	-3.29385	-3.21836	-3.26708
sp|Q9EQI8|RM46_MOUSE	sp|Q9EQI8|RM46_MOUSE	5	0.201892	-0.181775	sp|Q9EQI8|RM46_MOUSE	-0.383667	-1.09882	0.331484	0.0100587	0.257093	0.410617	47005000	27652000	117880000	74363000	10709000	40516000	52437000	24525000	0.143332	-0.10022	0.531963	0.232494	-0.089773	0.193957	0.0623915	-0.893674
sp|Q9D1R9|RL34_MOUSE	sp|Q9D1R9|RL34_MOUSE	3	1.35245	2.09415	sp|Q9D1R9|RL34_MOUSE	0.7417	-0.641034	2.12443	1.7233	0.257162	0.410617	53276000	70566000	251230000	331580000	14810000	202160000	341160000	244820000	0.322708	1.15569	1.64782	2.2836	0.380994	2.60989	2.92663	2.45909
sp|Q9CQU3|RER1_MOUSE	sp|Q9CQU3|RER1_MOUSE	2	-2.42741	-1.9599	sp|Q9CQU3|RER1_MOUSE	0.467512	-0.404555	1.33958	-2.19365	0.257414	0.410714	10364000	7826000	7653400	10960000	2515700	10191000	16226000	11211000	-2.02226	-1.79234	-3.50044	-2.39459	-2.19305	-1.88053	-1.73164	-2.03437
sp|Q99J47|DRS7B_MOUSE	sp|Q99J47|DRS7B_MOUSE	4	-0.669758	-1.1276	sp|Q99J47|DRS7B_MOUSE	-0.457841	-1.31498	0.399293	-0.898679	0.259024	0.412306	26168000	16187000	60868000	37071000	4636000	24872000	34981000	10653000	-0.695619	-0.818078	-0.442709	-0.722628	-1.30544	-0.539461	-0.556737	-2.10876
sp|Q9CYI4|LUC7L_MOUSE	sp|Q9CYI4|LUC7L_MOUSE	7	-0.0642404	0.3043	sp|Q9CYI4|LUC7L_MOUSE	0.368541	-0.32233	1.05941	0.12003	0.259615	0.412306	36724000	33074000	61107000	75338000	13141000	42489000	46707000	81651000	-0.210205	0.139807	-0.43693	0.250367	0.207384	0.265424	-0.114593	0.858986
sp|P61979|HNRPK_MOUSE	sp|P61979|HNRPK_MOUSE	23	7.17951	7.55929	sp|P61979|HNRPK_MOUSE	0.379782	-0.330743	1.09031	7.3694	0.258729	0.412306	7124200000	4406200000	12784000000	12309000000	1435500000	6981800000	8762000000	7218800000	7.33516	6.69787	7.4425	7.24252	7.02242	7.93368	7.89093	7.39013
sp|Q8VDJ3|VIGLN_MOUSE	sp|Q8VDJ3|VIGLN_MOUSE	60	6.67887	7.08894	sp|Q8VDJ3|VIGLN_MOUSE	0.410078	-0.358581	1.17874	6.8839	0.259569	0.412306	6736800000	3867200000	8469300000	5361100000	1717800000	4227500000	6360700000	3897500000	7.25507	6.52295	6.83533	6.10211	7.2831	7.17961	7.40107	6.49198
sp|Q924T2|RT02_MOUSE	sp|Q924T2|RT02_MOUSE	4	0.210416	0.642876	sp|Q924T2|RT02_MOUSE	0.43246	-0.378494	1.24341	0.426646	0.259757	0.412306	87266000	25001000	96100000	54923000	23513000	41806000	88826000	59989000	1.02954	-0.235325	0.230728	-0.183275	1.05218	0.241066	0.868509	0.409743
sp|B2RQC6|PYR1_MOUSE	sp|B2RQC6|PYR1_MOUSE	7	-1.18453	-0.590233	sp|B2RQC6|PYR1_MOUSE	0.594297	-0.519993	1.70859	-0.887382	0.2597	0.412306	8311200	18626000	31360000	48670000	5632000	26900000	23675000	53297000	-2.33843	-0.62993	-1.42065	-0.349115	-1.02286	-0.421647	-1.15381	0.237384
sp|P12382|PFKAL_MOUSE	sp|P12382|PFKAL_MOUSE	12	-0.51631	0.464195	sp|P12382|PFKAL_MOUSE	0.980505	-0.856161	2.81717	-0.0260578	0.259276	0.412306	64771000	75901000	10410000	33190000	21572000	57831000	54226000	48078000	0.602549	1.25339	-3.04682	-0.874359	0.927084	0.728782	0.113701	0.0872116
zz|Y-FGCZCont00258|;zz|Y-FGCZCont00273|;CON__Q9U6Y5	zz|Y-FGCZCont00258|	2	-1.35947	-0.770805	zz|Y-FGCZCont00258|	0.588667	-0.516335	1.69367	-1.06514	0.26021	0.41272	13190000	20576000	26065000	19973000	7528200	37321000	12938000	32705000	-1.67689	-0.496454	-1.69336	-1.57118	-0.601501	0.0704952	-2.07797	-0.474242
sp|Q9D0D5|T2EA_MOUSE	sp|Q9D0D5|T2EA_MOUSE	10	2.07383	2.40506	sp|Q9D0D5|T2EA_MOUSE	0.331229	-0.292605	0.955064	2.23945	0.261692	0.414495	242120000	130470000	317100000	238820000	48683000	218270000	221590000	255190000	2.49121	1.97959	1.99118	1.83335	2.10892	2.72514	2.26665	2.51954
sp|Q9CZ91|SRFB1_MOUSE	sp|Q9CZ91|SRFB1_MOUSE	3	-2.38133	-1.78178	sp|Q9CZ91|SRFB1_MOUSE	0.599548	-0.541006	1.7401	-2.03873	0.261715	0.414495	7711900	NA	31700000	5691700	3138800	17606000	11456000	12022000	-2.44562	NA	-1.40474	-3.29363	-1.87174	-1.05877	-2.26404	-1.93259
sp|Q9DB77|QCR2_MOUSE	sp|Q9DB77|QCR2_MOUSE	5	-1.11992	-0.575654	sp|Q9DB77|QCR2_MOUSE	0.544263	-0.481992	1.57052	-0.847786	0.26221	0.414972	32323000	6452600	44876000	27280000	12265000	12813000	41547000	30420000	-0.393047	-2.05103	-0.892183	-1.14341	0.107214	-1.5364	-0.293642	-0.579783
sp|P61290|PSME3_MOUSE	sp|P61290|PSME3_MOUSE	2	-6.39571	-5.54733	sp|P61290|PSME3_MOUSE	0.848384	-0.861998	2.55877	-5.75943	0.262772	0.415249	489190	NA	NA	NA	414020	618880	1182000	NA	-6.39571	NA	NA	NA	-4.81304	-6.09109	-5.73786	NA
sp|Q9CR57|RL14_MOUSE	sp|Q9CR57|RL14_MOUSE	3	1.24724	2.11796	sp|Q9CR57|RL14_MOUSE	0.870722	-0.772659	2.5141	1.6826	0.262632	0.415249	85768000	74099000	192820000	188050000	8448800	223600000	438180000	316870000	1.00474	1.22118	1.25761	1.50542	-0.433986	2.7614	3.30942	2.835
sp|Q91VR5|DDX1_MOUSE	sp|Q91VR5|DDX1_MOUSE	25	5.19542	4.77075	sp|Q91VR5|DDX1_MOUSE	-0.424675	-1.22752	0.378167	4.98309	0.263365	0.415575	1528500000	1074300000	3715000000	2829400000	171360000	1216400000	1138400000	1468800000	5.13047	4.80587	5.62013	5.22522	3.93618	5.30725	4.76965	5.06992
sp|Q810D6|GRWD1_MOUSE	sp|Q810D6|GRWD1_MOUSE	6	0.318737	0.647957	sp|Q810D6|GRWD1_MOUSE	0.32922	-0.29302	0.95146	0.483347	0.263261	0.415575	55842000	43845000	69625000	98031000	18740000	55904000	72399000	70041000	0.390086	0.517729	-0.244495	0.611629	0.722734	0.677845	0.555758	0.635491
sp|Q8R5J9|PRAF3_MOUSE	sp|Q8R5J9|PRAF3_MOUSE	2	-2.78034	-2.34677	sp|Q8R5J9|PRAF3_MOUSE	0.433569	-0.387263	1.2544	-2.56356	0.264004	0.416277	7983500	3663200	8000700	10296000	2681300	9409500	12380000	5246900	-2.39605	-2.80998	-3.435	-2.48034	-2.10049	-2.00046	-2.1454	-3.14075
sp|Q9WTR1|TRPV2_MOUSE	sp|Q9WTR1|TRPV2_MOUSE	2	-2.2476	-2.89382	sp|Q9WTR1|TRPV2_MOUSE	-0.646215	-1.87074	0.578314	-2.57071	0.264411	0.416612	10003000	3239000	34834000	8923200	742170	3720400	15734000	8511000	-2.07304	-2.97497	-1.26572	-2.67669	-3.96556	-3.39511	-1.77873	-2.43588
sp|Q8VDP6|CDIPT_MOUSE	sp|Q8VDP6|CDIPT_MOUSE	2	-0.865698	-1.42111	sp|Q8VDP6|CDIPT_MOUSE	-0.555407	-1.61043	0.499621	-1.1434	0.2655	0.416836	15242000	11008000	50239000	65946000	8209000	13785000	19036000	9376400	-1.46978	-1.33498	-0.725714	0.0676797	-0.475794	-1.4265	-1.48736	-2.29477
sp|Q5F2E8|TAOK1_MOUSE	sp|Q5F2E8|TAOK1_MOUSE	12	1.02722	0.55962	sp|Q5F2E8|TAOK1_MOUSE	-0.4676	-1.3553	0.420102	0.79342	0.265233	0.416836	93739000	72972000	114330000	160650000	8799900	61098000	68538000	112810000	1.13203	1.20063	0.486871	1.28935	-0.374866	0.811381	0.471939	1.33003
sp|Q9D6Z1|NOP56_MOUSE	sp|Q9D6Z1|NOP56_MOUSE	7	-1.06329	-0.586438	sp|Q9D6Z1|NOP56_MOUSE	0.476849	-0.428691	1.38239	-0.824863	0.265371	0.416836	16848000	15599000	67098000	17403000	5139900	36048000	41481000	24212000	-1.32629	-0.867681	-0.299011	-1.76017	-1.15562	0.0183323	-0.296074	-0.912392
sp|Q62191|RO52_MOUSE	sp|Q62191|RO52_MOUSE	4	-2.36268	-1.60203	sp|Q62191|RO52_MOUSE	0.760652	-0.718098	2.2394	-1.85558	0.265524	0.416836	13859000	2908300	NA	NA	1803500	11981000	26609000	21006000	-1.60602	-3.11934	NA	NA	-2.67631	-1.63732	-0.975124	-1.11937
sp|Q4V9W2|SR1IP_MOUSE	sp|Q4V9W2|SR1IP_MOUSE	2	-4.5803	-3.55563	sp|Q4V9W2|SR1IP_MOUSE	1.02467	-0.940107	2.98945	-3.99477	0.26521	0.416836	680890	NA	5009100	4253500	2687800	7058100	1965200	1759900	-5.92211	NA	-4.12553	-3.69326	-2.09697	-2.43265	-4.96032	-4.73257
sp|Q8CB77|ELOA1_MOUSE	sp|Q8CB77|ELOA1_MOUSE	12	1.19375	1.61782	sp|Q8CB77|ELOA1_MOUSE	0.424067	-0.38299	1.23113	1.40579	0.26634	0.417811	112970000	56808000	236000000	125920000	22377000	156720000	190030000	105480000	1.39931	0.864957	1.5556	0.955141	0.980282	2.22722	2.03165	1.23213
sp|Q99LM2|CK5P3_MOUSE	sp|Q99LM2|CK5P3_MOUSE	12	-0.208817	0.768631	sp|Q99LM2|CK5P3_MOUSE	0.977448	-0.885927	2.84082	0.279907	0.267098	0.418694	30514000	24078000	79922000	61286000	2916400	65550000	290230000	123040000	-0.475541	-0.285754	-0.0411024	-0.0328713	-1.97845	0.917096	2.67936	1.45652
sp|Q9D6T0|NOSIP_MOUSE	sp|Q9D6T0|NOSIP_MOUSE	4	-1.50233	-2.12295	sp|Q9D6T0|NOSIP_MOUSE	-0.620624	-1.80488	0.563635	-1.81264	0.267521	0.418746	7080700	10636000	33930000	36185000	1061200	13909000	14558000	13769000	-2.56794	-1.38107	-1.3045	-0.755818	-3.44635	-1.41304	-1.89754	-1.73488
sp|Q62432|SMAD2_MOUSE	sp|Q62432|SMAD2_MOUSE	3	-0.991931	0.779821	sp|Q62432|SMAD2_MOUSE	1.77175	-1.60809	5.1516	-0.106055	0.267394	0.418746	24840000	11784000	38003000	34619000	5970800	19803000	20512000	3445800000	-0.770219	-1.24366	-1.13732	-0.816521	-0.93804	-0.882019	-1.37314	6.31249
sp|Q3UJB9|EDC4_MOUSE	sp|Q3UJB9|EDC4_MOUSE	13	1.14891	-0.409341	sp|Q3UJB9|EDC4_MOUSE	-1.55825	-4.54043	1.42393	0.369785	0.268837	0.420437	153340000	58204000	241410000	76545000	1999500	40474000	617780000	5256700	1.83695	0.897502	1.58902	0.272175	-2.52651	0.192398	3.83479	-3.13804
sp|P43274|H14_MOUSE	sp|P43274|H14_MOUSE	4	-0.38907	0.361123	sp|P43274|H14_MOUSE	0.750193	-0.686027	2.18641	-0.0139734	0.268994	0.420437	28717000	25311000	85631000	34140000	5604500	154990000	81123000	32894000	-0.562479	-0.218805	0.0606416	-0.835638	-1.02997	2.21054	0.729769	-0.465845
sp|Q8VC03|EMAL3_MOUSE	sp|Q8VC03|EMAL3_MOUSE	2	-1.78831	-2.1266	sp|Q8VC03|EMAL3_MOUSE	-0.338294	-0.98686	0.310272	-1.95745	0.269624	0.421116	12910000	5200500	29438000	19680000	2384000	7333300	14044000	12230000	-1.70762	-2.34023	-1.51391	-1.59146	-2.27113	-2.37516	-1.95252	-1.90759
sp|P46662|MERL_MOUSE	sp|P46662|MERL_MOUSE	5	-0.930914	-0.512712	sp|P46662|MERL_MOUSE	0.418202	-0.385293	1.2217	-0.721813	0.270591	0.422318	31527000	21680000	31816000	21515000	9650800	30575000	26125000	30465000	-0.428762	-0.42639	-1.39936	-1.46914	-0.240845	-0.229172	-1.0032	-0.577629
sp|Q8BG30|NELFA_MOUSE	sp|Q8BG30|NELFA_MOUSE	8	0.911079	1.65026	sp|Q8BG30|NELFA_MOUSE	0.739181	-0.682001	2.16036	1.28067	0.270902	0.422497	39325000	89346000	119270000	222340000	10650000	145530000	182130000	272700000	-0.11219	1.47202	0.54925	1.73524	-0.0977947	2.11588	1.96671	2.61625
sp|Q91VH2|SNX9_MOUSE	sp|Q91VH2|SNX9_MOUSE	12	1.53732	1.93379	sp|Q91VH2|SNX9_MOUSE	0.396474	-0.367168	1.16012	1.73555	0.271703	0.423438	163400000	92587000	229720000	148960000	72989000	130560000	129470000	139620000	1.92796	1.51978	1.51583	1.18569	2.69695	1.95272	1.44476	1.64073
sp|P57746|VATD_MOUSE	sp|P57746|VATD_MOUSE	10	1.92327	2.22202	sp|P57746|VATD_MOUSE	0.298745	-0.278124	0.875613	2.07265	0.272841	0.424595	190010000	146820000	277760000	203730000	52695000	171320000	221820000	182980000	2.14407	2.13786	1.79586	1.61531	2.22391	2.3611	2.26823	2.03483
sp|Q80Y44|DDX10_MOUSE	sp|Q80Y44|DDX10_MOUSE	2	-3.56511	-2.75124	sp|Q80Y44|DDX10_MOUSE	0.813878	-0.757085	2.38484	-3.15818	0.272665	0.424595	1870200	4436300	9705200	3203800	5817600	5302800	2860800	6717400	-4.47486	-2.55329	-3.1502	-4.08211	-0.975782	-2.86243	-4.386	-2.78073
sp|Q6IRU2|TPM4_MOUSE	sp|Q6IRU2|TPM4_MOUSE	5	-3.57738	-2.11321	sp|Q6IRU2|TPM4_MOUSE	1.46418	-1.43931	4.36766	-2.60126	0.27424	0.426463	NA	NA	2180600	16870000	1502400	2851800	17797000	41527000	NA	NA	-5.35192	-1.80285	-2.94154	-3.79474	-1.59029	-0.12624
sp|Q9D0F6|RFC5_MOUSE	sp|Q9D0F6|RFC5_MOUSE	7	0.389185	-0.0450993	sp|Q9D0F6|RFC5_MOUSE	-0.434284	-1.2778	0.409236	0.172043	0.275473	0.42807	62723000	30891000	144800000	68343000	7093400	58012000	57840000	33520000	0.556528	0.0482694	0.835274	0.116666	-0.687883	0.733479	0.212381	-0.438374
sp|Q62187|TTF1_MOUSE	sp|Q62187|TTF1_MOUSE	2	-2.88361	-1.79777	sp|Q62187|TTF1_MOUSE	1.08583	-1.04615	3.21782	-2.26313	0.275738	0.428173	14004000	NA	7332400	4910900	12293000	3386000	29267000	6040800	-1.59112	NA	-3.56363	-3.49608	0.110525	-3.53667	-0.829504	-2.93544
sp|Q91VY9|ZN622_MOUSE	sp|Q91VY9|ZN622_MOUSE	4	-0.792039	-1.32549	sp|Q91VY9|ZN622_MOUSE	-0.533453	-1.57093	0.504024	-1.05877	0.276053	0.428351	15096000	18090000	44472000	57936000	1991100	20564000	23526000	26505000	-1.48357	-0.669073	-0.905519	-0.109998	-2.53262	-0.825341	-1.16346	-0.780537
sp|Q80XI3|IF4G3_MOUSE	sp|Q80XI3|IF4G3_MOUSE	22	1.79547	1.45504	sp|Q80XI3|IF4G3_MOUSE	-0.340432	-1.00394	0.323072	1.62525	0.277017	0.429537	145830000	87299000	370670000	225490000	22690000	99695000	165510000	122660000	1.76502	1.44095	2.22137	1.75454	1.00045	1.54733	1.82036	1.45201
sp|Q8BJ90|ZN771_MOUSE	sp|Q8BJ90|ZN771_MOUSE	3	-1.46241	-0.991465	sp|Q8BJ90|ZN771_MOUSE	0.47095	-0.44741	1.38931	-1.22694	0.27725	0.429588	10719000	12203000	29379000	26914000	2811900	29725000	25932000	29022000	-1.97402	-1.19682	-1.51687	-1.16194	-2.03143	-0.271549	-1.01454	-0.648339
sp|Q6RHR9|MAGI1_MOUSE	sp|Q6RHR9|MAGI1_MOUSE	2	-3.74735	-2.46714	sp|Q6RHR9|MAGI1_MOUSE	1.28021	-1.32656	3.88698	-2.97922	0.277945	0.430354	2271500	2544900	NA	NA	NA	4484500	3699700	37002000	-4.19642	-3.29828	NA	NA	NA	-3.11435	-3.99271	-0.29436
zz|Y-FGCZCont00375|;CON__P02662;zz|Y-FGCZCont00124|	zz|Y-FGCZCont00375|	2	-3.42073	-2.33802	zz|Y-FGCZCont00375|	1.0827	-1.05744	3.22285	-2.80204	0.278731	0.431259	NA	2847700	8101700	4238500	11857000	1569100	12078000	7955300	NA	-3.14757	-3.4165	-3.69811	0.0580905	-4.69274	-2.18317	-2.53427
sp|Q9Z1D1|EIF3G_MOUSE	sp|Q9Z1D1|EIF3G_MOUSE	9	1.31999	0.962324	sp|Q9Z1D1|EIF3G_MOUSE	-0.357666	-1.05911	0.343778	1.14116	0.279819	0.432631	104010000	84968000	288290000	107930000	24805000	82392000	82159000	73688000	1.28095	1.40466	1.85073	0.74362	1.12986	1.26081	0.749177	0.709457
sp|Q8R010|AIMP2_MOUSE	sp|Q8R010|AIMP2_MOUSE	9	3.43475	2.80583	sp|Q8R010|AIMP2_MOUSE	-0.628929	-1.86309	0.605231	3.12029	0.280084	0.432728	468930000	276860000	1942700000	432660000	34321000	267050000	568350000	328250000	3.43802	2.98819	4.66413	2.64868	1.60134	3.02831	3.70724	2.88642
sp|Q99K43|PRC1_MOUSE	sp|Q99K43|PRC1_MOUSE	3	-1.4938	-2.22485	sp|Q99K43|PRC1_MOUSE	-0.731049	-2.16763	0.705537	-1.85932	0.280722	0.433403	19405000	7531100	58176000	10164000	2222100	14565000	21522000	3153300	-1.1239	-1.84383	-0.509413	-2.49805	-2.37324	-1.34377	-1.29963	-3.88274
sp|Q3THE2|ML12B_MOUSE	sp|Q3THE2|ML12B_MOUSE	6	-0.203646	1.0444	sp|Q3THE2|ML12B_MOUSE	1.24805	-1.20697	3.70307	0.420379	0.281177	0.433792	47039000	4414400	39430000	443920000	15732000	34231000	72688000	408880000	0.144368	-2.55992	-1.08297	2.68393	0.468687	-0.0594047	0.561851	3.20649
sp|P25976|UBF1_MOUSE	sp|P25976|UBF1_MOUSE	19	3.88265	3.4724	sp|P25976|UBF1_MOUSE	-0.410254	-1.21769	0.397183	3.67753	0.281419	0.433855	777090000	559670000	1532900000	611170000	112530000	506160000	540780000	341360000	4.16151	3.93172	4.31476	3.12262	3.32554	3.98938	3.63119	2.94348
sp|P19253|RL13A_MOUSE	sp|P19253|RL13A_MOUSE	5	1.42844	2.0204	sp|P19253|RL13A_MOUSE	0.591955	-0.573788	1.7577	1.72442	0.281687	0.433956	82025000	65127000	264520000	269850000	16239000	156210000	331370000	245380000	0.940822	1.04816	1.72383	2.00095	0.514743	2.22232	2.8821	2.46242
sp|Q8BMC4|NOP9_MOUSE	sp|Q8BMC4|NOP9_MOUSE	4	-1.64967	-2.36557	sp|Q8BMC4|NOP9_MOUSE	-0.715898	-2.13076	0.698963	-2.00762	0.283297	0.436123	9094000	6281400	33619000	30640000	591620	15882000	13466000	11985000	-2.2095	-2.08708	-1.31807	-0.984044	-4.29475	-1.21366	-2.0168	-1.93708
sp|Q8CG47|SMC4_MOUSE	sp|Q8CG47|SMC4_MOUSE	19	1.766	1.35688	sp|Q8CG47|SMC4_MOUSE	-0.409122	-1.21891	0.400663	1.56144	0.283978	0.436857	155760000	138570000	278300000	167370000	16031000	132830000	141760000	115900000	1.85938	2.06033	1.79872	1.34557	0.496024	1.97863	1.58345	1.3694
sp|P26883|FKB1A_MOUSE	sp|P26883|FKB1A_MOUSE	2	-2.31636	-0.764076	sp|P26883|FKB1A_MOUSE	1.55229	-1.59881	4.70338	-1.2815	0.284594	0.437492	NA	2771900	30763000	NA	16488000	2275600	62329000	52454000	NA	-3.18374	-1.44899	NA	0.536838	-4.13399	0.326701	0.214151
sp|O08739|AMPD3_MOUSE	sp|O08739|AMPD3_MOUSE	16	1.5824	0.843377	sp|O08739|AMPD3_MOUSE	-0.739024	-2.21629	0.738239	1.21289	0.288439	0.442768	224640000	146450000	94364000	202560000	52244000	93466000	41865000	45090000	2.38388	2.13448	0.203846	1.6074	2.21143	1.45035	-0.281981	-0.00628833
sp|Q80UU9|PGRC2_MOUSE	sp|Q80UU9|PGRC2_MOUSE	2	-1.74136	-2.15285	sp|Q80UU9|PGRC2_MOUSE	-0.411491	-1.23373	0.410745	-1.94711	0.288269	0.442768	12513000	9301200	28565000	13645000	3869100	9057400	14739000	5369900	-1.75236	-1.56084	-1.5583	-2.09395	-1.56801	-2.05778	-1.87864	-3.10699
sp|Q8CH18|CCAR1_MOUSE	sp|Q8CH18|CCAR1_MOUSE	26	4.90338	5.29748	sp|Q8CH18|CCAR1_MOUSE	0.394094	-0.395182	1.18337	5.10043	0.289305	0.443502	1348000000	1035700000	2746700000	1974200000	229250000	1361600000	2112400000	2170900000	4.95047	4.75682	5.17482	4.73142	4.35878	5.47674	5.71515	5.63924
sp|Q9D1Q1|MPH6_MOUSE	sp|Q9D1Q1|MPH6_MOUSE	3	-3.05739	-2.24932	sp|Q9D1Q1|MPH6_MOUSE	0.808064	-0.849848	2.46598	-2.51868	0.28933	0.443502	3705000	4223700	NA	NA	862940	7599900	17203000	18724000	-3.49565	-2.61912	NA	NA	-3.74664	-2.32148	-1.64221	-1.28695
sp|P46978|STT3A_MOUSE	sp|P46978|STT3A_MOUSE	6	-1.21471	-0.733946	sp|P46978|STT3A_MOUSE	0.480766	-0.483124	1.44466	-0.974329	0.28979	0.443889	29324000	17096000	16703000	25576000	8472500	27149000	29071000	19096000	-0.532519	-0.744835	-2.34958	-1.23191	-0.429918	-0.407798	-0.839781	-1.25829
sp|Q6ZQL4|WDR43_MOUSE	sp|Q6ZQL4|WDR43_MOUSE	2	-3.30313	-4.33771	sp|Q6ZQL4|WDR43_MOUSE	-1.03458	-3.16287	1.0937	-3.64799	0.290507	0.444671	897510	3522800	14894000	11699000	NA	1507300	3874000	NA	-5.52646	-2.86237	-2.51862	-2.30507	NA	-4.75313	-3.9223	NA
sp|Q91VT4|CBR4_MOUSE	sp|Q91VT4|CBR4_MOUSE	5	-0.390546	-0.0774711	sp|Q91VT4|CBR4_MOUSE	0.313075	-0.318645	0.944796	-0.234009	0.292696	0.447383	41768000	21050000	52180000	46878000	10344000	25668000	55654000	50850000	-0.0258621	-0.465923	-0.669814	-0.400587	-0.140125	-0.492111	0.153457	0.168895
zz|Y-FGCZCont00180|;CON__P00761	zz|Y-FGCZCont00180|	9	4.18008	6.61822	zz|Y-FGCZCont00180|	2.43814	-2.48139	7.35768	5.39915	0.292684	0.447383	36825000	88861000	17788000000	15203000000	261740000	24539000000	314270000	26728000000	-0.206272	1.46472	7.92962	7.53224	4.55123	9.82295	2.80107	9.29764
sp|P07903|ERCC1_MOUSE	sp|P07903|ERCC1_MOUSE	2	-2.94364	-3.91024	sp|P07903|ERCC1_MOUSE	-0.966595	-3.06136	1.12816	-3.42694	0.293673	0.448557	NA	NA	14520000	5538100	NA	1273100	NA	6567900	NA	NA	-2.55612	-3.33116	NA	-5.00694	NA	-2.81353
sp|P54728|RD23B_MOUSE;sp|P54726|RD23A_MOUSE	sp|P54728|RD23B_MOUSE	2	-2.30768	-3.44704	sp|P54728|RD23B_MOUSE	-1.13936	-3.50503	1.22631	-3.06725	0.294647	0.449725	NA	NA	17082000	11752000	611530	8395200	1378000	12581000	NA	NA	-2.3165	-2.29886	-4.24669	-2.17189	-5.50321	-1.86636
sp|Q9CZN7|GLYM_MOUSE	sp|Q9CZN7|GLYM_MOUSE	18	4.67514	4.23561	sp|Q9CZN7|GLYM_MOUSE	-0.43953	-1.33253	0.453467	4.45537	0.295819	0.450678	1526100000	1038300000	1832500000	1374000000	122010000	962850000	1104600000	622930000	5.12822	4.76018	4.57801	4.23413	3.44298	4.95591	4.72355	3.81998
sp|Q9DB15|RM12_MOUSE	sp|Q9DB15|RM12_MOUSE	7	1.56471	1.8481	sp|Q9DB15|RM12_MOUSE	0.283387	-0.292382	0.859155	1.70641	0.295826	0.450678	138810000	84110000	276710000	172020000	35775000	113350000	202870000	162170000	1.69435	1.39106	1.79027	1.38317	1.66159	1.74026	2.13165	1.8589
sp|Q9JM52|MINK1_MOUSE	sp|Q9JM52|MINK1_MOUSE	18	-0.872243	-0.356898	sp|Q9JM52|MINK1_MOUSE	0.515345	-0.531878	1.56257	-0.614571	0.295902	0.450678	12992000	17038000	51397000	48677000	3943400	34116000	43621000	59442000	-1.69856	-0.749391	-0.69211	-0.348918	-1.54039	-0.0644627	-0.219138	0.396395
sp|Q3UM18|LSG1_MOUSE	sp|Q3UM18|LSG1_MOUSE	13	1.81747	1.25009	sp|Q3UM18|LSG1_MOUSE	-0.567381	-1.72465	0.58989	1.53378	0.297598	0.452618	147680000	75662000	203930000	518660000	11296000	89747000	157650000	164240000	1.78308	1.24916	1.34022	2.89743	-0.0122879	1.38932	1.74595	1.87739
sp|Q60605|MYL6_MOUSE	sp|Q60605|MYL6_MOUSE	5	1.18837	1.98254	sp|Q60605|MYL6_MOUSE	0.794168	-0.825249	2.41359	1.58545	0.297478	0.452618	111680000	47759000	77056000	494940000	45653000	77707000	105930000	537070000	1.38286	0.632356	-0.094954	2.8332	2.01561	1.17281	1.13784	3.60387
[truncated: 761 more rows]
