# Supplementary material for: A massively parallel reporter assay reveals focused and broadly encoded RNA localization signals in neurons
Source: Nucleic Acids Res. 2022 Sep 26;50(18):10643–64. doi: 10.1093/nar/gkac806 (PMC9561380; doi:10.1093/nar/gkac806)
Supplement: gkac806_Supplemental_Files [file gkac806_supplemental_files.zip › SupplementaryData_NAR_Final/SupplementaryTables/TableS12.xlsx]

## Sheet: Middleton_RBP_dendrite
Middleton et al.	Dendite vs Background
protein	binding_motif	Pval	Qval	target.hits	bkg.hits	target.seq.hits	bkg.seq.hits	target.seq.count	bkg.seq.count
PCBP1	CCCUUCCC	1.70298e-105	3.44002e-103	5502	5991	318	550	377	612
PCBP2	CCCUCCC	1.4514e-80	2.91731e-78	2320	2087	275	445	377	612
PCBP2	CCCCCCC	1.6288e-71	3.2576e-69	1389	1046	203	241	377	612
PCBP2	CCUCCCC	4.99825e-70	9.94653e-68	2207	2058	279	450	377	612
PCBP1	CCUUUCCC	3.27354e-49	6.48161e-47	4934	6213	320	566	377	612
PCBP1	CCUUACCC	2.35378e-46	4.63695e-44	3557	4258	311	550	377	612
HNRNPK	CCAGCCC	7.33398e-40	1.43746e-37	1209	1119	257	390	377	612
HNRNPK	CCAUCCC	1.31842e-34	2.57092e-32	1522	1597	277	436	377	612
HNRNPH2	GGGGGGG	6.4448e-32	1.25029e-29	1051	1007	182	264	377	612
PCBP1	CCUUCCC	1.01968e-31	1.96798e-29	1975	2269	279	475	377	612
PCBP2	CCUUCCC	1.01968e-31	1.96798e-29	1975	2269	279	475	377	612
HNRNPK	CCUACCC	3.05695e-30	5.83878e-28	1239	1275	250	410	377	612
PCBP1	CCUACCC	3.05695e-30	5.83878e-28	1239	1275	250	410	377	612
PCBP2	CCUACCC	3.05695e-30	5.83878e-28	1239	1275	250	410	377	612
PABPC1	AAAAAAA	7.05561e-28	1.32646e-25	3564	4689	220	467	377	612
PABPC4	AAAAAAA	7.05561e-28	1.32646e-25	3564	4689	220	467	377	612
SART3	AAAAAAA	7.05561e-28	1.32646e-25	3564	4689	220	467	377	612
HNRNPK	CCAACCC	2.88317e-27	5.33387e-25	947	927	234	345	377	612
PPRC1	GCGCGCC	1.30773e-22	2.40622e-20	233	118	102	86	377	612
RBM4	GCGCGCC	1.30773e-22	2.40622e-20	233	118	102	86	377	612
RBM8A	GCGCGCC	1.30773e-22	2.40622e-20	233	118	102	86	377	612
HNRNPH2	GGGUGGG	6.86327e-22	1.24225e-19	1441	1687	256	419	377	612
PCBP1	CCUUUCCU	1.74328e-20	3.1379e-18	5346	7694	324	588	377	612
PCBP3	CUAUCCCU	3.387e-20	6.06273e-18	3632	5019	310	570	377	612
PCBP3	CUUUCCCU	1.66869e-19	2.97028e-17	5371	7773	331	585	377	612
PCBP1	UCUUUCCC	4.11261e-19	7.27932e-17	4947	7119	328	582	377	612
PCBP1	GCUUUCCC	2.02705e-18	3.5676e-16	3829	5387	317	575	377	612
RBM5	GAGGGAG	2.1084e-18	3.6897e-16	1278	1518	238	405	377	612
RBM5	GAGGGAG	2.1084e-18	3.6897e-16	1278	1518	238	405	377	612
ESRP2	UGGGGGG	1.91793e-17	3.31802e-15	1356	1650	242	428	377	612
PPRC1	GGGCGCC	2.79471e-17	4.80691e-15	385	322	154	190	377	612
SRSF1	GGAGGGC	6.44435e-17	1.10198e-14	884	986	225	378	377	612
SRSF1	GGAGGGC	6.44435e-17	1.10198e-14	884	986	225	378	377	612
SRSF1	GGAGGGC	6.44435e-17	1.10198e-14	884	986	225	378	377	612
SRSF1	GGAGGGC	6.44435e-17	1.10198e-14	884	986	225	378	377	612
SAMD4A	GCUGGCC	7.172e-17	1.19772e-14	1355	1661	259	451	377	612
SRSF1	GGAGGGG	1.82869e-16	3.03562e-14	1014	1177	221	366	377	612
SRSF1	GGAGGGG	1.82869e-16	3.03562e-14	1014	1177	221	366	377	612
SRSF1	GGAGGGG	1.82869e-16	3.03562e-14	1014	1177	221	366	377	612
RBM4	GGGCGGG	2.05613e-15	3.35149e-13	580	593	181	260	377	612
PCBP3	CUUUCCCA	2.47122e-15	4.00338e-13	4332	6301	330	582	377	612
HNRNPH2	GGGAGGG	6.15796e-15	9.91431e-13	1057	1267	219	384	377	612
LIN28A	GGGAGGG	6.15796e-15	9.91431e-13	1057	1267	219	384	377	612
PCBP2	CCUUCCU	2.08402e-14	3.3136e-12	2077	2804	282	512	377	612
SRSF10	AGAGGGA	2.51877e-14	3.97966e-12	1196	1482	237	425	377	612
PPRC1	CCGCGCC	4.90725e-14	7.70438e-12	280	226	116	137	377	612
PABPC1	ACAAAAA	6.61784e-14	1.03238e-11	2074	2814	225	463	377	612
PABPC4	ACAAAAA	6.61784e-14	1.03238e-11	2074	2814	225	463	377	612
SART3	ACAAAAA	6.61784e-14	1.03238e-11	2074	2814	225	463	377	612
PABPC4	AAAAAAG	2.00393e-13	3.06601e-11	2196	3018	230	476	377	612
PABPC1	AAAAAAC	2.33805e-13	3.55384e-11	2098	2868	215	462	377	612
PABPC4	AAAAAAC	2.33805e-13	3.55384e-11	2098	2868	215	462	377	612
SART3	AAAAAAC	2.33805e-13	3.55384e-11	2098	2868	215	462	377	612
SRSF1	GGGGGAG	2.45898e-13	3.66389e-11	968	1170	216	363	377	612
SRSF2	AGGAGAGG	3.57283e-13	5.28778e-11	2165	2978	274	511	377	612
HNRNPL	CCACACA	3.87029e-13	5.68932e-11	1232	1561	231	412	377	612
SAMD4A	GCUGGGC	4.14324e-13	6.04913e-11	1327	1703	262	447	377	612
PABPC1	AGAAAAA	5.91597e-13	8.57816e-11	2444	3418	248	500	377	612
PABPC4	AGAAAAA	5.91597e-13	8.57816e-11	2444	3418	248	500	377	612
PABPC5	AGAAAAA	5.91597e-13	8.57816e-11	2444	3418	248	500	377	612
SART3	AGAAAAA	5.91597e-13	8.57816e-11	2444	3418	248	500	377	612
SRSF10	AGAAAAA	5.91597e-13	8.57816e-11	2444	3418	248	500	377	612
SRSF1	GGGGGAC	6.87156e-13	9.62018e-11	592	645	197	309	377	612
PPRC1	CGGCGCC	9.97022e-13	1.38586e-10	216	162	109	112	377	612
PABPC4	CAAAAAA	1.06348e-12	1.4676e-10	2043	2805	224	463	377	612
HNRNPH2	GGAAGGG	1.74083e-12	2.38494e-10	1059	1321	226	417	377	612
SRSF10	AAAGAAA	1.84557e-12	2.50998e-10	2598	3676	252	517	377	612
SRSF10	AAAGAAA	1.84557e-12	2.50998e-10	2598	3676	252	517	377	612
PCBP1	CCUAUCC	1.88644e-12	2.52783e-10	896	1084	245	427	377	612
SAMD4A	GCGGGCC	3.48601e-12	4.6364e-10	345	324	149	199	377	612
PABPC4	AAAAAGA	3.87912e-12	5.12044e-10	2259	3158	246	486	377	612
SRSF10	AGAGAGG	4.14058e-12	5.42416e-10	1248	1610	242	444	377	612
SRSF10	AGAGAGG	4.14058e-12	5.42416e-10	1248	1610	242	444	377	612
SRSF10	AGAGAGG	4.14058e-12	5.42416e-10	1248	1610	242	444	377	612
PCBP1	CCUUUCCG	4.56911e-12	5.84846e-10	2853	4092	303	566	377	612
HNRNPH2	GGGAGGC	7.00875e-12	8.90111e-10	894	1092	223	380	377	612
SRSF9	GGGAGGC	7.00875e-12	8.90111e-10	894	1092	223	380	377	612
PPRC1	GCCCGCG	1.02405e-11	1.28006e-09	212	165	109	124	377	612
RBM8A	GCCCGCG	1.02405e-11	1.28006e-09	212	165	109	124	377	612
PPRC1	CCCCGCG	1.57204e-11	1.9336e-09	254	217	129	142	377	612
HNRNPH2	GGGAUGG	2.0894e-11	2.54907e-09	1227	1597	249	458	377	612
PCBP3	CUUACCCU	2.38408e-11	2.88474e-09	3342	4899	315	569	377	612
PABPC4	GAAAAAA	4.65581e-11	5.58698e-09	2229	3149	227	485	377	612
FUS	CGCGCGC	5.7913e-11	6.89164e-09	121	70	57	46	377	612
PCBP1	CCUUUCC	6.20438e-11	7.32117e-09	1671	2286	272	504	377	612
PCBP2	CCUUUCC	6.20438e-11	7.32117e-09	1671	2286	272	504	377	612
IGF2BP2	AAAAACA	6.40226e-11	7.42662e-09	2270	3219	235	496	377	612
IGF2BP3	AAAAACA	6.40226e-11	7.42662e-09	2270	3219	235	496	377	612
PABPC3	AAAAACA	6.40226e-11	7.42662e-09	2270	3219	235	496	377	612
PABPC4	AAAAACA	6.40226e-11	7.42662e-09	2270	3219	235	496	377	612
SRSF1	GGAGGCG	6.6457e-11	7.44318e-09	627	726	208	308	377	612
SRSF10	AGAGGGG	7.32589e-11	8.13174e-09	845	1042	217	383	377	612
HNRNPH2	GCGAGGG	8.42725e-11	9.26998e-09	506	558	195	284	377	612
PCBP2	UCUUCCC	8.86403e-11	9.6618e-09	1633	2233	273	503	377	612
ESRP2	UGGGGAC	8.90905e-11	9.6618e-09	1146	1491	261	440	377	612
ZC3H10	CCAGCGC	9.63889e-11	1.03136e-08	614	710	205	315	377	612
LIN28A	UGGAGGG	1.12681e-10	1.19442e-08	1339	1785	265	472	377	612
SRSF2	AGGAGAGA	1.19207e-10	1.25168e-08	2398	3430	280	520	377	612
HNRNPL	ACACACC	1.66801e-10	1.73473e-08	1049	1352	204	381	377	612
RBM4	GCGCCGG	2.11534e-10	2.1788e-08	185	144	94	106	377	612
RBM4	GCGCCGG	2.11534e-10	2.1788e-08	185	144	94	106	377	612
SRSF1	GGAGGAG	3.23995e-10	3.27235e-08	1196	1580	248	427	377	612
SRSF1	GGAGGAG	3.23995e-10	3.27235e-08	1196	1580	248	427	377	612
SRSF1	GGAGGAG	3.23995e-10	3.27235e-08	1196	1580	248	427	377	612
SRSF1	GGAGGAG	3.23995e-10	3.27235e-08	1196	1580	248	427	377	612
SRSF1	GGAGGAG	3.23995e-10	3.27235e-08	1196	1580	248	427	377	612
PPRC1	GCGCGCG	3.88315e-10	3.72783e-08	118	71	55	41	377	612
RBM4	GCGCGCG	3.88315e-10	3.72783e-08	118	71	55	41	377	612
RBM4	GCGCGCG	3.88315e-10	3.72783e-08	118	71	55	41	377	612
RBM8A	GCGCGCG	3.88315e-10	3.72783e-08	118	71	55	41	377	612
PCBP2	CUUUCCC	4.60657e-10	4.23804e-08	1634	2256	265	513	377	612
FMR1	GGACGGG	5.81979e-10	5.29601e-08	479	533	181	291	377	612
FXR2	GGACGGG	5.81979e-10	5.29601e-08	479	533	181	291	377	612
SRSF1	GGACGGG	5.81979e-10	5.29601e-08	479	533	181	291	377	612
SRSF10	AGAGAGA	5.98928e-10	5.29601e-08	1452	1980	230	453	377	612
SRSF10	AGAGAGA	5.98928e-10	5.29601e-08	1452	1980	230	453	377	612
SRSF10	AGAGAGA	5.98928e-10	5.29601e-08	1452	1980	230	453	377	612
SRSF10	AGAGAGA	5.98928e-10	5.29601e-08	1452	1980	230	453	377	612
PCBP1	CCUAACC	7.27512e-10	6.1111e-08	769	951	223	397	377	612
ESRP2	UGGGGAG	8.91267e-10	7.39751e-08	1408	1917	263	476	377	612
HNRNPK	CUAACCC	9.38256e-10	7.6937e-08	739	910	220	377	377	612
RBM4	GCGCGGC	9.72954e-10	7.88093e-08	189	154	97	114	377	612
RBM4	GCGCGGC	9.72954e-10	7.88093e-08	189	154	97	114	377	612
FUS	GGCGCGC	1.692e-09	1.33668e-07	180	145	87	95	377	612
PCBP1	CAUUUCCC	1.86626e-09	1.45568e-07	3605	5412	311	581	377	612
FUS	UGCGCGC	1.98977e-09	1.53213e-07	248	230	118	149	377	612
PPRC1	GGGCGCG	3.13845e-09	2.38523e-07	198	169	101	109	377	612
RBM4	GGGCGCG	3.13845e-09	2.38523e-07	198	169	101	109	377	612
HNRNPH2	GGGAGGA	3.33957e-09	2.47128e-07	1083	1437	240	420	377	612
LIN28A	GGGAGGA	3.33957e-09	2.47128e-07	1083	1437	240	420	377	612
SRSF9	GGGAGGA	3.33957e-09	2.47128e-07	1083	1437	240	420	377	612
HNRNPH2	CGGAGGG	5.37354e-09	3.81522e-07	519	606	190	298	377	612
LIN28A	CGGAGGG	5.37354e-09	3.81522e-07	519	606	190	298	377	612
HNRNPK	CCAAACC	5.41993e-09	3.81522e-07	729	912	215	369	377	612
PCBP1	CCAAACC	5.41993e-09	3.81522e-07	729	912	215	369	377	612
HNRNPA1	GUAGGGG	7.7205e-09	5.17273e-07	798	1017	216	382	377	612
HNRNPA2B1	GUAGGGG	7.7205e-09	5.17273e-07	798	1017	216	382	377	612
SFPQ	GUGGUGG	8.00169e-09	5.2011e-07	1309	1794	263	475	377	612
ESRP2	UGGGGGA	8.21775e-09	5.25936e-07	1178	1593	248	439	377	612
SRSF1	CAGGACAC	1.17004e-08	7.37124e-07	1579	2218	271	487	377	612
PPRC1	CCGCGCG	1.4425e-08	8.94348e-07	99	61	54	40	377	612
RBM8A	CCGCGCG	1.4425e-08	8.94348e-07	99	61	54	40	377	612
HNRNPK	CCAUACC	1.64126e-08	9.84758e-07	831	1074	240	413	377	612
PCBP1	CCAUACC	1.64126e-08	9.84758e-07	831	1074	240	413	377	612
PABPN1	AAAAGAA	2.05263e-08	1.19052e-06	2394	3517	256	515	377	612
PCBP2	CCUUCCA	2.41493e-08	1.37651e-06	1452	2032	279	492	377	612
SRSF1	GGAGGGA	2.47781e-08	1.38758e-06	976	1298	229	413	377	612
SRSF1	GGAGGGA	2.47781e-08	1.38758e-06	976	1298	229	413	377	612
SRSF1	GGAGGGA	2.47781e-08	1.38758e-06	976	1298	229	413	377	612
SRSF1	GGAGGGA	2.47781e-08	1.38758e-06	976	1298	229	413	377	612
RBM4	GCGCGCU	2.51145e-08	1.38758e-06	237	228	110	156	377	612
RBM8A	GCGCGCU	2.51145e-08	1.38758e-06	237	228	110	156	377	612
RBM5	GAAGGGG	2.94549e-08	1.47275e-06	836	1089	218	393	377	612
HNRNPK	CAAACCC	3.11464e-08	1.52617e-06	743	950	217	375	377	612
RBM4	GCGCGGG	4.86962e-08	2.33742e-06	194	177	93	128	377	612
RBM4	GCGCGGG	4.86962e-08	2.33742e-06	194	177	93	128	377	612
RBM8A	GCGCGGG	4.86962e-08	2.33742e-06	194	177	93	128	377	612
ESRP2	UGGGGGU	6.24014e-08	2.80806e-06	1146	1570	259	454	377	612
SRSF10	AGAGAGC	7.51927e-08	3.30848e-06	1087	1482	231	436	377	612
SRSF10	AGAGAGC	7.51927e-08	3.30848e-06	1087	1482	231	436	377	612
SRSF10	AGAGAGC	7.51927e-08	3.30848e-06	1087	1482	231	436	377	612
SRSF10	AGAGAGC	7.51927e-08	3.30848e-06	1087	1482	231	436	377	612
PABPC1	AGAAAGA	9.3436e-08	3.73744e-06	1611	2302	250	477	377	612
SART3	AGAAAGA	9.3436e-08	3.73744e-06	1611	2302	250	477	377	612
CNOT4	GACAGAG	1.30846e-07	4.97214e-06	1154	1593	235	451	377	612
HNRNPH2	GGGAGGU	1.35964e-07	5.03067e-06	1065	1456	244	442	377	612
HNRNPL	ACACAAA	1.48438e-07	5.34377e-06	1422	2012	213	452	377	612
HNRNPL	ACACAAA	1.48438e-07	5.34377e-06	1422	2012	213	452	377	612
BRUNOL6	UGUGGGG	1.56881e-07	5.34377e-06	1396	1973	271	480	377	612
PCBP1	ACUUUCCC	1.87302e-07	6.18096e-06	3497	5348	320	576	377	612
RBM8A	GUGCGCG	2.21943e-07	7.10217e-06	276	293	116	179	377	612
SAMD4A	GCUGGUC	2.38576e-07	7.39586e-06	1023	1399	248	432	377	612
PCBP1	CCUUUCCA	2.40521e-07	7.39586e-06	4140	6405	328	583	377	612
HNRNPK	CCAUUCC	2.44771e-07	7.39586e-06	1117	1544	252	460	377	612
PCBP1	CCAUUCC	2.44771e-07	7.39586e-06	1117	1544	252	460	377	612
RBM4	GCGGGGG	2.56178e-07	7.39586e-06	386	447	146	200	377	612
RBM4	GCGGGGG	2.56178e-07	7.39586e-06	386	447	146	200	377	612
HNRNPK	CCAAUCC	3.15374e-07	7.88435e-06	746	979	221	386	377	612
PCBP1	CCAAUCC	3.15374e-07	7.88435e-06	746	979	221	386	377	612
LIN28A	CCGAGGG	3.57365e-07	8.2194e-06	441	528	164	286	377	612
FUS	AGCGCGC	4.92533e-07	1.08357e-05	161	145	90	105	377	612
RBM38	GUGUGGG	5.62899e-07	1.18209e-05	1876	2754	277	480	377	612
HNRNPL	AAACACA	5.65102e-07	1.18209e-05	1528	2201	223	470	377	612
IGF2BP2	AAACACA	5.65102e-07	1.18209e-05	1528	2201	223	470	377	612
IGF2BP3	AAACACA	5.65102e-07	1.18209e-05	1528	2201	223	470	377	612
FMR1	GGACAGG	6.36953e-07	1.18209e-05	885	1199	235	425	377	612
FXR2	GGACAGG	6.36953e-07	1.18209e-05	885	1199	235	425	377	612
SRSF1	GGGGGAA	7.22329e-07	1.18209e-05	734	970	216	375	377	612
ZC3H10	CCAGCGA	7.66615e-07	1.18209e-05	510	636	186	307	377	612
SRSF9	GGGUGGA	9.03765e-07	1.18209e-05	1096	1530	247	463	377	612
SRSF2	AGGAGUGG	1.10977e-06	1.33172e-05	3416	5262	315	565	377	612
SAMD4A	GCUGGAG	1.12963e-06	1.33172e-05	1413	2031	277	480	377	612
RBM4	GCGCGGA	1.1697e-06	1.33172e-05	133	114	80	87	377	612
RBM5	CAAGGGG	1.42523e-06	1.33172e-05	636	831	204	352	377	612
SRSF1	AAGGACAG	1.99106e-06	1.59285e-05	2102	3142	284	538	377	612
SAMD4A	GCUGGAC	2.7962e-06	1.95734e-05	1013	1417	249	454	377	612
RBM4	GCGCGUG	2.8166e-06	1.95734e-05	279	314	121	194	377	612
RBM4	GCGCGUG	2.8166e-06	1.95734e-05	279	314	121	194	377	612
SRSF1	GGAGGGU	3.39232e-06	1.95734e-05	1050	1479	242	447	377	612
HNRPLL	ACACGCA	4.761e-06	1.95734e-05	727	982	171	320	377	612
SAMD4A	GCGGGAC	5.57834e-06	1.95734e-05	278	317	142	209	377	612
FUS	UGCGCGU	7.76918e-06	1.95734e-05	233	257	114	184	377	612

## Sheet: Middleton_RBP_bg
Middleton_RBP	Background vs Dendrite
protein	binding_motif	Pval	Qval	target.hits	bkg.hits	target.seq.hits	bkg.seq.hits	target.seq.count	bkg.seq.count
HNRNPC	AUUUUUA	5.9061e-55	1.77183e-52	5042	2077	533	261	612	377
HNRNPCL1	AUUUUUA	5.9061e-55	1.77183e-52	5042	2077	533	261	612	377
HuR	UUAAUUU	6.66163e-54	1.98517e-51	4342	1745	523	240	612	377
ZCRB1	GAUUUAAU	4.60161e-51	1.36668e-48	7198	3182	575	303	612	377
ZCRB1	GAAUUAAU	3.64736e-47	1.07962e-44	6581	2906	579	320	612	377
KHDRBS1	UUAAAAA	2.15165e-39	6.34738e-37	4795	2077	532	270	612	377
CPEB2	UAUUUUU	1.91374e-38	5.62641e-36	7148	3283	541	271	612	377
CPEB4	UAUUUUU	1.91374e-38	5.62641e-36	7148	3283	541	271	612	377
ZCRB1	GAAUUAAA	1.79785e-35	5.24972e-33	7955	3735	597	344	612	377
TARDBP	UGAAUGAU	1.46876e-34	4.27408e-32	6237	2856	569	313	612	377
RALY	UUUUUUA	1.63401e-34	4.73862e-32	7802	3667	547	265	612	377
TIA1	UUUUUUA	1.63401e-34	4.73862e-32	7802	3667	547	265	612	377
TIA1	UUUUUUA	1.63401e-34	4.73862e-32	7802	3667	547	265	612	377
FXR1	AAUGACAU	1.70549e-33	4.89475e-31	6322	2911	572	297	612	377
RBM41	AUACUUU	5.55145e-33	1.58771e-30	2681	1084	489	239	612	377
RBMS3	UUAUAUA	8.91163e-33	2.53981e-30	3142	1310	488	206	612	377
HuR	AUUGUUU	1.13285e-31	3.2173e-29	3997	1744	530	263	612	377
HuR	AUUGUUU	1.13285e-31	3.2173e-29	3997	1744	530	263	612	377
ZCRB1	GACUUAAU	4.62256e-31	1.30356e-28	5000	2258	567	290	612	377
RBMS3	AAUAUAU	5.79764e-31	1.62914e-28	3156	1331	498	222	612	377
RBMS3	UAUAUAU	1.50881e-30	4.22468e-28	3564	1537	473	195	612	377
HuR	UUAUUUU	4.72425e-30	1.31807e-27	7010	3309	549	274	612	377
HuR	UUAUUUU	4.72425e-30	1.31807e-27	7010	3309	549	274	612	377
CPEB4	AUUUUUU	2.07453e-29	5.74645e-27	7487	3567	545	284	612	377
HNRNPC	AUUUUUU	2.07453e-29	5.74645e-27	7487	3567	545	284	612	377
HNRNPCL1	AUUUUUU	2.07453e-29	5.74645e-27	7487	3567	545	284	612	377
PTBP1	AUUUUUU	2.07453e-29	5.74645e-27	7487	3567	545	284	612	377
PTBP1	AUUUUUU	2.07453e-29	5.74645e-27	7487	3567	545	284	612	377
RALY	AUUUUUU	2.07453e-29	5.74645e-27	7487	3567	545	284	612	377
TIA1	AUUUUUU	2.07453e-29	5.74645e-27	7487	3567	545	284	612	377
TIA1	AUUUUUU	2.07453e-29	5.74645e-27	7487	3567	545	284	612	377
HuR	UUGAUUU	4.59543e-28	1.23617e-25	4156	1858	532	259	612	377
A1CF	GUAAUUA	7.90614e-28	2.11885e-25	1858	723	471	202	612	377
A1CF	UUAAUUA	3.99687e-27	1.06716e-24	2830	1200	486	235	612	377
ZCRB1	GAUUUAAG	9.67724e-27	2.57415e-24	5890	2765	563	299	612	377
TUT1	AAAUACU	1.54035e-26	4.08193e-24	2459	1022	496	232	612	377
KHDRBS2	AAUUAAA	5.0231e-26	1.3261e-23	3681	1636	561	297	612	377
PABPC5	AAAAAUU	1.34356e-25	3.53356e-23	3926	1765	530	253	612	377
KHDRBS1	UUAAAAG	5.61867e-25	1.47209e-22	3396	1502	526	255	612	377
CPEB2	UUUUUUU	6.70195e-25	1.74921e-22	11454	5748	527	256	612	377
CPEB4	UUUUUUU	6.70195e-25	1.74921e-22	11454	5748	527	256	612	377
HNRNPC	UUUUUUU	6.70195e-25	1.74921e-22	11454	5748	527	256	612	377
HNRNPCL1	UUUUUUU	6.70195e-25	1.74921e-22	11454	5748	527	256	612	377
HuR	UUUUUUU	6.70195e-25	1.74921e-22	11454	5748	527	256	612	377
HuR	UUUUUUU	6.70195e-25	1.74921e-22	11454	5748	527	256	612	377
HuR	UUUUUUU	6.70195e-25	1.74921e-22	11454	5748	527	256	612	377
HuR	UUUUUUU	6.70195e-25	1.74921e-22	11454	5748	527	256	612	377
RALY	UUUUUUU	6.70195e-25	1.74921e-22	11454	5748	527	256	612	377
TIA1	UUUUUUU	6.70195e-25	1.74921e-22	11454	5748	527	256	612	377
TIA1	UUUUUUU	6.70195e-25	1.74921e-22	11454	5748	527	256	612	377
U2AF2	UUUUUUU	6.70195e-25	1.74921e-22	11454	5748	527	256	612	377
ZC3H14	UUUUUUU	6.70195e-25	1.74921e-22	11454	5748	527	256	612	377
HuR	UUUAGUU	1.14687e-24	2.84424e-22	3486	1550	511	233	612	377
ZCRB1	GGAUUAAU	3.03615e-24	7.49928e-22	4613	2132	562	294	612	377
KHDRBS2	UAUAAAA	5.56189e-24	1.36822e-21	3667	1649	533	261	612	377
KHDRBS1	AUAAAAU	7.56067e-24	1.85237e-21	3391	1510	541	279	612	377
HuR	UUUAUUU	8.81907e-24	2.15185e-21	7319	3556	541	277	612	377
HuR	UUUAUUU	8.81907e-24	2.15185e-21	7319	3556	541	277	612	377
HuR	UUUAUUU	8.81907e-24	2.15185e-21	7319	3556	541	277	612	377
HuR	UUUAUUU	8.81907e-24	2.15185e-21	7319	3556	541	277	612	377
ZC3H14	UUUAUUU	8.81907e-24	2.15185e-21	7319	3556	541	277	612	377
FXR1	UAUGACAA	1.43084e-23	3.41971e-21	5458	2579	566	311	612	377
A1CF	AUAAUUG	1.61647e-23	3.84721e-21	1939	790	465	205	612	377
HuR	UUAGUUU	1.80484e-23	4.27747e-21	3588	1614	507	238	612	377
HuR	UUAGUUU	1.80484e-23	4.27747e-21	3588	1614	507	238	612	377
HuR	UUAGUUU	1.80484e-23	4.27747e-21	3588	1614	507	238	612	377
HuR	UUAGUUU	1.80484e-23	4.27747e-21	3588	1614	507	238	612	377
ZC3H14	UUAGUUU	1.80484e-23	4.27747e-21	3588	1614	507	238	612	377
KHDRBS1	UUAAAAC	2.09384e-23	4.8577e-21	2880	1256	501	242	612	377
HNRNPC	AUUUUUC	3.7558e-23	8.6759e-21	3741	1695	539	263	612	377
HNRNPCL1	AUUUUUC	3.7558e-23	8.6759e-21	3741	1695	539	263	612	377
RALY	AUUUUUC	3.7558e-23	8.6759e-21	3741	1695	539	263	612	377
TIA1	AUUUUUC	3.7558e-23	8.6759e-21	3741	1695	539	263	612	377
U2AF2	AUUUUUC	3.7558e-23	8.6759e-21	3741	1695	539	263	612	377
MATR3	AAUCUUU	9.77734e-23	2.20968e-20	2890	1267	524	229	612	377
PTBP1	AUUUUCU	9.83341e-23	2.21252e-20	4139	1904	554	272	612	377
PTBP1	AUUUUCU	9.83341e-23	2.21252e-20	4139	1904	554	272	612	377
RBM46	AAUCAUA	2.84895e-22	6.35317e-20	1672	669	444	188	612	377
RBM42	AACUAAU	4.56746e-22	1.01398e-19	1650	660	449	200	612	377
HNRNPC	AUUUUUG	5.58389e-22	1.23404e-19	3880	1779	527	251	612	377
HNRNPCL1	AUUUUUG	5.58389e-22	1.23404e-19	3880	1779	527	251	612	377
RALY	AUUUUUG	5.58389e-22	1.23404e-19	3880	1779	527	251	612	377
TIA1	AUUUUUG	5.58389e-22	1.23404e-19	3880	1779	527	251	612	377
TIA1	AUUUUUG	5.58389e-22	1.23404e-19	3880	1779	527	251	612	377
TARDBP	UGAAUGAA	6.92935e-22	1.49674e-19	7155	3497	582	332	612	377
KHDRBS2	AAUAAAU	1.25649e-21	2.70146e-19	3521	1598	575	327	612	377
KHDRBS3	GAUAAACU	1.56748e-21	3.3544e-19	5166	2452	572	311	612	377
PTBP1	ACUUUUU	3.55745e-21	7.57736e-19	3958	1828	537	270	612	377
KHDRBS1	AUUAAAG	3.64973e-21	7.73742e-19	2596	1133	532	288	612	377
SFPQ	GUAAUGU	6.05198e-21	1.27697e-18	1854	767	472	207	612	377
A1CF	AUAAUUA	1.41033e-20	2.96169e-18	2404	1042	483	213	612	377
QKI	ACUAAUA	1.90057e-20	3.97218e-18	1467	583	439	192	612	377
KHDRBS1	UAAAAAG	3.59465e-20	7.47688e-18	3149	1423	534	255	612	377
PABPC1	UGAAAAA	4.21661e-20	8.72838e-18	3813	1765	547	263	612	377
SART3	UGAAAAA	4.21661e-20	8.72838e-18	3813	1765	547	263	612	377
RBMS3	AUAUAUA	6.06786e-20	1.24391e-17	3149	1425	447	187	612	377
CPEB2	CAUUUUU	6.39851e-20	1.3053e-17	4216	1976	544	271	612	377
CPEB4	CAUUUUU	6.39851e-20	1.3053e-17	4216	1976	544	271	612	377
TARDBP	AGAAUGAU	7.31608e-20	1.47785e-17	6234	3038	576	315	612	377
CPEB2	CUAUUUU	7.48657e-20	1.5048e-17	3443	1577	533	256	612	377
KHDRBS1	UAAAAGU	7.92939e-20	1.58588e-17	2815	1256	514	257	612	377
HuR	AUGAUUU	9.07758e-20	1.80644e-17	2691	1194	510	240	612	377
MATR3	AAUCUUA	1.62735e-19	3.22216e-17	1954	827	476	201	612	377
PABPC1	AGAAAAU	2.82408e-19	5.56344e-17	3404	1563	539	257	612	377
PABPC5	AGAAAAU	2.82408e-19	5.56344e-17	3404	1563	539	257	612	377
PABPN1	AGAAAAU	2.82408e-19	5.56344e-17	3404	1563	539	257	612	377
SART3	AGAAAAU	2.82408e-19	5.56344e-17	3404	1563	539	257	612	377
SFPQ	GUAGUUU	3.31334e-19	6.39474e-17	2151	927	475	214	612	377
RBM46	AAUCAUU	4.9915e-19	9.58369e-17	2148	927	463	226	612	377
RBM41	UUACAUU	6.19098e-19	1.18248e-16	2573	1142	506	226	612	377
ZCRB1	GAAUUAAG	2.1901e-18	4.16118e-16	5576	2711	572	331	612	377
KHDRBS1	AUAAUAA	3.58443e-18	6.77458e-16	2536	1130	507	251	612	377
RBM41	UUACUUU	6.59437e-18	1.23974e-15	3776	1771	538	255	612	377
RBMS3	UAUAUAA	1.87118e-17	3.4991e-15	2851	1298	490	209	612	377
A1CF	CUAAUUA	2.63349e-17	4.89829e-15	1526	633	445	204	612	377
HuR	UUGUUUU	5.92662e-17	1.09642e-14	6982	3484	559	270	612	377
HuR	UUGUUUU	5.92662e-17	1.09642e-14	6982	3484	559	270	612	377
HuR	UUUGUUU	1.052e-16	1.92516e-14	7165	3587	554	278	612	377
HuR	UUUGUUU	1.052e-16	1.92516e-14	7165	3587	554	278	612	377
HuR	UUUGUUU	1.052e-16	1.92516e-14	7165	3587	554	278	612	377
HuR	UUUGUUU	1.052e-16	1.92516e-14	7165	3587	554	278	612	377
HuR	UUUGUUU	1.052e-16	1.92516e-14	7165	3587	554	278	612	377
ZC3H14	UUUGUUU	1.052e-16	1.92516e-14	7165	3587	554	278	612	377
RBMS3	GUAUAUA	2.58005e-16	4.56669e-14	2268	1012	465	189	612	377
ZCRB1	GAAUUAAC	4.2692e-16	7.51379e-14	4731	2297	571	310	612	377
RBMS3	AUAUAAA	4.32406e-16	7.56711e-14	3386	1590	515	253	612	377
RBMS1	AAUAUAC	5.39399e-16	9.38554e-14	1756	757	455	200	612	377
RBMS3	AAUAUAC	5.39399e-16	9.38554e-14	1756	757	455	200	612	377
KHDRBS3	GAUAAAAG	7.56119e-16	1.30052e-13	6324	3150	587	330	612	377
A1CF	UUAAUUC	7.7246e-16	1.32091e-13	2159	961	469	212	612	377
ENOX1	AAUACAG	5.05647e-15	8.596e-13	2055	916	503	257	612	377
RBMS1	UAUAUAC	1.31513e-14	2.22257e-12	2004	894	436	182	612	377
RBMS3	UAUAUAC	1.31513e-14	2.22257e-12	2004	894	436	182	612	377
PCBP3	AUUUUCCU	1.77929e-14	2.97141e-12	9181	4723	590	328	612	377
KHDRBS1	AUAAUAG	2.59476e-14	4.3073e-12	1559	673	445	197	612	377
TARDBP	AGAAUGAA	4.0761e-14	6.72556e-12	7634	3889	591	341	612	377
PABPN1	AAAAGAU	4.53249e-14	7.43328e-12	2999	1413	528	253	612	377
A1CF	UUAAUUG	4.73399e-14	7.7164e-12	2335	1069	495	235	612	377
HuR	AUGGUUU	7.32531e-14	1.1867e-11	2617	1217	506	242	612	377
KHDRBS2	GAUUAAA	8.85047e-14	1.42493e-11	2091	947	508	252	612	377
PABPC3	GAAAAUC	9.03266e-14	1.44523e-11	1903	851	476	221	612	377
DAZAP1	UAGUUAA	1.02034e-13	1.62234e-11	1786	792	445	192	612	377
MSI1	UAGUUAA	1.02034e-13	1.62234e-11	1786	792	445	192	612	377
RBMS3	AUAUAUC	1.30496e-13	2.04879e-11	1792	796	447	177	612	377
RBM41	AUACAUU	2.33537e-13	3.64318e-11	2307	1062	482	210	612	377
DAZAP1	UAGUUAG	2.62035e-13	4.06155e-11	1342	573	404	164	612	377
MSI1	UAGUUAG	2.62035e-13	4.06155e-11	1342	573	404	164	612	377
MSI1	UAGUUAG	2.62035e-13	4.06155e-11	1342	573	404	164	612	377
PABPC5	AAAAAGU	4.68143e-13	7.11578e-11	3154	1507	522	266	612	377
BRUNOL4	UGUUUGU	5.00175e-13	7.55264e-11	4968	2471	544	279	612	377
BRUNOL5	UGUUUGU	5.00175e-13	7.55264e-11	4968	2471	544	279	612	377
RBM41	UUACUUG	6.04016e-13	8.99985e-11	2100	960	492	229	612	377
CPEB4	GUUUUUU	6.64598e-13	9.83605e-11	6626	3367	532	267	612	377
HNRNPC	GUUUUUU	6.64598e-13	9.83605e-11	6626	3367	532	267	612	377
HNRNPCL1	GUUUUUU	6.64598e-13	9.83605e-11	6626	3367	532	267	612	377
HuR	GUUUUUU	6.64598e-13	9.83605e-11	6626	3367	532	267	612	377
KHDRBS1	AUAAAAG	6.69527e-13	9.83605e-11	2853	1351	542	274	612	377
RBMS3	CAUAUAU	8.11893e-13	1.16101e-10	2159	992	459	195	612	377
RBM38	UUGUGUU	8.45854e-13	1.20111e-10	4058	1989	543	274	612	377
PABPC5	AGAAAUU	1.49501e-12	2.10797e-10	2926	1394	517	265	612	377
KHDRBS1	UAAAAGA	1.74331e-12	2.44063e-10	3077	1474	540	272	612	377
FXR1	AAUGACAC	2.34696e-12	3.26228e-10	4838	2413	565	301	612	377
HuR	UUAUUUG	3.77216e-12	5.20558e-10	3430	1665	525	257	612	377
QKI	ACUAAUG	4.86761e-12	6.66862e-10	1383	604	432	193	612	377
ZNF638	UGUUGUU	4.90363e-12	6.66894e-10	3564	1738	516	255	612	377
MSI1	UAGUAAG	5.36619e-12	7.24435e-10	1388	607	419	185	612	377
MSI1	UAGUAAG	5.36619e-12	7.24435e-10	1388	607	419	185	612	377
RBM42	UACUAAG	6.79413e-12	9.03619e-10	1416	622	445	187	612	377
MATR3	AAACUUG	7.19519e-12	9.49765e-10	2230	1039	504	252	612	377
A1CF	GUAAUUG	9.90171e-12	1.29712e-09	1601	717	459	206	612	377
BRUNOL4	UGUGUUU	1.00634e-11	1.30824e-09	5528	2796	551	284	612	377
BRUNOL5	UGUGUUU	1.00634e-11	1.30824e-09	5528	2796	551	284	612	377
BRUNOL6	UGUGUUU	1.00634e-11	1.30824e-09	5528	2796	551	284	612	377
HuR	UGUGUUU	1.00634e-11	1.30824e-09	5528	2796	551	284	612	377
RBM46	AAUGAAU	1.12037e-11	1.41167e-09	2444	1153	513	244	612	377
RBM46	AAUGAAA	1.78525e-11	2.23157e-09	3345	1630	552	281	612	377
HuR	UUAUUUC	2.3859e-11	2.95851e-09	3261	1587	523	261	612	377
TIA1	UUAUUUC	2.3859e-11	2.95851e-09	3261	1587	523	261	612	377
ZC3H14	UUUUGUU	3.07704e-11	3.75399e-09	6530	3349	552	263	612	377
RBM28	AAGUAGA	3.09825e-11	3.75399e-09	2000	927	492	211	612	377
MSI1	UAGUAAA	3.21177e-11	3.85413e-09	2202	1032	506	247	612	377
HuR	GUUGUUU	4.0691e-11	4.84222e-09	3450	1691	520	256	612	377
ZC3H14	GUUGUUU	4.0691e-11	4.84222e-09	3450	1691	520	256	612	377
RBM41	AUACAUG	6.64435e-11	7.77389e-09	1927	893	470	213	612	377
RBMS1	UAUAUAG	7.60383e-11	8.82044e-09	2007	935	442	178	612	377
RBMS3	UAUAUAG	7.60383e-11	8.82044e-09	2007	935	442	178	612	377
TARDBP	GGAAUGAU	1.1928e-10	1.3598e-08	4872	2462	569	308	612	377
CPEB2	CAUUUUG	1.61168e-10	1.8212e-08	2832	1372	534	258	612	377
DAZAP1	UAGGUAA	1.69557e-10	1.89903e-08	1337	595	415	183	612	377
KHDRBS3	AAUAAACG	2.26548e-10	2.51468e-08	4639	2341	596	356	612	377
CPEB4	UUUUUGU	2.89979e-10	3.18977e-08	6587	3402	543	290	612	377
HuR	UUUUUGU	2.89979e-10	3.18977e-08	6587	3402	543	290	612	377
RALY	UUUUUGU	2.89979e-10	3.18977e-08	6587	3402	543	290	612	377
TIA1	UUUUUGU	2.89979e-10	3.18977e-08	6587	3402	543	290	612	377
RBM46	AAUCAAU	3.44389e-10	3.65052e-08	1820	846	474	226	612	377
A1CF	CUAAUUG	3.6455e-10	3.82778e-08	1392	626	455	195	612	377
KHDRBS3	GAUAAACA	3.85692e-10	4.01119e-08	5836	2995	578	321	612	377
SNRNP70	UUUCAAG	5.32857e-10	5.48843e-08	2578	1245	522	261	612	377
IGF2BP2	AAAUACA	5.65877e-10	5.77195e-08	3017	1478	534	262	612	377
IGF2BP3	AAAUACA	5.65877e-10	5.77195e-08	3017	1478	534	262	612	377
FXR1	AAUGACAA	6.01393e-10	6.01393e-08	6465	3342	581	319	612	377
FXR1	AAUGACGA	7.8726e-10	7.79387e-08	3442	1707	546	299	612	377
SNRNP70	UAUCAAG	7.90457e-10	7.79387e-08	1470	669	442	193	612	377
FXR1	GAUGACAA	1.00411e-09	9.73989e-08	4941	2517	556	312	612	377
KHDRBS1	UAAAACA	1.3565e-09	1.30224e-07	2838	1389	523	251	612	377
RBM42	AACUAUG	1.56168e-09	1.4836e-07	1576	727	464	209	612	377
TUT1	AGAUACU	1.81977e-09	1.71059e-07	1745	815	479	216	612	377
KHDRBS1	UAAAAGC	4.53045e-09	4.21332e-07	2058	984	492	243	612	377
RBMS1	UAUAUCG	5.04958e-09	4.64562e-07	599	240	298	118	612	377
PABPC3	GAAAACU	6.55895e-09	5.96864e-07	2204	1063	492	252	612	377
IGF2BP2	AAAAUCA	9.31114e-09	8.38003e-07	2818	1391	519	248	612	377
IGF2BP3	AAAAUCA	9.31114e-09	8.38003e-07	2818	1391	519	248	612	377
PABPN1	AGAAGAU	1.02514e-08	9.02123e-07	2394	1166	510	253	612	377
RBMS3	AAUAUAG	1.1796e-08	1.02625e-06	1808	858	475	236	612	377
MATR3	AAUCUUG	1.24099e-08	1.06725e-06	1912	913	479	228	612	377
RBM41	UUACAUG	1.75772e-08	1.49406e-06	1985	953	481	222	612	377
KHDRBS3	GAUAAAAC	2.64531e-08	2.22206e-06	5183	2679	578	323	612	377
FXR1	AAUGACAG	2.86358e-08	2.37677e-06	5974	3113	577	327	612	377
SRSF10	AGAGAAU	2.93455e-08	2.40633e-06	2315	1131	508	246	612	377
RBM28	UAGUAGA	3.83801e-08	3.10879e-06	1362	632	437	182	612	377
ZCRB1	GACUUAAG	4.07785e-08	3.26228e-06	4598	2364	569	308	612	377
BRUNOL4	UUUGUGU	4.37538e-08	3.45655e-06	5158	2671	544	288	612	377
BRUNOL5	UUUGUGU	4.37538e-08	3.45655e-06	5158	2671	544	288	612	377
ZC3H14	UUUGUGU	4.37538e-08	3.45655e-06	5158	2671	544	288	612	377
TARDBP	UGAAUGAG	5.59513e-08	4.2523e-06	5820	3036	579	323	612	377
RBM46	AAUGAAG	7.19331e-08	5.39498e-06	2396	1180	516	273	612	377
HNRNPC	UUUUUUG	7.29513e-08	5.3984e-06	6435	3377	532	272	612	377
HNRNPCL1	UUUUUUG	7.29513e-08	5.3984e-06	6435	3377	532	272	612	377
HuR	UUUUUUG	7.29513e-08	5.3984e-06	6435	3377	532	272	612	377
HuR	UUUUUUG	7.29513e-08	5.3984e-06	6435	3377	532	272	612	377
RALY	UUUUUUG	7.29513e-08	5.3984e-06	6435	3377	532	272	612	377
TIA1	UUUUUUG	7.29513e-08	5.3984e-06	6435	3377	532	272	612	377
TIA1	UUUUUUG	7.29513e-08	5.3984e-06	6435	3377	532	272	612	377
KHDRBS1	UAAAAGG	7.37662e-08	5.3984e-06	2193	1072	494	248	612	377
MATR3	AAUCUUC	8.53218e-08	5.63124e-06	1688	806	477	219	612	377
ZNF638	UGUUCGU	9.41341e-08	6.11872e-06	1339	624	441	199	612	377
KHDRBS1	UAAAAAC	1.05857e-07	6.77482e-06	2722	1357	517	259	612	377
HuR	UUGGUUU	1.1528e-07	7.26264e-06	3887	1987	521	268	612	377
HuR	UUGGUUU	1.1528e-07	7.26264e-06	3887	1987	521	268	612	377
HuR	UUGGUUU	1.1528e-07	7.26264e-06	3887	1987	521	268	612	377
ZC3H14	UUGGUUU	1.1528e-07	7.26264e-06	3887	1987	521	268	612	377
KHDRBS1	UAAUAGG	1.67893e-07	9.90568e-06	1116	512	394	172	612	377
KHDRBS2	GAUAAAA	1.86419e-07	1.08123e-05	2320	1146	516	256	612	377
HNRNPCL1	UUUUUUC	1.9519e-07	1.11258e-05	6231	3276	535	274	612	377
HuR	UUUUUUC	1.9519e-07	1.11258e-05	6231	3276	535	274	612	377
HuR	UUUUUUC	1.9519e-07	1.11258e-05	6231	3276	535	274	612	377
RALY	UUUUUUC	1.9519e-07	1.11258e-05	6231	3276	535	274	612	377
TIA1	UUUUUUC	1.9519e-07	1.11258e-05	6231	3276	535	274	612	377
TIA1	UUUUUUC	1.9519e-07	1.11258e-05	6231	3276	535	274	612	377
U2AF2	UUUUUUC	1.9519e-07	1.11258e-05	6231	3276	535	274	612	377
RBM42	AACUAAG	2.7018e-07	1.3509e-05	1535	732	452	213	612	377
KHDRBS2	GAUAAAU	2.84917e-07	1.39609e-05	1868	908	484	225	612	377
A1CF	AUAAUUC	2.98777e-07	1.43413e-05	1648	792	443	202	612	377
SFPQ	UUAGUGU	3.08235e-07	1.44871e-05	2186	1078	492	240	612	377
CPEB2	CUUUUUG	3.1668e-07	1.45673e-05	3454	1761	539	274	612	377
HNRNPC	CUUUUUG	3.1668e-07	1.45673e-05	3454	1761	539	274	612	377
HNRNPCL1	CUUUUUG	3.1668e-07	1.45673e-05	3454	1761	539	274	612	377
QKI	ACUAAUC	3.19018e-07	1.45673e-05	927	418	369	169	612	377
QKI	ACUAACA	3.43133e-07	1.45673e-05	1418	672	438	197	612	377
PABPC5	AGAAACU	3.98516e-07	1.63391e-05	2407	1198	519	261	612	377
PCBP3	UUUUUCCU	4.0002e-07	1.63391e-05	12769	6921	594	335	612	377
HNRNPA1L2	UUAGGUA	4.10189e-07	1.63391e-05	1393	660	419	187	612	377
RBM41	AUACAUA	4.4389e-07	1.68678e-05	2300	1141	454	193	612	377
RBM41	AUACUUG	4.97313e-07	1.84006e-05	1746	847	479	212	612	377
RBM42	AACUAAA	5.82747e-07	2.09789e-05	2594	1301	538	260	612	377
HuR	UUUCUUU	6.09988e-07	2.13496e-05	7158	3802	549	294	612	377
ZC3H14	UUUCUUU	6.09988e-07	2.13496e-05	7158	3802	549	294	612	377
CPEB2	CCUUUUU	6.5204e-07	2.15173e-05	3577	1834	531	264	612	377
CPEB4	CCUUUUU	6.5204e-07	2.15173e-05	3577	1834	531	264	612	377
PTBP1	CCUUUUU	6.5204e-07	2.15173e-05	3577	1834	531	264	612	377
SNRNP70	GAUCAAA	8.14173e-07	2.44252e-05	1477	708	455	212	612	377
MATR3	CAUCUUA	8.48871e-07	2.46173e-05	1694	823	472	216	612	377
RBMS3	CUAUAUA	1.0404e-06	2.91312e-05	1873	919	447	190	612	377
TUT1	CGAUAUU	1.20768e-06	3.26072e-05	643	279	320	136	612	377
KHDRBS1	UAAAACG	1.40686e-06	3.65784e-05	1185	558	407	199	612	377
ZNF638	UGUUCUU	1.518e-06	3.79501e-05	3680	1898	534	279	612	377
KHDRBS3	GAUAAACG	1.53353e-06	3.79501e-05	3048	1554	557	281	612	377
ZNF638	AGUUCGU	2.6912e-06	6.18975e-05	894	410	372	180	612	377
G3BP2	AGGAUAU	2.81226e-06	6.18975e-05	1558	758	452	204	612	377
TARDBP	GGAAUGAA	2.8446e-06	6.18975e-05	5964	3161	584	329	612	377
YBX2	AACAACU	2.92014e-06	6.18975e-05	1702	835	454	226	612	377
SRSF1	AAGGACAU	3.03595e-06	6.18975e-05	5926	3141	583	315	612	377
TUT1	CAAUACU	3.08634e-06	6.18975e-05	1253	598	429	205	612	377
CPEB2	CUUUUUU	3.44918e-06	6.18975e-05	6369	3388	547	272	612	377
CPEB4	CUUUUUU	3.44918e-06	6.18975e-05	6369	3388	547	272	612	377
HNRNPC	CUUUUUU	3.44918e-06	6.18975e-05	6369	3388	547	272	612	377
HNRNPCL1	CUUUUUU	3.44918e-06	6.18975e-05	6369	3388	547	272	612	377
HuR	CUUUUUU	3.44918e-06	6.18975e-05	6369	3388	547	272	612	377
PTBP1	CUUUUUU	3.44918e-06	6.18975e-05	6369	3388	547	272	612	377
CPEB4	UCUUUUU	3.54301e-06	6.18975e-05	6334	3369	553	279	612	377
CPEB4	CUUUUGU	3.70237e-06	6.18975e-05	3702	1919	549	278	612	377
TUT1	UGAUACU	4.10564e-06	6.18975e-05	1623	795	473	220	612	377
RBM3	GAUACUA	4.16661e-06	6.18975e-05	1027	481	401	176	612	377
KHDRBS2	GAUAAAC	4.22476e-06	6.18975e-05	1357	654	445	203	612	377
QKI	ACUAACG	5.0277e-06	6.18975e-05	552	239	294	119	612	377
QKI	UCUAACA	5.71397e-06	6.18975e-05	1581	775	459	219	612	377
RBM3	AAUACGA	5.7246e-06	6.18975e-05	670	299	321	131	612	377
RBMS1	GAUAUAC	7.34789e-06	6.18975e-05	1038	490	389	172	612	377
ZNF638	UGUUGGU	9.02531e-06	6.18975e-05	2472	1257	511	251	612	377
KHDRBS2	CAUAAAA	9.386e-06	6.18975e-05	2465	1254	527	263	612	377

## Sheet: Zappulo_neurite
Zappulo	neurite enriched
protein	binding_motif	Pval	Qval	target.hits	bkg.hits	target.seq.hits	bkg.seq.hits	target.seq.count	bkg.seq.count	Proteomic
SAMD4A	GCUGGCC	3.58337e-23	1.61252e-21	2929	2591	803	784	1134	1162	NA
SAMD4A	GCUGGGC	3.04906e-21	1.34158e-19	3134	2837	839	774	1134	1162	NA
PCBP1	CCCUUCCC	7.43059e-16	3.19515e-14	11574	12117	1021	1023	1134	1162	-0.7349
PCBP2	CCUUCCU	2.79454e-14	1.17371e-12	4794	4762	923	918	1134	1162	-1.3887
PCBP2	CCUCCCC	3.38837e-13	1.38923e-11	4580	4567	852	818	1134	1162	-1.3887
SAMD4A	GCUGGUC	3.22371e-12	1.28948e-10	2318	2183	749	752	1134	1162	NA
ZC3H10	GCAGCGG	4.90724e-12	1.91382e-10	1050	886	526	484	1134	1162	NA
SAMD4A	GCUGGCA	1.08878e-11	4.13737e-10	2786	2690	806	821	1134	1162	NA
PCBP2	CCCUCCC	4.22709e-11	1.56402e-09	4616	4677	860	822	1134	1162	-1.3887
SRSF2	AGGAGUGG	1.24244e-09	4.47277e-08	8114	8594	994	1005	1134	1162	NA
SAMD4A	GCUGGAG	2.71991e-09	9.51968e-08	3060	3054	853	830	1134	1162	NA
MBNL1	GGCUUGC	3.12657e-09	1.06303e-07	2265	2203	773	758	1134	1162	NA
RBM38	GUGUGCG	4.65866e-09	1.53736e-07	2774	2753	643	649	1134	1162	NA
SAMD4A	GCUGGAC	5.29119e-09	1.69318e-07	2306	2253	796	767	1134	1162	NA
RBM38	CUGUGUG	5.62488e-09	1.74371e-07	5938	6215	920	929	1134	1162	NA
RBM38	GUGUGGG	7.0813e-09	2.12439e-07	4312	4430	822	806	1134	1162	NA
PCBP1	CCUUCCC	7.464e-09	2.16456e-07	4358	4481	885	881	1134	1162	-0.7349
PCBP2	CCUUCCC	7.464e-09	2.16456e-07	4358	4481	885	881	1134	1162	-1.3887
BRUNOL6	UGUGGGG	4.01223e-08	1.0833e-06	3327	3384	831	812	1134	1162	NA
HNRNPH2	GGGAGGG	5.04157e-08	1.31081e-06	2660	2663	719	721	1134	1162	-2.2292
LIN28A	GGGAGGG	5.04157e-08	1.31081e-06	2660	2663	719	721	1134	1162	-1.3058
SRSF1	CAGGACAG	5.43047e-08	1.31081e-06	4623	4809	921	919	1134	1162	-0.9669
HNRNPH2	GGGUGGG	5.72075e-08	1.31577e-06	3372	3438	797	759	1134	1162	-2.2292
PCBP1	CCUUACCC	6.16414e-08	1.35611e-06	7704	8232	990	1002	1134	1162	-0.7349
RBM38	GGGUGUG	1.10479e-07	2.32006e-06	4114	4262	793	796	1134	1162	NA
PCBP1	CCUUUCCG	1.57222e-07	3.14443e-06	6704	7139	990	1005	1134	1162	-0.7349
PCBP1	CCUUUCCC	1.6446e-07	3.14443e-06	10947	11897	1033	1045	1134	1162	-0.7349
MBNL1	CGCUUGC	2.16788e-07	3.90219e-06	1261	1188	598	593	1134	1162	NA
G3BP2	AGGAUGG	4.90122e-07	8.33207e-06	3001	3069	796	830	1134	1162	-0.3683
LIN28A	UGGAGGG	5.29949e-07	8.47918e-06	3197	3284	852	820	1134	1162	-1.3058
HNRNPH2	GGGAGGU	6.82977e-07	1.02447e-05	2579	2614	782	754	1134	1162	-2.2292
SRSF1	CAGGACAC	1.21819e-06	1.70547e-05	3943	4121	890	899	1134	1162	-0.9669
PCBP1	GCUUUCCC	1.38515e-06	1.80069e-05	8823	9572	1040	1054	1134	1162	-0.7349
MBNL1	UGCUUGG	1.57254e-06	1.88705e-05	3205	3312	856	870	1134	1162	NA
LIN28A	CCGAGGA	1.70296e-06	1.88705e-05	1130	1071	562	547	1134	1162	-1.3058
ESRP2	UGGGGAG	1.81062e-06	1.88705e-05	3402	3532	834	844	1134	1162	NA
MBNL1	AGCUUGG	1.82182e-06	1.88705e-05	2663	2722	805	807	1134	1162	NA
SRSF1	GGAGGGU	2.72307e-06	2.17846e-05	2579	2637	792	759	1134	1162	-0.9669
ZC3H10	CCAGCGC	3.56962e-06	2.49873e-05	1246	1202	582	559	1134	1162	NA
SNRPA	CUGCACA	3.70763e-06	2.49873e-05	3233	3359	868	881	1134	1162	-0.5541
FMR1	GGACAGG	4.95779e-06	2.49873e-05	2212	2246	729	734	1134	1162	-0.2683
FXR2	GGACAGG	4.95779e-06	2.49873e-05	2212	2246	729	734	1134	1162	-0.0474
SRSF9	GGGAGCA	5.31257e-06	2.49873e-05	1947	1959	727	697	1134	1162	-0.6278
PCBP1	CCUUUCCU	7.44421e-06	2.49873e-05	12438	13715	1061	1081	1134	1162	-0.7349
ZC3H10	GCAGCGC	8.31386e-06	2.49873e-05	956	905	503	474	1134	1162	NA

## Sheet: Zappulo_soma
Zappulo	Soma enriched
protein	binding_motif	Pval	Qval	target.hits	bkg.hits	target.seq.hits	bkg.seq.hits	target.seq.count	bkg.seq.count	Proteomic
PABPC1	AAAAAAA	4.18056e-107	1.25835e-104	12351	7848	828	753	1162	1134	0.0993
PABPC4	AAAAAAA	4.18056e-107	1.25835e-104	12351	7848	828	753	1162	1134	0.3276
SART3	AAAAAAA	4.18056e-107	1.25835e-104	12351	7848	828	753	1162	1134	-1.352
PABPC4	AAAAAUA	9.43668e-88	2.81213e-85	10812	6947	938	900	1162	1134	0.3276
KHDRBS1	AUAAAAA	6.63467e-86	1.9705e-83	10853	7001	992	937	1162	1134	-1.0794
PABPC5	AAAAAAU	4.63435e-85	1.37177e-82	11484	7483	972	907	1162	1134	NA
KHDRBS2	AAUAAAA	2.55873e-77	7.54825e-75	10881	7136	1073	1046	1162	1134	-1.2328
ZCRB1	GAAUUAAA	7.73645e-63	2.27452e-60	14504	10130	1093	1070	1162	1134	NA
PABPC1	ACAAAAA	1.09126e-62	3.19741e-60	7434	4754	831	769	1162	1134	0.0993
PABPC4	ACAAAAA	1.09126e-62	3.19741e-60	7434	4754	831	769	1162	1134	0.3276
SART3	ACAAAAA	1.09126e-62	3.19741e-60	7434	4754	831	769	1162	1134	-1.352
PABPC4	CAAAAAA	1.7119e-57	4.9645e-55	7352	4759	817	756	1162	1134	0.3276
HNRNPL	AAACACA	2.43244e-57	7.02976e-55	5964	3734	855	774	1162	1134	-1.147
IGF2BP2	AAACACA	2.43244e-57	7.02976e-55	5964	3734	855	774	1162	1134	-0.315
IGF2BP3	AAACACA	2.43244e-57	7.02976e-55	5964	3734	855	774	1162	1134	-1.0517
HNRNPL	AUACACA	1.3953e-55	3.99055e-53	5625	3506	827	765	1162	1134	-1.147
IGF2BP2	AAAAACA	6.9208e-55	1.97243e-52	7920	5220	872	803	1162	1134	-0.315
IGF2BP3	AAAAACA	6.9208e-55	1.97243e-52	7920	5220	872	803	1162	1134	-1.0517
PABPC3	AAAAACA	6.9208e-55	1.97243e-52	7920	5220	872	803	1162	1134	NA
PABPC4	AAAAACA	6.9208e-55	1.97243e-52	7920	5220	872	803	1162	1134	0.3276
PABPC4	GAAAAAA	3.6825e-54	1.03478e-51	7772	5119	851	756	1162	1134	0.3276
PABPN1	AAAAGAA	1.57192e-53	4.40138e-51	8416	5614	918	832	1162	1134	-0.0062
PABPC1	AGAAAAA	4.83011e-53	1.3476e-50	8419	5623	876	822	1162	1134	0.0993
PABPC4	AGAAAAA	4.83011e-53	1.3476e-50	8419	5623	876	822	1162	1134	0.3276
PABPC5	AGAAAAA	4.83011e-53	1.3476e-50	8419	5623	876	822	1162	1134	NA
SART3	AGAAAAA	4.83011e-53	1.3476e-50	8419	5623	876	822	1162	1134	-1.352
SRSF10	AGAAAAA	4.83011e-53	1.3476e-50	8419	5623	876	822	1162	1134	-0.7564
HNRNPL	ACAUACA	6.41375e-53	1.75737e-50	5499	3444	815	741	1162	1134	-1.147
HNRPLL	ACAUACA	6.41375e-53	1.75737e-50	5499	3444	815	741	1162	1134	-1.3484
IGF2BP2	ACAUACA	6.41375e-53	1.75737e-50	5499	3444	815	741	1162	1134	-0.315
IGF2BP3	ACAUACA	6.41375e-53	1.75737e-50	5499	3444	815	741	1162	1134	-1.0517
KHDRBS2	AAUUAAA	4.23092e-52	1.14235e-49	6894	4488	991	955	1162	1134	-1.2328
PABPC5	AAAAAUU	1.02685e-51	2.76223e-49	7404	4876	912	844	1162	1134	NA
PABPC4	AAAAAGA	3.84497e-51	1.03045e-48	7787	5173	879	801	1162	1134	0.3276
HNRNPL	ACACAAA	4.86406e-51	1.2987e-48	5574	3521	817	750	1162	1134	-1.147
HNRNPL	ACACAAA	4.86406e-51	1.2987e-48	5574	3521	817	750	1162	1134	-1.147
SRSF10	AAAGAAA	4.68504e-50	1.24154e-47	9076	6169	922	838	1162	1134	-0.7564
SRSF10	AAAGAAA	4.68504e-50	1.24154e-47	9076	6169	922	838	1162	1134	-0.7564
KHDRBS1	AUAAAAU	3.1623e-46	8.31684e-44	6617	4360	979	927	1162	1134	-1.0794
PABPC1	AGAAAAU	2.10822e-45	5.52353e-43	6588	4350	957	888	1162	1134	0.0993
PABPC5	AGAAAAU	2.10822e-45	5.52353e-43	6588	4350	957	888	1162	1134	NA
PABPN1	AGAAAAU	2.10822e-45	5.52353e-43	6588	4350	957	888	1162	1134	-0.0062
SART3	AGAAAAU	2.10822e-45	5.52353e-43	6588	4350	957	888	1162	1134	-1.352
PABPC4	AAAAAAG	1.61285e-44	4.16114e-42	7385	4966	846	771	1162	1134	0.3276
FXR1	AAUGACAA	3.90932e-44	1.0047e-41	12474	8907	1062	1013	1162	1134	-0.0546
ZCRB1	GAAUUAAU	2.29412e-43	5.87294e-41	11379	8066	1055	1018	1162	1134	NA
PABPC1	AAAAAAC	2.61e-43	6.65549e-41	7108	4774	825	748	1162	1134	0.0993
PABPC4	AAAAAAC	2.61e-43	6.65549e-41	7108	4774	825	748	1162	1134	0.3276
SART3	AAAAAAC	2.61e-43	6.65549e-41	7108	4774	825	748	1162	1134	-1.352
HNRNPL	ACAUAAA	3.87892e-42	9.77487e-40	5317	3441	930	859	1162	1134	-1.147
KHDRBS2	CAUAAAA	4.71713e-41	1.184e-38	5031	3242	947	866	1162	1134	-1.2328
HNRNPL	ACAAACA	5.65478e-40	1.4137e-37	5249	3419	799	731	1162	1134	-1.147
HNRPLL	ACAAACA	5.65478e-40	1.4137e-37	5249	3419	799	731	1162	1134	-1.3484
IGF2BP2	ACAAACA	5.65478e-40	1.4137e-37	5249	3419	799	731	1162	1134	-0.315
IGF2BP3	ACAAACA	5.65478e-40	1.4137e-37	5249	3419	799	731	1162	1134	-1.0517
KHDRBS2	AAUAAAU	3.90258e-39	9.60036e-37	6795	4600	1047	1037	1162	1134	-1.2328
IGF2BP2	AAAUACA	7.35578e-39	1.80217e-36	5906	3929	960	868	1162	1134	-0.315
IGF2BP3	AAAUACA	7.35578e-39	1.80217e-36	5906	3929	960	868	1162	1134	-1.0517
KHDRBS3	GAUAAACA	4.32531e-37	1.05105e-34	11493	8284	1069	1028	1162	1134	-2.2545
FXR1	UAUGACAA	1.82067e-35	4.40603e-33	10026	7166	1038	979	1162	1134	-0.0546
RBMS3	AUAUAAA	1.84898e-34	4.45605e-32	6711	4611	948	889	1162	1134	NA
HNRNPL	ACACACA	5.97526e-34	1.43406e-31	5031	3338	754	710	1162	1134	-1.147
HNRPLL	ACACACA	5.97526e-34	1.43406e-31	5031	3338	754	710	1162	1134	-1.3484
IGF2BP2	ACACACA	5.97526e-34	1.43406e-31	5031	3338	754	710	1162	1134	-0.315
IGF2BP3	ACACACA	5.97526e-34	1.43406e-31	5031	3338	754	710	1162	1134	-1.0517
KHDRBS3	GAUAAAAC	1.46046e-33	3.44668e-31	10231	7367	1061	1013	1162	1134	-2.2545
RBM46	AAUGAAA	1.72563e-33	4.05522e-31	6557	4509	982	904	1162	1134	NA
KHDRBS3	GAUAAAAG	2.24134e-33	5.24475e-31	11787	8599	1079	1043	1162	1134	-2.2545
FXR1	AAUGACAU	2.38025e-32	5.54597e-30	11189	8149	1047	1004	1162	1134	-0.0546
KHDRBS3	AAUAAACG	4.73669e-32	1.09891e-29	8845	6311	1093	1066	1162	1134	-2.2545
KHDRBS2	UAUAAAA	6.60942e-31	1.52678e-28	6847	4777	957	908	1162	1134	-1.2328
A1CF	AUAAUUA	1.50614e-30	3.46411e-28	4488	2977	822	768	1162	1134	NA
RBMS3	AAUAUAU	1.93749e-30	4.43685e-28	6026	4152	884	798	1162	1134	NA
HuR	UUAAUUU	2.11723e-30	4.82727e-28	7220	5076	882	834	1162	1134	NA
ZCRB1	GAUUUAAU	2.13364e-30	4.84336e-28	12136	8947	1036	993	1162	1134	NA
TARDBP	AGAAUGAA	2.23789e-30	5.05763e-28	14156	10560	1075	1053	1162	1134	-1.0187
KHDRBS1	UAAAACA	1.57572e-29	3.54536e-27	5508	3769	918	864	1162	1134	-1.0794
KHDRBS2	GAUAAAA	1.76637e-29	3.95667e-27	4755	3195	920	854	1162	1134	-1.2328
KHDRBS1	AUAAUAA	1.10835e-27	2.47162e-25	4857	3301	888	837	1162	1134	-1.0794
KHDRBS1	UUAAAAA	9.13306e-27	2.02754e-24	8244	5950	939	904	1162	1134	-1.0794
TARDBP	UGAAUGAA	1.93309e-26	4.27213e-24	12874	9640	1075	1048	1162	1134	-1.0187
HNRPLL	ACAGACA	3.01897e-26	6.64174e-24	4866	3331	796	772	1162	1134	-1.3484
RBMS3	AUAUAUA	5.56617e-26	1.21899e-23	6047	4247	782	714	1162	1134	NA
PABPN1	AAAAGAU	1.2094e-25	2.6365e-23	5531	3853	916	860	1162	1134	-0.0062
HNRPLL	ACACGCA	1.40796e-25	3.05528e-23	2818	1794	576	515	1162	1134	-1.3484
KHDRBS1	AUAAAAC	2.29881e-25	4.96544e-23	4639	3171	949	877	1162	1134	-1.0794
A1CF	UUAAUUA	4.36896e-25	9.39326e-23	4727	3243	835	785	1162	1134	NA
TARDBP	AGAAUGAU	8.08438e-25	1.73006e-22	11017	8197	1039	997	1162	1134	-1.0187
KHDRBS3	AAUAAACC	1.18403e-24	2.52199e-22	10582	7854	1107	1092	1162	1134	-2.2545
RBM46	AAUCAAA	2.24648e-24	4.76254e-22	5363	3746	944	869	1162	1134	NA
SNRNP70	AAUCAAA	2.24648e-24	4.76254e-22	5363	3746	944	869	1162	1134	-0.0999
IGF2BP2	AAAAUCA	2.64131e-24	5.54675e-22	5618	3945	921	858	1162	1134	-0.315
IGF2BP3	AAAAUCA	2.64131e-24	5.54675e-22	5618	3945	921	858	1162	1134	-1.0517
RBM46	AAUGAAU	1.49067e-23	3.10059e-21	4660	3217	891	830	1162	1134	NA
SRSF10	AGAGAAA	3.91398e-23	8.10194e-21	5680	4015	887	831	1162	1134	-0.7564
SRSF10	AGAGAAA	3.91398e-23	8.10194e-21	5680	4015	887	831	1162	1134	-0.7564
SRSF10	AGAGAAA	3.91398e-23	8.10194e-21	5680	4015	887	831	1162	1134	-0.7564
SRSF10	AGAGAAA	3.91398e-23	8.10194e-21	5680	4015	887	831	1162	1134	-0.7564
RBMS3	UAUAUAA	1.57807e-21	3.20349e-19	5431	3852	847	790	1162	1134	NA
PABPC5	AGAAAUU	1.96169e-21	3.96262e-19	5224	3693	908	837	1162	1134	NA
RBM42	AACUAAA	2.04908e-21	4.11865e-19	4886	3430	935	856	1162	1134	-0.2224
KHDRBS1	AUAAAAG	3.55719e-21	7.11439e-19	5332	3782	970	928	1162	1134	-1.0794
RBM41	AUACAUU	4.20641e-21	8.37075e-19	4199	2904	856	779	1162	1134	NA
PABPC5	AAAAAGU	4.30435e-21	8.52261e-19	5726	4092	931	861	1162	1134	NA
KHDRBS3	GAUAAACU	5.55983e-21	1.09529e-18	9028	6709	1034	1007	1162	1134	-2.2545
FXR1	AAUGACAC	1.00988e-20	1.97937e-18	9159	6820	1040	994	1162	1134	-0.0546
HNRNPL	ACACACC	1.59694e-20	3.11404e-18	3656	2497	731	675	1162	1134	-1.147
HuR	UUAUUUG	4.17007e-20	8.08994e-18	5842	4203	916	830	1162	1134	NA
HNRPLL	GCACACA	5.62158e-20	1.08496e-17	4018	2784	746	709	1162	1134	-1.3484
PABPC1	UGAAAAA	8.96819e-20	1.72189e-17	6822	4984	946	900	1162	1134	0.0993
SART3	UGAAAAA	8.96819e-20	1.72189e-17	6822	4984	946	900	1162	1134	-1.352
HNRNPC	AUUUUUA	9.89764e-20	1.88055e-17	8348	6199	920	890	1162	1134	-0.6493
HNRNPCL1	AUUUUUA	9.89764e-20	1.88055e-17	8348	6199	920	890	1162	1134	NA
HuR	AUGAUUU	1.28169e-19	2.40958e-17	4796	3394	868	811	1162	1134	NA
KHDRBS2	GAUAAAU	1.58165e-19	2.95769e-17	3609	2477	837	793	1162	1134	-1.2328
RBMS1	AAUAUAC	3.07718e-19	5.72355e-17	3187	2159	779	709	1162	1134	1.2498
RBMS3	AAUAUAC	3.07718e-19	5.72355e-17	3187	2159	779	709	1162	1134	NA
PABPC1	GGAAAAA	3.48649e-19	6.41514e-17	4071	2839	827	734	1162	1134	0.0993
SART3	GGAAAAA	3.48649e-19	6.41514e-17	4071	2839	827	734	1162	1134	-1.352
KHDRBS1	UAAAAGA	4.45334e-19	8.10508e-17	5585	4023	922	889	1162	1134	-1.0794
RBMS3	AUAUACA	4.49092e-19	8.12857e-17	4537	3203	803	740	1162	1134	NA
KHDRBS1	UAAAAAC	5.33854e-19	9.60938e-17	5091	3637	924	844	1162	1134	-1.0794
RBM46	AAUCAAU	8.05791e-18	1.44237e-15	3538	2451	825	773	1162	1134	NA
RBM46	AAUCAUA	8.33588e-18	1.48379e-15	3109	2122	776	709	1162	1134	NA
KHDRBS1	AUAAUAG	1.04951e-17	1.85764e-15	2703	1814	724	659	1162	1134	-1.0794
KHDRBS2	AAUAAAC	1.23052e-17	2.16572e-15	4855	3480	1035	1015	1162	1134	-1.2328
RBM41	UUACAUU	1.79786e-17	3.14626e-15	4341	3081	857	777	1162	1134	NA
FXR1	CAUGACAA	2.08134e-17	3.62154e-15	9220	6962	1020	996	1162	1134	-0.0546
SRSF10	AAAGAGA	2.11661e-17	3.66174e-15	5211	3765	875	812	1162	1134	-0.7564
SRSF10	AAAGAGA	2.11661e-17	3.66174e-15	5211	3765	875	812	1162	1134	-0.7564
A1CF	AUAAUUG	2.13276e-17	3.66174e-15	3249	2236	782	714	1162	1134	NA
FXR1	AAUGACGA	2.58915e-17	4.40156e-15	6252	4590	979	939	1162	1134	-0.0546
QKI	ACUAAUA	2.97287e-17	5.02416e-15	2572	1721	713	651	1162	1134	NA
RBM42	AACUAAU	4.0576e-17	6.81676e-15	2886	1962	767	688	1162	1134	-0.2224
PTBP1	AUUUUCU	4.4933e-17	7.50382e-15	7230	5375	971	908	1162	1134	-0.2545
PTBP1	AUUUUCU	4.4933e-17	7.50382e-15	7230	5375	971	908	1162	1134	-0.2545
YBX1	AACAACA	4.66036e-17	7.68959e-15	3275	2262	785	660	1162	1134	1.0908
YBX2	AACAACA	4.66036e-17	7.68959e-15	3275	2262	785	660	1162	1134	NA
ZCRB1	GAAUUAAC	5.51769e-17	8.99383e-15	8035	6022	1012	1007	1162	1134	NA
HNRNPL	CCACACA	2.97317e-16	4.81654e-14	4118	2931	752	729	1162	1134	-1.147
RBM41	AUACAUA	3.55334e-16	5.72088e-14	4426	3174	805	725	1162	1134	NA
MSI1	UAGUAAA	4.92501e-16	7.88001e-14	3721	2625	839	801	1162	1134	-1.464
RBM46	AAUCAUU	8.01225e-16	1.27395e-13	3805	2695	804	767	1162	1134	NA
TUT1	AAAUACU	8.28363e-16	1.30881e-13	4296	3079	854	804	1162	1134	-1.491
HuR	UUAUUUC	1.59601e-15	2.50574e-13	5842	4308	902	865	1162	1134	NA
TIA1	UUAUUUC	1.59601e-15	2.50574e-13	5842	4308	902	865	1162	1134	-0.8286
HNRNPL	ACACAAU	1.69825e-15	2.63229e-13	3305	2312	811	744	1162	1134	-1.147
SRSF9	AGGAAAA	1.93895e-15	2.98598e-13	4463	3218	887	791	1162	1134	-0.6278
PABPC1	AGAAAGA	2.04483e-15	3.12859e-13	5343	3914	873	819	1162	1134	0.0993
SART3	AGAAAGA	2.04483e-15	3.12859e-13	5343	3914	873	819	1162	1134	-1.352
RBMS3	CAUAUAU	4.90259e-15	7.40291e-13	4152	2982	784	701	1162	1134	NA
PABPN1	AGAAGAA	5.23713e-15	7.85569e-13	4486	3246	871	806	1162	1134	-0.0062
MATR3	AAUCUUA	6.11943e-15	9.11796e-13	3304	2322	793	726	1162	1134	-1.7226
SRSF2	AGGAGAAA	6.3396e-15	9.38261e-13	7957	6018	989	941	1162	1134	NA
IGF2BP3	ACACUCA	1.00786e-14	1.48156e-12	4640	3374	818	798	1162	1134	-1.0517
RBMS3	AAUAUAG	1.63248e-14	2.38343e-12	3243	2282	818	757	1162	1134	NA
HuR	UUGAUUU	2.385e-14	3.45825e-12	6671	5001	923	860	1162	1134	NA
A1CF	AUAAUUC	3.09816e-14	4.46135e-12	2919	2036	740	687	1162	1134	NA
A1CF	UUAAUUG	3.52814e-14	5.04524e-12	3739	2676	805	756	1162	1134	NA
PABPC3	GAAAACA	4.60803e-14	6.54341e-12	4033	2909	839	775	1162	1134	NA
TARDBP	UGAAUGAU	4.84882e-14	6.83684e-12	10492	8101	1046	997	1162	1134	-1.0187
KHDRBS1	UAAAAGU	6.50975e-14	9.11365e-12	4727	3461	911	823	1162	1134	-1.0794
CPEB2	CAUUUUU	7.59963e-14	1.05635e-11	7257	5487	950	926	1162	1134	NA
CPEB4	CAUUUUU	7.59963e-14	1.05635e-11	7257	5487	950	926	1162	1134	NA
RBM6	AAUCCAU	1.13415e-13	1.55378e-11	3023	2127	793	706	1162	1134	-0.7648
RBM41	UUACUUU	1.17125e-13	1.59291e-11	6400	4803	930	873	1162	1134	NA
RBM5	AAAGGAA	1.58894e-13	2.14507e-11	4777	3510	895	821	1162	1134	-0.8154
RBMS3	AUAUAGA	1.90427e-13	2.55172e-11	3942	2851	795	694	1162	1134	NA
ZCRB1	GGAUUAAU	2.74724e-13	3.65383e-11	7572	5757	986	957	1162	1134	NA
PABPN1	AAAAGAG	4.24857e-13	5.60811e-11	3842	2780	845	766	1162	1134	-0.0062
RBM41	AUACUUU	4.86162e-13	6.36872e-11	4503	3304	871	809	1162	1134	NA
RBMS1	CAUAUAC	5.03098e-13	6.54028e-11	2484	1721	723	656	1162	1134	1.2498
RBMS3	CAUAUAC	5.03098e-13	6.54028e-11	2484	1721	723	656	1162	1134	NA
SRSF1	UAGGACAA	6.38898e-13	8.1779e-11	8330	6383	1020	965	1162	1134	-0.9669
PABPC1	AGAAACA	6.50135e-13	8.25672e-11	4337	3175	872	795	1162	1134	0.0993
SART3	AGAAACA	6.50135e-13	8.25672e-11	4337	3175	872	795	1162	1134	-1.352
PCBP3	AUUUUCCU	8.44138e-13	1.05517e-10	15884	12573	1087	1049	1162	1134	-1.5598
HNRNPC	AUUUUUG	9.4008e-13	1.1657e-10	6630	5014	926	886	1162	1134	-0.6493
HNRNPCL1	AUUUUUG	9.4008e-13	1.1657e-10	6630	5014	926	886	1162	1134	NA
RALY	AUUUUUG	9.4008e-13	1.1657e-10	6630	5014	926	886	1162	1134	-1.2775
TIA1	AUUUUUG	9.4008e-13	1.1657e-10	6630	5014	926	886	1162	1134	-0.8286
TIA1	AUUUUUG	9.4008e-13	1.1657e-10	6630	5014	926	886	1162	1134	-0.8286
A1CF	UUAAUUC	1.00867e-12	1.20031e-10	3628	2619	810	751	1162	1134	NA
YBX1	AACAUCA	1.89776e-12	2.23935e-10	3291	2360	834	748	1162	1134	1.0908
YBX1	AACAUCA	1.89776e-12	2.23935e-10	3291	2360	834	748	1162	1134	1.0908
YBX2	AACAUCA	1.89776e-12	2.23935e-10	3291	2360	834	748	1162	1134	NA
RBMS3	GUAUAUA	2.12706e-12	2.44612e-10	3997	2918	789	694	1162	1134	NA
RBM46	AAUCAAC	2.86456e-12	3.26559e-10	2530	1770	810	718	1162	1134	NA
RBMS3	UAUAUAU	3.09395e-12	3.49617e-10	6515	4937	838	760	1162	1134	NA
MATR3	AAUCUUU	5.48981e-12	6.14859e-10	4963	3697	914	847	1162	1134	-1.7226
QKI	ACUAACA	6.11452e-12	6.78711e-10	2647	1867	734	680	1162	1134	NA
PABPC3	GAAAAUC	6.34451e-12	6.97896e-10	3459	2504	840	731	1162	1134	NA
RBM3	GAUACAA	6.81194e-12	7.42501e-10	2509	1761	757	678	1162	1134	1.1846
A1CF	CUAAUUA	7.21808e-12	7.79552e-10	2621	1848	757	682	1162	1134	NA
SRSF10	AAAGAAG	7.552e-12	8.08064e-10	4504	3334	905	827	1162	1134	-0.7564
HNRNPC	AUUUUUC	8.9754e-12	9.51392e-10	6370	4834	926	895	1162	1134	-0.6493
HNRNPCL1	AUUUUUC	8.9754e-12	9.51392e-10	6370	4834	926	895	1162	1134	NA
RALY	AUUUUUC	8.9754e-12	9.51392e-10	6370	4834	926	895	1162	1134	-1.2775
TIA1	AUUUUUC	8.9754e-12	9.51392e-10	6370	4834	926	895	1162	1134	-0.8286
U2AF2	AUUUUUC	8.9754e-12	9.51392e-10	6370	4834	926	895	1162	1134	-0.5946
HuR	AUUGUUU	1.06702e-11	1.07769e-09	6535	4969	917	871	1162	1134	NA
HuR	AUUGUUU	1.06702e-11	1.07769e-09	6535	4969	917	871	1162	1134	NA
ZCRB1	GACUUAAU	1.33287e-11	1.31954e-09	8365	6457	1007	989	1162	1134	NA
HuR	UUAGUUU	1.608e-11	1.57584e-09	5722	4319	881	818	1162	1134	NA
HuR	UUAGUUU	1.608e-11	1.57584e-09	5722	4319	881	818	1162	1134	NA
HuR	UUAGUUU	1.608e-11	1.57584e-09	5722	4319	881	818	1162	1134	NA
HuR	UUAGUUU	1.608e-11	1.57584e-09	5722	4319	881	818	1162	1134	NA
ZC3H14	UUAGUUU	1.608e-11	1.57584e-09	5722	4319	881	818	1162	1134	-0.3911
ZCRB1	GAAUUAAG	3.48769e-11	3.24355e-09	9489	7389	1053	1024	1162	1134	NA
PABPC1	AGAAAAC	4.15312e-11	3.82087e-09	3858	2838	841	780	1162	1134	0.0993
PABPC5	AGAAAAC	4.15312e-11	3.82087e-09	3858	2838	841	780	1162	1134	NA
PABPN1	AGAAAAC	4.15312e-11	3.82087e-09	3858	2838	841	780	1162	1134	-0.0062
SART3	AGAAAAC	4.15312e-11	3.82087e-09	3858	2838	841	780	1162	1134	-1.352
DAZAP1	UAGUUAA	6.04687e-11	5.32125e-09	2872	2063	719	682	1162	1134	-0.4929
MSI1	UAGUUAA	6.04687e-11	5.32125e-09	2872	2063	719	682	1162	1134	-1.464
HNRNPL	ACACAAC	6.34589e-11	5.45747e-09	2254	1580	743	655	1162	1134	-1.147
HNRNPL	ACACAAC	6.34589e-11	5.45747e-09	2254	1580	743	655	1162	1134	-1.147
PABPN1	AAAAGAC	1.05794e-10	8.88667e-09	3305	2409	825	762	1162	1134	-0.0062
RBMS1	UAUACAC	1.37086e-10	1.13781e-08	2726	1955	740	665	1162	1134	1.2498
ENOX1	CACACAG	1.40957e-10	1.15585e-08	4306	3209	786	752	1162	1134	NA
YBX2	AACAACU	2.63889e-10	2.1375e-08	3094	2251	826	725	1162	1134	NA
MSI1	UAGAAAG	3.01065e-10	2.40852e-08	4340	3245	857	806	1162	1134	-1.464
FXR1	AACGACAA	3.11703e-10	2.46245e-08	4317	3227	896	788	1162	1134	-0.0546
YBX1	AACAUCU	5.19051e-10	4.0486e-08	3532	2606	864	769	1162	1134	1.0908
YBX1	AACAUCU	5.19051e-10	4.0486e-08	3532	2606	864	769	1162	1134	1.0908
YBX2	AACAUCU	5.19051e-10	4.0486e-08	3532	2606	864	769	1162	1134	NA
KHDRBS1	UAAAAAG	5.62924e-10	4.22193e-08	5441	4139	912	859	1162	1134	-1.0794
SRSF1	AAGGACAA	6.99618e-10	5.17717e-08	6825	5264	970	921	1162	1134	-0.9669
IGF2BP2	ACAAUCA	7.07818e-10	5.17717e-08	3060	2234	804	743	1162	1134	-0.315
IGF2BP3	ACAAUCA	7.07818e-10	5.17717e-08	3060	2234	804	743	1162	1134	-1.0517
TARDBP	GGAAUGAA	9.13409e-10	6.4852e-08	10624	8379	1053	1021	1162	1134	-1.0187
RBM42	AACUACA	1.01616e-09	7.11314e-08	2972	2168	806	742	1162	1134	-0.2224
TARDBP	AGAAUGAG	1.04433e-09	7.20586e-08	11374	8999	1044	1003	1162	1134	-1.0187
A1CF	GUAAUUA	1.23891e-09	8.42456e-08	2873	2092	757	703	1162	1134	NA
RBM41	AUACAUG	1.69733e-09	1.13721e-07	3349	2473	834	761	1162	1134	NA
RBM41	AUACAUC	1.69962e-09	1.13721e-07	2544	1835	758	686	1162	1134	NA
RBMS3	CUAUAUC	1.94666e-09	1.26533e-07	2131	1513	727	627	1162	1134	NA
ZCRB1	GAUUUAAG	2.24562e-09	1.4372e-07	9469	7447	1010	975	1162	1134	NA
KHDRBS1	UUAAAAC	2.4632e-09	1.55181e-07	4793	3635	890	837	1162	1134	-1.0794
HuR	UUUGUUG	2.48706e-09	1.55181e-07	5765	4422	903	863	1162	1134	NA
RBMS1	GAUAUAC	2.50215e-09	1.55181e-07	1793	1252	651	568	1162	1134	1.2498
DAZAP1	UAGGAAA	3.08548e-09	1.85129e-07	4023	3018	871	797	1162	1134	-0.4929
IGF2BP3	ACAUUCA	3.94297e-09	2.32635e-07	3517	2616	833	791	1162	1134	-1.0517
KHDRBS1	AUUAAAG	3.94631e-09	2.32635e-07	4300	3244	938	911	1162	1134	-1.0794
RBM28	AAGUAGA	4.67611e-09	2.66539e-07	3347	2482	799	748	1162	1134	-0.8892
PABPC3	GAAAAAC	7.22135e-09	4.04396e-07	3227	2391	802	714	1162	1134	NA
RBM46	AAUGAAG	7.34923e-09	4.04396e-07	4254	3215	927	865	1162	1134	NA
RBMS3	UUAUAUA	1.02741e-08	5.54804e-07	5526	4249	849	792	1162	1134	NA
RBMS1	UAUAUAC	1.28516e-08	6.81137e-07	3667	2750	746	680	1162	1134	1.2498
RBMS3	UAUAUAC	1.28516e-08	6.81137e-07	3667	2750	746	680	1162	1134	NA
CPEB2	CUAUUUU	1.60252e-08	8.17287e-07	5830	4503	922	878	1162	1134	NA
RBM6	UAUCCAA	2.51903e-08	1.25952e-06	2627	1927	785	704	1162	1134	-0.7648
PABPC5	AGAAAUC	2.63051e-08	1.28895e-06	3942	2980	866	804	1162	1134	NA
U2AF2	AUUUUCC	2.943e-08	1.41264e-06	4462	3401	906	809	1162	1134	-0.5946
G3BP2	UGGAUAA	3.13516e-08	1.47353e-06	2897	2144	827	758	1162	1134	-0.3683
RBM46	GAUCAAU	3.5391e-08	1.62798e-06	1893	1351	692	614	1162	1134	NA
RBM42	AACUAAC	4.45657e-08	2.00545e-06	2335	1701	707	651	1162	1134	-0.2224
RBMS1	UAUAUAG	6.0248e-08	2.65091e-06	3588	2705	747	662	1162	1134	1.2498
RBMS3	UAUAUAG	6.0248e-08	2.65091e-06	3588	2705	747	662	1162	1134	NA
MATR3	AAACUUG	7.97648e-08	3.35012e-06	3622	2736	870	809	1162	1134	-1.7226
ENOX1	AAUACAG	8.33007e-08	3.41533e-06	3519	2654	890	814	1162	1134	NA
FXR1	GAUGACAA	9.13194e-08	3.65278e-06	8676	6866	1019	980	1162	1134	-0.0546
RBM3	GAUAAGA	1.01226e-07	3.94781e-06	2683	1986	773	706	1162	1134	1.1846
KHDRBS1	UUAAAAG	1.05492e-07	4.0087e-06	5539	4295	895	862	1162	1134	-1.0794
HNRPLL	GCAAACA	1.53598e-07	5.68314e-06	2532	1870	763	677	1162	1134	-1.3484
IGF2BP2	GCAAACA	1.53598e-07	5.68314e-06	2532	1870	763	677	1162	1134	-0.315
HuR	UUUAGUU	1.54949e-07	5.68314e-06	5502	4271	860	830	1162	1134	NA
PABPC5	AGAAAGU	2.22163e-07	7.55353e-06	4619	3557	892	844	1162	1134	NA
KHDRBS1	UAAAACG	2.72374e-07	8.98835e-06	2152	1574	742	646	1162	1134	-1.0794
RBMS3	AUAUAUC	3.37812e-07	1.081e-05	3483	2643	745	711	1162	1134	NA
KHDRBS1	UAAAAGG	3.53507e-07	1.09587e-05	3788	2890	873	821	1162	1134	-1.0794
RBMS1	UAUAUCC	3.86761e-07	1.16028e-05	2330	1719	748	671	1162	1134	1.2498
RBM6	AAUCCAA	5.13558e-07	1.48932e-05	3091	2332	814	744	1162	1134	-0.7648
RBM28	UAGUAGA	5.277e-07	1.48932e-05	2163	1590	698	600	1162	1134	-0.8892
CPEB2	CAUUUUG	6.46182e-07	1.74469e-05	4698	3638	920	848	1162	1134	NA
PABPC3	GAAAACU	7.20167e-07	1.87244e-05	3870	2966	865	821	1162	1134	NA
HuR	UUUAUUU	8.49258e-07	2.12315e-05	12538	10118	974	921	1162	1134	NA
HuR	UUUAUUU	8.49258e-07	2.12315e-05	12538	10118	974	921	1162	1134	NA
HuR	UUUAUUU	8.49258e-07	2.12315e-05	12538	10118	974	921	1162	1134	NA
HuR	UUUAUUU	8.49258e-07	2.12315e-05	12538	10118	974	921	1162	1134	NA
ZC3H14	UUUAUUU	8.49258e-07	2.12315e-05	12538	10118	974	921	1162	1134	-0.3911
FXR1	AAUGACAG	9.60772e-07	2.12315e-05	10445	8381	1042	998	1162	1134	-0.0546
SRSF10	AGAGAAU	1.11189e-06	2.12315e-05	4160	3208	883	841	1162	1134	-0.7564
RBMS3	CAUAUAG	1.43303e-06	2.57945e-05	2209	1637	707	623	1162	1134	NA
PTBP1	UCUUUCU	1.89588e-06	3.22299e-05	7786	6195	991	936	1162	1134	-0.2545
MATR3	UAUCUUG	2.74057e-06	4.38491e-05	3360	2571	833	793	1162	1134	-1.7226
KHDRBS3	GAUAAACG	2.81175e-06	4.38491e-05	5243	4108	971	954	1162	1134	-2.2545
G3BP2	AGGAUAA	3.17092e-06	4.43929e-05	2893	2196	802	734	1162	1134	-0.3683
HNRPLL	ACAUGCA	3.19596e-06	4.43929e-05	3333	2552	837	770	1162	1134	-1.3484
RBM41	UUACAUG	3.45657e-06	4.43929e-05	3194	2440	794	760	1162	1134	NA
MATR3	AAUCUUC	3.62521e-06	4.43929e-05	2962	2253	820	746	1162	1134	-1.7226
KHDRBS2	GAUAAAC	4.04515e-06	4.43929e-05	2337	1751	778	713	1162	1134	-1.2328
HuR	UUAUUUU	4.08969e-06	4.43929e-05	11899	9628	964	897	1162	1134	NA
HuR	UUAUUUU	4.08969e-06	4.43929e-05	11899	9628	964	897	1162	1134	NA
A1CF	CUAAUUG	4.19246e-06	4.43929e-05	2208	1648	729	649	1162	1134	NA
KHDRBS2	GAUUAAA	4.93888e-06	4.43929e-05	3411	2621	863	807	1162	1134	-1.2328
SFPQ	GUAAUGU	5.11393e-06	4.43929e-05	2847	2165	785	701	1162	1134	-0.7336
SFPQ	UUAGUGU	5.87821e-06	4.43929e-05	3448	2654	844	749	1162	1134	-0.7336
SNRNP70	UAUCAAG	6.93448e-06	4.43929e-05	2505	1893	748	721	1162	1134	-0.0999
TUT1	CAAUACU	9.16804e-06	4.43929e-05	2296	1728	746	687	1162	1134	-1.491
SNRNP70	GAUCAAA	9.31335e-06	4.43929e-05	2662	2023	803	721	1162	1134	-0.0999
