# Supplementary material for: A massively parallel reporter assay reveals focused and broadly encoded RNA localization signals in neurons
Source: Nucleic Acids Res. 2022 Sep 26;50(18):10643–64. doi: 10.1093/nar/gkac806 (PMC9561380; doi:10.1093/nar/gkac806)
Supplement: gkac806_Supplemental_Files [file gkac806_supplemental_files.zip › SupplementaryData_NAR_Final/SupplementaryTables/TableS9.csv]

	RBP	motif	Pearson r corr(logFC(4h/0h ActD), cumulative motif score)	p-value Pearson corr(logFC(4h/0h ActD), cumulative motif score)	q-value Pearson corr(logFC(4h/0h ActD), cumulative motif score)	Pearson r corr(logFC(24h/0h ActD), cumulative motif score)	p-value Pearson corr(logFC(24h/0h ActD), cumulative motif score)	q-value Pearson corr(logFC(24h/0h ActD), cumulative motif score)
FMR1_AAGGACA	FMR1	AAGGACA	-0.29742120982938197	2.4451676648566584e-274	5.330465509387515e-272	-0.31459898247094764	3.357772337509955e-308	7.319943695771702e-306
RBM3_AAAACGA	RBM3	AAAACGA	-0.2404801626812701	3.370201325603284e-177	3.6735194449075795e-175	-0.26367914645626506	9.185039356464353e-214	5.005846449273073e-212
PCBP2_CCCCCCA	PCBP2	CCCCCCA	0.23012820320211924	4.91358824831889e-162	3.570540793778393e-160	0.22989433646055854	1.3914720834998515e-161	2.0222727613531174e-160
PCBP1_CCAAACC	PCBP1	CCAAACC	0.19479029923313668	9.066876797220566e-116	4.941447854485208e-114	0.1859427027660612	2.079943487040369e-105	1.563543724740691e-104
KHDRBS2_AAUAAAA	KHDRBS2	AAUAAAA	-0.19138853466874003	9.378065741802468e-112	4.0888366634258754e-110	-0.1966559966656638	6.443751320117444e-118	5.8530741157733446e-117
PCBP1_CCUUCC	PCBP1	CCUUCC	0.19110237048915568	2.0247698464325836e-111	7.35666377537172e-110	0.2150804367220651	3.3367288469601726e-141	4.041149381318431e-140
KHDRBS3_AUAAAA	KHDRBS3	AUAAAA	-0.18957480157181983	1.2067944713296618e-109	3.7583027821409465e-108	-0.21586471124275028	3.0319504720336787e-142	3.888030605313776e-141
PABPC5_AGAAAAU	PABPC5	AGAAAAU	-0.1843903234289867	9.84519333207555e-104	2.6828151829905874e-102	-0.23585896167704634	3.260049664949061e-170	5.466852515068425e-169
PABP2_AAAAAAA	PABP2	AAAAAAA	-0.1830224622558112	3.3402276854863867e-102	8.090773727067026e-101	-0.27034152331058015	5.1386523909027206e-225	5.601131106083965e-223
PUM_UGUAAAG	PUM	UGUAAAG	-0.18216491645773938	3.0000436125801875e-101	6.540095075424808e-100	-0.1512084290016666	6.11931382930815e-70	3.253683938510187e-69
HNRNPR_AAAAAAG	HNRNPR	AAAAAAG	-0.18130401615377448	2.687918354429295e-100	5.3269654660507845e-99	-0.24301597941821992	6.787073287707306e-181	1.2329849806001605e-179
SART3_AAAAAAA	SART3	AAAAAAA	-0.1785036898035576	3.117838919204865e-97	5.664074036555504e-96	-0.2632772999260224	4.280078304488482e-213	1.5550951172974818e-211
PABPC1_AAAAAAA	PABPC1	AAAAAAA	-0.17836165459993963	4.445650199626451e-97	7.455013411681278e-96	-0.2633081020343797	3.804184092418584e-213	1.5550951172974818e-211
TBG972.9.5210_AAAAAAA	TBG972.9.5210	AAAAAAA	-0.1759802688207868	1.6290185501245353e-94	2.5366145994796335e-93	-0.25656281383602475	4.236012676364188e-202	1.3192153763534184e-200
PUM_UGUACAG	PUM	UGUACAG	-0.17585065773403252	2.2409276270332298e-94	3.2568148179549603e-93	-0.13496223511762725	5.807216430435934e-56	2.6374441288229864e-55
SYNCRIP_AAAAAAA	SYNCRIP	AAAAAAA	-0.1751544677263187	1.2374404232295653e-93	1.6860125766502825e-92	-0.21606034916634473	1.664361944462524e-142	2.267693149330189e-141
CG11360_GAGUAA	CG11360	GAGUAA	-0.17484287389212044	2.652497775211526e-93	3.401438323506545e-92	-0.136392089865925	3.977141786689458e-57	1.884819368474569e-56
PABPC4_AAAAAAA	PABPC4	AAAAAAA	-0.1734797748371292	7.326359092857326e-92	8.873034901349427e-91	-0.26485108682244385	1.0166468243755142e-215	7.3876335904620695e-214
PABP_GAAAAAA	PABP	GAAAAAA	-0.17342465270059793	8.37373198003512e-92	9.607755640250821e-91	-0.24711458908860634	3.5741567598825486e-187	7.083328851403596e-186
KHDRBS1_AUAAAAA	KHDRBS1	AUAAAAA	-0.17322368582216824	1.3624656920291928e-91	1.4850876043118202e-90	-0.16425317725220073	2.329730596361417e-82	1.3022596666840742e-81
TVAG_002940_AAAAAAA	TVAG_002940	AAAAAAA	-0.1730389315327474	2.130339059037191e-91	2.211494832714798e-90	-0.25529857966447234	4.5816320145505896e-200	1.1097730879689206e-198
IGF2BP2_AAAAACA	IGF2BP2	AAAAACA	-0.1701185156068056	2.3329532580121787e-88	2.31174459203025e-87	-0.23244439045214266	3.04690888045944e-165	4.7444723995725565e-164
PABPC3_AAAAACA	PABPC3	AAAAACA	-0.17001947341844703	2.951402042875661e-88	2.7974158493343223e-87	-0.25626318796628483	1.2884511511934102e-201	3.511029387002043e-200
KHDRBS1_UAAAAAA	KHDRBS1	UAAAAAA	-0.16985232706517084	4.3876366166347583e-88	3.9854365934432387e-87	-0.15227766804564155	6.442264333761316e-71	3.511034061899917e-70
MOD_AAUGGAA	MOD	AAUGGAA	-0.16701300574319067	3.4688145873167673e-85	3.0248063201402207e-84	-0.185171519770291	1.5473412179896438e-104	1.0881302758765881e-103
CNOT4_ACACAAA	CNOT4	ACACAAA	-0.16684272187149327	5.156400258988288e-85	4.323443294074795e-84	-0.21041211668216186	4.342034199333392e-135	4.507445025974664e-134
PABPN1_AAAAGA	PABPN1	AAAAGA	-0.1617526524877239	5.936129020142523e-80	4.7928745421891485e-79	-0.25253914908199154	1.1510780338587722e-195	2.5093501138121232e-194
E_GW1.81.40.1_AACCUA	E_GW1.81.40.1	AACCUA	-0.16137015835489316	1.4033960412314163e-79	1.0926440606730312e-78	-0.09110688565264186	2.6029071358135584e-26	7.466233626412574e-26
PCBP3_UUUCCC	PCBP3	UUUCCC	0.1605068572253325	9.708988935463332e-79	7.298481337693125e-78	0.19514984079615605	4.103654980182725e-116	3.440756867999362e-115
RBM42_AACUAAG	RBM42	AACUAAG	-0.1581668087155318	1.739125559061701e-76	1.2637645729181694e-75	-0.10147562526354909	2.851208994310207e-32	9.866088266025796e-32
PCBP2_AAUCCC	PCBP2	AAUCCC	0.15559093880100006	4.7925697945825405e-74	3.370258758770948e-73	0.1794842502252436	3.1465993715318305e-98	2.0175254793939383e-97
FXR1_ACGACA	FXR1	ACGACA	-0.15528000675708503	9.382076515448897e-74	6.391539626149561e-73	-0.1700167672534159	3.4408887974742215e-88	1.9739835732878427e-87
IGF2BP3_AAAAACA	IGF2BP3	AAAAACA	-0.15361067669342057	3.373924255723203e-72	2.22883481135654e-71	-0.2108388114778793	1.2159125279765267e-135	1.3253446554944142e-134
E_GW1.09.00.326.1_AGAACAA	E_GW1.09.00.326.1	AGAACAA	-0.15280865847713798	1.8594878888336163e-71	1.1922598816639068e-70	-0.19406795275092148	7.940049076861071e-115	6.4108544398359755e-114
HNRNPR_AAAAAAC	HNRNPR	AAAAAAC	-0.1488924704408224	6.774987865141355e-68	4.219849584573758e-67	-0.1844094112247481	1.1144740081709827e-103	7.362282841856794e-103
PUM_UGUAAAU	PUM	UGUAAAU	-0.14690921698015996	3.961937742795476e-66	2.399173410915038e-65	-0.03957343027555564	4.185579666493598e-06	5.738719291167323e-06
HNRNPL_AAACAAA	HNRNPL	AAACAAA	-0.14337583296958478	4.843390318091397e-63	2.853673214443039e-62	-0.1878930484053205	1.2492528505909295e-107	9.726325765315094e-107
SHEP_AUAUAAA	SHEP	AUAUAAA	-0.14322304663235969	6.559773815406974e-63	3.763238662522948e-62	-0.03421554169699263	6.935386482205839e-05	9.332804031610326e-05
FMR1_GGACAAG	FMR1	GGACAAG	-0.14083567871600167	7.186553627495516e-61	4.01709920716416e-60	-0.2030672103057253	9.172884721853513e-126	8.95518048993783e-125
ZC3H10_CCAGCGA	ZC3H10	CCAGCGA	0.13898185850392383	2.605502381192475e-59	1.4199987977498989e-58	0.059669428836467885	3.856139001823444e-12	6.3684719878599295e-12
SRSF9_AGGAAAA	SRSF9	AGGAAAA	-0.13725096525984365	7.122243735712423e-58	3.786949108256849e-57	-0.21363328560151762	2.7189968110444377e-139	3.1196910779351965e-138
PPRC1_CCGCGCC	PPRC1	CCGCGCC	0.1372186244809216	7.573289899355483e-58	3.9308980906178456e-57	0.07928706649376678	2.6780886339387696e-20	6.277670131168298e-20
TUT1_AAAUACU	TUT1	AAAUACU	-0.13471822104811104	8.34616199958592e-56	4.231310036999373e-55	-0.016385377748446166	0.056803745410783424	0.06586817286995099
ENOX1_AAGACAG	ENOX1	AAGACAG	-0.13390123232024753	3.8052545858543116e-55	1.8853306811732724e-54	-0.1457604606407362	4.538928239430572e-65	2.3559198957044394e-64
TBG972.8.6820_UAUACU	TBG972.8.6820	UAUACU	-0.13187948881835787	1.560254324589047e-53	7.558565394675827e-53	-0.022456496822309813	0.009034495966853068	0.011064719779629039
QKR58E-1_AUAAUAA	QKR58E-1	AUAAUAA	-0.1313811622593829	3.8623779086915357e-53	1.830431269771206e-52	-0.0783774785349987	7.180646902109179e-20	1.6477694996418957e-19
TBG972.9.4840_CUUUCU	TBG972.9.4840	CUUUCU	0.1303922506863241	2.3095511777953088e-52	1.0712386314029305e-51	0.18574305301702987	3.4998696851189214e-105	2.5432386378530828e-104
PUF68_UAAAAGA	PUF68	UAAAAGA	-0.13035528590074225	2.468552048692748e-52	1.1211340554479564e-51	-0.06049057091767581	1.9492422660791584e-12	3.2437772061469966e-12
HNRNPK_CCAAACC	HNRNPK	CCAAACC	0.1300729466654446	4.1022016340851245e-52	1.8250611351644022e-51	0.08673464625992826	5.448156135302946e-24	1.448412240848832e-23
FXR2_AGACAAA	FXR2	AGACAAA	-0.1294477550848376	1.2580440619096976e-51	5.485072109926281e-51	-0.19625994577041203	1.9273653778527465e-117	1.680662609487595e-116
CG2931_AACUAAG	CG2931	AACUAAG	-0.1286625070610815	5.099926653733853e-51	2.1799686480666273e-50	-0.07005680396742647	3.530974374091374e-16	6.693499248277562e-16
TARDBP_GAAUGA	TARDBP	GAAUGA	-0.12452912384930814	6.995599787331719e-48	2.932770680073682e-47	-0.11606076722886326	9.450706056319638e-42	3.8872715476937376e-41
RBMS3_AAUAUA	RBMS3	AAUAUA	-0.12236886030586923	2.7720992038325764e-46	1.1402219366707578e-45	-0.011197545573340194	0.19302572288628234	0.21039803794604772
SRSF10_AAAGAAA	SRSF10	AAAGAAA	-0.12232862240279713	2.9668974710353927e-46	1.1977474975661399e-45	-0.20305689789374465	9.448126204980281e-126	8.95518048993783e-125
HNRNPL_ACACAAA	HNRNPL	ACACAAA	-0.12208660488291688	4.461581615493185e-46	1.7684087130500262e-45	-0.17698847488488129	1.585401670580728e-95	9.874787548188533e-95
SHEP_AUAUUAA	SHEP	AUAUUAA	-0.12202744761031131	4.928839808227927e-46	1.9187269253458713e-45	0.013542408725812822	0.11542130202277265	0.1298504811469179
RBM45_GACGAAA	RBM45	GACGAAA	-0.12001349349556	1.4210003253755027e-44	5.434702998804555e-44	-0.18478206520912902	4.248648064889301e-104	2.894391494205836e-103
RBM46_AAUCAAA	RBM46	AAUCAAA	-0.11924899540831056	5.014979590374911e-44	1.884940604658156e-43	-0.09019160105138557	8.14181427907364e-26	2.2467284972633587e-25
RIN_AAAUGAA	RIN	AAAUGAA	-0.11762673933489515	7.089613900311163e-43	2.6195522546912434e-42	-0.04796957496648821	2.4141553765919942e-08	3.5801760006602365e-08
TVAG_302220_CAAUAA	TVAG_302220	CAAUAA	-0.11254334992679513	2.2467453239432222e-39	8.163174676993707e-39	-0.09021072024692697	7.951093311018115e-26	2.222228643335832e-25
SRSF1_AGGACA	SRSF1	AGGACA	-0.11191228437087294	5.959575555778039e-39	2.129815526491168e-38	-0.1735387939130132	7.401051291087474e-92	4.4817477262696365e-91
RBM42_AACUAC	RBM42	AACUAC	-0.11148627377011139	1.1477543544657814e-38	4.035652407637747e-38	-0.07959849009010574	1.905663920344947e-20	4.56521686412306e-20
HRP1_UACAUAA	HRP1	UACAUAA	-0.1105438628445841	4.848418619937916e-38	1.6777067605499456e-37	-0.03093446814003195	0.0003221748731424034	0.0004155865227517393
MBNL1_GCUUGC	MBNL1	GCUUGC	0.11020262287344158	8.144282759811013e-38	2.774146315060626e-37	0.12129829246252732	1.8050652538054334e-45	7.715769124109499e-45
SF3B4_CAAAAG	SF3B4	CAAAAG	-0.10945055111516805	2.5398382812739475e-37	8.518226851041855e-37	-0.140831631475356	8.009559348948322e-61	3.968372586524396e-60
SYP_CAAAUUA	SYP	CAAAUUA	-0.10912037408392188	4.174278245174119e-37	1.3787767537090272e-36	-0.02033658486822072	0.018067309093353707	0.021760626421829327
MAL8P1.40_AUACAUA	MAL8P1.40	AUACAUA	-0.1088299574807543	6.453976194521973e-37	2.0999504632922243e-36	-0.04332187235692975	4.6982779992955685e-07	6.738319762147591e-07
TRA2_AAAGAA	TRA2	AAAGAA	-0.10837354389640688	1.2770615036173473e-36	4.0941089380673776e-36	-0.1723417331616231	1.3324897333249396e-90	7.850885455806401e-90
PF13_0315_GUACAUA	PF13_0315	GUACAUA	-0.10687475357796347	1.1766080906606303e-35	3.717399474840832e-35	-0.022354987079972403	0.009351163679090342	0.011388568056098853
RNP4F_AGAGAAA	RNP4F	AGAGAAA	-0.10601839356525702	4.126450576739011e-35	1.2850946081844348e-34	-0.13672123170073566	2.1367127377672646e-57	1.0351186151850304e-56
SHEP_AAUAUAA	SHEP	AAUAUAA	-0.10551127487206287	8.633645054396523e-35	2.6508938336034393e-34	0.02917021639259917	0.0006949511574773356	0.0008859611247371881
RBM41_AUACAUG	RBM41	AUACAUG	-0.10445596331465026	3.966640164196537e-34	1.2010104941595068e-33	0.013606514436560142	0.11370914878096401	0.1291072626783862
SRSF10_AGAGAAA	SRSF10	AGAGAAA	-0.10246009952661855	6.799995168040557e-33	2.030683488538139e-32	-0.14558870708100732	6.419172340467183e-65	3.254371093539176e-64
ZCRB1_GAAUUAA	ZCRB1	GAAUUAA	-0.10232940816433089	8.174868224538257e-33	2.408271990472081e-32	0.026162282687777257	0.002352383097361073	0.0029303972298555083
RBMS3_AUAUAGA	RBMS3	AUAUAGA	-0.10067675497058301	8.220471677649797e-32	2.3894171009702077e-31	-0.012110174830557404	0.15919680074625853	0.17527728567012302
CADANIAG00004740_UACUAAG	CADANIAG00004740	UACUAAG	-0.09903806070057222	7.809601071084632e-31	2.2401224124953284e-30	0.006203855653304661	0.4708089471635796	0.5006651243007822
RBM8A_ACGCGCC	RBM8A	ACGCGCC	0.09854432111341188	1.5277677926371159e-30	4.3253685557778084e-30	0.03394235130367431	7.923330549522988e-05	0.00010532232071926898
CNOT4_GACAGA	CNOT4	GACAGA	-0.09745179289173388	6.6637299128726e-30	1.8624270782131112e-29	-0.10416107990942892	6.3990260758332116e-34	2.3249794742194e-33
CG7804_AGGAUGA	CG7804	AGGAUGA	-0.0939442398876883	6.744817811845852e-28	1.86122820630683e-27	-0.10175614814786513	1.9266944958334207e-32	6.774506453091705e-32
RBMS1_GAUAUAC	RBMS1	GAUAUAC	-0.09337259727138827	1.4086208263391765e-27	3.838491751774256e-27	-0.012776672916543459	0.13747417492036976	0.15290494965632961
HRB27C_UAGGAAA	HRB27C	UAGGAAA	-0.0925684065038285	3.9392698119333964e-27	1.0601985419771363e-26	-0.017080312540121625	0.047075936725814	0.05517502261412609
HNRNPAB_AAGAUAG	HNRNPAB	AAGAUAG	-0.0880354644182006	1.0980435992002195e-24	2.9191890808005835e-24	0.009657493882731401	0.26158832214731104	0.28230818924808815
PFF0320C_ACUAAAC	PFF0320C	ACUAAAC	-0.08666600412768974	5.691781645770075e-24	1.4949498780456342e-23	-0.01764307814302135	0.04026218592090927	0.047444089355449845
NEMVEDRAFT_V1G104011_AGACACA	NEMVEDRAFT_V1G104011	AGACACA	-0.08558387601754433	2.0513584912258952e-23	5.323763703419585e-23	-0.07078419799982082	1.743509056595354e-16	3.334078722261291e-16
RBM5_GAAGGAA	RBM5	GAAGGAA	-0.08013035857223878	1.0284635377211415e-20	2.6120459245237582e-20	-0.11871139907019207	1.3008821632074562e-43	5.453698299600489e-43
ESTEXT_GWP_GW1.C_700168_AUGGAG	ESTEXT_GWP_GW1.C_700168	AUGGAG	-0.080128617506353	1.0304401353625836e-20	2.6120459245237582e-20	-0.11436480292000253	1.3929149848505192e-40	5.623249383285429e-40
RO3G_00049_AGGGGAA	RO3G_00049	AGGGGAA	-0.07986183079770931	1.3822465674879e-20	3.4635603645099104e-20	-0.10902237688911795	5.1359424332512735e-37	1.964272720085575e-36
RBM47_GAUGAAA	RBM47	GAUGAAA	-0.07909679127581402	3.1918907070228143e-20	7.90718379694288e-20	-0.04940405184286241	9.116462564285042e-09	1.3706129924235441e-08
MAL13P1.35_AAUACAC	MAL13P1.35	AAUACAC	-0.07716503581274683	2.549124562342561e-19	6.243923085288521e-19	-0.05479326757753281	1.8399532833464688e-10	2.9278088742301473e-10
RBP1_ACAACAA	RBP1	ACAACAA	-0.07623473943819684	6.808808433328173e-19	1.6492447094061574e-18	-0.13512725960863942	4.2680134598503625e-56	1.9796317749944232e-55
MEC-8_AAGCACA	MEC-8	AAGCACA	-0.07453049900728076	3.994500253990854e-18	9.569242366703366e-18	-0.09781912528116563	4.2705613112045986e-30	1.3690917144744153e-29
SM_ACACACA	SM	ACACACA	-0.07281157422103998	2.2862235325074555e-17	5.417355761811144e-17	-0.07800492159701729	1.0719982511807544e-19	2.434329362056296e-19
AT1G76460_AGAGUGA	AT1G76460	AGAGUGA	-0.07105473355853092	1.304667323199743e-16	3.0582524350273544e-16	-0.07131165587142495	1.0405121572277343e-16	2.0073597369526202e-16
VTS1_GCUGGCC	VTS1	GCUGGCC	0.07072516848161342	1.8003856533240138e-16	4.1753624726025e-16	-0.013537433852555267	0.11555501533257832	0.1298504811469179
QKI_ACUAACA	QKI	ACUAACA	-0.06947534715143797	6.025312048938342e-16	1.3826505543879565e-15	-0.026556650824501645	0.0020179570234835713	0.00252824500643344
SRSF1_GAAGGA	SRSF1	GAAGGA	-0.06908718452361798	8.730574618110622e-16	1.9825679861959535e-15	-0.1271554381130427	7.927565129536598e-50	3.526957547426486e-49
RBM24_AGAGUGA	RBM24	AGAGUGA	-0.06829966359497508	1.8411780049584637e-15	4.137905207020052e-15	-0.06345971598506533	1.533628470348827e-13	2.5917132289615835e-13
HNRNPLL_ACAAACA	HNRNPLL	ACAAACA	-0.06770973394463092	3.2022672971122784e-15	7.123410926229354e-15	-0.0714396662262942	9.174750889858485e-17	1.8018880126028378e-16
RBM6_AAUCCAA	RBM6	AAUCCAA	0.067509845476289	3.858666064812693e-15	8.496860627567344e-15	0.03455269582203363	5.876439317533442e-05	7.956917833678822e-05
SNRPA_AUGCACA	SNRPA	AUGCACA	-0.06644913513623676	1.0285727164830232e-14	2.2422885219329906e-14	-0.08042769858565871	7.651851724194226e-21	1.904557263812483e-20
HRB27C_UAGGAUA	HRB27C	UAGGAUA	-0.06610947107434137	1.4034307431584825e-14	3.029187148599497e-14	0.012166750559018577	0.15725759909987758	0.17402109951153966
MEX-5_UAAUAA	MEX-5	UAAUAA	-0.06575553394152175	1.9368620284290276e-14	4.139567864681647e-14	0.04778094695716755	2.7384157286534004e-08	4.0065411331975926e-08
RBM24A_AGUGUG	RBM24A	AGUGUG	-0.06454514508444682	5.754506171562711e-14	1.2179440246608458e-13	-0.05563706392949842	9.642760481697642e-11	1.5456777830956514e-10
HOW_ACUAACA	HOW	ACUAACA	-0.06433543220504255	6.935423613700946e-14	1.4537714882565443e-13	-0.042635465453518345	7.109775347334108e-07	1.0064487179992437e-06
CPO_AGCACA	CPO	AGCACA	-0.06383200534177794	1.0829873712259538e-13	2.248488065973885e-13	-0.08828207794466007	8.470120228595892e-25	2.3081077622923804e-24
DRBD10_AGAACGA	DRBD10	AGAACGA	-0.062470284427615305	3.5541268209297023e-13	7.309430631723349e-13	-0.09149157279336015	1.6062449911961473e-26	4.668818774410135e-26
ESRP2_UGGGAAA	ESRP2	UGGGAAA	-0.06245738301408014	3.593940628855383e-13	7.32223417841564e-13	-0.09996870747109232	2.297758133628307e-31	7.58956474440865e-31
RBM38_GAGUGUG	RBM38	GAGUGUG	-0.06183471113675924	6.136413001104021e-13	1.2386463280006264e-12	-0.04788955947961522	2.54687881818984e-08	3.7514836646309805e-08
G3BP2_AGGAUAA	G3BP2	AGGAUAA	-0.06121441371462887	1.0402110329235094e-12	2.080422065847019e-12	-0.0653248153190733	2.9228674052261787e-14	5.0974807547144554e-14
YBX2_AACAACA	YBX2	AACAACA	-0.06057326886916001	1.7851387865098912e-12	3.5378205041741483e-12	-0.10523722630381378	1.358790211704551e-34	5.020614680535461e-34
SUP-12_AGUGUGA	SUP-12	AGUGUGA	-0.06018574866241558	2.467608918306715e-12	4.846294992710486e-12	-0.05721804613855532	2.80107033786252e-11	4.591228072586687e-11
SFPQ_GUAAUGG	SFPQ	GUAAUGG	-0.059977534500611884	2.93400799845535e-12	5.710836996993449e-12	-0.0008552219199072161	0.9208097113102192	0.9293357271556841
NCU08034_AGCACA	NCU08034	AGCACA	-0.059700283591009096	3.691329226470465e-12	7.1213254103589505e-12	-0.07937725183540319	2.427105578898202e-20	5.751184958693565e-20
ANKHD1_AGACGAA	ANKHD1	AGACGAA	-0.0577522084092912	1.7998705567423723e-11	3.4418577313143614e-11	-0.07144261663051847	9.148154621805632e-17	1.8018880126028378e-16
LARK_CGCGCG	LARK	CGCGCG	0.05449947329846266	2.2642639594046512e-10	4.292256896958383e-10	0.00471340936088775	0.5837569950370074	0.6031233408439224
LMJF.32.0750_GUACACG	LMJF.32.0750	GUACACG	-0.054032500405555135	3.2192998029402327e-10	6.050063422766988e-10	-0.053819882238651126	3.8316188315260943e-10	6.009301476781932e-10
SRSF1_GGAGGA	SRSF1	GGAGGA	-0.05337578746774418	5.254814698703359e-10	9.791022259122497e-10	-0.10660693308996833	1.8472013740215562e-35	6.942929302356884e-35
SNRNP-U1-70K_AUCAAG	SNRNP-U1-70K	AUCAAG	-0.0524873304004807	1.0103491902459823e-09	1.866577317573086e-09	-0.07977883878753282	1.5638811699097247e-20	3.788067722670222e-20
HNRNPA2B1_AUAGGGA	HNRNPA2B1	AUAGGGA	-0.05205182759341365	1.3866667622263016e-09	2.540280287103645e-09	-0.05300859230994512	6.993829854592278e-10	1.0813155378022104e-09
CELF6_UGUGAGG	CELF6	UGUGAGG	-0.051649057088308165	1.854223412304721e-09	3.3685058656869095e-09	-0.05256927841084269	9.65245527349248e-10	1.4818558095925075e-09
ETR-1_GGUAUGU	ETR-1	GGUAUGU	-0.051402947059707715	2.2121165970170264e-09	3.985466265700097e-09	-0.01177641451364429	0.1710066180749522	0.18733388311728433
SNF_UAGCAC	SNF	UAGCAC	-0.05078642134510013	3.4298580482424383e-09	6.128762741941407e-09	-0.0232608753862162	0.006845128361213777	0.008478624901957972
CG5213_UACUUU	CG5213	UACUUU	-0.05062133466269589	3.853941325945785e-09	6.830562675253506e-09	0.06698964747877645	6.397430485114235e-15	1.1431474145531994e-14
PTBP1_ACUUUCU	PTBP1	ACUUUCU	0.04874771934167401	1.4108789042638096e-08	2.4804161381412137e-08	0.12696061740267292	1.1154562869938522e-49	4.863389411293195e-49
C_SCAFFOLD_4000008_UUGCACA	C_SCAFFOLD_4000008	UUGCACA	-0.04849630001069094	1.6733130541784763e-08	2.9182579664872625e-08	-0.056931566818486955	3.513051387205124e-11	5.71526270455759e-11
TVAG_129710_UGUUUGA	TVAG_129710	UGUUUGA	-0.04834157145935129	1.8577668037711825e-08	3.2142314541437924e-08	0.00041634516273143666	0.9613995878066477	0.9613995878066477
RBM38_GGGUGUG	RBM38	GGGUGUG	-0.047724648662190935	2.8099121516668688e-08	4.8233137721525786e-08	-0.05455938634448651	2.1971201223591642e-10	3.4708129469152014e-10
SAMD4A_GCGGGAA	SAMD4A	GCGGGAA	0.047480899739637705	3.304381317979625e-08	5.627774432184048e-08	-0.04346585933710519	4.303841300172656e-07	6.21349273799761e-07
A1CF_AUAAUUA	A1CF	AUAAUUA	-0.04661089049230185	5.8556265402593125e-08	9.895554928500234e-08	0.07251359354601403	3.164420869257119e-17	6.387442124981963e-17
HNRNPA1_AUAGGGA	HNRNPA1	AUAGGGA	-0.04640219562835077	6.707056793255046e-08	1.1247218314843078e-07	-0.004625984425742031	0.5907548495208347	0.6074743263940658
REF2_AGAAGAA	REF2	AGAAGAA	-0.04636299155943746	6.879860994451149e-08	1.1448928983132447e-07	-0.10043853297370037	1.202847359316173e-31	4.097198817670714e-31
ESTEXT_FGENESHHS_PG.C_730016_AAUUUUG	ESTEXT_FGENESHHS_PG.C_730016	AAUUUUG	-0.045875652006726976	9.422693988119666e-08	1.5561721889470357e-07	0.041458416141022636	1.4260062288095116e-06	1.9927522941055993e-06
PF10_0068_GGAGGA	PF10_0068	GGAGGA	-0.04412759594643541	2.837463099429108e-07	4.6508793659815457e-07	-0.09842706305839458	1.8808377959946373e-30	6.119740888460163e-30
SNRNP70_AAUCAAG	SNRNP70	AAUCAAG	-0.0439848027019414	3.0993095879162027e-07	5.042160374371136e-07	-0.04831071336038201	1.9198069661373698e-08	2.8665610864242918e-08
RBM14_GCGCGCC	RBM14	GCGCGCC	0.043645075112154305	3.819445911934541e-07	6.167697842975778e-07	0.0017726195442628843	0.8367477376375901	0.8484232874650914
B52_GGACGAA	B52	GGACGAA	-0.04355105477157001	4.045711851835889e-07	6.485038115442822e-07	-0.10016831801043685	1.7459850369434053e-31	5.855765200825575e-31
RBM47_GAUGAA	RBM47	GAUGAA	-0.04286606428611618	6.131533619864557e-07	9.756746927959659e-07	-0.03410649931994558	7.314863646269925e-05	9.78306917108493e-05
SF2_AGGAGGA	SF2	AGGAGGA	-0.04215354614741219	9.38762989933074e-07	1.4829734188797836e-06	-0.09254941223397022	4.214590752320285e-27	1.2415956540619217e-26
SRSF1_GGACGAA	SRSF1	GGACGAA	-0.040531571976899036	2.414694036670197e-06	3.7631536558665875e-06	-0.09627774047718707	3.338158157900679e-29	1.03959782631764e-28
LMJF.18.0180_CAUUUU	LMJF.18.0180	CAUUUU	-0.04053011680029504	2.416704182666616e-06	3.7631536558665875e-06	0.03138998424081474	0.00026247110151171734	0.000340587500771157
HNRNPA1L2_AUAGGGA	HNRNPA1L2	AUAGGGA	-0.04004443432072874	3.1854205343314395e-06	4.924976428966339e-06	0.01662594496228871	0.05326232615118715	0.06209190963079572
RB97D_GGAGG	RB97D	GGAGG	-0.03983812278683867	3.578583743051126e-06	5.493882084402433e-06	-0.05339113859127115	5.271858682938253e-10	8.209037092003851e-10
DAZAP1_UAGGAAA	DAZAP1	UAGGAAA	-0.03979770766988808	3.6608688767640328e-06	5.580905000940974e-06	0.09700927609912359	1.2631564779279448e-29	3.99084220562742e-29
CELF5_UGUGUGG	CELF5	UGUGUGG	-0.03977699145594232	3.7037471389094808e-06	5.607061640849075e-06	-0.006605813155268265	0.4425526805823426	0.4729239429752484
LARK_ACGCGCG	LARK	ACGCGCG	0.03848942014592906	7.553967856516461e-06	1.1356999949797162e-05	0.006125415208746881	0.4764368915753516	0.5041904969098381
RBM4.3_ACGACG	RBM4.3	ACGACG	0.03779221316116943	1.101185814551613e-05	1.6442363532346003e-05	-0.013895113314638495	0.1062475808750042	0.12126687241230846
RBP1-LIKE_AUCAACA	RBP1-LIKE	AUCAACA	0.03724868252783543	1.470814221161923e-05	2.1812074844442127e-05	-0.020132291230619784	0.01925893178554012	0.02306839082004256
CELF4_GGUGUGG	CELF4	GGUGUGG	-0.03696512473377277	1.7079308615348795e-05	2.5157359987473224e-05	-0.0005115784646086514	0.9525797012642877	0.9569694694728789
PFI1695C_CCAGCAC	PFI1695C	CCAGCAC	0.03673916146710725	1.922528341783662e-05	2.8128267014015996e-05	-0.004911478440046569	0.5680472271299932	0.5925085909776963
PAPI_GGUGUGU	PAPI	GGUGUGU	-0.03509620855660728	4.456046751624896e-05	6.476121279028183e-05	0.004772790473673285	0.5790260108431384	0.6010841445895437
BRU-3_GUGGUGU	BRU-3	GUGGUGU	-0.03421044875442526	6.909792573608374e-05	9.975727026798846e-05	-0.04283177384319308	6.319391036526141e-07	9.004099646815024e-07
CG33714_CCGCGUG	CG33714	CCGCGUG	0.034014981993943844	7.60174728366605e-05	0.00010902505972626309	-0.005757779123808014	0.5032985942478305	0.5300439301740437
UNC-75_UGUUGUA	UNC-75	UGUUGUA	-0.033865018852276475	8.176500105919168e-05	0.00011650176621505741	0.016006837259362035	0.06277151302872457	0.0720220517908524
RBFOX1_AGCAUGA	RBFOX1	AGCAUGA	0.03337889029535618	0.0001033501937507638	0.0001463009236212111	0.036232272065617695	2.5184329745508823e-05	3.431364927825577e-05
SRSF9_GGAAGCA	SRSF9	GGAAGCA	-0.033298053029496	0.00010742405836205036	0.000151086740147916	-0.11207684753617526	4.926945406374198e-39	1.9528619974355912e-38
SMP_067420_AAAUUUU	SMP_067420	AAAUUUU	-0.031107381619025903	0.00029661625360454723	0.0004145022005499442	0.06506633629641326	3.6880258367359656e-14	6.380870098479687e-14
SRSF7_ACGACG	SRSF7	ACGACG	-0.030775751397141456	0.00034406045154180133	0.0004777399900389343	-0.07337330482405016	1.3344959645240332e-17	2.744529436473955e-17
ARET_UGUGUGU	ARET	UGUGUGU	-0.030699206017119333	0.0003559766286239985	0.0004911576268356435	0.00514149281148374	0.5500615245533458	0.576506790156872
RBM5_CAAGGAG	RBM5	CAAGGAG	-0.030473108566394812	0.0003934664694403714	0.0005394697505534653	-0.10192670927843499	1.5173582085909686e-32	5.422689991357888e-32
YBX1_AACAUCA	YBX1	AACAUCA	0.030110373633521648	0.0004614027878994515	0.0006286612985130026	-0.01829164636325483	0.03346507231131787	0.03964883567319182
FOX-1_AGCAUGA	FOX-1	AGCAUGA	0.029746534986754385	0.0005404169401944987	0.0007317446767850976	0.033900144087773684	8.08734773002677e-05	0.00010685101849368702
LIN28A_AGGAGAA	LIN28A	AGGAGAA	-0.029019970440068085	0.0007372578872296001	0.0009921124655311903	-0.08226948733079316	9.75003837160668e-22	2.4715213546630886e-21
SRSF1_GGAGGAA	SRSF1	GGAGGAA	-0.028760184685816235	0.0008225085594397381	0.0011000421224408767	-0.09283865480362788	2.9155133109363655e-27	8.706601394303119e-27
SRSF2_GGAGAA	SRSF2	GGAGAA	-0.02868431129315712	0.0008490808261698782	0.0011286562201526429	-0.07400950814545511	6.998814567626845e-18	1.467059207444858e-17
U2AF2_UUUUUCC	U2AF2	UUUUUCC	0.028651096868409033	0.0008609618111359298	0.0011375131807735315	0.09409151690001	5.830728040844962e-28	1.7654148790336134e-27
EIF-2ALPHA_AGCAUG	EIF-2ALPHA	AGCAUG	0.027589324325024523	0.0013325736392857342	0.0017500063455680125	0.010285868174395758	0.23181573003910125	0.25142203556479636
NCU02404_GGAGGAA	NCU02404	GGAGGAA	-0.02602542638179951	0.0024706522325309414	0.0032251627945613487	-0.08366016070461092	1.9956215626278126e-22	5.241512056058592e-22
A2BP1_UGCAUG	A2BP1	UGCAUG	0.025667207483806645	0.0028335964460016096	0.0036769287215973265	0.02827391412722204	0.001011495493556002	0.0012820117302047
U2AF50_UUUUUCC	U2AF50	UUUUUCC	0.02476738703618206	0.003969829234374228	0.0051208448112046254	0.09513623558610163	1.498581827325e-28	4.60127941347676e-28
MXT_CAACGAA	MXT	CAACGAA	-0.024423342994194266	0.00450395563635465	0.005775660757207728	-0.06433459314758531	7.088566600911969e-14	1.2072714992178196e-13
TBG972.3.4300_CAUAGUA	TBG972.3.4300	CAUAGUA	-0.02424432006615086	0.004806911626129848	0.006128109558457936	0.006626291084152602	0.44113959316529305	0.4729239429752484
ORB2_GUUUGGG	ORB2	GUUUGGG	-0.024008656404971587	0.005233806040536671	0.006633544865331362	0.04141447680773312	1.4630263616422774e-06	2.031463355656156e-06
ROX8_ACAUUUU	ROX8	ACAUUUU	-0.023196820016721083	0.006979202421560155	0.00879460189537638	0.07999171035768166	1.2377508482980457e-20	3.0317942126851006e-20
RSF1_ACGACGA	RSF1	ACGACGA	0.021752525063575848	0.011412117770855405	0.014297940655439531	-0.019335467971326036	0.02458713905284728	0.029289597341643207
RBM14_GCGCGCG	RBM14	GCGCGCG	0.020763411723149643	0.015745567678816443	0.01961447859418277	-0.01310029295124585	0.12778713982943163	0.14285946914264663
SXL_UUUUUUU	SXL	UUUUUUU	-0.018160250545420198	0.03468969062294219	0.04296791224887158	0.07557857364926748	1.3916904681131068e-18	3.0338852204865726e-18
ASD-1_AGCAUGA	ASD-1	AGCAUGA	0.01771513524173307	0.039380484579962176	0.048502517731252845	0.02110709225956142	0.014134340618667375	0.017118256971497152
ZNF638_CGUUCGU	ZNF638	CGUUCGU	0.017073148539176772	0.04708690108941269	0.05766822717692116	0.0398488282726593	3.5866879776027798e-06	4.948721386819025e-06
ANIA_04546_ACCCAA	ANIA_04546	ACCCAA	0.01593273532945862	0.06390010581908383	0.07782247524335349	0.003895860030707651	0.6506428840377937	0.662804433272145
TVAG_267990_ACCAUGA	TVAG_267990	ACCAUGA	-0.015796339810391274	0.06620808370559873	0.08018534582122513	-0.032793635133041975	0.00013725389415008576	0.00017916975404023172
MSI_AGUAGGA	MSI	AGUAGGA	0.015067233365365557	0.07973735352656128	0.09603725452370364	0.06940033991480553	6.634556455076216e-16	1.246839057936737e-15
MSI1_UAGGAAG	MSI1	UAGGAAG	0.014959985378667356	0.0819049519560376	0.09810593146382526	0.11070737818158849	4.0211526693685417e-38	1.5653772891470393e-37
CG7903_AAUGCGA	CG7903	AAUGCGA	-0.014151682729599978	0.09981956361968645	0.11891073698957184	-0.04723434840795741	3.9350564025709865e-08	5.718948638403167e-08
MSI1_UAGUAAG	MSI1	UAGUAAG	0.01343792644979945	0.11811915211535455	0.1399455171801483	0.09045460491723713	5.873823051963278e-26	1.662978474451941e-25
HNRNPH2_GGGAGGG	HNRNPH2	GGGAGGG	-0.013046075159265424	0.12923028885914437	0.15228217822320794	-0.07440361397611998	4.6794694596482354e-18	1.0001219041208974e-17
HRB98DE_AGUAGGG	HRB98DE	AGUAGGG	-0.011857188907154308	0.16793270769720578	0.19682435633328418	0.03320129878648142	0.00011315890827736062	0.000148606277135329
RBM28_GAGUAGA	RBM28	GAGUAGA	0.011822779499423624	0.16917015476490338	0.1972144050200478	0.04161186619743445	1.303656391978419e-06	1.8335296351696475e-06
PFI1435W_UGUUUUG	PFI1435W	UGUUUUG	-0.01179736192757834	0.17008861590915378	0.19723041632018895	0.0523694000940529	1.1166839647609503e-09	1.702357372852358e-09
E_GW1.03.00.367.1_UUUUUUG	E_GW1.03.00.367.1	UUUUUUG	0.010925200160892965	0.20391055234349328	0.23519841487238907	0.0691940522904801	8.079142877368257e-16	1.5053445703130597e-15
THAPSDRAFT_1841_AACACGC	THAPSDRAFT_1841	AACACGC	0.010292181988883814	0.23135672137806457	0.26545139610746354	-0.01603911112698445	0.06224327210934975	0.07179382708909124
TBG972.6.2300_CUGUUGC	TBG972.6.2300	CUGUUGC	0.009589295006712545	0.2647950921297822	0.3022268590800656	0.05575363105890492	8.812766952840117e-11	1.4230986634956633e-10
ELAVL1_UUGAUUU	ELAVL1	UUGAUUU	-0.00927599229515352	0.28072421238467715	0.3187389494784355	0.07133226046688826	1.0196631340840717e-16	1.9847014574136396e-16
HRB87F_GGUAGGG	HRB87F	GGUAGGG	-0.009246174316753708	0.28227344996261344	0.318837368351553	0.02713115749769714	0.0016083105483786705	0.002026657222812429
ELAVL1_UUAGUUU	ELAVL1	UUAGUUU	-0.009188064608539836	0.28530925570933174	0.3206052461063625	0.0738312843963723	8.390447881382563e-18	1.7420167982299036e-17
LIN28A_CGGAGGA	LIN28A	CGGAGGA	0.009019272306053216	0.29425222544051705	0.3289588981847832	-0.08330012780942134	3.0167280370940087e-22	7.829127524839213e-22
HRB98DE_GGUAGGG	HRB98DE	GGUAGGG	-0.008829644082999171	0.3045209986710826	0.33870192709334696	0.03036576575791412	0.0004145707653488107	0.0005316260402708279
RBP9_UUAAGUU	RBP9	UUAAGUU	0.007966842206297347	0.3542125949943371	0.391971298014038	0.07773519390286121	1.431128245004803e-19	3.1835301776637455e-19
MATR3_AAUCUUA	MATR3	AAUCUUA	-0.007059990765557104	0.41165177825494764	0.4532327659574676	0.06144401731638949	8.727917957667838e-13	1.4636047036704528e-12
ELAVL1_UUUAGUU	ELAVL1	UUUAGUU	0.006559667617450995	0.4455781586844058	0.4881207969507561	0.08818759631296394	9.498482568074045e-25	2.5563817281977058e-24
GW1.84.45.1_CUUUUUU	GW1.84.45.1	CUUUUUU	-0.006338534303965727	0.46106639876096644	0.5025623746494534	0.06624371851835373	1.2695151078440934e-14	2.231889463790422e-14
EXC-7_CUAAGUU	EXC-7	CUAAGUU	-0.006163338804156913	0.47354776064422427	0.513599063783288	0.08300229387217634	4.240429563039913e-22	1.0875454644031777e-21
FNE_UUGAGUU	FNE	UUGAGUU	0.005948970950564495	0.4890693114592465	0.5278074747431472	0.0788807391973385	4.166536917492642e-20	9.662819659716977e-20
TIA1_UUUUUCG	TIA1	UUUUUCG	-0.005245526039261514	0.5418704652278693	0.5813661753841783	0.06871395959790941	1.2749887428097033e-15	2.355487677394198e-15
TIA1_AUUUUUC	TIA1	AUUUUUC	-0.005217510673536529	0.5440307329283137	0.5813661753841783	0.07430528836444425	5.174878857002466e-18	1.095265622161687e-17
ELAVL1_UUUUUUG	ELAVL1	UUUUUUG	0.004834489647228237	0.5739878516814303	0.6103870813002527	0.07495605507756026	2.6520949516976374e-18	5.724323757129554e-18
HNRNPC_AUUUUUG	HNRNPC	AUUUUUG	-0.004746054123536823	0.5810140530539233	0.6128748395423593	0.06838854485225547	1.7339657423132108e-15	3.1500377652023328e-15
PF10_0214_AUACCGA	PF10_0214	AUACCGA	-0.004734312260741669	0.5819499623177449	0.6128748395423593	-0.02291525774979499	0.007719587332551182	0.009507740330486765
CPEB4_UUUUUU	CPEB4	UUUUUU	-0.004336300401481293	0.6140824528819152	0.6436056477320072	0.06868380181792107	1.3119211665588611e-15	2.4033513807548887e-15
HNRNPCL1_AUUUUUG	HNRNPCL1	AUUUUUG	-0.004029094409877954	0.6394053929417921	0.6669395964656013	0.06735995936014653	4.5398013170902154e-15	8.17914617459229e-15
ELAV_UUUAGUU	ELAV	UUUAGUU	0.0037207683544002467	0.6652502945076011	0.6905931628697954	0.06674331635705277	8.02886891075932e-15	1.423002782557343e-14
ELAVL1_UUAUUUU	ELAVL1	UUAUUUU	0.0036808764136568813	0.66862426099541	0.6908061085165847	0.07779788504572419	1.3382933556112692e-19	3.007710840445945e-19
TIAR-1_UUUUUU	TIAR-1	UUUUUU	-0.0025953840431986275	0.7627983740358951	0.7826059181110024	0.07228438616161414	3.976785161553789e-17	7.953570323107578e-17
TVAG_514790_CUUUUUG	TVAG_514790	CUUUUUG	-0.002574434999699372	0.7646562410901079	0.7826059181110024	0.07319219960994898	1.6020314875283083e-17	3.263952002627768e-17
YBX1_AACAUC	YBX1	AACAUC	-0.0024706891564343163	0.7738767265023301	0.7883417120444297	-0.05090757234966564	3.1901326555899774e-09	4.829506381379271e-09
TBG972.11.1000_AUUCACA	TBG972.11.1000	AUUCACA	-0.00238311754193082	0.7816846801255155	0.7925919082202901	-0.004349126880228116	0.6131661564380407	0.6275597281854126
RALY_UUUUUUC	RALY	UUUUUUC	-0.002201158038555298	0.797978017285918	0.805366702631158	0.06444455318613673	6.428604073926975e-14	1.1034926678079376e-13
CPEB2_CAUUUUU	CPEB2	CAUUUUU	-0.00019048854632314162	0.982327340376031	0.9868541944791464	0.08042342316518604	7.688121064931125e-21	1.904557263812483e-20
TIAR-3_AUUUUUU	TIAR-3	AUUUUUU	6.631240155503338e-05	0.9938473953496101	0.9938473953496101	0.0769544736632457	3.284487462651986e-19	7.232507746041747e-19
