# Supplementary material for: A massively parallel reporter assay reveals focused and broadly encoded RNA localization signals in neurons
Source: Nucleic Acids Res. 2022 Sep 26;50(18):10643–64. doi: 10.1093/nar/gkac806 (PMC9561380; doi:10.1093/nar/gkac806)
Supplement: gkac806_Supplemental_Files [file gkac806_supplemental_files.zip › SupplementaryData_NAR_Final/SupplementaryTables/TableS8.csv]

	RBP	motif	Pearson r corr(logFC(neurite/soma) - CAD, cumulative motif score)	p-value Pearson corr(logFC(neurite/soma) - CAD, cumulative motif score)	q-value Pearson corr(logFC(neurite/soma) - CAD, cumulative motif score)	Pearson r corr(logFC(neurite/soma) - Neuro-2a, cumulative motif score)	p-value Pearson corr(logFC(neurite/soma) - Neuro-2a, cumulative motif score)	q-value Pearson corr(logFC(neurite/soma) - Neuro-2a, cumulative motif score)
RBM3_AAAACGA	RBM3	AAAACGA	-0.16605322510611148	9.921079027470164e-81	2.1627952279884955e-78	-0.19386356579463668	6.830950709216528e-110	1.0636766104351452e-108
KHDRBS2_AAUAAAA	KHDRBS2	AAUAAAA	-0.16555352224219713	2.9991902446618176e-80	3.269117366681381e-78	-0.20780155867805358	2.5053560825475876e-126	9.102793766589568e-125
KHDRBS3_AUAAAA	KHDRBS3	AUAAAA	-0.14978921823383887	7.189622700096572e-66	5.224459162070175e-64	-0.19416025752533117	3.143575138460277e-110	5.271533693725695e-109
HNRNPR_AAAAAAG	HNRNPR	AAAAAAG	-0.14912275808151038	2.7016355361307788e-65	1.4723913671912743e-63	-0.20989043995348067	6.746786824451488e-129	7.353997638652121e-127
PABP2_AAAAAAA	PABP2	AAAAAAA	-0.1475418823891757	6.09145238806744e-64	2.6558732411974035e-62	-0.20911487501168866	6.116060870151186e-128	3.0663881687279404e-126
PABPC1_AAAAAAA	PABPC1	AAAAAAA	-0.1467392221204413	2.9241665698599305e-63	9.638490897251608e-62	-0.20913555175678894	5.767638041193295e-128	3.0663881687279404e-126
SART3_AAAAAAA	SART3	AAAAAAA	-0.14671009681906905	3.0949282697596905e-63	9.638490897251608e-62	-0.20906562196206596	7.033000386990689e-128	3.0663881687279404e-126
PABPC5_AGAAAAU	PABPC5	AGAAAAU	-0.1460248874225114	1.1723942569399353e-62	3.194774350161323e-61	-0.20566994576427125	9.827191663161634e-124	2.677909728211545e-122
SYNCRIP_AAAAAAA	SYNCRIP	AAAAAAA	-0.14525127668046192	5.232973744029791e-62	1.2675425291094383e-60	-0.20646342867065504	1.0724592432925315e-124	3.339944500539598e-123
KHDRBS1_AUAAAAA	KHDRBS1	AUAAAAA	-0.14410142128363895	4.761981483420381e-61	1.038111963385643e-59	-0.17740023168868876	4.73748521954109e-92	6.075128105058574e-91
KHDRBS1_UAAAAAA	KHDRBS1	UAAAAAA	-0.14385479847455018	7.628799716554177e-61	1.511889398371646e-59	-0.1733436373920444	6.510098703646487e-88	7.8844528744163e-87
PABPC4_AAAAAAA	PABPC4	AAAAAAA	-0.14249338466933256	1.0133175219121254e-59	1.840860164807028e-58	-0.20463949506510987	1.721039241452713e-122	4.168739495963238e-121
TVAG_002940_AAAAAAA	TVAG_002940	AAAAAAA	-0.1416009701316755	5.445976494854868e-59	9.132483660602778e-58	-0.19944638757546335	2.5066219311916992e-116	5.464435809997904e-115
PABPC3_AAAAACA	PABPC3	AAAAACA	-0.14111608708341122	1.3517742959010253e-58	2.1049056893315965e-57	-0.21154418792280144	5.953615039005982e-131	1.297888078503304e-128
TBG972.9.5210_AAAAAAA	TBG972.9.5210	AAAAAAA	-0.1390073873561407	6.787401865358885e-57	9.24783504155148e-56	-0.19325044555020038	3.382704023475585e-109	4.91619651411785e-108
PABP_GAAAAAA	PABP	GAAAAAA	-0.136306309855213	9.369606549041725e-55	1.2015142515829976e-53	-0.1986909668514464	1.9115568142308768e-115	3.6167249218498775e-114
PABPN1_AAAAGA	PABPN1	AAAAGA	-0.1344969089779247	2.4048932689250742e-53	2.9125929590314785e-52	-0.18609348457772773	2.918733305582361e-101	3.9767741288559663e-100
QKR58E-1_AUAAUAA	QKR58E-1	AUAAUAA	-0.13169914389001652	3.328218180092546e-51	3.8186924382114475e-50	-0.15190514376302316	1.0321470153692374e-67	1.0714669016690178e-66
HNRNPR_AAAAAAC	HNRNPR	AAAAAAC	-0.12825110559573066	1.2515510638825858e-48	1.3641906596320183e-47	-0.1986758207828605	1.9908577551467218e-115	3.6167249218498775e-114
RBM42_AACUAAG	RBM42	AACUAAG	-0.12322936800394081	5.283992736510496e-45	5.485287697901372e-44	-0.1203352640992592	5.562198030781719e-43	4.330568466822909e-42
IGF2BP2_AAAAACA	IGF2BP2	AAAAACA	-0.12198242413560664	3.9837047697266337e-44	3.9474892718200276e-43	-0.1677641448918024	2.1879737419404455e-82	2.5104119775948267e-81
TVAG_302220_CAAUAA	TVAG_302220	CAAUAA	-0.12109145396944902	1.665638922482177e-43	1.5787360221787588e-42	-0.1386781666099288	1.2441027371634762e-56	1.1791930291375557e-55
IGF2BP3_AAAAACA	IGF2BP3	AAAAACA	-0.11801661169767023	2.1384409684333867e-41	1.9424172129936595e-40	-0.1660291484177887	1.0465081581460862e-80	1.1406938923792339e-79
RBM46_AAUCAAA	RBM46	AAUCAAA	-0.11743136520643675	5.310876471545583e-41	4.631084283187748e-40	-0.13791507335665992	5.038922851727602e-56	4.5770215903192384e-55
E_GW1.81.40.1_AACCUA	E_GW1.81.40.1	AACCUA	-0.11479620135801152	3.015048141424648e-39	2.528001903194512e-38	-0.13545359366077386	4.348424083271185e-54	3.791825800612473e-53
CG11360_GAGUAA	CG11360	GAGUAA	-0.11128712743715531	5.654943201731788e-37	4.565843029546406e-36	-0.11632214074831673	2.940797744387814e-40	2.1369796942551445e-39
FXR1_ACGACA	FXR1	ACGACA	-0.109870961560327	4.4622264712065834e-36	3.3543633473208106e-35	-0.13372668615622416	9.44403714667487e-53	7.918461915288929e-52
FMR1_AAGGACA	FMR1	AAGGACA	-0.10550246500807452	2.20670927909838e-33	1.6035420761448229e-32	-0.11369640533721173	1.5828112496222893e-38	1.0456147042959365e-37
PFF0320C_ACUAAAC	PFF0320C	ACUAAAC	-0.1022077121843479	2.0079982210476834e-31	1.4120761683496612e-30	-0.10254950127071363	1.2660507689709198e-31	6.731684576479524e-31
CG2931_AACUAAG	CG2931	AACUAAG	-0.09878243323074029	1.8752488499043435e-29	1.2189480737695888e-28	-0.10596105814502454	1.1644003282962158e-33	6.345981789214375e-33
SF3B4_CAAAAG	SF3B4	CAAAAG	-0.09395426676054819	8.626221805963974e-27	5.223656538055962e-26	-0.13112977511574292	8.959561403784801e-51	7.2340162445373575e-50
ZCRB1_GAAUUAA	ZCRB1	GAAUUAA	-0.09202568353187401	9.16420921007932e-26	5.257362125782346e-25	-0.07026074725608669	1.1919820873221055e-15	2.9196864610811123e-15
RBM42_AACUAC	RBM42	AACUAC	-0.09125469887038556	2.324937844544525e-25	1.2995806413095035e-24	-0.08378707338843576	1.2792952843247155e-21	4.426767809250603e-21
CADANIAG00004740_UACUAAG	CADANIAG00004740	UACUAAG	-0.09084741150317686	3.7898955748379853e-25	2.065493088286702e-24	-0.06305966746192308	6.815869957622426e-13	1.4151044292968465e-12
CNOT4_ACACAAA	CNOT4	ACACAAA	-0.08876371365129918	4.4617493968915226e-24	2.372344801274029e-23	-0.11938351172982446	2.509512880270091e-42	1.8864614065478614e-41
RIN_AAAUGAA	RIN	AAAUGAA	-0.08848141292038253	6.2041422966679045e-24	3.220245287318103e-23	-0.06452870433111715	1.9708085529732456e-13	4.2538244014670053e-13
TUT1_AAAUACU	TUT1	AAAUACU	-0.08679245724779311	4.36302246715921e-23	2.211950925210948e-22	-0.08803480699976692	1.0429454369018234e-23	4.372348177780721e-23
TRA2_AAAGAA	TRA2	AAAGAA	-0.08568768215846163	1.5314354717762267e-22	7.5875666556185775e-22	-0.1131728930178011	3.4653607478642317e-38	2.158424694384007e-37
E_GW1.09.00.326.1_AGAACAA	E_GW1.09.00.326.1	AGAACAA	-0.08566236135187294	1.5758520292053833e-22	7.634127608150523e-22	-0.11104442096975686	8.07245923112905e-37	4.8883225344059245e-36
PF13_0315_GUACAUA	PF13_0315	GUACAUA	-0.08534528592650378	2.2526451373615997e-22	1.0675579129235407e-21	-0.08083286413872343	3.1558671512000625e-20	1.0117338808259024e-19
SRSF9_AGGAAAA	SRSF9	AGGAAAA	-0.0829273966439292	3.290038100803008e-21	1.4942256374480327e-20	-0.10897732103522807	1.6206069172206595e-35	9.297165998792203e-35
HNRNPL_AAACAAA	HNRNPL	AAACAAA	-0.08268606995319344	4.28158808086982e-21	1.9048697992441237e-20	-0.11430897633116165	6.297847986110458e-39	4.29040894053775e-38
PUM_UGUAAAU	PUM	UGUAAAU	-0.07986674406982827	8.783060782459944e-20	3.612655189766543e-19	-0.059468005338458474	1.259577489535643e-11	2.4737647992682e-11
RBP1_ACAACAA	RBP1	ACAACAA	-0.07942466609962552	1.3972949217337119e-19	5.640931350702762e-19	-0.1160585366782231	4.406091874725432e-40	3.0984775119036907e-39
SYP_CAAAUUA	SYP	CAAAUUA	-0.07918959932452216	1.7867200256745615e-19	7.08190846540099e-19	-0.10240927257704857	1.530087841258484e-31	7.941884509389274e-31
PUM_UGUAAAG	PUM	UGUAAAG	-0.07736708389732838	1.1728196696485582e-18	4.485520841813784e-18	-0.0628573270427275	8.06860202738324e-13	1.6593917377071191e-12
RBM47_GAUGAAA	RBM47	GAUGAAA	-0.07694781346755285	1.797059116890634e-18	6.754463577278589e-18	-0.07114709846114678	5.209021964950995e-16	1.2904168049537692e-15
SNRNP-U1-70K_AUCAAG	SNRNP-U1-70K	AUCAAG	-0.07592229087535556	5.0545960871421775e-18	1.867630418638974e-17	-0.09733053788145861	1.2242113967207433e-28	6.0654110110255e-28
YBX2_AACAACA	YBX2	AACAACA	-0.07306319770309286	8.403146575658027e-17	3.0030917270384426e-16	-0.10771677226911969	9.815527296604029e-35	5.48662807861456e-34
DAZAP1_UAGGAAA	DAZAP1	UAGGAAA	-0.07225126733298454	1.8310682450705306e-16	6.336077419450408e-16	-0.052486379599505764	2.27489504691055e-09	4.06497639529918e-09
MOD_AAUGGAA	MOD	AAUGGAA	-0.0715744745983671	3.481986975999848e-16	1.1860518136999482e-15	-0.06701491249815367	2.265167667396101e-14	5.143818244711979e-14
QKI_ACUAACA	QKI	ACUAACA	-0.07121758442346954	4.875020727881858e-16	1.6350069518126849e-15	-0.08093857855887704	2.8193985855672687e-20	9.173565547069621e-20
SHEP_AUAUAAA	SHEP	AUAUAAA	-0.06859458042060193	5.496937607206486e-15	1.762253527016197e-14	-0.07214852220953963	2.0195044807316538e-16	5.119209032552331e-16
SRSF10_AAAGAAA	SRSF10	AAAGAAA	-0.06659017711046519	3.296582736243427e-14	1.0266500521443816e-13	-0.09141847655336427	1.9090096450081104e-25	8.323282052235362e-25
SNRNP70_AAUCAAG	SNRNP70	AAUCAAG	-0.06612586672422094	4.95511650634456e-14	1.5002991644209917e-13	-0.09433200120574575	5.399071477790379e-27	2.45207829616313e-26
HNRNPAB_AAGAUAG	HNRNPAB	AAGAUAG	-0.06609472688571726	5.091910452275319e-14	1.5205979158849584e-13	-0.05757280472242421	5.4906097301438176e-11	1.0408286271055237e-10
PUM_UGUACAG	PUM	UGUACAG	-0.06567404889908156	7.347185862490096e-14	2.1644412405714064e-13	-0.048816451126911214	2.7222090860765687e-08	4.4286685131693434e-08
HNRNPL_ACACAAA	HNRNPL	ACACAAA	-0.06550327725339002	8.520802443837801e-14	2.4767132436755206e-13	-0.08780376315166376	1.3630597431830527e-23	5.402673163889191e-23
TARDBP_GAAUGA	TARDBP	GAAUGA	-0.06310850519572272	6.543355943965518e-13	1.8056349313727633e-12	-0.03451413210443431	8.539348512166097e-05	0.00011708037582718297
RBM41_AUACAUG	RBM41	AUACAUG	-0.06238368778321443	1.1951714012596101e-12	3.1774068960316464e-12	-0.051785890488911024	3.70221046059821e-09	6.456655043283278e-09
MEX-5_UAAUAA	MEX-5	UAAUAA	-0.06222677954045183	1.3604448369390102e-12	3.5306782672940976e-12	-0.04725439570271542	7.43367829253493e-08	1.2004013835352702e-07
RNP4F_AGAGAAA	RNP4F	AGAGAAA	-0.06177136622648506	1.977720295847668e-12	5.072270876409313e-12	-0.06886878312857297	4.284925190488371e-15	1.0153409690505054e-14
PUF68_UAAAAGA	PUF68	UAAAAGA	-0.061450259180765146	2.5705968848041317e-12	6.5161641963639616e-12	-0.039009826369204394	8.960533391060062e-06	1.3110042142624788e-05
TBG972.3.4300_CAUAGUA	TBG972.3.4300	CAUAGUA	-0.06010656533823766	7.590696979117706e-12	1.8184307048875382e-11	-0.06774724843384351	1.1796076714151558e-14	2.7068891828263576e-14
A1CF_AUAAUUA	A1CF	AUAAUUA	-0.05841115853849801	2.8790375563519573e-11	6.74871169123362e-11	-0.04078214056036347	3.437680379046162e-06	5.204266129389328e-06
SHEP_AUAUUAA	SHEP	AUAUUAA	-0.056863020513771914	9.417559298485107e-11	2.053027927069753e-10	-0.04893851024500348	2.5134157799432203e-08	4.11973413554603e-08
TBG972.8.6820_UAUACU	TBG972.8.6820	UAUACU	-0.05607709205511318	1.6987323638211912e-10	3.630624071696271e-10	-0.06324300269408592	5.846947858238342e-13	1.2256102241307295e-12
HRB27C_UAGGAAA	HRB27C	UAGGAAA	-0.054732598641515695	4.575400465022616e-10	9.59074328245125e-10	-0.03307999424503699	0.00016628455339503192	0.00022103678439095706
HOW_ACUAACA	HOW	ACUAACA	-0.05459206312450345	5.067901558915082e-10	1.0521928950890361e-09	-0.06904461742351564	3.650490892571304e-15	8.74513202835763e-15
HRB27C_UAGGAUA	HRB27C	UAGGAUA	-0.054230119471735935	6.586758606663978e-10	1.3419751179932217e-09	-0.03946652327688797	7.0267145652599106e-06	1.0420569899501092e-05
SRSF10_AGAGAAA	SRSF10	AGAGAAA	-0.053120191869836325	1.4563076560501522e-09	2.886136991081211e-09	-0.07259805265006039	1.31426577298375e-16	3.3707051589465586e-16
RBM47_GAUGAA	RBM47	GAUGAA	-0.05282934656912793	1.7882102715573848e-09	3.5119805333289183e-09	-0.04416663637814466	4.945004911386526e-07	7.755475328649372e-07
SNF_UAGCAC	SNF	UAGCAC	-0.045883237158017634	1.7502866610585792e-07	3.2335804416166974e-07	-0.07281249729261118	1.0697547438203838e-16	2.776268263724329e-16
MSI1_UAGUAAG	MSI1	UAGUAAG	-0.044954538040312846	3.0841933785424594e-07	5.650034928758456e-07	-0.033849952195813285	0.00011663703282828034	0.00015599308685009273
ANKHD1_AGACGAA	ANKHD1	AGACGAA	-0.04476031096565081	3.4673571858610325e-07	6.246974103452108e-07	-0.03214450255866712	0.0002533425786284992	0.0003307106715030708
MSI1_UAGGAAG	MSI1	UAGGAAG	-0.04275636350705189	1.1289114917259383e-06	1.9688216415700364e-06	-0.022264904679430535	0.011277893924911006	0.013434868172844805
ASD-1_AGCAUGA	ASD-1	AGCAUGA	-0.03508981587030328	6.488399109000012e-05	0.00010715689437590927	-0.01419266846556603	0.10627856275082621	0.11526729691383142
ENOX1_AAGACAG	ENOX1	AAGACAG	-0.03468944295944182	7.857554079817736e-05	0.00012879299168423055	-0.03472822865571713	7.713829656143804e-05	0.00010643132057211071
YBX1_AACAUC	YBX1	AACAUC	-0.03356201121757967	0.00013329246306960872	0.00021365997756746103	-0.06494596255357266	1.378418333386018e-13	3.004951966781519e-13
SHEP_AAUAUAA	SHEP	AAUAUAA	-0.03313111208623678	0.00016245205558617186	0.0002547809217106868	-0.018957846858474764	0.030965283398190616	0.036098565672756974
FMR1_GGACAAG	FMR1	GGACAAG	-0.03286303389700984	0.00018351734713905902	0.0002857627262593919	-0.031300986237809546	0.0003669259862920689	0.0004761301488789941
MXT_CAACGAA	MXT	CAACGAA	-0.032525891281644174	0.00021366084903933996	0.00033034088716720644	-0.03781731351888666	1.669903081680441e-05	2.3638887779632218e-05
RBM45_GACGAAA	RBM45	GACGAAA	-0.032419965406755805	0.0002240530336260111	0.0003439687417638762	-0.030213226750306778	0.0005840280805027219	0.0007489301267623139
RBMS3_AAUAUA	RBMS3	AAUAUA	-0.03153147905016862	0.0003318922657274272	0.0005024480133929105	-0.03053037171968214	0.0005107767845270294	0.0006588718285614935
SRSF1_AGGACA	SRSF1	AGGACA	-0.03078423111431884	0.0004584135886870845	0.0006892011195433408	-0.028329575201967133	0.0012622116994904825	0.0015723551456510011
SNRPA_AUGCACA	SNRPA	AUGCACA	-0.030224699952704596	0.0005812158886145285	0.0008619392089657634	-0.06043899962171405	5.819410351918857e-12	1.1746587562206581e-11
DRBD10_AGAACGA	DRBD10	AGAACGA	-0.029992282451535113	0.0006407163103926071	0.0009374238635274385	-0.019940071984837757	0.023248664142143417	0.02739572315128251
G3BP2_AGGAUAA	G3BP2	AGGAUAA	-0.02912598105521282	0.0009160392200339172	0.0013196116722149522	0.001926802455253172	0.8264456769036035	0.8340979516897479
NCU08034_AGCACA	NCU08034	AGCACA	-0.02911513120476473	0.0009200962118195996	0.0013196116722149522	-0.06356425670717819	4.464656498211442e-13	9.449467151554314e-13
FOX-1_AGCAUGA	FOX-1	AGCAUGA	-0.029033371148096843	0.0009512076298932387	0.0013553154465145492	-0.011471338714470189	0.19174513583514396	0.20490411574539893
PF10_0214_AUACCGA	PF10_0214	AUACCGA	-0.028581530068477082	0.0011414342913819598	0.0016157965942939431	-0.028697434099334417	0.0010895423003528147	0.001372949257091986
TVAG_267990_ACCAUGA	TVAG_267990	ACCAUGA	-0.028492764548081813	0.0011827103405670112	0.0016634248660877965	-0.03246697285548355	0.00021938399710414792	0.00028810669499219427
A2BP1_UGCAUG	A2BP1	UGCAUG	-0.028241354926688784	0.0013072170191684696	0.001826751988325169	-0.0121846013721188	0.1655610893323155	0.17779466736179694
RBP1-LIKE_AUCAACA	RBP1-LIKE	AUCAACA	-0.02813429629616918	0.0013638201859655778	0.0018937121053534773	-0.05800619833813797	3.937022960056713e-11	7.528693028880381e-11
RBFOX1_AGCAUGA	RBFOX1	AGCAUGA	-0.026219289962028866	0.002843581434988155	0.003850315234952905	-0.010199541915703707	0.24576557631733476	0.25634878295300945
TBG972.11.1000_AUUCACA	TBG972.11.1000	AUUCACA	-0.025021438134960834	0.004402505204758723	0.005852110577057327	-0.03798868709547745	1.528667050989198e-05	2.178100765461733e-05
LMJF.18.0180_CAUUUU	LMJF.18.0180	CAUUUU	-0.024837649676836975	0.0047007165871822635	0.006210643733368082	-0.03278319475685656	0.00019027114734136716	0.0002513885461843518
MAL13P1.35_AAUACAC	MAL13P1.35	AAUACAC	-0.024558132539061757	0.005189400745116657	0.006733865252591852	-0.03609185934706567	3.983355101955855e-05	5.5310281033527156e-05
EIF-2ALPHA_AGCAUG	EIF-2ALPHA	AGCAUG	-0.024396775560470735	0.005491965999518604	0.007048428561513297	-0.01045208549081918	0.23426788692948255	0.24553076610878458
RBMS1_GAUAUAC	RBMS1	GAUAUAC	-0.02439442910420784	0.005496480988336057	0.007048428561513297	-0.02929600586522088	0.0008545901030297348	0.0010894774412893696
FXR2_AGACAAA	FXR2	AGACAAA	-0.022590635024532284	0.010139096817961307	0.012925866118804473	-0.015271686049921672	0.08221854235513934	0.09144715425214477
MEC-8_AAGCACA	MEC-8	AAGCACA	-0.022538599739098844	0.010313852890484667	0.013072208896079403	-0.05227857810518559	2.630185739280612e-09	4.6616300094566945e-09
CG5213_UACUUU	CG5213	UACUUU	-0.02198431523558048	0.012348463445276797	0.01556049150907712	0.0003311266686154106	0.9699421459603288	0.9699421459603288
LMJF.32.0750_GUACACG	LMJF.32.0750	GUACACG	-0.021250461659599876	0.015585166256002118	0.0195262427805084	-0.02075807570130051	0.018155187363703154	0.021509950246126563
REF2_AGAAGAA	REF2	AGAAGAA	-0.02099998643262414	0.01684950803282333	0.02075250141895755	-0.028719696908775592	0.0010798281613915333	0.0013686194138567108
SRSF7_ACGACG	SRSF7	ACGACG	-0.02008981173213305	0.022232719713706942	0.026926293875489518	-0.01632182291088372	0.0632429286974963	0.07070235105668818
C_SCAFFOLD_4000008_UUGCACA	C_SCAFFOLD_4000008	UUGCACA	-0.019348716529901278	0.027664591768403725	0.033319784560839845	-0.039965250374756726	5.3722959829192e-06	8.07696913294059e-06
RBM24_AGAGUGA	RBM24	AGAGUGA	-0.019246606253716866	0.028496169557331943	0.03413277452471628	-0.017419950455727452	0.04742679291116414	0.05413110395096221
RBM24A_AGUGUG	RBM24A	AGUGUG	-0.0189818094538988	0.03075362078356926	0.03663546082414262	-0.017792402231860238	0.042881520290533395	0.04920090222808569
MAL8P1.40_AUACAUA	MAL8P1.40	AUACAUA	-0.018750622169879536	0.03284843380080289	0.038707884154459624	-0.025653378943381367	0.0035033585447491918	0.00421951471135538
MATR3_AAUCUUA	MATR3	AAUCUUA	-0.017090776454734703	0.05177475946091369	0.05940472401304834	-0.018231333330889207	0.03800295490734453	0.044067256222346314
CPO_AGCACA	CPO	AGCACA	-0.013250218562111116	0.13158362037383856	0.14635321041580002	-0.038071303510221324	1.4647196289466147e-05	2.100716309936592e-05
YBX1_AACAUCA	YBX1	AACAUCA	-0.007592875313566439	0.38756025650916526	0.4182580986089011	-0.024677398650914183	0.004975530659302825	0.0059597015589451414
RBM6_AAUCCAA	RBM6	AAUCCAA	0.006384702069189573	0.4674954593203791	0.4995784810384443	-0.019277453293560492	0.02824271338051541	0.03310167482232451
ANIA_04546_ACCCAA	ANIA_04546	ACCCAA	-0.004864823529597813	0.5798525568849071	0.6106659777821727	-0.025719416929691742	0.0034197650402016657	0.004141715437577573
