# Supplementary material for: A massively parallel reporter assay reveals focused and broadly encoded RNA localization signals in neurons
Source: Nucleic Acids Res. 2022 Sep 26;50(18):10643–64. doi: 10.1093/nar/gkac806 (PMC9561380; doi:10.1093/nar/gkac806)
Supplement: gkac806_Supplemental_Files [file gkac806_supplemental_files.zip › SupplementaryData_NAR_Final/SupplementaryTables/TableS11.csv]

	protein	binding_motif	Pval	Qval	target.hits	bkg.hits	target.seq.hits	bkg.seq.hits	target.seq.count	bkg.seq.count
35	PABPC1	AAAAAAA	0	0	5748	62830	644	12003	1739	47989
49	PABPC4	AAAAAAA	0	0	5748	62830	644	12003	1739	47989
84	SART3	AAAAAAA	0	0	5748	62830	644	12003	1739	47989
56	PABPC4	CAAAAAA	5.3338632575143e-208	6.72066770446801e-206	3239	33875	656	12193	1739	47989
38	PABPC1	AAAAAAC	1.51482763687935e-203	1.89353454609918e-201	3261	34752	642	12714	1739	47989
52	PABPC4	AAAAAAC	1.51482763687935e-203	1.89353454609918e-201	3261	34752	642	12714	1739	47989
87	SART3	AAAAAAC	1.51482763687935e-203	1.89353454609918e-201	3261	34752	642	12714	1739	47989
50	PABPC4	AAAAAAG	1.2874802049344e-202	1.57072585001997e-200	3298	35483	708	14205	1739	47989
10	IGF2BP2	AAAAACA	2.46566162946064e-199	2.98345057164738e-197	3279	35522	692	13845	1739	47989
13	IGF2BP3	AAAAACA	2.46566162946064e-199	2.98345057164738e-197	3279	35522	692	13845	1739	47989
47	PABPC3	AAAAACA	2.46566162946064e-199	2.98345057164738e-197	3279	35522	692	13845	1739	47989
51	PABPC4	AAAAACA	2.46566162946064e-199	2.98345057164738e-197	3279	35522	692	13845	1739	47989
103	SRSF10	AAAGAAA	1.93988144903378e-194	2.26966129536953e-192	3475	39532	839	16663	1739	47989
117	SRSF10	AAAGAAA	1.93988144903378e-194	2.26966129536953e-192	3475	39532	839	16663	1739	47989
53	PABPC4	AAAAAGA	2.75829504077396e-194	3.17203929689005e-192	3330	36973	742	14945	1739	47989
55	PABPC4	GAAAAAA	9.63728970614673e-192	1.09865102650073e-189	3295	36653	683	14085	1739	47989
37	PABPC1	ACAAAAA	3.59021086049009e-190	4.05693827235381e-188	3152	34310	704	14060	1739	47989
57	PABPC4	ACAAAAA	3.59021086049009e-190	4.05693827235381e-188	3152	34310	704	14060	1739	47989
86	SART3	ACAAAAA	3.59021086049009e-190	4.05693827235381e-188	3152	34310	704	14060	1739	47989
16	KHDRBS1	AUAAAAA	5.53633086893549e-188	6.08996395582904e-186	3102	33661	715	13535	1739	47989
24	KHDRBS2	AAUAAAA	1.92584121733153e-186	2.09916692689137e-184	3007	32185	744	13594	1739	47989
69	PABPN1	AAAAGAA	3.11142047050776e-182	3.36033410814838e-180	3272	37345	779	16352	1739	47989
60	PABPC5	AAAAAAU	1.41548710520565e-179	1.51457120257004e-177	3253	37300	708	14381	1739	47989
54	PABPC4	AAAAAUA	2.18583415654429e-179	2.31698420593695e-177	3102	34637	732	14342	1739	47989
34	PABPC1	AGAAAAA	2.01610924315999e-175	2.11691470531799e-173	3285	38376	724	15402	1739	47989
58	PABPC4	AGAAAAA	2.01610924315999e-175	2.11691470531799e-173	3285	38376	724	15402	1739	47989
62	PABPC5	AGAAAAA	2.01610924315999e-175	2.11691470531799e-173	3285	38376	724	15402	1739	47989
83	SART3	AGAAAAA	2.01610924315999e-175	2.11691470531799e-173	3285	38376	724	15402	1739	47989
116	SRSF10	AGAAAAA	2.01610924315999e-175	2.11691470531799e-173	3285	38376	724	15402	1739	47989
100	SRSF10	AAAGAGA	1.48977442417998e-41	1.48977442417998e-39	1440	22261	611	12930	1739	47989
106	SRSF10	AAAGAGA	1.48977442417998e-41	1.48977442417998e-39	1440	22261	611	12930	1739	47989
68	PABPN1	AAAAGAG	7.24622561031024e-30	7.10130109810404e-28	1210	19788	635	13695	1739	47989
41	PABPC1	AGAAAGA	2.94531676066023e-28	2.85695725784043e-26	1396	24168	613	14231	1739	47989
90	SART3	AGAAAGA	2.94531676066023e-28	2.85695725784043e-26	1396	24168	613	14231	1739	47989
43	PABPC1	GGAAAAA	1.73483287226032e-24	1.6480912286473e-22	1102	18648	589	12222	1739	47989
92	SART3	GGAAAAA	1.73483287226032e-24	1.6480912286473e-22	1102	18648	589	12222	1739	47989
97	SRSF10	AGAGAAA	2.46960970656201e-23	2.29673702710267e-21	1290	23065	638	14855	1739	47989
101	SRSF10	AGAGAAA	2.46960970656201e-23	2.29673702710267e-21	1290	23065	638	14855	1739	47989
108	SRSF10	AGAGAAA	2.46960970656201e-23	2.29673702710267e-21	1290	23065	638	14855	1739	47989
112	SRSF10	AGAGAAA	2.46960970656201e-23	2.29673702710267e-21	1290	23065	638	14855	1739	47989
3	FXR1	AAUGACAA	1.25194214518101e-22	1.1142285092111e-20	1966	38746	1030	24042	1739	47989
48	PABPC3	GAAAAAC	1.78402291146143e-21	1.56994016208606e-19	921	15433	583	11102	1739	47989
28	KHDRBS3	GAUAAACA	1.6233661039166e-20	1.41232851040744e-18	1912	38217	994	23172	1739	47989
119	SRSF2	AGGAGAAA	1.99914466212336e-20	1.71926440942609e-18	2412	50132	1069	26636	1739	47989
30	KHDRBS3	AAUAAACG	3.06134348944591e-20	2.60214196602902e-18	1432	27161	839	18087	1739	47989
31	KHDRBS3	GAUAAAAG	1.58315925021342e-19	1.32985377017927e-17	1823	36486	960	22717	1739	47989
81	RBM46	AAUGAAA	1.21151386293312e-18	1.00555650623449e-16	987	17549	622	12988	1739	47989
45	PABPC3	GAAAACA	6.70133025740838e-18	5.49509081107487e-16	956	17057	613	12498	1739	47989
46	PABPC3	AAAAACC	2.07484851199414e-17	1.68062729471525e-15	918	16324	493	10391	1739	47989
64	PABPC5	AAAAAGU	1.53561069000636e-16	1.22848855200508e-14	1028	19033	695	14186	1739	47989
42	PABPC1	UGAAAAA	5.46435917340129e-16	4.31684374698702e-14	1102	20900	711	14700	1739	47989
91	SART3	UGAAAAA	5.46435917340129e-16	4.31684374698702e-14	1102	20900	711	14700	1739	47989
126	YBX1	AACAACA	6.86598504250223e-16	5.28680848272672e-14	863	15503	440	9545	1739	47989
127	YBX2	AACAACA	6.86598504250223e-16	5.28680848272672e-14	863	15503	440	9545	1739	47989
78	RBM42	AACUAAA	1.84308224473702e-15	1.38231168355277e-13	791	14018	541	10848	1739	47989
4	FXR1	AACGACAA	3.00699101928983e-15	2.22517335427448e-13	1380	27583	756	18711	1739	47989
33	KHDRBS3	GAUAAAAC	6.89010025683254e-15	5.02977318748775e-13	1548	31695	895	21158	1739	47989
20	KHDRBS1	UAAAAAG	8.95292773877614e-15	6.44610797191882e-13	918	17051	648	12674	1739	47989
15	KHDRBS1	AUAAAAG	1.10404540948047e-14	7.83872240731134e-13	777	13898	595	11400	1739	47989
39	PABPC1	AGAAACA	1.13930591617671e-14	7.97514141323696e-13	1152	22473	684	15225	1739	47989
88	SART3	AGAAACA	1.13930591617671e-14	7.97514141323696e-13	1152	22473	684	15225	1739	47989
66	PABPN1	AAAAGAC	1.83869185546126e-14	1.25031046171366e-12	820	14926	601	11761	1739	47989
23	KHDRBS2	GAUAAAA	1.89538212639748e-14	1.26990602468631e-12	773	13872	535	10763	1739	47989
32	KHDRBS3	AAUAAACC	5.22442812237355e-14	3.44812256076654e-12	1508	31095	813	19677	1739	47989
107	SRSF10	AAAGAAG	1.7438910417794e-13	1.13352917715661e-11	1110	21880	651	15579	1739	47989
36	PABPC1	AGAAAAC	3.43484946229722e-13	2.19830365587022e-11	907	17265	592	13285	1739	47989
61	PABPC5	AGAAAAC	3.43484946229722e-13	2.19830365587022e-11	907	17265	592	13285	1739	47989
70	PABPN1	AGAAAAC	3.43484946229722e-13	2.19830365587022e-11	907	17265	592	13285	1739	47989
85	SART3	AGAAAAC	3.43484946229722e-13	2.19830365587022e-11	907	17265	592	13285	1739	47989
121	SRSF9	AGGAAAA	4.95548509964085e-13	2.97329105978451e-11	1049	20612	648	14960	1739	47989
19	KHDRBS1	UAAAAGA	1.49451153641549e-12	8.81761806485137e-11	813	15309	583	12051	1739	47989
25	KHDRBS2	AAUAAAC	3.03772139519229e-12	1.76187840921153e-10	696	12743	454	9411	1739	47989
130	ZCRB1	GAAUUAAA	5.50347379990958e-12	3.13698006594846e-10	1769	38295	982	22225	1739	47989
80	RBM46	AAUCAAA	5.66274927004438e-12	3.17113959122485e-10	901	17520	494	11400	1739	47989
93	SNRNP70	AAUCAAA	5.66274927004438e-12	3.17113959122485e-10	901	17520	494	11400	1739	47989
11	IGF2BP2	AAAUACA	8.2296566481735e-12	4.44401459001369e-10	863	16690	570	11804	1739	47989
14	IGF2BP3	AAAUACA	8.2296566481735e-12	4.44401459001369e-10	863	16690	570	11804	1739	47989
12	IGF2BP2	CCAAACA	1.25494983189369e-11	6.52573912584721e-10	692	12822	500	10501	1739	47989
94	SRSF1	AAGGACAA	1.40984676530099e-11	7.19021850303507e-10	1771	38544	971	23901	1739	47989
21	KHDRBS1	UAAAAAC	2.08158863543733e-11	1.04079431771867e-09	824	15927	533	11333	1739	47989
96	SRSF10	AGAGAGA	3.14530053320301e-11	1.54119726126948e-09	1137	23349	485	12117	1739	47989
102	SRSF10	AGAGAGA	3.14530053320301e-11	1.54119726126948e-09	1137	23349	485	12117	1739	47989
110	SRSF10	AGAGAGA	3.14530053320301e-11	1.54119726126948e-09	1137	23349	485	12117	1739	47989
114	SRSF10	AGAGAGA	3.14530053320301e-11	1.54119726126948e-09	1137	23349	485	12117	1739	47989
26	KHDRBS2	CAUAAAA	5.67105861546441e-11	2.55197637695899e-09	709	13404	528	10596	1739	47989
5	FXR1	AACGACGA	5.99735168098803e-11	2.63883473963473e-09	653	12144	471	9925	1739	47989
120	SRSF7	AACGACGA	5.99735168098803e-11	2.63883473963473e-09	653	12144	471	9925	1739	47989
18	KHDRBS1	UUAAAAA	6.62984485557419e-11	2.78453483934116e-09	1090	22350	643	12989	1739	47989
82	RBM5	AAAGGAA	8.91535832967597e-11	3.65529691516715e-09	1045	21326	627	14632	1739	47989
22	KHDRBS1	UAAAACA	1.539005749683e-10	6.15602299873201e-09	833	16414	553	12436	1739	47989
76	RBM42	AACUACG	1.69623308308201e-10	6.61530902401983e-09	250	3531	244	3476	1739	47989
77	RBM42	AACUAAC	1.87099714541927e-10	7.10978915259322e-09	482	8449	386	7250	1739	47989
95	SRSF1	UAGGACAA	7.58160139848007e-10	2.80519251743763e-08	1314	28213	932	21197	1739	47989
73	QKI	ACUAAUA	9.63946040204345e-10	3.47020574473564e-08	449	7897	380	6482	1739	47989
67	PABPN1	AAAAGAU	1.64343936923085e-09	5.75203779230798e-08	848	17141	635	13666	1739	47989
7	FXR1	GAUGACAA	3.88863899488769e-09	1.32213725826182e-07	1407	30815	920	21903	1739	47989
122	TARDBP	AGAAUGAG	4.18046911107131e-09	1.37955480665353e-07	1873	42418	1047	26191	1739	47989
74	RBM24	AGAGUGA	6.46422127168579e-09	2.06855080693945e-07	757	15197	467	11453	1739	47989
124	TARDBP	AGAAUGAA	9.54559524169824e-09	2.95913452492645e-07	1893	43127	1071	26069	1739	47989
118	SRSF2	AGGAGAGA	1.98422562931413e-08	5.9526768879424e-07	2213	51405	1018	26787	1739	47989
65	PABPN1	AGAAGAA	2.85243831172705e-08	8.27207110400843e-07	937	19753	576	13540	1739	47989
123	TARDBP	UGAAUGAA	1.41062381887314e-07	3.94974669284478e-06	1627	37174	961	22839	1739	47989
79	RBM42	AACUAAU	1.53978290147456e-07	4.15741383398131e-06	477	9132	412	7710	1739	47989
17	KHDRBS1	AUAAAAC	1.7231149345964e-07	4.48009882995064e-06	617	12426	442	9998	1739	47989
105	SRSF10	AGAGACA	2.16895783206383e-07	5.42239458015958e-06	922	19795	516	13505	1739	47989
109	SRSF10	AGAGACA	2.16895783206383e-07	5.42239458015958e-06	922	19795	516	13505	1739	47989
113	SRSF10	AGAGACA	2.16895783206383e-07	5.42239458015958e-06	922	19795	516	13505	1739	47989
125	TUT1	AAAUACU	2.24874627015022e-07	5.42239458015958e-06	678	13918	498	11131	1739	47989
2	CNOT4	GACAGAG	3.64494680114854e-07	7.65438828241193e-06	731	15261	423	11049	1739	47989
72	QKI	ACUAACG	4.00977140899034e-07	8.01954281798068e-06	231	3755	220	3602	1739	47989
27	KHDRBS3	GAUAAACG	4.30180153699794e-07	8.17342292029609e-06	845	18034	619	14201	1739	47989
40	PABPC1	AGAAAAU	5.37305276470881e-07	9.67149497647586e-06	867	18632	611	14051	1739	47989
59	PABPC5	AGAAAAU	5.37305276470881e-07	9.67149497647586e-06	867	18632	611	14051	1739	47989
71	PABPN1	AGAAAAU	5.37305276470881e-07	9.67149497647586e-06	867	18632	611	14051	1739	47989
89	SART3	AGAAAAU	5.37305276470881e-07	9.67149497647586e-06	867	18632	611	14051	1739	47989
129	ZCRB1	GAAUUAAU	6.75624593088828e-07	9.67149497647586e-06	1362	30939	850	19026	1739	47989
29	KHDRBS3	GAUAAACU	7.95586477097764e-07	1.03426242022709e-05	1229	27654	856	19880	1739	47989
44	PABPC3	GAAAACC	8.4249021606575e-07	1.03426242022709e-05	627	12902	493	10784	1739	47989
98	SRSF10	AGAGAGC	1.0891136482815e-06	1.19802501310965e-05	717	15134	447	11300	1739	47989
104	SRSF10	AGAGAGC	1.0891136482815e-06	1.19802501310965e-05	717	15134	447	11300	1739	47989
111	SRSF10	AGAGAGC	1.0891136482815e-06	1.19802501310965e-05	717	15134	447	11300	1739	47989
115	SRSF10	AGAGAGC	1.0891136482815e-06	1.19802501310965e-05	717	15134	447	11300	1739	47989
9	HNRNPL	ACAUAAA	1.21801906506323e-06	1.19802501310965e-05	699	14704	450	10735	1739	47989
99	SRSF10	AGAGGGA	2.6544039174665e-06	1.5926423504799e-05	804	17413	492	12092	1739	47989
128	YBX2	AACAACU	3.53596411234557e-06	1.76798205617279e-05	426	8392	367	7394	1739	47989
63	PABPC5	AAAAAUU	3.84223423877269e-06	1.76798205617279e-05	933	20672	542	12484	1739	47989
6	FXR1	UAUGACAA	4.06203772040221e-06	1.76798205617279e-05	1322	30421	931	22235	1739	47989
75	RBM3	AAUACGA	5.07613521240917e-06	1.76798205617279e-05	235	4076	221	3850	1739	47989
8	FXR1	AAUGACAG	8.49797037163087e-06	1.76798205617279e-05	1529	35880	996	24459	1739	47989
