# Supplementary material for: A massively parallel reporter assay reveals focused and broadly encoded RNA localization signals in neurons
Source: Nucleic Acids Res. 2022 Sep 26;50(18):10643–64. doi: 10.1093/nar/gkac806 (PMC9561380; doi:10.1093/nar/gkac806)
Supplement: gkac806_Supplemental_Files [file gkac806_supplemental_files.zip › SupplementaryData_NAR_Final/SupplementaryTables/TableS13.xlsx]

## Sheet: Sheet1
de novo motif neurite vs. soma (based on Zappulo et al., 2017)
Used in library?	Number	Motif	Width	Best_possible_Match
yes	1	BCYBHYYYYBBHYCHBNDNNNBBNSNKNNCHNWSNNBYBYHNNBTBYBBNBYHNNNNNYNKBBYHNNBNBDBDSNBWSHDBNHNHNDNNDBYHNVDB	97	CCTCCCCCCCCCCCTGTGGCCTCCCTGGCCTCTGCCCTCCTGCCTGCCTCCCTGGGGCCCTGCCTGGGTCTGTGTGTGAGGCCCCTGCCTGCTGCAG
no	2	AAAAAAAAAAATAA	14	AAAAAAAAAAATAA
yes	3	TACACAGAGAAACCCTGT	18	TACACAGAGAAACCCTGT
no	4	AAAAAAAAAAAAAAAAAAAAAAAAAA	26	AAAAAAAAAAAAAAAAAAAAAAAAAA
no	5	AWWWAAAAAAAWAWAWAWWWAAAAAW	26	AAAAAAAAAAAAAAAAAAAAAAAAAA
yes	6	TGGTGGCTCACAACCATCYGTAATGDGA	28	TGGTGGCTCACAACCATCTGTAATGGGA
yes	7	TRGGAMMWANTGCAHATTTGHT	22	TGGGAAAAACTGCATATTTGCT
yes	8	GHMKMCYCAGSWCYMTCTGTGKG	23	GTCGACTCAGGTCTCTCTGTGTG
yes	9	AGCHTYKCAGMDTGRCWSYKRG	22	AGCATTTCAGCATGGCAGTGGG
yes	10	TGCAMAYTKGNMNATDWSCMCWCHYYCMNRNDARRRMCWGHWGT	44	TGCACACTGGCCGATGACCCCACCTCCCCATGAAGGACAGTAGT
yes	11	CTKTAAAAWKGCMATT	16	CTTTAAAAAGGCCATT
yes	12	GTGRBWYYKVYYRTYMRMWVYKTG	24	GTGACTTTTCTTATCCACACTGTG
yes	13	GKRKMAGCMWWKYSCAYKSWYKYRWRTRSC	30	GGGGCAGCCAAGCCCACGCACGCGAGTGCC
yes	14	AGWGAHGDMATKRGWWTSWYRARCA	25	AGAGACGGAATTAGTTTCTCAAGCA
yes	15	CAKATGCTMCKDTMTGACWCCWYKGVSSVKGRRCA	35	CAGATGCTCCTTTATGACTCCATGGGGCAGGGACA
yes	16	HACWTTGAWWNYHAMAARTRGWMMSAGVTGGKGRK	35	CACATTGAAACTCAAAAGTAGACAGAGCTGGTGGG
yes	17	TGMWGKGCMKAAGSASST	18	TGCAGGGCCGAAGCACCT
yes	18	ATTCACTTCT	10	ATTCACTTCT
yes	19	AKKCACTTCT	10	ATTCACTTCT
yes	20	TBTSTCCATTYCTCAGRDAAG	21	TCTCTCCATTTCTCAGGGAAG
de novo motif soma vs. neurite (based on Zappulo et al., 2017)
Used in library?	Number	Motif	Width	Best_possible_Match
no	1	AAAAAWAAAAAAMAAAAAWAWWNWHWWWWWWAWDDNWWWNWWWDNWDDWWDNANAAWDDAAWWDWNWNWD	70	AAAAAAAAAAAAAAAAAAAAAAAAAAAAAAAAAAACAAAGAATTCAAAATATAAAAAAAAAAAAAATATA
no	2	BYBYDSHSSMNCNSYSMYYSCHKSSMCCCCYYYCYCCCYCYCYYBCYCYCTCYCYCYCYCTCTCYCYCYCYCYCYCYCYCYCTCYCYCY	89	CCCCGGCCCCGCCGCCCCCCCCGGCCCCCCCCCCTCCCCCCCCCTCTCTCTCCCTCTCTCTCTCTCTCTCCCCCTCCCTCTCTCCCCCC
no	3	CYSSSYCMSCHVBVNCMNGBSHGCCYSSSBCCCCCSCCCCMVSCYCSNCCCCMMCCCCCBSCCCCYCCCSYCCCHNSBC	79	CTGGCCCCCCCCGCCCCCGCCCGCCCGCCTCCCCCCCCCCCCCCCCCCCCCCCCCCCCCCCCCCCTCCCCCCCCCGGCC
no	4	SHGGGVDGGKGGRGGGGRGGGBVGGGGSDSMBGKSNSVBBSSNRSNVNSDGVNBSNBSCBSDSNGSBSNNKGSNRDSVVRRRGVVGSDGGGSDGSWG	97	GCGGGGGGGGGGGGGGGGGGGCGGGGGGGGCCGGGGGCCCGGGGGCGCGAGCCGGCGGCCCAGGGGGGCCGGCCGGGGGGGGGGGGGGGGGGGGGTG
no	5	CHCCCMMCCCCYCHCCCTCCCCCCCCYC	28	CCCCCCCCCCCCCCCCCTCCCCCCCCCC
no	6	CHBSNGSVCDSHSCYSHBCCCBSMVCCSNSVSSMSVSYCCNSSVNSCNSVSNYCHSNGNCCMSVBSMCVVGCNSBSCCHGBSYYCYSC	88	CCGCGGGCCTCCGCCCCCCCCTCCCCCCCCGGCCCCCCCCCCCGGGCCGCCGCCCCTGCCCCGGCCCCCGGCCCCGCCTGGCCCCCCC
yes	7	GAGVVVVSMVSRDSYCNGCAKSMMAGGSSCDGGSCYKG	38	GAGGGCACACCGGCCCAGCAGCCCAGGCCCAGGGCTGG
yes	8	CTTSADMASTCVTGHHSHTSMSAGCASMHGGSTMYCWG	38	CTTCAGCACTCGTGACCATCACAGCAGATGGCTCTCTG
yes	9	CYCTGKBMSWRAKASWCAWSKSDNTGGRRBAHTGSSARSAWMKTMKNTNST	51	CCCTGGCACAGAGACACATGGGGCTGGGATAATGCCAACAACTTAGCTCGT
yes	10	BSTGRKNYCHCNSWGKBKGBDNASWKBTGNHTSYMDTNKGABBDWVWKGSMMYRKKKSDBNNDMTKKYCCWNKYTGRYCANBNDTKCTHKVYY	93	CCTGGGGTCCCCGTGTGTGGACAGTGGTGCCTGCAATGTGACGTAGTTGCACTGGTGCATGCGCTGGCCCTTTCTGGTCATGGGTGCTTGCCT
yes	11	CTSCTGCCTCC	11	CTGCTGCCTCC
yes	12	CCCCCCCCTCC	11	CCCCCCCCTCC
yes	13	CHYCCCYYCCCWSYCYC	17	CCCCCCCTCCCAGCCCC
yes	14	TGCYTTCTCCTG	12	TGCCTTCTCCTG
yes	15	GGCAGTCCNTCHTCCAA	17	GGCAGTCCCTCTTCCAA
yes	16	GRRGKRSGSKTTMWTKKCWSTTTRKKKGMMC	31	GGGGTGGGCGTTCTTTGCACTTTGGGGGAAC
yes	17	CAKCAAGBYATNGDVHCAGGAAMHVCCAKHNNNTCYBDNYTGCHHDGGATBHKBTVGAVHT	61	CATCAAGCTATGGGCACAGGAACACCCATACTGTCCCAGCTGCCCGGGATGCGCTGGACAT
yes	18	CWGACWKCMYMTGTRWYHAKGKVC	24	CTGACAGCCCCTGTGATCAGGGAC
yes	19	YSCYKKGSYCARGRACTRMMKCTKYWRCASMCAGYCCWGRKGYY	44	CCCCGGGCCCAGGGACTGCCGCTGCAGCACCCAGCCCAGGGGCC
yes	20	YCTTKSYCCYYTCCWGGGRTGHCMYCASCAGMMTNKCYSHCTKSYYC	47	CCTTGCCCCCCTCCTGGGATGCCCCCAGCAGAATCGCCGCCTGCCCC
de novo motif neurite vs. soma (based on Middleton et al., 2019)
Used in library?	Number	Motif	Width	Best_possible_Match
no	1	GSAGGRSDGRGRGSRRRGRGRGRGGS	26	GGAGGGGGGGGGGGAGGGGGGGGGGG
no	2	AAAAAAAAAAAAAAAAAAAAAAAAA	25	AAAAAAAAAAAAAAAAAAAAAAAAA
yes	3	CCCWGGCYWBCY	12	CCCAGGCCTGCC
yes	4	TGTAGCTRTCTTCMRAMASACCAGAAGARGGSRTCAGATCYYRTTASAGATGGTTGTGAGCCACCATGTG	70	TGTAGCTGTCTTCAGACACACCAGAAGAGGGCATCAGATCTCATTACAGATGGTTGTGAGCCACCATGTG
yes	5	CTGGRRBCTG	10	CTGGGGCCTG
yes	6	TCTYTCTCTC	10	TCTTTCTCTC
yes	7	TGTGTGTGTGTG	12	TGTGTGTGTGTG
yes	8	AARTKBTSWDYATRCACWGRYNARRGTGGARGSMMRNWAWTMWWKNM	47	AAGTGTTGTTCATGCACAGACCAAAGTGGAGGCCCGAAAATCAAGTC
yes	9	CTHSTSCCTGC	11	CTCCTCCCTGC
yes	10	CNBAAMCHAHDCADHARVNVADBRGTGVNGVATG	34	CCGAACCTACACAGAAGCCCAAGGGTGCCGCATG
yes	11	WBTKTVCHSMCMARGGSMAAVTNTCTCTSAKGKKTTNYCYSTBMYC	46	TCTGTACAGCCCAAGGCCAAATCTCTCTCAGGGTTTTTCCCTCATC
yes	12	AAAAAAATAAA	11	AAAAAAATAAA
yes	13	SCWSKHKGRRAKAMMYNYYWRRMWTYKKMYDWATCMMWMYAWKKMWKMYWBTGKKRBTTRARMVADWKGWYYWHVWTYYTBYTNNWKDTTBYY	93	CCTCTAGGGAAGACATCTTTGGCATTTTACTTATCAATACAAGGCTTCTACTGGTGGTTGAGAAAGATGTTCAACTTTTTGCTCCTTTTTCTT
yes	14	CWCTYBCTVCHYTKTGTRYKTKWKWDTGDWMYDGDKDTGVYDHYGTGKBTKKSTKDGTKTDTVTKTKDRWGBMTDT	76	CACTCCCTGCTTTGTGTGCTTGTGAGTGTACCAGAGATGCCGCTGTGTGTTGCTTTGTGTTTGTGTGAATGCCTGT
yes	15	CYTGTNNDGWYBBHTGTDTAKVHAWGTGHWSTNTYANNADTTNGHABVTTVDRARGANANVNAYCTWBWCTTTBWKHNYDTVTTTGMHTTG	91	CTTGTGCAGTTCCCTGTGTATCAAAGTGCTCTTTCAGTAGTTTGCACCTTGAAAGGAGATCTACCTTGACTTTCTGAGTATGTTTGCCTTG
yes	16	AMASACACAMACMCWCACACMYAMCHCATBT	31	ACACACACACACACACACACACACCCCATGT
yes	17	GAHAWHVWATTTCTWDSYTHYTTWHCMWATMMAVDVBWYTBBTKDDYTTTHBTTWYWYHGGAGWDGSAGWTVDSTDCHRBDKDWMMHWVTDAHATDYWWH	100	GACAAACAATTTCTAGCTTTTTTTTCATATCCAGACGTCTGTTGGGCTTTTCTTTCTTAGGAGATGCAGTTCTCTTCCGCATATCAATCTTAAATACATA
yes	18	MYKGMCYMYCTRRCKGMMKSACCKAMCYARRACMKARRKRRGKA	44	CCGGCCCCCCTGGCGGCCGCACCGACCCAGGACCGAGGGGGGGA
no	19	AAAAAAAAAWAAA	13	AAAAAAAAAAAAA
yes	20	CMGGCTGTGGG	11	CCGGCTGTGGG
de novo motif soma vs. neurite (based on Middleton et al., 2019)
Used in library?	Number	Motif	Width	Best_possible_Match
no	1	WRAAWVAWRHWNANWHWHWTDHWHWNAMWWWVAMAVWAAWWMWWDVAAAAAWDMAAANWNNWRWANA	67	AAAAAAAAAAACACATATATTCAAAAACAAACAAAGAAAAAAAAAAAAAAAAACAAACAGCAGAAAA
yes	2	GGGGNDGGGGSGGGAGGG	18	GGGGCAGGGGCGGGAGGG
yes	3	CAGHMSAGAGSCHGGRGHSCWG	22	CAGACCAGAGCCAGGGGCCCAG
no	4	RRGNRGVDGSDGNRGVRGRDGGAGRGGSAGGGGGRGRGGGAGGBGGRGRRGRMRG	55	GGGGGGGGGGGGGGGGGGGAGGAGGGGGAGGGGGGGGGGGAGGCGGAGGGGGCAG
yes	5	CHNCHVWSYBYHCHBCCWSYBYCHBNBCYTBCC	33	CCGCCCTCTCCCCTGCCTCCCCCCCGGCCTCCC
yes	6	SAGRAGSDGAGVTBCTCYTC	20	CAGGAGCAGAGGTGCTCCTC
yes	7	GRWAMAVTGYYWTGKGBCHRTTSMWYDGTKTCARGDRMWG	40	GGAAAACTGCCATGTGGCTATTGCTTGGTGTCAGGGGCAG
yes	8	TGAGSMCWGRRGCC	14	TGAGCCCAGGAGCC
yes	9	CWTCWHCAGCAACAYTGKC	19	CATCTACAGCAACACTGGC
yes	10	DVWSMWAASAHAWCYBRBRVYSCNDGCHTBNWKHAYAWGTTYWTCANHYTBRWRASCWNTYCWGHSKSCV	70	GGAGCAAACATAACCGGGGACCCAGGCCTCAAGCACATGTTTTTCAGCTTGGAGACCACTTCTGACGGCG
yes	11	GRDKYGTGYWGNTGMCAGGSC	21	GGATTGTGCTGCTGCCAGGGC
yes	12	CAGAKRRYCMBRAGRGCCWSTGC	23	CAGAGGGCCAGAAGAGCCTCTGC
yes	13	WSAATKAAVGAGRANHAHTAABTNKCTGDGBTNAGN	36	ACAATGAAGGAGAATCACTAACTTTCTGAGCTGAGG
yes	14	GTCATCTGABYCC	13	GTCATCTGAGTCC
yes	15	AKYAGAAAWRSDGATKTKVWCBTCAW	26	AGCAGAAAAGCGGATGTTCTCCTCAT
yes	16	RKDWRSWGKWGWATSWAWKBAWKWVSYCKTRSCTVYKCCVAGKRYYMWSYHSHDAKDRGWTRKBHMRWYMCWC	73	GTGAACAGTTGAATGAAAGCATTTCCTCTTGCCTCTGCCCAGTGCCCTCTCCCGAGGAGATAGCCAATCACAC
yes	17	CHTRRGGAGSACCWG	15	CCTGGGGAGGACCAG
yes	18	KGMAGGAARVWGKCYTDGAWDTYCT	25	GGAAGGAAGCAGGCCTGGATGTTCT
yes	19	TCTGCTRAAG	10	TCTGCTGAAG
yes	20	ACTTTTHCCAAGAVDWC	17	ACTTTTCCCAAGAATAC
