# Supplementary material for: A massively parallel reporter assay reveals focused and broadly encoded RNA localization signals in neurons
Source: Nucleic Acids Res. 2022 Sep 26;50(18):10643–64. doi: 10.1093/nar/gkac806 (PMC9561380; doi:10.1093/nar/gkac806)
Supplement: gkac806_Supplemental_Files [file gkac806_supplemental_files.zip › SupplementaryData_NAR_Final/SupplementaryTables/TableS10.csv]

	protein	binding_motif	Pval	Qval	target.hits	bkg.hits	target.seq.hits	bkg.seq.hits	target.seq.count	bkg.seq.count
17	CPEB4	UCUUUUU	0	0	7050	46260	1325	18340	3023	47989
97	HuR	UUUUUCU	0	0	7194	48991	1431	19555	3023	47989
155	PTBP1	UUUUUCU	0	0	7194	48991	1431	19555	3023	47989
166	PTBP1	UUUUUCU	0	0	7194	48991	1431	19555	3023	47989
213	TIA1	UUUUUCU	0	0	7194	48991	1431	19555	3023	47989
222	U2AF2	UUUUUCU	0	0	7194	48991	1431	19555	3023	47989
146	PCBP3	UUUUUCCU	7.90471674033587e-316	1.78646598331591e-313	10223	87853	2200	32094	3023	47989
6	CPEB2	UUUUUUU	1.75215251118126e-281	3.94234315015783e-279	8972	76621	1102	16059	3023	47989
11	CPEB4	UUUUUUU	1.75215251118126e-281	3.94234315015783e-279	8972	76621	1102	16059	3023	47989
27	HNRNPC	UUUUUUU	1.75215251118126e-281	3.94234315015783e-279	8972	76621	1102	16059	3023	47989
33	HNRNPCL1	UUUUUUU	1.75215251118126e-281	3.94234315015783e-279	8972	76621	1102	16059	3023	47989
71	HuR	UUUUUUU	1.75215251118126e-281	3.94234315015783e-279	8972	76621	1102	16059	3023	47989
77	HuR	UUUUUUU	1.75215251118126e-281	3.94234315015783e-279	8972	76621	1102	16059	3023	47989
86	HuR	UUUUUUU	1.75215251118126e-281	3.94234315015783e-279	8972	76621	1102	16059	3023	47989
92	HuR	UUUUUUU	1.75215251118126e-281	3.94234315015783e-279	8972	76621	1102	16059	3023	47989
169	RALY	UUUUUUU	1.75215251118126e-281	3.94234315015783e-279	8972	76621	1102	16059	3023	47989
202	TIA1	UUUUUUU	1.75215251118126e-281	3.94234315015783e-279	8972	76621	1102	16059	3023	47989
210	TIA1	UUUUUUU	1.75215251118126e-281	3.94234315015783e-279	8972	76621	1102	16059	3023	47989
220	U2AF2	UUUUUUU	1.75215251118126e-281	3.94234315015783e-279	8972	76621	1102	16059	3023	47989
227	ZC3H14	UUUUUUU	1.75215251118126e-281	3.94234315015783e-279	8972	76621	1102	16059	3023	47989
76	HuR	UUUCUUU	2.96840791224168e-231	6.29302477395236e-229	6049	47726	1427	19276	3023	47989
230	ZC3H14	UUUCUUU	2.96840791224168e-231	6.29302477395236e-229	6049	47726	1427	19276	3023	47989
163	PTBP1	UCUUUCU	2.79938591837008e-211	5.87871042857716e-209	4769	35190	1386	19019	3023	47989
125	PCBP1	UCUUUCCC	2.97039036263294e-199	6.20811585790285e-197	6994	61818	2094	28938	3023	47989
3	CPEB2	CUUUUUU	2.99707036203845e-194	6.23390635303998e-192	5619	46212	1311	18225	3023	47989
10	CPEB4	CUUUUUU	2.99707036203845e-194	6.23390635303998e-192	5619	46212	1311	18225	3023	47989
26	HNRNPC	CUUUUUU	2.99707036203845e-194	6.23390635303998e-192	5619	46212	1311	18225	3023	47989
34	HNRNPCL1	CUUUUUU	2.99707036203845e-194	6.23390635303998e-192	5619	46212	1311	18225	3023	47989
95	HuR	CUUUUUU	2.99707036203845e-194	6.23390635303998e-192	5619	46212	1311	18225	3023	47989
153	PTBP1	CUUUUUU	2.99707036203845e-194	6.23390635303998e-192	5619	46212	1311	18225	3023	47989
38	HNRNPCL1	UUUUUUC	9.11167115236448e-194	1.84055757277762e-191	5460	44440	1280	17308	3023	47989
90	HuR	UUUUUUC	9.11167115236448e-194	1.84055757277762e-191	5460	44440	1280	17308	3023	47989
94	HuR	UUUUUUC	9.11167115236448e-194	1.84055757277762e-191	5460	44440	1280	17308	3023	47989
170	RALY	UUUUUUC	9.11167115236448e-194	1.84055757277762e-191	5460	44440	1280	17308	3023	47989
201	TIA1	UUUUUUC	9.11167115236448e-194	1.84055757277762e-191	5460	44440	1280	17308	3023	47989
216	TIA1	UUUUUUC	9.11167115236448e-194	1.84055757277762e-191	5460	44440	1280	17308	3023	47989
218	U2AF2	UUUUUUC	9.11167115236448e-194	1.84055757277762e-191	5460	44440	1280	17308	3023	47989
138	PCBP3	CUUUCCCU	6.67856436568216e-176	1.30232005130802e-173	7284	67980	2208	30401	3023	47989
31	HNRNPC	CUUUUUC	6.55672382903161e-165	1.27200442283213e-162	3518	25269	1182	16134	3023	47989
204	TIA1	CUUUUUC	6.55672382903161e-165	1.27200442283213e-162	3518	25269	1182	16134	3023	47989
221	U2AF2	CUUUUUC	6.55672382903161e-165	1.27200442283213e-162	3518	25269	1182	16134	3023	47989
232	ZC3H14	UUUUGUU	1.57809222885864e-160	3.01415615712e-158	4941	41637	1238	17310	3023	47989
67	HuR	UUUGUUU	4.37659883460956e-159	8.31553778575817e-157	5227	45129	1237	18461	3023	47989
72	HuR	UUUGUUU	4.37659883460956e-159	8.31553778575817e-157	5227	45129	1237	18461	3023	47989
82	HuR	UUUGUUU	4.37659883460956e-159	8.31553778575817e-157	5227	45129	1237	18461	3023	47989
89	HuR	UUUGUUU	4.37659883460956e-159	8.31553778575817e-157	5227	45129	1237	18461	3023	47989
99	HuR	UUUGUUU	4.37659883460956e-159	8.31553778575817e-157	5227	45129	1237	18461	3023	47989
226	ZC3H14	UUUGUUU	4.37659883460956e-159	8.31553778575817e-157	5227	45129	1237	18461	3023	47989
13	CPEB4	GUUUUUU	1.38225070454663e-153	2.5433412963658e-151	5099	44194	1076	15514	3023	47989
30	HNRNPC	GUUUUUU	1.38225070454663e-153	2.5433412963658e-151	5099	44194	1076	15514	3023	47989
37	HNRNPCL1	GUUUUUU	1.38225070454663e-153	2.5433412963658e-151	5099	44194	1076	15514	3023	47989
96	HuR	GUUUUUU	1.38225070454663e-153	2.5433412963658e-151	5099	44194	1076	15514	3023	47989
120	PCBP1	CCCUUCCC	2.4801396925487e-153	4.46425144658767e-151	7137	68972	1877	25267	3023	47989
69	HuR	UUUAUUU	4.52527879307434e-153	8.10024903960307e-151	5218	45655	1235	18803	3023	47989
74	HuR	UUUAUUU	4.52527879307434e-153	8.10024903960307e-151	5218	45655	1235	18803	3023	47989
83	HuR	UUUAUUU	4.52527879307434e-153	8.10024903960307e-151	5218	45655	1235	18803	3023	47989
100	HuR	UUUAUUU	4.52527879307434e-153	8.10024903960307e-151	5218	45655	1235	18803	3023	47989
228	ZC3H14	UUUAUUU	4.52527879307434e-153	8.10024903960307e-151	5218	45655	1235	18803	3023	47989
233	ZNF638	UGUUCUU	5.35733942281934e-152	9.32177059570565e-150	3259	23473	1134	15799	3023	47989
84	HuR	UUGUUUU	9.67166868975055e-148	1.67319868332684e-145	4996	43592	1185	17784	3023	47989
87	HuR	UUGUUUU	9.67166868975055e-148	1.67319868332684e-145	4996	43592	1185	17784	3023	47989
29	HNRNPC	UUUUUUG	8.21696311309069e-145	1.40510069233851e-142	5094	45071	1190	16940	3023	47989
35	HNRNPCL1	UUUUUUG	8.21696311309069e-145	1.40510069233851e-142	5094	45071	1190	16940	3023	47989
91	HuR	UUUUUUG	8.21696311309069e-145	1.40510069233851e-142	5094	45071	1190	16940	3023	47989
93	HuR	UUUUUUG	8.21696311309069e-145	1.40510069233851e-142	5094	45071	1190	16940	3023	47989
168	RALY	UUUUUUG	8.21696311309069e-145	1.40510069233851e-142	5094	45071	1190	16940	3023	47989
203	TIA1	UUUUUUG	8.21696311309069e-145	1.40510069233851e-142	5094	45071	1190	16940	3023	47989
209	TIA1	UUUUUUG	8.21696311309069e-145	1.40510069233851e-142	5094	45071	1190	16940	3023	47989
18	CPEB4	UUUUUGU	6.66795166672055e-144	1.09354407334217e-141	4904	42909	1176	16800	3023	47989
101	HuR	UUUUUGU	6.66795166672055e-144	1.09354407334217e-141	4904	42909	1176	16800	3023	47989
175	RALY	UUUUUGU	6.66795166672055e-144	1.09354407334217e-141	4904	42909	1176	16800	3023	47989
214	TIA1	UUUUUGU	6.66795166672055e-144	1.09354407334217e-141	4904	42909	1176	16800	3023	47989
85	HuR	UUAUUUU	4.46415437360748e-143	7.14264699777197e-141	4914	43122	1158	17128	3023	47989
98	HuR	UUAUUUU	4.46415437360748e-143	7.14264699777197e-141	4914	43122	1158	17128	3023	47989
143	PCBP3	CUAUCCCU	1.4357115291686e-140	2.26842421608639e-138	4954	43854	1809	24629	3023	47989
9	CPEB2	UAUUUUU	5.07661164212752e-135	7.9702802781402e-133	4866	43423	1148	17155	3023	47989
16	CPEB4	UAUUUUU	5.07661164212752e-135	7.9702802781402e-133	4866	43423	1148	17155	3023	47989
141	PCBP3	CUUUUCCU	2.84089140409998e-133	4.40338167635497e-131	6930	69069	2243	32434	3023	47989
63	HNRPLL	ACACGCA	4.49389492559075e-131	6.92059818540976e-129	2561	17612	415	6839	3023	47989
171	RALY	UUUUUUA	4.84121029703211e-129	7.40705175445913e-127	5093	46834	1109	16414	3023	47989
206	TIA1	UUUUUUA	4.84121029703211e-129	7.40705175445913e-127	5093	46834	1109	16414	3023	47989
215	TIA1	UUUUUUA	4.84121029703211e-129	7.40705175445913e-127	5093	46834	1109	16414	3023	47989
50	HNRNPL	ACACACA	1.71370903455167e-122	2.57056355182751e-120	3666	30596	602	11153	3023	47989
59	HNRPLL	ACACACA	1.71370903455167e-122	2.57056355182751e-120	3666	30596	602	11153	3023	47989
104	IGF2BP2	ACACACA	1.71370903455167e-122	2.57056355182751e-120	3666	30596	602	11153	3023	47989
108	IGF2BP3	ACACACA	1.71370903455167e-122	2.57056355182751e-120	3666	30596	602	11153	3023	47989
12	CPEB4	AUUUUUU	8.25461675794405e-121	1.20517404665983e-118	5014	46853	1093	16796	3023	47989
25	HNRNPC	AUUUUUU	8.25461675794405e-121	1.20517404665983e-118	5014	46853	1093	16796	3023	47989
32	HNRNPCL1	AUUUUUU	8.25461675794405e-121	1.20517404665983e-118	5014	46853	1093	16796	3023	47989
157	PTBP1	AUUUUUU	8.25461675794405e-121	1.20517404665983e-118	5014	46853	1093	16796	3023	47989
167	PTBP1	AUUUUUU	8.25461675794405e-121	1.20517404665983e-118	5014	46853	1093	16796	3023	47989
174	RALY	AUUUUUU	8.25461675794405e-121	1.20517404665983e-118	5014	46853	1093	16796	3023	47989
205	TIA1	AUUUUUU	8.25461675794405e-121	1.20517404665983e-118	5014	46853	1093	16796	3023	47989
217	TIA1	AUUUUUU	8.25461675794405e-121	1.20517404665983e-118	5014	46853	1093	16796	3023	47989
61	HNRPLL	GCACACA	4.71381493743087e-113	6.50506461365461e-111	2883	22545	700	10689	3023	47989
131	PCBP2	CCCCCCC	6.04930101438348e-105	8.28754238970536e-103	3696	32743	892	10029	3023	47989
57	HNRNPL	AUACACA	7.76349713450582e-101	1.05583561029279e-98	2647	20964	580	9244	3023	47989
53	HNRNPL	ACACACC	1.44282943623842e-96	1.94781973892187e-94	2561	20382	594	9453	3023	47989
119	PCBP1	CCUUUCCU	2.43085610375361e-85	3.25734717902984e-83	5840	62301	2212	30208	3023	47989
129	PCBP2	CCUCCCC	2.6825988382795e-82	3.56785645491174e-80	3031	27307	1214	14091	3023	47989
55	HNRNPL	CCACACA	5.89735510592323e-81	7.78450873981866e-79	2569	21973	648	10900	3023	47989
52	HNRNPL	ACAUACA	3.66399026987142e-80	4.79982725353156e-78	2520	21474	485	9240	3023	47989
60	HNRPLL	ACAUACA	3.66399026987142e-80	4.79982725353156e-78	2520	21474	485	9240	3023	47989
103	IGF2BP2	ACAUACA	3.66399026987142e-80	4.79982725353156e-78	2520	21474	485	9240	3023	47989
107	IGF2BP3	ACAUACA	3.66399026987142e-80	4.79982725353156e-78	2520	21474	485	9240	3023	47989
19	ENOX1	CACACAG	2.07181973921028e-79	2.63121106879706e-77	2717	23875	711	11823	3023	47989
130	PCBP2	CCCUCCC	1.64043053597738e-74	2.0669424753315e-72	3031	28204	1181	14574	3023	47989
118	PCBP1	CCUUUCCC	7.27414535212622e-73	9.09268169015778e-71	5306	57411	1995	27612	3023	47989
110	IGF2BP3	ACACUCA	1.30803043697766e-72	1.6219577418523e-70	2468	21659	571	11138	3023	47989
134	PCBP2	CCUUCCU	1.26144929979574e-60	1.55158263874876e-58	2665	25424	1340	16607	3023	47989
45	HNRNPH2	GGGGGGG	1.16534593321168e-54	1.42172203851825e-52	2633	25810	700	8970	3023	47989
64	HNRPLL	ACAGACA	3.68049297843484e-54	4.45339650390615e-52	2587	25308	720	12990	3023	47989
127	PCBP1	CCUUACCC	2.95132396696682e-53	3.54158876036019e-51	3872	41949	1585	21289	3023	47989
116	PCBP1	CCUUCCC	5.85720708567936e-52	6.97007643195844e-50	2421	23528	1162	14406	3023	47989
128	PCBP2	CCUUCCC	5.85720708567936e-52	6.97007643195844e-50	2421	23528	1162	14406	3023	47989
154	PTBP1	CCUUUCU	6.109962140928e-44	7.14865570488576e-42	2377	24079	1423	17612	3023	47989
162	PTBP1	CCUUUCU	6.109962140928e-44	7.14865570488576e-42	2377	24079	1423	17612	3023	47989
160	PTBP1	CUUUCCU	1.35679471069775e-37	1.56031391730242e-35	2243	23327	1427	17019	3023	47989
140	PCBP3	UUUUCCCU	1.03527170615338e-36	1.18020974501485e-34	5025	61032	2124	30278	3023	47989
4	CPEB2	CCUUUUU	3.54801480479521e-30	4.00925672941859e-28	2026	21696	1115	14524	3023	47989
14	CPEB4	CCUUUUU	3.54801480479521e-30	4.00925672941859e-28	2026	21696	1115	14524	3023	47989
159	PTBP1	CCUUUUU	3.54801480479521e-30	4.00925672941859e-28	2026	21696	1115	14524	3023	47989
124	PCBP1	GCUUUCCC	7.84282315785148e-29	8.62710547363662e-27	3801	45998	1994	26964	3023	47989
8	CPEB2	CUCUUUU	9.36213263040379e-28	1.02047245671401e-25	2340	26283	1167	16013	3023	47989
56	HNRNPL	ACAAACA	1.3716097656751e-26	1.48133854692911e-24	2454	28053	586	12267	3023	47989
62	HNRPLL	ACAAACA	1.3716097656751e-26	1.48133854692911e-24	2454	28053	586	12267	3023	47989
102	IGF2BP2	ACAAACA	1.3716097656751e-26	1.48133854692911e-24	2454	28053	586	12267	3023	47989
106	IGF2BP3	ACAAACA	1.3716097656751e-26	1.48133854692911e-24	2454	28053	586	12267	3023	47989
15	CPEB4	CUUUUGU	6.95429384565187e-25	7.23246559947795e-23	1997	22261	1249	16304	3023	47989
158	PTBP1	ACUUUCU	1.15162860781183e-24	1.18617746604618e-22	1788	19524	1173	15403	3023	47989
161	PTBP1	ACUUUCU	1.15162860781183e-24	1.18617746604618e-22	1788	19524	1173	15403	3023	47989
133	PCBP2	CUUUCCC	9.42584118228259e-24	9.52009959410541e-22	1730	18926	1231	14576	3023	47989
54	HNRNPL	AAACACA	2.59182765326269e-23	2.59182765326269e-21	2619	30997	699	13903	3023	47989
105	IGF2BP2	AAACACA	2.59182765326269e-23	2.59182765326269e-21	2619	30997	699	13903	3023	47989
109	IGF2BP3	AAACACA	2.59182765326269e-23	2.59182765326269e-21	2619	30997	699	13903	3023	47989
51	HNRNPL	ACACAAA	1.41234163432968e-21	1.36997138529979e-19	2332	27463	581	12151	3023	47989
58	HNRNPL	ACACAAA	1.41234163432968e-21	1.36997138529979e-19	2332	27463	581	12151	3023	47989
122	PCBP1	CCUUUCCG	4.50904512182137e-20	4.2835928657303e-18	2890	35561	1720	22814	3023	47989
164	PTBP1	GCUUUCU	6.28022630920811e-20	5.90341273065563e-18	1804	20635	1167	15746	3023	47989
152	PTBP1	CUUUUCU	1.45139321958252e-19	1.34979569421174e-17	2289	27336	1366	18925	3023	47989
165	PTBP1	CUUUUCU	1.45139321958252e-19	1.34979569421174e-17	2289	27336	1366	18925	3023	47989
5	CPEB2	CUUUUUG	1.38043359773268e-18	1.25619457393674e-16	1964	23103	1182	15854	3023	47989
28	HNRNPC	CUUUUUG	1.38043359773268e-18	1.25619457393674e-16	1964	23103	1182	15854	3023	47989
36	HNRNPCL1	CUUUUUG	1.38043359773268e-18	1.25619457393674e-16	1964	23103	1182	15854	3023	47989
23	FUS	CGCGCGC	1.69151268138277e-18	1.48853115961683e-16	384	2845	159	1524	3023	47989
137	PCBP2	UCUUCCC	2.45812853675553e-18	2.13857182697731e-16	1776	20582	1221	15065	3023	47989
223	U2AF2	UUUUCUC	4.51652118834033e-18	3.88420822197268e-16	2048	24375	1155	16197	3023	47989
123	PCBP1	CAUUUCCC	5.18436407243532e-18	4.40670946157002e-16	3294	41847	1738	25716	3023	47989
22	ESRP2	UGGGGGG	5.88556904218844e-18	4.94387799543829e-16	1626	18631	866	11022	3023	47989
21	ESRP2	UGGGGGU	6.87493410930443e-18	5.70619531072268e-16	1277	13985	899	10722	3023	47989
142	PCBP3	GUUUCCCU	2.29516707417446e-17	1.88203700082306e-15	3661	47290	1974	27804	3023	47989
112	PCBP1	CCUUUCC	6.95958514054e-17	5.6372639638374e-15	1704	19928	1223	15243	3023	47989
136	PCBP2	CCUUUCC	6.95958514054e-17	5.6372639638374e-15	1704	19928	1223	15243	3023	47989
46	HNRNPK	CCAUCCC	8.35607023975991e-17	6.60129548941033e-15	1458	16612	1032	12558	3023	47989
199	SRSF1	GGGGGAG	1.8804051272108e-16	1.46671599922443e-14	1704	20011	977	12857	3023	47989
179	RBM4	GGGCGGG	1.02493099667982e-15	7.8919686744346e-14	1048	11357	592	7570	3023	47989
66	HNRPLL	GCACGCA	2.02123522699301e-15	1.53613877251469e-13	777	7887	403	5911	3023	47989
75	HuR	UUUGUUG	2.55282403406585e-15	1.91461802554939e-13	1774	21242	1092	14704	3023	47989
139	PCBP3	AUUUCCCU	4.46690641301585e-15	3.30551074563173e-13	3647	47870	1893	28788	3023	47989
148	PPRC1	GCGCGCG	1.56678824629759e-14	1.14375541979724e-12	314	2398	130	1265	3023	47989
178	RBM4	GCGCGCG	1.56678824629759e-14	1.14375541979724e-12	314	2398	130	1265	3023	47989
182	RBM4	GCGCGCG	1.56678824629759e-14	1.14375541979724e-12	314	2398	130	1265	3023	47989
186	RBM8A	GCGCGCG	1.56678824629759e-14	1.14375541979724e-12	314	2398	130	1265	3023	47989
68	HuR	UUUGGUU	2.96014372802647e-14	2.04249917233826e-12	1915	23458	937	13474	3023	47989
73	HuR	UUUGGUU	2.96014372802647e-14	2.04249917233826e-12	1915	23458	937	13474	3023	47989
229	ZC3H14	UUUGGUU	2.96014372802647e-14	2.04249917233826e-12	1915	23458	937	13474	3023	47989
49	HNRNPK	CCUACCC	1.46819477687951e-13	9.69008552740477e-12	1532	18324	975	12888	3023	47989
117	PCBP1	CCUACCC	1.46819477687951e-13	9.69008552740477e-12	1532	18324	975	12888	3023	47989
135	PCBP2	CCUACCC	1.46819477687951e-13	9.69008552740477e-12	1532	18324	975	12888	3023	47989
39	HNRNPH2	GGGAGGG	5.39290230862441e-13	3.39752845443338e-11	1780	21904	961	13657	3023	47989
111	LIN28A	GGGAGGG	5.39290230862441e-13	3.39752845443338e-11	1780	21904	961	13657	3023	47989
70	HuR	UUGGUUU	2.85382322986841e-12	1.74083217021973e-10	1943	24394	1023	14323	3023	47989
79	HuR	UUGGUUU	2.85382322986841e-12	1.74083217021973e-10	1943	24394	1023	14323	3023	47989
81	HuR	UUGGUUU	2.85382322986841e-12	1.74083217021973e-10	1943	24394	1023	14323	3023	47989
231	ZC3H14	UUGGUUU	2.85382322986841e-12	1.74083217021973e-10	1943	24394	1023	14323	3023	47989
219	U2AF2	UUUUUCC	5.17299233779939e-12	2.94860563254565e-10	1787	22273	1040	14765	3023	47989
42	HNRNPH2	GGGUGGG	1.66146268179636e-11	9.30419101805961e-10	1509	18512	815	10992	3023	47989
156	PTBP1	CUUUUCC	3.17241613074962e-11	1.74482887191229e-09	1540	19018	1038	14786	3023	47989
224	U2AF2	CUUUUCC	3.17241613074962e-11	1.74482887191229e-09	1540	19018	1038	14786	3023	47989
132	PCBP2	CCUUCCA	3.43271348397977e-11	1.81933814650928e-09	1411	17218	1028	13373	3023	47989
195	SRSF1	GGAGGGG	4.02426476536707e-11	2.09261767799088e-09	1616	20107	917	12736	3023	47989
197	SRSF1	GGAGGGG	4.02426476536707e-11	2.09261767799088e-09	1616	20107	917	12736	3023	47989
198	SRSF1	GGAGGGG	4.02426476536707e-11	2.09261767799088e-09	1616	20107	917	12736	3023	47989
225	ZC3H10	CGAGCGC	4.23675969771857e-11	2.09261767799088e-09	299	2544	233	2093	3023	47989
126	PCBP1	ACUUUCCC	8.92761139439107e-11	4.28525346930771e-09	3069	41120	1845	26363	3023	47989
172	RALY	UUUUUGG	9.69055193903488e-11	4.55455941134639e-09	1751	22130	910	12907	3023	47989
212	TIA1	UUUUUGG	9.69055193903488e-11	4.55455941134639e-09	1751	22130	910	12907	3023	47989
192	SNRPA	AUGCACA	1.00638465856684e-10	4.55455941134639e-09	1078	12732	623	9807	3023	47989
173	RALY	UUUUUCG	2.33410841881489e-10	1.02700770427855e-08	1110	13262	693	9068	3023	47989
211	TIA1	UUUUUCG	2.33410841881489e-10	1.02700770427855e-08	1110	13262	693	9068	3023	47989
180	RBM4	GCGGGGG	1.31461057889773e-09	5.52136443137049e-08	725	8183	482	6105	3023	47989
184	RBM4	GCGGGGG	1.31461057889773e-09	5.52136443137049e-08	725	8183	482	6105	3023	47989
80	HuR	UUUGUCU	1.44172709214325e-09	5.766908368573e-08	1829	23599	1198	17220	3023	47989
193	SNRPA	CUGCACA	2.62217309820619e-09	1.02264750830041e-07	1135	13858	868	11707	3023	47989
177	RBM38	GGGUGUG	2.63208702629804e-09	1.02264750830041e-07	1515	19205	862	12629	3023	47989
187	RBM8A	ACGCGCG	4.08294656792083e-09	1.51069023013071e-07	248	2136	132	1511	3023	47989
185	RBM41	UUACUUU	5.53335754499502e-09	1.99200871619821e-07	1696	21884	994	15284	3023	47989
176	RBFOX1	CGCAUGC	6.38149986719352e-09	2.23352495351773e-07	501	5340	391	4794	3023	47989
2	BRUNOL6	UGUGGGG	1.41845572358209e-08	4.82274946017911e-07	1371	17389	907	12180	3023	47989
88	HuR	UUAUUUC	3.80617446567343e-08	1.25603757367223e-06	1315	16709	864	13058	3023	47989
208	TIA1	UUAUUUC	3.80617446567343e-08	1.25603757367223e-06	1315	16709	864	13058	3023	47989
147	PCBP3	CUUUCCCA	4.83207381308542e-08	1.49794288205648e-06	3541	49330	1985	29438	3023	47989
149	PPRC1	CCGCGCG	5.89650823219099e-08	1.7689524696573e-06	223	1973	158	1541	3023	47989
189	RBM8A	CCGCGCG	5.89650823219099e-08	1.7689524696573e-06	223	1973	158	1541	3023	47989
144	PCBP3	CUUACCCU	6.18114132771551e-08	1.7689524696573e-06	2964	40809	1734	25509	3023	47989
121	PCBP1	CCUUUCCA	8.3160862877934e-08	2.24534329770422e-06	3587	50130	2004	29954	3023	47989
40	HNRNPH2	GGGAGGC	9.08147250334769e-08	2.3611828508704e-06	1137	14307	801	10680	3023	47989
200	SRSF9	GGGAGGC	9.08147250334769e-08	2.3611828508704e-06	1137	14307	801	10680	3023	47989
47	HNRNPK	CCAGCCC	1.13929303424845e-07	2.73430328219627e-06	1781	23566	1160	15819	3023	47989
196	SRSF1	GGAGGGU	1.45578692114394e-07	3.34830991863107e-06	1144	14461	801	10921	3023	47989
24	FUS	GGCGCGC	1.47187267369425e-07	3.34830991863107e-06	274	2639	193	2032	3023	47989
194	SNRPA	GUGCACA	1.61926751990921e-07	3.40046179180935e-06	862	10510	574	8514	3023	47989
41	HNRNPH2	GGGAUGG	1.9501400393346e-07	3.9002800786692e-06	1138	14419	798	10779	3023	47989
145	PCBP3	AUUUUCCU	2.04358884226513e-07	3.9002800786692e-06	3852	54303	1895	29658	3023	47989
78	HuR	UUUAGUU	2.39638906384539e-07	4.3135003149217e-06	1406	18265	899	13167	3023	47989
43	HNRNPH2	GGGAGGU	2.57426220100088e-07	4.37624574170149e-06	1131	14356	774	10713	3023	47989
207	TIA1	UUUUUGC	5.00115155524329e-07	8.00184248838927e-06	1619	21469	1016	14744	3023	47989
151	PPRC1	GGGCGCG	6.18210686646153e-07	9.27316029969229e-06	251	2435	151	1798	3023	47989
181	RBM4	GGGCGCG	6.18210686646153e-07	9.27316029969229e-06	251	2435	151	1798	3023	47989
191	RBMS3	UAUAUAU	1.01103277541273e-06	1.31434260803655e-05	1447	19088	416	8414	3023	47989
190	RBM8A	UCGCGCG	1.18403264234785e-06	1.42083917081742e-05	170	1470	126	1204	3023	47989
114	PCBP1	CCUAUCC	3.69602111247558e-06	4.06562322372313e-05	900	11419	738	9586	3023	47989
44	HNRNPH2	GCGAGGG	4.04134568602995e-06	4.06562322372313e-05	667	8144	531	6642	3023	47989
7	CPEB2	CCUUUUG	4.80657108745196e-06	4.32591397870676e-05	1169	15296	933	13115	3023	47989
65	HNRPLL	ACAUGCA	5.46986851029666e-06	4.37589480823733e-05	1022	13215	537	9949	3023	47989
113	PCBP1	CCUUACC	5.93735344953332e-06	4.37589480823733e-05	851	10775	672	9042	3023	47989
20	ESRP2	UGGGGAG	6.06124178167538e-06	4.37589480823733e-05	1332	17694	984	13718	3023	47989
48	HNRNPK	CCAUUCC	6.07186025048224e-06	4.37589480823733e-05	950	12191	760	10099	3023	47989
115	PCBP1	CCAUUCC	6.07186025048224e-06	4.37589480823733e-05	950	12191	760	10099	3023	47989
150	PPRC1	GCGCGCC	9.62563364386013e-06	4.37589480823733e-05	291	3113	213	2426	3023	47989
183	RBM4	GCGCGCC	9.62563364386013e-06	4.37589480823733e-05	291	3113	213	2426	3023	47989
188	RBM8A	GCGCGCC	9.62563364386013e-06	4.37589480823733e-05	291	3113	213	2426	3023	47989
