# Supplementary material for: A massively parallel reporter assay reveals focused and broadly encoded RNA localization signals in neurons
Source: Nucleic Acids Res. 2022 Sep 26;50(18):10643–64. doi: 10.1093/nar/gkac806 (PMC9561380; doi:10.1093/nar/gkac806)
Supplement: gkac806_Supplemental_Files [file gkac806_supplemental_files.zip › SupplementaryData_NAR_Final/SupplementaryTables/TableS6.csv]

	length of 3UTR tested	number of sequences analyzed	mean logFC(neurite/soma) - CAD	mean logFC(neurite/soma) - CAD, only significant	max. logFC(neurite/soma) - CAD, only significant	mean logFC(neurite/soma) - Neuro-2a	mean logFC(neurite/soma) - Neuro-2a, only significant	max. logFC(neurite/soma) - Neuro-2a, only significant	number of significantly neurite enriched tiles - CAD	fraction of significantly neurite enriched tiles - CAD	fraction of significantly neurite enriched tiles - Neuro-2a	number of significantly soma enriched tiles - CAD	fraction of significantly soma enriched tiles - CAD	fraction of significantly soma enriched tiles - Neuro-2a	skew - logFC in CAD	p-value skew - logFC in CAD	skew - dirpval in CAD	p-value skew - dirpval in CAD	skew - logFC in Neuro2a	p-value skew - logFC in Neuro2a	skew - dirpval in Neuro2a	p-value skew - dirpval in Neuro2a	number of peaks - CAD	peak positions - CAD	peak heights - CAD	number of peaks - Neuro-2a	peak positions - Neuro-2a	peak heights - Neuro-2a
2810459M11Rik	2250.0	41.0	0.048594382510981096	-0.14523525790146335	0.36679857840545693	0.0886907379713847	0.1770276724664871	0.506811950831809	2.0	0.04878048780487805	0.1951219512195122	1.0	0.024390243902439025	0.024390243902439025	-1.7691599665781323	6.101335987773361e-05	0.1388687263716704	0.681335518854191	-2.3769799198013413	1.450425399763636e-06	-0.8708235606806546	0.018896138932327885	0.0			0.0
9130008F23Rik	1450.0	25.0	0.11451999923930549	0.4011342914289143	1.0093886613215102	0.06072990077340657	0.3016698573721596	1.22854080796587	3.0	0.12	0.08	1.0	0.04	0.04	-0.6131357277133943	0.1507169286177435	0.9390379172443314	0.03553605901710932	0.7979153077113312	0.06808715850670712	1.535902261673716	0.0018576426803881938	0.0			0.0
A630089N07Rik	1450.0	29.0	0.059328323348723844	0.6392303076557121	0.6392303076557121	-0.0027286851877248346			1.0	0.034482758620689655	0.0	0.0	0.0	0.0	0.6517208512254085	0.10902841091231211	0.6482911591093278	0.11073620233606661	-0.19445478579598394	0.6170131246934609	0.3732109810787749	0.3432465371337059	0.0			0.0
A730049H05Rik	1500.0	23.0	0.11509477287682567	0.888178046066351	0.888178046066351	0.09608949256865668	-0.38430769924294106	-0.38430769924294106	1.0	0.043478260869565216	0.0	0.0	0.0	0.043478260869565216	1.1938668708045879	0.012431184309605074	0.7238487670748708	0.10409245202330593	-0.08539292839603836	0.839992116222273	-0.24371490507691623	0.5666913824302584	0.0			0.0
Abi1	1700.0	33.0	-0.19147757246005578	-0.09054135994275203	1.1783475925521498	-0.2674554830944342	-1.568620017241703	0.456441825999405	2.0	0.06060606060606061	0.030303030303030304	3.0	0.09090909090909091	0.15151515151515152	-0.7608136376371633	0.053716134269934566	0.17235220191385425	0.6407883691591088	-3.32073360443939	5.5575069985646056e-08	-1.6097337366409206	0.00046132237048781253	1.0	1350	0.68	0.0
Actb	600.0	22.0	0.33853743318830337	1.0325404431543435	3.65523546202834	0.31088574390576335	0.7760855562330709	1.57692008854992	8.0	0.36363636363636365	0.18181818181818182	1.0	0.045454545454545456	0.0	1.8039651717666652	0.000741631023212053	0.8429123268299481	0.06645035897587546	1.8221889816682584	0.0006797290639804286	0.36228656788754954	0.4055877915974422	1.0	100	1	1.0	100	0.72
Adamts15	2750.0	52.0	0.10031346260125763	0.517137270954835	0.813702121088078	0.06487149755262736	0.24214843156524907	0.6611799570554631	5.0	0.09615384615384616	0.09615384615384616	0.0	0.0	0.038461538461538464	-1.391949498716166	0.00021832831333751343	0.6777206381465473	0.03818260424131794	0.12453991427617572	0.6844312409450781	0.16579987368792673	0.5892063729844524	0.0			0.0
Adamts18	4150.0	149.0	0.019155345129568513	0.26751361265777573	0.766518056596397	0.0761079457849916	0.30115044071503	0.6461983641664699	15.0	0.10067114093959731	0.12080536912751678	3.0	0.020134228187919462	0.013422818791946308	-0.8708368973706336	6.23929806076207e-05	0.7191516745239303	0.0006308784965708664	-0.34777323760069084	0.07722480251114662	1.802513743190549	1.9849485692568178e-11	0.0			0.0
Agtrap	3250.0	54.0	0.008630234895330179	0.27179298844214184	0.7786247813611491	0.008404237241629574	-0.1732478911056157	0.523006526784367	6.0	0.1111111111111111	0.16666666666666666	2.0	0.037037037037037035	0.07407407407407407	-0.5820501319229386	0.06626251651683691	0.14978530885164643	0.6198800571400517	-4.46451990797846	4.204546420640459e-13	0.38126976831735465	0.2158496839725329	0.0			0.0
Ankdd1b	2650.0	63.0	0.0721153810927424	0.40171241161381804	0.956700731183846	0.08776102590291052	0.20897345199410902	0.444363581625996	8.0	0.12698412698412698	0.06349206349206349	1.0	0.015873015873015872	0.015873015873015872	-0.9816755022073876	0.002238556997391459	1.0146960733559593	0.0017021212340304292	-0.4433026330639637	0.12797605744562834	-0.27842898563449636	0.3296524883234282	0.0			0.0
Ankef1	1900.0	37.0	0.0997291024720702	0.430785750516401	0.598359353441934	0.08105773657436388	0.38399468420922256	0.92758509464186	4.0	0.10810810810810811	0.13513513513513514	0.0	0.0	0.02702702702702703	0.496509593525613	0.17207851523564288	1.673411584037616	0.00018940295263691429	-0.49193766320705856	0.17581116251059903	1.172907637396488	0.003983658257122399	0.0			0.0
Aox3	500.0	12.0	0.1612799732311936			0.2975185726706222	0.30882717913059954	0.547190755048242	0.0	0.0	0.3333333333333333	0.0	0.0	0.08333333333333333	1.0406425673274224	0.06223932167958514	0.38273994071844786	0.47289501328150463	-1.6840324001423301	0.004793929658248837	-0.5666008399129432	0.29240981821684175	0.0			0.0
Aqp4	3500.0	53.0	0.12761150216949058	1.5281909885083333	2.1874239497793897	0.0765355898921413	-0.07372137475180303	0.693317880126939	3.0	0.05660377358490566	0.03773584905660377	0.0	0.0	0.03773584905660377	1.7145287539946843	1.754653921124105e-05	1.1056874809105928	0.0017057989469024385	0.5218296668041721	0.09904715993942133	0.1598086446321498	0.5997171327518749	0.0			1.0	2050	1.1
Arc	1550.0	50.0	0.14539597970621904	0.5203652162252985	0.804225137470403	0.2001364660495526	0.414832743057198	0.548530791617073	8.0	0.16	0.14	0.0	0.0	0.0	0.2138096269072169	0.49459277276783586	1.1834934347034125	0.001224629563618667	3.384425827687506	5.245438108129528e-10	0.18354177625278037	0.5568798728322166	0.0			0.0
Arhgap31	2950.0	55.0	0.1335867361287699	0.5272628276513937	1.08269619762287	0.08559858667758392	0.6411297098328046	0.738705527951234	9.0	0.16363636363636364	0.07272727272727272	0.0	0.0	0.0	-0.09138591052635235	0.7598267124464325	1.223833647571407	0.0005885964232498138	-0.72836572171114	0.023956670517560095	1.1529387226540053	0.0010172646919459655	1.0	1850	0.61	0.0
Arid2	2800.0	56.0	-0.02943093853693601	-0.15621359936274382	1.09878727140766	-0.21473086899418403	-1.0473481388294814	0.64221111399477	3.0	0.05357142857142857	0.03571428571428571	3.0	0.05357142857142857	0.08928571428571429	0.8302281488840978	0.010990606409546468	0.16449311043233197	0.580479400493009	-4.165326504517894	1.136747652524161e-12	-0.3539940515729554	0.2418979000075855	0.0			0.0
Arpc1b	1750.0	36.0	0.005798818256602159	0.2681896824889985	0.876241532096539	-0.05792040586759152	0.041915061314318665	0.5825139612145029	3.0	0.08333333333333333	0.1111111111111111	1.0	0.027777777777777776	0.05555555555555555	-1.5307128980034754	0.0005072347100015344	1.9221752310197713	4.968137939452788e-05	-0.643000015489893	0.08638883700914593	-0.23990821790792044	0.5031290039860363	0.0			0.0
Asb17	1300.0	32.0	-0.01038843819004031			-0.0225931077305818			0.0	0.0	0.0	0.0	0.0	0.0	-0.9978077506665219	0.01618035404211414	0.2043318189817192	0.5853078752832896	-1.2194231995022693	0.004741861635814101	-0.16750823385347038	0.6540504382166914	0.0			0.0
Atad2	1300.0	16.0	0.03847173783157805	-1.3718073263389097	0.465111459500531	0.2792737249795374	1.21344161287872	1.21344161287872	1.0	0.0625	0.0625	1.0	0.0625	0.0	-3.0625272132794845	7.816226598271313e-06	-2.0957182397631473	0.00048064361020075657	0.740023097396028	0.13995786255605303	0.7033674979484971	0.15913897930882537	0.0			0.0
Bdnf	2800.0	95.0	0.013630151697093256	0.36919337300517385	1.73480520039868	-0.06830049813581668	-0.2939995870243842	1.19117536349643	9.0	0.09473684210526316	0.07368421052631578	4.0	0.042105263157894736	0.06315789473684211	-0.02305488619246524	0.9220085997690594	-0.02843076644259205	0.9039079138236731	-2.087276107574218	1.3345402588517837e-09	-3.010134649784272	1.4277593309263114e-13	0.0			0.0
Bmper	1000.0	13.0	-0.012473945725915826	0.455971130435561	0.455971130435561	0.21066473494830307	0.6988021218496361	0.783624770603695	1.0	0.07692307692307693	0.15384615384615385	0.0	0.0	0.0	-1.428269537062779	0.012449417214983782	0.6992738697233114	0.18776497137994996	-0.06648905290194533	0.8974461675110893	0.4879326821711095	0.35110437897535807	0.0			0.0
Brsk1	400.0	12.0	0.5028970054188499	1.4124285280882467	3.1089454010421496	0.41428405265921087	0.9717627388659155	3.0748763105952297	4.0	0.3333333333333333	0.4166666666666667	0.0	0.0	0.0	2.1411064747326725	0.0006722919607552228	0.8899524269014044	0.10612726979715276	2.5864393689513476	9.68923824445058e-05	1.8040180197786508	0.0028796729759691425	1.0	100	0.97	1.0	50	0.95
C130026I21Rik	500.0	14.0	-0.2384588942849744	-4.74874820760384	-4.74874820760384	-0.09595874251901448	-0.3101843569851189	-0.3101843569851189	0.0	0.0	0.0	1.0	0.07142857142857142	0.07142857142857142	-3.136745060693393	7.757935919618807e-06	-2.9717428472733367	1.533697611059012e-05	-1.0993221440432333	0.042158875715988565	-0.4853313234477073	0.34268529448796525	0.0			0.0
Calm1	3300.0	65.0	0.07939286326522366	0.5644583982864966	4.2431391255403295	0.12191263683992727	0.4666773987073425	4.85108196959204	9.0	0.13846153846153847	0.18461538461538463	4.0	0.06153846153846154	0.09230769230769231	2.4438494645250324	9.882667196966517e-09	0.5258489028944225	0.07076374373267093	3.6171465118726904	2.3210671272146285e-12	0.4893293399447407	0.09083686993916634	1.0	2350	2	2.0	2350 2450	2.5 1
Camk2a	3250.0	128.0	0.19245944099576687	0.6035408421864903	1.6407036589962598	0.18720380558486488	0.4969916965667848	1.51491283193354	34.0	0.265625	0.296875	0.0	0.0	0.0078125	-1.5834388443598717	7.100632761368409e-09	1.5544314969105988	1.0705165729438614e-08	0.4872188973309892	0.023715464335265248	2.4430202788210424	6.946352970221548e-14	1.0	3000	0.87	1.0	3000	1
Casp4	1350.0	28.0	0.017269914756726266	-0.12605400515356074	0.533562854851509	0.08761694987893742	-0.21795502739731898	0.5914578389013171	2.0	0.07142857142857142	0.07142857142857142	2.0	0.07142857142857142	0.07142857142857142	-1.1029349929665313	0.01259791496188066	-0.387383731006352	0.33224256904193483	-1.172049195178021	0.008799145051049456	0.11736672426898638	0.7651656101861015	0.0			0.0
Ccdc141	4250.0	77.0	-0.020060009847204918	-0.2942325439195152	0.73223497124094	-0.041110388206422106	0.1372223818052477	1.30099795329187	2.0	0.025974025974025976	0.07792207792207792	4.0	0.05194805194805195	0.06493506493506493	-0.5565075479776399	0.040995385398451434	-0.17744976919515704	0.49470439581915016	-0.2622504734731899	0.316206809446802	1.4848968177601936	6.9439247791047e-06	0.0			0.0
Ccnd1	2600.0	48.0	0.08533215662960279	0.3757188328610385	1.72865355884983	0.06544296638365282	0.12179807737446	0.6786248663396421	5.0	0.10416666666666667	0.14583333333333334	2.0	0.041666666666666664	0.0625	0.714244492320506	0.035452114970209815	0.17554469952209467	0.5804558223195174	-0.005540780943506006	0.9860108047478837	1.2203037697287153	0.0011180220611427863	1.0	1300	0.98	0.0
Ccnd2	5100.0	101.0	0.18346925318521662	0.5410189444001494	2.35739122296992	-0.02906002375143093	-0.227450503180205	0.8855154020622021	23.0	0.22772277227722773	0.10891089108910891	2.0	0.019801980198019802	0.07920792079207921	1.3428532701790035	2.796186331495482e-06	1.0103387785046944	0.0001457423316006977	-5.285452440936927	1.9662021080636172e-22	0.24506626926863648	0.2905018780607014	2.0	1500 4000	0.65 0.92	0.0
Ccni	950.0	16.0	0.05845255165283826	0.6843608591668001	0.6843608591668001	-0.002229677796731392	-0.4047159106439124	0.46901691600724	1.0	0.0625	0.0625	0.0	0.0	0.125	-1.0433330980672717	0.04438854344573738	0.5305665446130764	0.28082542066791416	-1.2638118428731528	0.017941715075598084	-0.8088770344789828	0.10922052566366874	0.0			0.0
Cd84	2700.0	76.0	-0.1399519758318957	-0.5507805671248488	0.733347555358325	0.03796675812785584	-0.055804809738787764	0.803724670424448	7.0	0.09210526315789473	0.10526315789473684	5.0	0.06578947368421052	0.05263157894736842	-3.9290011393038498	1.250239127036987e-14	0.0989364576609753	0.7038704455906925	-2.9869814666237158	1.3848180962947549e-11	-1.592922409338831	2.7578253435959226e-06	0.0			0.0
Cdc42	1300.0	37.0	0.0690013656494283	-0.03397510168917979	0.6454919439583979	0.02047869922695615	-0.37970281539483536	0.453086664506294	3.0	0.08108108108108109	0.05405405405405406	2.0	0.05405405405405406	0.02702702702702703	-0.2539240758383058	0.4741535381583706	-0.7110083080814791	0.058000666421397416	-3.3298550374501743	1.9472002349995104e-08	-0.6218146044547098	0.09279224913216734	0.0			0.0
Cdk15	650.0	12.0	-0.4263382214308395	-1.8648868040892363	0.761149299600178	-0.26380353240108234	-1.075196676499836	0.333384628468046	1.0	0.08333333333333333	0.16666666666666666	1.0	0.08333333333333333	0.08333333333333333	-2.197337133094252	0.0005264787817548362	0.3628689437529875	0.4958368364701362	-2.7096165733774775	5.6830985090676955e-05	-0.20798968073795623	0.6948698236567351	0.0			0.0
Chmp3	1700.0	36.0	0.034759280786136375	0.7240096606276435	1.1206847712928798	0.02604216723524245	-0.1842768720156438	0.913274609748162	3.0	0.08333333333333333	0.08333333333333333	0.0	0.0	0.08333333333333333	-0.08193971647145823	0.8178085199308689	0.6613536614946132	0.07860607535120052	-1.4321703772233083	0.0009170370534004501	-0.07665069583702132	0.8293608406816536	0.0			0.0
Chrdl1	2550.0	77.0	-0.110082672662371	-0.6718911417739366	1.08754920834206	-0.017277719721568937	-0.1719299267671546	0.796288376217788	3.0	0.03896103896103896	0.1038961038961039	5.0	0.06493506493506493	0.03896103896103896	-0.6029721604528872	0.028065394348640495	0.7701270931859558	0.0065746594976178645	-4.021930273358878	4.8682622443860614e-15	-1.1327167867793895	0.00021371914553301388	0.0			0.0
Cnn1	1300.0	21.0	0.1863318647660495	0.8227541909554877	1.31228633275378	0.22078976143958023	0.6889497177266678	1.03676856932189	3.0	0.14285714285714285	0.19047619047619047	0.0	0.0	0.0	0.49723608587722923	0.2669322259954805	2.6054825258644363	2.146863705631129e-05	0.9024656487893616	0.05485555724363788	2.3188054695668785	7.816981884956429e-05	1.0	850	0.59	0.0
Cnot6l	6750.0	193.0	-0.05351916901708161	0.040434273017558954	1.08892321915968	-0.1059172129937621	-0.2553296407964551	1.09795682245985	12.0	0.06217616580310881	0.10362694300518134	7.0	0.03626943005181347	0.07253886010362694	-0.7151124321612244	0.00012970727250288713	0.29340939482601214	0.09066007059714586	-2.6984188527070345	4.482755014390597e-21	-0.9125212776131059	2.992940666640882e-06	1.0	3450	0.73	1.0	4450	0.94
Cntn2	3650.0	128.0	0.11133018527487848	0.5335455801555251	0.8437140508631891	0.10017564448108839	0.454380065943994	0.7109137902275791	12.0	0.09375	0.15625	0.0	0.0	0.0	-1.1277906262591986	4.831952492342804e-06	1.265255880431461	6.700503894387832e-07	-0.35575511507415425	0.09198290545832483	1.4954003033826662	2.476223985852177e-08	0.0			0.0
Col12a1	2100.0	43.0	0.07718404884992708	0.5250162287478578	0.583298130788005	0.08404563697123123	0.1817298290017475	0.503600060926633	5.0	0.11627906976744186	0.06976744186046512	0.0	0.0	0.023255813953488372	-0.5274217819893706	0.1255369619905676	1.1174099612170565	0.003437337044452379	0.2307667747640216	0.48886877715760213	1.1738641446438496	0.002369444462909171	0.0			0.0
Col1a1	1300.0	22.0	0.34041560185364095	0.5224736232511002	1.46968070276827	0.1832913152235913	0.4194382132737698	1.1507812067744498	6.0	0.2727272727272727	0.22727272727272727	1.0	0.045454545454545456	0.045454545454545456	0.20430318946658982	0.6359173583176525	2.556830546134312	2.204704401725417e-05	0.2168430884129279	0.6155339941914599	-0.9266318311661909	0.04616119328953464	1.0	850	0.99	1.0	900	0.89
Col27a1	1800.0	90.0	0.055723764777837616	0.24190594542797855	0.7077419889797499	0.13219815968038973	0.3574865070694452	0.576606080781744	7.0	0.07777777777777778	0.14444444444444443	2.0	0.022222222222222223	0.011111111111111112	-1.262042729573671	1.9236961807221486e-05	1.3625804335704237	6.412195283352603e-06	-0.13421780475106782	0.5792203581215429	1.5293582108309223	1.0462138158025164e-06	0.0			0.0
Col4a1	1550.0	31.0	0.07156668523945024	-0.4243161572523169	0.6515977907535561	0.108861896099288	0.4039593784725815	0.462459576308597	1.0	0.03225806451612903	0.12903225806451613	1.0	0.03225806451612903	0.0	-1.5174425916847383	0.0009930253996921121	0.8263416719485739	0.04263012194381111	-0.20577125254556228	0.5873394398341756	0.8830326128415965	0.03184071367369453	0.0			0.0
Col4a2	850.0	16.0	0.029020654508256104	0.4610318038527495	0.514894104939841	0.02486935712776445	0.129513510686547	0.506927781934577	2.0	0.125	0.125	0.0	0.0	0.0625	-0.45366703420878024	0.35370953236748104	0.09750132895046794	0.839586614818939	-0.17709535372489124	0.7136069993348513	-0.32142038131582873	0.5077751395344434	0.0			0.0
Col8a1	2550.0	41.0	-0.0027622152086790052	-0.513128866454245	0.98834540523024	-0.026641967860443115	-0.28153101417623155	0.666866805258195	1.0	0.024390243902439025	0.07317073170731707	1.0	0.024390243902439025	0.07317073170731707	-1.467802233085871	0.00042116487685378665	-3.0435846211258095	3.269310092307976e-08	-1.9154598419509923	2.425877483090025e-05	0.4045636163495379	0.24147752483072416	0.0			0.0
Colec12	5450.0	120.0	0.014422708292194823	0.3202370897213917	1.44928122963599	0.05206250937285571	0.3429566263078089	1.18013130136468	10.0	0.08333333333333333	0.06666666666666667	3.0	0.025	0.016666666666666666	-0.5592448162593087	0.012764780573036705	1.318366625403325	6.500638292588712e-07	-1.6496534601962698	7.370920223052713e-09	1.2017331559862119	3.1966338337166625e-06	3.0	2950 3050 3650	0.99 0.75 0.59	0.0
Cplx2	4150.0	82.0	0.0986955966270807	0.6444181617057068	1.21718015507214	0.07738387773756775	0.27092730697026496	0.7987296810975981	16.0	0.1951219512195122	0.10975609756097561	0.0	0.0	0.024390243902439025	-0.42176077281254937	0.10413194460793984	3.4668527588713682	7.198585106068487e-14	-0.45468010516743934	0.08123657109088732	1.9648604331899813	3.4579489430808675e-08	1.0	2450	0.9	0.0
Ctdspl2	2950.0	43.0	-0.0359880409005199	0.086113403031366	0.5733004548953741	0.012487457791627448	0.0022242931731839555	0.9451213666587992	2.0	0.046511627906976744	0.16279069767441862	1.0	0.023255813953488372	0.023255813953488372	-0.5231357916529616	0.1284092978553694	0.07162655747733251	0.8286512205141231	-4.086137879626108	8.86712094810038e-11	-0.2511585100407428	0.45196626722964184	0.0			0.0
Cyp26b1	2750.0	54.0	0.13000847309950536	0.5968094636270923	0.8795831364450278	0.14465573589703015	0.4192511365072961	0.70385117087396	6.0	0.1111111111111111	0.24074074074074073	0.0	0.0	0.0	-0.885625443612645	0.008158449044834206	2.1052774470962015	8.711711859329762e-07	-0.8324435840202252	0.011994024796149493	0.8791472677857823	0.008553171021598003	0.0			0.0
Dcdc2a	5100.0	102.0	-0.10289334987892287	-0.5266282116237361	0.857591595138585	0.030164904204797238	0.02971994358629058	0.44728253327142	5.0	0.049019607843137254	0.049019607843137254	7.0	0.06862745098039216	0.0196078431372549	-1.4586582151350405	6.351968706647795e-07	-0.4555207021189234	0.05472060877783796	-0.737507336811551	0.003146938621101005	-1.6430304731337948	7.131650338991387e-08	0.0			1.0	1200	0.63
Ddr2	5450.0	102.0	-0.05300165704057622	-0.07528397728584892	1.05312780843125	8.744641865311709e-05	0.2784176397257879	0.617333095187022	11.0	0.10784313725490197	0.06862745098039216	3.0	0.029411764705882353	0.0196078431372549	-3.7998247700518974	1.9293796275903643e-17	-0.12185461806100666	0.5942982859744281	-0.5348263796466847	0.0260090164246909	0.12034626571230879	0.5988441962858909	0.0			0.0
Ddx58	850.0	16.0	0.027303875429809634	0.4509794543400471	0.4509794543400471	-0.07770163135731248	-0.21742782430589203	0.3472181243195949	1.0	0.0625	0.0625	0.0	0.0	0.125	0.4385532928109124	0.3694819583170539	0.7972995955165103	0.11393772505503275	-0.12425820621326053	0.796524447232966	0.48680029608174785	0.3208045693417534	0.0			0.0
Des	1450.0	23.0	0.048599809705495864	0.48466136512433633	0.52289301631102	0.1841528604445341	0.42731808456689924	0.673478173110172	3.0	0.13043478260869565	0.21739130434782608	0.0	0.0	0.0	-1.1411489385129487	0.015969678936152292	0.3305110867736395	0.4396369500755599	-0.39252396612218265	0.36099420799163884	2.6333993555278368	1.2827303684786517e-05	0.0			0.0
Disp2	2250.0	86.0	0.13455565561642188	0.5387701511822274	1.14936880502029	0.05155305376544585	0.15384833476570978	0.545646863951014	12.0	0.13953488372093023	0.12790697674418605	0.0	0.0	0.03488372093023256	-0.3861209507472997	0.12690625432765335	0.5843155936132108	0.02517901322243633	-0.6135747146954671	0.019370116013915306	0.20174741203439933	0.4159804583613975	0.0			0.0
Dlg4	5350.0	340.0	0.14630957986182527	0.5080508892148812	1.1129548500259598	0.19335872967433235	0.46510524584344815	1.74007525221944	63.0	0.18529411764705883	0.25588235294117645	4.0	0.011764705882352941	0.026470588235294117	-0.7243738646018154	4.5858926758079516e-07	0.870949552058392	4.586261319337881e-09	-1.0591295919329549	9.503944641246778e-12	2.4936401544206435	1.3140312350817825e-31	1.0	4600	0.77	3.0	2400 3050 4600	0.6 0.86 1.1
Dock8	1300.0	15.0	0.06937644509989599	0.6493494402200986	0.651223080631577	0.12204674929529545	0.4862468410598735	0.663969684122349	2.0	0.13333333333333333	0.13333333333333333	0.0	0.0	0.0	-0.4091496466320314	0.41141209996979233	1.6376106513775532	0.004073501168008245	-0.49025119870954487	0.3275139408245613	1.4081669842976268	0.010859299326017287	0.0			0.0
Dtx3l	2700.0	53.0	-0.01762112817524905	0.37665646830421	1.01872288557328	-0.009846079398166377	0.43211656580745217	0.638412927766687	3.0	0.05660377358490566	0.07547169811320754	1.0	0.018867924528301886	0.0	-0.29941208512985423	0.33057502594790833	1.0812268690828502	0.0020482003455104193	-0.8738659619545162	0.009397906426013488	1.3475471307826383	0.00027541675678397257	0.0			0.0
Dusp18	3600.0	61.0	0.030212146054023385	0.09399824425223961	1.16036860004961	0.09301666351140127	0.27250020640827544	0.6534207051164019	7.0	0.11475409836065574	0.14754098360655737	3.0	0.04918032786885246	0.01639344262295082	-0.6726061063849026	0.028083345927603715	-1.1462419501352223	0.0006625634682319304	-0.926014741806958	0.003986750025213513	-0.29753088027260377	0.30505466905377	0.0			0.0
Ebf1	3250.0	49.0	-0.13744445886261245	-0.5337255275890159	0.8947925469629959	0.020645235997088028	0.0556074188794487	1.07360826821761	6.0	0.12244897959183673	0.04081632653061224	5.0	0.10204081632653061	0.04081632653061224	-1.5340515483025776	0.00010745179635045642	-0.8120900584821722	0.017859685687914954	0.08109165935688714	0.7959887623053571	-0.2121394690100803	0.5015085332566197	0.0			1.0	2350	1
Edn1	1000.0	19.0	-0.15152974621006715	-1.1514287153760123	0.6290648876740171	0.09897556275218239	0.1230478003635586	0.42213510023490297	2.0	0.10526315789473684	0.10526315789473684	2.0	0.10526315789473684	0.05263157894736842	-2.547125388034467	4.036163828006917e-05	-1.6379168165243772	0.0024339106050719627	-0.10842736302622831	0.811101410561919	0.30052709354542967	0.5108274093785923	0.0			0.0
Egf	3100.0	65.0	0.12947264012507428	0.22624105034211694	1.63448338222126	-0.018645809158092122	-0.6416064260030413	1.50139526003535	5.0	0.07692307692307693	0.03076923076923077	3.0	0.046153846153846156	0.07692307692307693	-0.058484221398625	0.8334806936779493	-0.6943740856168292	0.020462766933628487	-1.4968073012700545	2.332698550578319e-05	-1.9975625861840196	3.4467805406007965e-07	1.0	800	0.95	1.0	800	0.94
Eif3f	1350.0	26.0	-0.010472604442999082	0.377925173385491	0.377925173385491	0.08286690827312858	0.45843538992950333	0.490253311641135	1.0	0.038461538461538464	0.11538461538461539	0.0	0.0	0.0	-1.7815673687606368	0.000467501502938458	0.6007374449588945	0.15275600499926856	-0.7706386972502786	0.07298689881952622	0.9467898324698867	0.031981675874278616	0.0			0.0
Emilin3	1000.0	19.0	0.05768546916189761	0.510912812134375	0.510912812134375	0.13385343064611727	0.437517970681798	0.572519286431593	1.0	0.05263157894736842	0.10526315789473684	0.0	0.0	0.0	-1.6750216654608443	0.002053881043643095	0.035425833802507904	0.93769458085877	0.671924536086672	0.15422230863386016	1.062438906118694	0.03204299497018585	0.0			0.0
Ern1	3800.0	81.0	0.08257077879498169	0.38941334710984615	1.44934795876473	0.09200938255078969	0.1401921402790101	0.6899563247333009	16.0	0.19753086419753085	0.2222222222222222	3.0	0.037037037037037035	0.06172839506172839	-0.8993587004711052	0.0015980937342713172	0.975264693269377	0.0007582296973195089	-1.3246534317046796	2.259936730498237e-05	-0.12228402782718899	0.6293836243955069	0.0			0.0
Esr1	4100.0	84.0	0.00894279570636881	0.15256747150273386	1.27523584352932	0.09918571229382767	0.3590037514424146	1.5891387070100802	4.0	0.047619047619047616	0.16666666666666666	2.0	0.023809523809523808	0.023809523809523808	-0.5569952812666259	0.033781018446233844	0.09198694782333776	0.7118785704488002	0.32602703522540416	0.1986588051322783	1.2879955661568716	2.4933132680983493e-05	0.0			0.0
Exo1	4850.0	82.0	0.14773015023866465	0.6155778892976227	5.557370984392389	-0.009617011676577768	0.23494125825590795	1.22470986133763	13.0	0.15853658536585366	0.12195121951219512	3.0	0.036585365853658534	0.024390243902439025	4.188251206057512	3.3164833071574265e-16	0.6228617406825011	0.020236877856885997	-1.180295812022467	8.968437950526291e-05	1.3971006001290727	9.830118174816077e-06	1.0	800	2.1	1.0	3100	0.61
F3	700.0	13.0	-0.2674932469903484			0.04195458937193937	0.311687939634584	0.311687939634584	0.0	0.0	0.07692307692307693	0.0	0.0	0.0	0.7387263454633471	0.16538743535517442	0.7129631777103849	0.17973702568104855	0.07542048059541272	0.8837714715045892	0.9669585138031583	0.07524614080015568	0.0			0.0
Fgf13	1300.0	25.0	-0.033087960371691885	0.706724925251538	0.8610099714705458	-0.08365890112234256	-0.44607247345148426	0.596862142394708	2.0	0.08	0.08	0.0	0.0	0.12	-1.1519083195369508	0.012711189760029478	2.7429321447303203	5.184735533413377e-06	-1.157798315594084	0.012347610088663844	-1.054899518412757	0.02042036420989431	1.0	650	0.63	0.0
Fgf3	1350.0	23.0	0.11214072842818848	0.17447915313687473	0.484273986996705	-0.006256107735251691	-0.13488724898473037	0.5632313488821639	3.0	0.13043478260869565	0.08695652173913043	1.0	0.043478260869565216	0.08695652173913043	0.35924589892272096	0.40190208998283083	-0.02664587510453883	0.949728128371086	-0.6805540834014887	0.12439709898154437	0.4323726850801878	0.31596575753706124	0.0			0.0
Fibin	1100.0	15.0	-0.002231927353219517			-0.10915135203774871	-0.18598464748837706	0.7371446180533942	0.0	0.0	0.13333333333333333	0.0	0.0	0.06666666666666667	-0.1146786155806748	0.8158661522678994	0.02779095483443103	0.9549554521663154	-1.5976690489517864	0.004838524391278726	-0.2544941423260135	0.6067097768807991	0.0			0.0
Fkbp10	650.0	23.0	0.08387352598727159	0.5509772776113377	0.7494229265387741	0.13904542491457567	0.4003789535426969	0.4930345351097979	5.0	0.21739130434782608	0.13043478260869565	0.0	0.0	0.0	-0.3438158917359004	0.42188879917690636	0.6789358714268944	0.125218547662544	-0.3747883629206683	0.38242149582676155	1.0239852816090147	0.02763871837034437	0.0			0.0
Flnc	600.0	11.0	0.13571893585503386	0.557629705364806	0.557629705364806	0.1812434967262784			1.0	0.09090909090909091	0.0	0.0	0.0	0.0	0.25361895213724883	0.6416283770020111	0.29085974518174573	0.593854480407388	-2.2248002369464284	0.0005094881265172564	-1.942049380580558	0.0017619470175879656	0.0			0.0
Foxp2	3850.0	131.0	-0.10143474303618986	-0.854010311466381	1.04055614348565	-0.008719122633097197	0.07709484389284671	0.965080229105893	3.0	0.022900763358778626	0.061068702290076333	6.0	0.04580152671755725	0.03816793893129771	-1.1187761648959271	4.411483994695629e-06	-0.92799683772713	6.95858527573866e-05	-0.7666208544917877	0.0006615705076408757	-0.27521850058986397	0.1833906074283479	0.0			0.0
Fst	1450.0	28.0	0.052894456744885535	1.1990612504577052	1.4836711872598505	0.013674936364211453	0.07997845497230863	0.575175316600952	2.0	0.07142857142857142	0.10714285714285714	0.0	0.0	0.07142857142857142	0.855735037386103	0.043751686426536686	2.6639637441234405	4.048069550110991e-06	-0.33914269719898343	0.39398540059191234	1.4374411228791877	0.002172377932119239	1.0	1200	0.72	0.0
Gabra4	1750.0	48.0	-0.14594286352293911	-0.3584724085486787	1.11585636516411	-0.17312893830107767	-1.084599627078854	0.44838078761080896	4.0	0.08333333333333333	0.041666666666666664	1.0	0.020833333333333332	0.10416666666666667	-2.758163869110642	3.532529033123007e-08	-2.3804671273645615	3.8286408418922353e-07	-3.5972152029565874	2.6808947842519283e-10	-2.958856880174555	1.0451241926008704e-08	0.0			0.0
Gbp7	3300.0	52.0	-0.04640817470822097	-1.1309628154240623	0.520532898339881	-0.09031842453858502	0.05956097644016356	0.8503722013894491	2.0	0.038461538461538464	0.1346153846153846	3.0	0.057692307692307696	0.057692307692307696	-2.7770430171385865	1.3240212706432158e-08	-3.2283581486660706	7.960538574955985e-10	-1.4389994263904844	0.00015370710582003082	0.6461604460346116	0.046915333655235314	0.0			0.0
Gli3	3100.0	44.0	0.11151155421818397	0.577089884876567	1.33864033697425	0.14553564343690384	0.585711313733006	1.2747734563848998	6.0	0.13636363636363635	0.22727272727272727	0.0	0.0	0.0	-0.40248805287699596	0.23056039995755984	1.542764435307934	0.00018195974322366524	0.6481755541889573	0.0621324301310795	1.3496307858585725	0.0006673692744280064	1.0	2150	0.71	0.0
Gm9780	950.0	16.0	-0.01299939366290348			-0.010046173099005132	0.497799636377997	0.497799636377997	0.0	0.0	0.0625	0.0	0.0	0.0	0.5605665399288998	0.2556659936099721	-0.10384854274820572	0.8293172636801011	0.05451038423435114	0.9098488630966787	0.8205284884033772	0.10464615094722537	0.0			0.0
Gpc6	1400.0	23.0	0.3794312737367639	2.83343081463951	5.731678727586429	-0.10312330180752395	-0.052274722421319454	4.10274744227688	2.0	0.08695652173913043	0.13043478260869565	1.0	0.043478260869565216	0.08695652173913043	2.8408548549900887	5.051089162621492e-06	3.643840263196015	1.6656479241071333e-07	-0.3474837878932193	0.4170795123057818	1.4396423132600107	0.003794589317100922	0.0			1.0	1050	1.9
Gpr17	3900.0	77.0	0.058319276633678384	-0.04079279415209467	0.662193610420607	0.05281152487218598	0.352317749120599	0.5529472031433471	7.0	0.09090909090909091	0.12987012987012986	4.0	0.05194805194805195	0.012987012987012988	-1.9166772470820175	1.1469017388610856e-07	1.549847812651178	3.7073187638365925e-06	-1.5702036529990986	3.0472320058893517e-06	1.2163232836988065	9.476743187635011e-05	0.0			0.0
Gpr35	2850.0	44.0	0.1791348543863109	0.6548444102276372	0.866273655667122	0.05771954748949177	0.1086482589149862	0.693868627388328	8.0	0.18181818181818182	0.11363636363636363	0.0	0.0	0.022727272727272728	0.3401411897220263	0.3076974987232777	1.1623570952611655	0.002350983228325339	-2.0959084420357468	4.8248541578038866e-06	0.31684284770833737	0.3409142867085849	1.0	800	0.92	0.0
Grem2	2900.0	49.0	-0.0649717060261069	-0.2977663298120626	0.9991347750285672	-0.0010070830324772498	-0.408599091987438	-0.408599091987438	2.0	0.04081632653061224	0.0	1.0	0.02040816326530612	0.02040816326530612	-2.331974142797996	4.3666030547988677e-07	0.20800361593588565	0.5097676917289327	-2.709035866528697	3.871729877085615e-08	-0.703608075368359	0.03638855973476702	0.0			0.0
Grin1	1100.0	18.0	0.2885302297746887	0.49222277654214625	0.822512574995261	0.08116267346362326	0.48130262129217394	0.643262184050784	7.0	0.3888888888888889	0.1111111111111111	0.0	0.0	0.0	0.2856508397882126	0.5393382509905813	0.10747159879962787	0.8162259019496609	-0.723210090982728	0.1339604691788142	-0.10835884251719265	0.8147393721788511	1.0	0	0.65	0.0
Hic2	4150.0	79.0	0.07089844358515665	0.31151470387447455	0.7955104971662741	0.010303408393054546	-0.2289672601411478	0.6569380889571079	18.0	0.22784810126582278	0.13924050632911392	1.0	0.012658227848101266	0.0379746835443038	-3.188767746340142	1.37359477674785e-12	0.24583123402008344	0.34134873265301924	-5.625384174326283	8.707501670800814e-20	0.3151615215421367	0.22577217157575225	0.0			0.0
Hpcal4	3750.0	74.0	0.05729231763715824	0.16302575365761507	0.633519075488027	0.10380639007152936	0.4020307464934667	0.693895040846473	11.0	0.14864864864864866	0.16216216216216217	2.0	0.02702702702702703	0.013513513513513514	-2.1598416195291663	2.048153637230539e-08	0.7169700304312899	0.011919436130953935	-0.5113217241875988	0.06288441643812305	1.4357856370875008	1.530524852268973e-05	0.0			0.0
Ids	3050.0	60.0	-0.16290354978677887	-0.8938435922695823	3.74803352917598	0.07749977941201358	-0.003229931152848653	2.3444901514475096	6.0	0.1	0.13333333333333333	3.0	0.05	0.03333333333333333	-2.3216528706948876	6.326939682652528e-08	-2.504103142612743	1.6502223899616742e-08	-4.064392828088038	6.024687153079386e-13	1.6077375219227832	1.653600740523906e-05	0.0			2.0	350 1550	0.86 1.3
Igsf1	800.0	14.0	-0.03263712974965287	0.401802628967255	0.401802628967255	0.07946882548695454	-0.596670744219025	0.35738420323014	1.0	0.07142857142857142	0.07142857142857142	0.0	0.0	0.07142857142857142	-1.03790418774944	0.05340759985670134	1.8935893054310298	0.00153475270521401	-0.47144200867099795	0.3562586341092797	-1.3725791435748154	0.014054644024362383	0.0			0.0
Invs	2150.0	70.0	0.048493923043605704	0.29945103193718486	1.05237894978007	0.09405684592334393	0.3954637340559202	0.802056252531918	5.0	0.07142857142857142	0.14285714285714285	1.0	0.014285714285714285	0.014285714285714285	-0.3215724944144917	0.24105441654924342	0.6357204023323073	0.026988878379392327	-0.9722877363536382	0.0015537345731941083	1.3066480289924185	7.54257622295184e-05	0.0			0.0
Itga1	6850.0	106.0	0.06635084948277838	0.711143500271418	4.6715525095372685	0.09167220825245226	0.37337207641405906	3.76171688141186	8.0	0.07547169811320754	0.07547169811320754	3.0	0.02830188679245283	0.05660377358490566	2.702016618437161	2.6825768494192037e-13	4.0528965174036085	6.60160786871787e-19	2.876317450067375	4.3976109409001066e-14	0.9478254626514728	0.00022558509391412682	0.0			1.0	700	3.6
Itga4	6400.0	101.0	0.08579765915866477	0.06464999250066673	1.00464974702026	-0.018500953966868468	0.058012440660192205	0.8043766204015981	8.0	0.07920792079207921	0.13861386138613863	2.0	0.019801980198019802	0.039603960396039604	-2.070044769477025	6.197011796723069e-10	1.3157755336887589	3.8616642217435335e-06	-3.765816455633727	3.444684366424563e-17	0.4297101256597753	0.07005726549978007	1.0	5600	0.66	0.0
Itpr2	3250.0	86.0	0.04944852195329388	0.107301464356423	1.40079938865159	0.039181752705685975	0.28763293425493797	1.05155405103684	10.0	0.11627906976744186	0.09302325581395349	2.0	0.023255813953488372	0.023255813953488372	-3.520355522597447	1.6365431921953528e-14	-1.2218943253363406	4.182508759263479e-05	-0.7610971843951136	0.004819600280426328	-0.06632520265387949	0.7877069177454169	1.0	1700	0.7	0.0
Kcna6	3400.0	66.0	-0.11610808447094421	-0.170287708305712	0.577482761284162	0.04285310491988305	0.1111029151037552	0.7260422464092359	3.0	0.045454545454545456	0.09090909090909091	2.0	0.030303030303030304	0.045454545454545456	-1.2851888572394867	0.00013235325993862513	-0.5800391299601354	0.04678319196580793	-0.912384303277762	0.0033245727225970976	0.7145213556848237	0.016801721118204133	0.0			0.0
Kcng3	1700.0	28.0	-0.09163001040780261	-0.17098011395758878	0.62305556761672	0.10036389967234638	0.5894933482005682	0.902584319542257	3.0	0.10714285714285714	0.14285714285714285	1.0	0.03571428571428571	0.0	-2.017826199765689	0.00010266088943994982	0.2736514837157591	0.4894616624798104	0.6484890122086061	0.11519118475182348	1.0467196128397032	0.016821369985515457	0.0			0.0
Kcnq5	3600.0	190.0	0.09112004480749651	0.46899492217701516	1.1753728743699898	-0.011282088727271928	-0.2529066621814432	0.544006343073936	14.0	0.07368421052631578	0.03684210526315789	2.0	0.010526315789473684	0.042105263157894736	-0.747121572323582	8.078471848036038e-05	1.4377379989918506	1.0347821442462314e-10	-1.6163121644907823	3.0592622560087285e-12	-0.2526529440502171	0.14621925589294546	0.0			0.0
Kctd4	2650.0	25.0	-0.1335767750283036	-1.6389619335585628	0.773710857917432	-0.2709033402395912	-0.9684408665791611	0.271815264503723	1.0	0.04	0.04	2.0	0.08	0.2	-1.5116998786711169	0.002098996679209024	-1.4261602438103584	0.0032312380700295178	-1.274067905312484	0.00693302476808398	-0.8451338577917991	0.05496827465363057	0.0			0.0
Kdr	1500.0	26.0	-0.041071148015472986	-0.2073062122602287	0.4321266486530579	0.04169672242884434	0.09164581932436651	0.53488704825073	2.0	0.07692307692307693	0.11538461538461539	1.0	0.038461538461538464	0.038461538461538464	-1.8002316647472083	0.0004251069813879668	-0.4006062979983323	0.3299231353967137	-1.35828572955855	0.00408624870131109	0.9525189391730676	0.0311105476285256	0.0			0.0
Kif1a	2900.0	61.0	0.12226044815359001	0.4283254885802636	1.1372361002161	0.13733202908614447	0.312669770013641	0.5964049211897171	12.0	0.19672131147540983	0.13114754098360656	2.0	0.03278688524590164	0.01639344262295082	-0.37023317408703554	0.20547754090315906	0.8890937131766496	0.005350972661116921	-1.2095238254586578	0.00039273500385570044	0.5369986412761947	0.07280425951492626	1.0	2350	0.8	0.0
Kif5c	3500.0	63.0	-0.016030626733388523	-0.21083329849237675	0.8596954740966509	0.06641334635517013	0.2071783801292844	0.695029176114476	5.0	0.07936507936507936	0.1746031746031746	3.0	0.047619047619047616	0.031746031746031744	-3.1065983689710155	1.2028398536930827e-10	-0.6661139619539451	0.027355107434048603	-3.113792000118094	1.1446386597708471e-10	-0.1914910256847855	0.499550437272701	1.0	700	0.6	0.0
Lamc1	2400.0	43.0	0.06290992274565786	-0.05804085959473509	0.833212596892177	0.11412142981572067	0.19515579145177459	0.6780056313178461	5.0	0.11627906976744186	0.16279069767441862	3.0	0.06976744186046512	0.046511627906976744	-1.9062272420246793	1.9045815971690892e-05	-2.5560443213119926	3.3939311453980556e-07	-1.1812033312156034	0.0022572811068784777	-0.041263059813745465	0.9007207783553844	0.0			0.0
Lgi4	1650.0	41.0	0.11924540309907493	0.38731033666099135	0.7665163359395879	0.10830191035954814	0.17467950902735388	0.998515521706028	8.0	0.1951219512195122	0.14634146341463414	1.0	0.024390243902439025	0.04878048780487805	-0.5443801471104369	0.12157325643092827	0.3683997060038044	0.2842536429326853	-0.4712664302555717	0.17589364193337342	-0.256072467322644	0.45208348175878776	0.0			0.0
Lipg	1900.0	37.0	0.21636543021240978	0.4805857877457507	0.581776063594788	0.13035831547344	0.5018567269477257	1.77363680304491	4.0	0.10810810810810811	0.2702702702702703	0.0	0.0	0.02702702702702703	0.6252820856425844	0.09115184284562956	1.6788561636014956	0.00018326965610785927	0.523190208770575	0.15158181857565176	1.19024808695282	0.003586619145565553	0.0			0.0
Liph	2150.0	66.0	0.024379885900425252	0.0914292852950342	0.6412874088453578	-0.013146459637865425	-0.27162296139220066	0.6878259020689179	6.0	0.09090909090909091	0.09090909090909091	1.0	0.015151515151515152	0.06060606060606061	-2.328093908491345	2.0295880491180433e-08	1.650633973738186	5.522542478243793e-06	-2.319397190997271	2.1744705160183584e-08	0.03213654427588637	0.9073861674853505	0.0			0.0
Loxl1	1100.0	18.0	0.12489661389953148	0.4029115505863363	1.00435043829322	0.0920923045572633	-0.338518849746484	-0.338518849746484	5.0	0.2777777777777778	0.0	1.0	0.05555555555555555	0.05555555555555555	-0.1789429746887764	0.6993233325355678	-0.28296413933605935	0.5431056147369118	-0.6728809914601948	0.1609329081942874	-1.2828708438392613	0.013491360565116456	0.0			0.0
Loxl2	2500.0	44.0	0.19576419751171226	0.5418946847819336	0.7486224762484209	0.14205941556030274	0.5577276115906238	1.26392977203646	7.0	0.1590909090909091	0.11363636363636363	0.0	0.0	0.0	0.5332471092268891	0.11835821178543109	1.8995724950850938	1.7125828402602696e-05	1.020624990962536	0.006027763159048324	2.165659792778396	3.097115840924186e-06	0.0			0.0
Lypd1	5600.0	100.0	-0.09694007196457152	-1.2255368561085422	0.858898047270585	-0.0157384949001601	-0.08840783547568054	0.6763742630994549	5.0	0.05	0.13	5.0	0.05	0.03	-4.93284526391632	3.797476204524426e-21	-3.0051166759352776	4.7306237322402206e-14	-5.485160281920313	6.85289154004686e-23	-1.8277549796934371	1.0915218239955119e-08	2.0	3800 5350	0.6 0.63	0.0
Magi2	2550.0	61.0	0.07466665197213525	0.45166455784575643	0.8866594549463821	0.0866876512227944	0.16139569460826694	0.76128941480359	8.0	0.13114754098360656	0.16393442622950818	1.0	0.01639344262295082	0.03278688524590164	-0.28777604327585765	0.32071986043291334	0.6380055337306011	0.036086165650239865	-2.0719662141298665	3.5759993801365884e-07	1.1914014393237953	0.00045626463534145865	0.0			0.0
Malt1	2550.0	60.0	0.01701694290823532	0.41568627248510887	0.917028596249338	-0.01690049989458128	-0.0864749266240579	0.7789123115884471	7.0	0.11666666666666667	0.05	1.0	0.016666666666666666	0.03333333333333333	-0.7214149815786104	0.02039701398209453	0.9484531786236059	0.003541669080910817	-1.3144840658091543	0.00018101012941424587	2.3485372548684817	5.179378724438836e-08	0.0			0.0
Map1a	2650.0	98.0	0.05796921764362726	0.39155043353957386	1.35368129257721	0.029794123188827487	0.09698966043331367	0.9674881097629408	12.0	0.12244897959183673	0.08163265306122448	3.0	0.030612244897959183	0.02040816326530612	-0.6226702683537007	0.012195361721966766	-0.155401301532714	0.5054202899915327	-2.4003988543839174	3.0030373089851765e-11	1.0403844067451038	0.00012522159627231368	0.0			0.0
Map2	3500.0	258.0	0.11306549883782548	0.7032653451750953	3.33369815082536	0.11119311568540682	0.13769433695649286	1.89212389777421	20.0	0.07751937984496124	0.10077519379844961	5.0	0.01937984496124031	0.046511627906976744	0.6507647421559876	5.3202436163749584e-05	1.9669260531095345	1.7052166725943495e-19	-1.924498923305846	4.829082765943616e-19	0.5062501343620592	0.001212850500830609	1.0	650	1.5	1.0	650	0.99
Mapk8ip1	600.0	11.0	0.27029027160691704	0.37919471949662253	0.476559278821576	0.29961846469487874	0.46373925925307136	0.824115455523417	2.0	0.18181818181818182	0.2727272727272727	0.0	0.0	0.0	0.14680358893092435	0.7872013580124183	0.8139218327789303	0.14576834239519615	2.4570850910599846	0.00018191966134660758	0.6500453502427295	0.24050087231045902	0.0			0.0
Matn3	1400.0	14.0	-0.12623472581872833	1.10263647839487	1.10263647839487	0.05242626520283434	0.7661934747728445	1.09446755650072	1.0	0.07142857142857142	0.14285714285714285	0.0	0.0	0.0	1.0999694502996809	0.04205292693618668	2.679453107093869	5.229564981926598e-05	1.0697817678540147	0.04726459043137033	0.9535680470665612	0.07332566142985221	0.0			0.0
Mavs	2550.0	72.0	0.21253749207022332	0.4715045600781797	0.836870709831469	0.11004782386804926	0.3615675972876471	0.559317759580771	15.0	0.20833333333333334	0.2222222222222222	0.0	0.0	0.0	0.0033266630240807553	0.9900214737064822	0.7959684512282643	0.006577696145500972	-0.7343885301202484	0.011153952212900761	0.667672620373794	0.019456888076287374	0.0			0.0
Mcf2l	2650.0	46.0	0.027943889649878796	0.1975576504176563	0.851225091015343	-0.03039525853007403	-0.0026887799500670876	0.7199438914202209	9.0	0.1956521739130435	0.15217391304347827	1.0	0.021739130434782608	0.10869565217391304	-2.554835385918766	1.8737185475450036e-07	1.6565684557509006	6.58134055901591e-05	-0.4342723000869837	0.18955478208441257	1.6969912565916674	4.99467767924042e-05	0.0			1.0	800	0.59
Mef2c	4350.0	96.0	-0.0014208928634307533	0.4278712130130676	1.52421179290747	0.0036226379810546452	-0.022430496728669487	0.7814669738844229	11.0	0.11458333333333333	0.08333333333333333	2.0	0.020833333333333332	0.052083333333333336	-0.38645953362090246	0.10891424839886896	-2.3666714782420795	6.136249504305252e-11	-1.5264854418012468	5.522015159166232e-07	0.5599134542492631	0.023850811616113007	1.0	1800	0.68	0.0
Meis2	1300.0	25.0	-0.1847763535633111	-0.7392875058439625	0.468200471949397	-0.11681925517308989	-0.024145258281295635	0.7294957857222959	1.0	0.04	0.12	3.0	0.12	0.08	-1.182465617825855	0.010931745907814677	0.0566794428271628	0.8899770159311232	-0.3016469724656849	0.46616387786699565	-2.9358054138581524	2.15467355835625e-06	0.0			0.0
Mertk	1050.0	15.0	-0.06415502612699865	-0.42358955437770235	0.798086359566703	-0.06730207688610602	0.014421061321685469	0.7881094853679821	1.0	0.06666666666666667	0.13333333333333333	2.0	0.13333333333333333	0.13333333333333333	-0.6759188394060867	0.18346331143709238	-1.2125346391883551	0.024490093773902936	0.330579814135549	0.5051027844300611	0.46505180744749103	0.3521711028547252	0.0			0.0
Mis18bp1	700.0	18.0	-0.21568657780336087	-2.3986361653348	-2.3986361653348	0.09731423352919824			0.0	0.0	0.0	1.0	0.05555555555555555	0.0	-1.2466622010867683	0.01580470822616505	-0.2944121052830442	0.5271551471148604	-0.826889349473143	0.0904218397378699	-0.20354416428058958	0.6606908785805927	0.0			0.0
Mme	5450.0	88.0	-0.04745187556238884	0.4215839021948317	2.42337679410079	0.04500952389421118	0.24234726013156643	1.24473968620364	4.0	0.045454545454545456	0.07954545454545454	2.0	0.022727272727272728	0.03409090909090909	-0.05894181592974225	0.8089362007968532	0.5037463959437058	0.04812058876757589	0.7537914492992774	0.004752235782290106	0.8683727616828472	0.0014928782145061722	1.0	1350	0.9	0.0
Mocs2	4200.0	140.0	0.045975658036943506	0.4171527696760723	2.81416177300537	0.12208036273629358	0.3475735908456644	1.7853354281879898	17.0	0.12142857142857143	0.09285714285714286	5.0	0.03571428571428571	0.02142857142857143	-0.16743470268277286	0.3995450448158596	0.6084080117014795	0.004028547699902422	1.6620919243048609	5.420573171436473e-10	0.45959051750071256	0.025624819058985945	1.0	1250	2.6	1.0	1250	1.6
Mre11a	3200.0	48.0	0.04021685851265698	-0.016153248642510533	0.844907247901937	0.13868314397548304	0.3661153606820928	0.818509175236176	4.0	0.08333333333333333	0.14583333333333334	1.0	0.020833333333333332	0.020833333333333332	-2.576901681559095	1.0921014062175419e-07	2.638331910319202	7.42676981599896e-08	-0.21952678057329292	0.4906521240221732	-0.19759865194567508	0.534380868537476	0.0			0.0
Mrpl33	1750.0	29.0	-0.07447177635646957	-0.9254330894365095	0.5934832579900071	0.10326368382870642	0.4678702311184835	0.528867276291072	2.0	0.06896551724137931	0.13793103448275862	2.0	0.06896551724137931	0.0	-3.6730981710594657	3.150158342233311e-08	0.058371477546642944	0.8801456626622604	0.19575620153970877	0.6146815076359389	1.5341678842322757	0.0011520968854520652	0.0			0.0
Myzap	650.0	12.0	0.16284030486647824	0.655680710330746	1.06674665455742	0.11056245942951952	0.4668669797967829	0.4668669797967829	3.0	0.25	0.08333333333333333	0.0	0.0	0.0	0.6122912985147017	0.25653994401665103	0.7265957928404919	0.18151377808619107	0.21522045674492019	0.6848724279686144	0.8860684878374674	0.10754732566900893	0.0			0.0
Naalad2	1400.0	18.0	0.10451891064081958			-0.018380107315576318	-0.08049365938652597	0.546983985717556	0.0	0.0	0.05555555555555555	0.0	0.0	0.05555555555555555	-0.45155037671536885	0.33703500619674254	-0.35606976756152	0.44600750247964605	-0.19817552007259806	0.6690407046970472	-0.6927282057371908	0.14979378634596838	0.0			0.0
Ndnf	7700.0	135.0	-0.07476098492404905	0.40377822499276594	1.37557433138341	-0.01852142277725359	0.08561017304000552	1.08864612466376	10.0	0.07407407407407407	0.08148148148148149	3.0	0.022222222222222223	0.02962962962962963	-0.404120584862083	0.051493465651907135	2.4267066505167354	2.326269238493966e-14	-0.4492565547860812	0.031582500256229405	0.16607847083163	0.41113458481427223	1.0	5300	0.66	0.0
Ndufa12	750.0	18.0	0.12763514170524837	0.45467792971636745	0.6375005083823599	0.19050849966399966	0.36619212593248696	0.544288842459118	2.0	0.1111111111111111	0.16666666666666666	0.0	0.0	0.0	-0.20171123607298258	0.6635363967051566	1.1137433627848854	0.02802117282448661	-1.327098534854712	0.011107998615832875	1.8169253484256285	0.0012367365746082965	0.0			0.0
Ndufb8	1550.0	28.0	0.10618226667579733	0.4948929275682045	0.632116840198927	0.084034018926621	0.6487684623948107	1.29628020011996	2.0	0.07142857142857142	0.10714285714285714	0.0	0.0	0.0	-0.48239346308925257	0.23172377579264336	0.3034937165863508	0.44431520548587267	-1.1209619296582902	0.011475997261537875	1.0120668838098874	0.020073140136099253	0.0			0.0
Necab1	3500.0	42.0	-0.0061340066040277376	0.926996270775598	0.926996270775598	-0.023347122713543295	-0.347139453515283	-0.347139453515283	1.0	0.023809523809523808	0.0	0.0	0.0	0.023809523809523808	0.09296534684261228	0.7809593532901856	1.568779188532514	0.0001946044729168388	1.6472234113727804	0.00011681357995965113	-0.48285256915546987	0.16212917307250163	1.0	2550	0.82	0.0
Nhsl2	9050.0	169.0	0.025423299191760527	0.26045467771316666	0.8705788171187709	0.11734585905018108	0.4519471548675652	1.85542759826968	14.0	0.08284023668639054	0.10650887573964497	3.0	0.01775147928994083	0.011834319526627219	-0.8404894961815619	3.828690538727695e-05	3.300568350024345	9.545305034207027e-23	0.23794125484798687	0.19433282819735087	3.8507420340433867	5.88411039421901e-26	1.0	8050	0.68	1.0	8050	0.67
Nid1	2100.0	41.0	0.00164936909452401	-0.654078612960937	0.508122518038039	0.07570203630788974	0.2895836980272356	0.5780846910101479	2.0	0.04878048780487805	0.17073170731707318	1.0	0.024390243902439025	0.024390243902439025	-3.153673604453219	1.8030947462834576e-08	-0.2160298923859064	0.5246727112740444	-0.5879581330413828	0.09658978109691428	0.8690085225953177	0.019106265874663256	0.0			0.0
Nnat	750.0	21.0	0.2909456094702994	0.5779437006824942	0.844675447072848	0.12918932642696962	0.27683273587658563	0.466550655215575	6.0	0.2857142857142857	0.42857142857142855	0.0	0.0	0.047619047619047616	-0.27943000437834253	0.5259075525615282	1.324685176352606	0.008178127328198127	-1.1247275235679148	0.02053652240317058	-0.5454425647245935	0.22548074998977752	0.0			0.0
Nrgn	750.0	42.0	0.2220418461757059	0.45991845867048636	0.71305710608024	0.2063268503560261	0.46517893552197787	0.659178837426972	14.0	0.3333333333333333	0.40476190476190477	0.0	0.0	0.0	-0.36362636383944946	0.2856551035395086	1.0635958452346541	0.005270752581675738	-1.2359615515720328	0.0017201659023096435	0.6410792213939888	0.06968812917812982	0.0			0.0
Nsmf	1250.0	43.0	0.13038314881815152	0.6931285400249501	1.34171485453805	0.12563922925676693	0.3672416857508008	0.693077913900048	7.0	0.16279069767441862	0.2558139534883721	0.0	0.0	0.0	0.5696293443564868	0.10007405905098295	0.9192634947830557	0.012410112836190326	-1.2608726248025075	0.0013315709466866499	0.36609039780723096	0.2779888926927895	0.0			0.0
Oaf	1250.0	18.0	0.07782297335547371	0.5148793293365159	0.5148793293365159	0.010984325547695413	0.38250661514528106	0.455505940267729	1.0	0.05555555555555555	0.2222222222222222	0.0	0.0	0.0	0.0026112970618642414	0.9954897603520979	0.4747234412271786	0.3137059371906259	-1.8032800065272634	0.0013152186933089445	0.22295467831280136	0.6308998114989072	0.0			0.0
Ociad2	1500.0	57.0	0.014378892359506054	0.42300848918011735	0.6866787909697579	0.006091251167973757	0.07354461074357843	0.7566714325105259	7.0	0.12280701754385964	0.10526315789473684	1.0	0.017543859649122806	0.03508771929824561	-0.8806744281116885	0.007148286871509723	0.674823738334168	0.03214358252890745	-1.4241443415809043	0.00010111929014755586	0.7159364801935475	0.02404381961219402	0.0			0.0
Ogt	1900.0	37.0	-0.00037568392324360524	0.10065959911539535	0.8498409427299741	-0.2757632885007963	-1.0714938840249033	0.5846209393413759	5.0	0.13513513513513514	0.10810810810810811	2.0	0.05405405405405406	0.08108108108108109	-0.7113570556245438	0.05789172702605292	0.3861422051814214	0.282054629920231	-4.204291289584315	3.1118423096275027e-10	-1.4834571515489074	0.0006007331010446116	0.0			0.0
Oprd1	2700.0	45.0	0.1468019999524581	0.44777325493253417	0.5930371413047061	0.1743947630284745	0.4334033664212379	0.843607960350745	6.0	0.13333333333333333	0.17777777777777778	0.0	0.0	0.0	0.13036696601753267	0.6887253333274053	0.43489010493604563	0.1928798604101799	0.6503560525963461	0.059099321112009315	2.053273309003395	5.39223485304547e-06	0.0			0.0
Otc	1800.0	41.0	0.20069875405334647	0.3589365418629885	1.29453248750797	-0.05065844182925884	-0.1945141324262984	0.582627968188559	5.0	0.12195121951219512	0.04878048780487805	2.0	0.04878048780487805	0.07317073170731707	-0.5101727921749113	0.14489893420749128	-1.0128228016548635	0.0078316536972911	-0.4649185180858526	0.18143480163804482	-0.7987186969236696	0.02917974267573133	0.0			0.0
Oxct1	1500.0	29.0	0.10715205714966379	-1.00645938355198	-1.00645938355198	-0.04749725052308412	-0.06460539130436846	0.29706493088948605	0.0	0.0	0.034482758620689655	1.0	0.034482758620689655	0.034482758620689655	-0.9510902502954732	0.0255092053641473	-1.7828957558348062	0.0003031375910836035	0.29320180995297823	0.4535713653197371	0.5134488011503935	0.1987806594142718	0.0			0.0
P4ha2	900.0	25.0	0.14663946805780748	0.6152015462858045	0.6748763878319661	0.10732971907320436	0.16839977166357434	0.4005878904559061	2.0	0.08	0.08	0.0	0.0	0.04	-0.07377767726542653	0.8571400290443769	2.01227081152744	0.0001706865451950415	-0.2877282453102171	0.4865797433903962	0.5485674579218479	0.19514912764878967	0.0			0.0
Pacsin1	2850.0	53.0	0.31055236004335374	0.669284818557876	2.22755474028923	0.21386985679818574	0.538540675630408	1.58688334837136	15.0	0.2830188679245283	0.2830188679245283	1.0	0.018867924528301886	0.018867924528301886	-0.003948393303285972	0.9896096599801658	3.028730203564779	2.1386242515496463e-09	-0.5081283189540498	0.10752146269881233	5.51039737414957	3.375481866744759e-15	1.0	2450	1.6	1.0	2400	1.3
Papss2	1500.0	29.0	0.04966073361642018	-1.21013894055352	-1.21013894055352	-0.11273172131516009	-0.6066947220462137	0.635916916935624	0.0	0.0	0.1724137931034483	1.0	0.034482758620689655	0.10344827586206896	0.4909673532523054	0.2179703253690165	-0.2857435964430954	0.4648995065485092	-4.434257489947152	1.342139687755632e-09	-0.667322877995694	0.10154752145519262	0.0			0.0
Pate2	1750.0	35.0	-0.036436117201915724	0.41064707348555324	0.8700012440066509	0.12077241428374404	0.46139678338934337	1.31237322083023	3.0	0.08571428571428572	0.14285714285714285	1.0	0.02857142857142857	0.05714285714285714	-0.39863375616153435	0.27780285436174257	1.4964041065335714	0.000699974020338267	0.2725407443680441	0.45296471856155973	2.5912250960000156	1.3991988785889084e-06	0.0			0.0
Pcdh15	4300.0	264.0	0.07242652628119658	0.45507378312617786	4.61645064542503	0.05380381599445929	0.04935963965946187	2.7524436526820897	33.0	0.125	0.13257575757575757	6.0	0.022727272727272728	0.045454545454545456	0.22001781911977042	0.13830801415441543	2.1405941656211342	9.768976075728657e-22	-3.1182047875879944	2.351795494590857e-31	2.9015278944516774	2.4152596346697512e-29	0.0			0.0
Pde1c	6250.0	183.0	0.02350361811520277	0.13018550726453285	1.02413281625135	0.06405643746264035	0.31891507517114476	1.28246949348733	10.0	0.0546448087431694	0.10382513661202186	3.0	0.01639344262295082	0.01092896174863388	-1.1445703406903924	6.074900467195694e-08	0.6085817945580001	0.0011553571998139472	-1.6977053786417917	1.495032396651001e-12	0.26864409393638133	0.12962930118761512	1.0	2700	0.69	0.0
Pde2a	3700.0	94.0	0.17991417205894084	0.46651633835306433	1.08166749714877	0.1652023414413417	0.37833622945760026	0.668614653063343	11.0	0.11702127659574468	0.1702127659574468	0.0	0.0	0.010638297872340425	0.292298771838845	0.22423233436753554	1.1471619308454908	4.9500229589715136e-05	0.014750096443472915	0.9502867570710232	1.5202683598376494	7.399188160892125e-07	1.0	2650	0.6	0.0
Pdp1	2250.0	44.0	-0.12163915251545174	-0.6891061024588371	0.88575790482833	0.0859997926528236	0.23260829659063967	0.95036882927431	2.0	0.045454545454545456	0.045454545454545456	3.0	0.06818181818181818	0.022727272727272728	-0.13493497984548436	0.6812654388202343	0.4689653583810289	0.16588381344270364	1.6652234651971238	8.026897291625346e-05	4.003846182891755	9.887764935726823e-11	1.0	400	0.66	0.0
Pdpk1	5250.0	106.0	0.008949609888020363	0.5353099167892789	0.666951050581779	0.05637489174201754	0.12591988444408445	1.22815471609728	7.0	0.0660377358490566	0.12264150943396226	0.0	0.0	0.018867924528301886	-0.6511249005944053	0.006986937776621663	1.873102237434894	2.794822775816751e-09	-4.699004339001889	2.963752358806378e-21	0.37103843434004474	0.10706713647827823	0.0			0.0
Pgap1	7600.0	151.0	-0.027158467750164984	-0.1665531800889125	0.728835631158571	-0.030661834296266056	-0.28285588092231123	0.7830341289778091	11.0	0.0728476821192053	0.06622516556291391	8.0	0.052980132450331126	0.06622516556291391	-0.16766002374660943	0.38245799222785837	0.2790809876068451	0.1501734158734132	-1.7370102481103185	4.28876771369558e-11	1.193994846561566	2.9665786632321824e-07	0.0			0.0
Plaur	700.0	25.0	0.4564643625171886	2.0041873378766404	3.26634066180964	0.2938542154831156	0.8902219875212133	2.08602142662198	5.0	0.2	0.24	0.0	0.0	0.0	1.9204530424982564	0.00026919010136401293	1.7353064703616807	0.0006799018344737363	2.0334453448751697	0.00015372976538710842	0.9556333533282481	0.032857035301955065	1.0	100	1.1	1.0	100	0.65
Plin3	2150.0	33.0	0.12684281914829845	-0.01278853900005772	0.533561666177645	0.08827394928637791	0.5844086403100327	0.807636026732546	3.0	0.09090909090909091	0.12121212121212122	1.0	0.030303030303030304	0.0	-0.8869330918330441	0.027617918659738793	0.7064859516745893	0.07082674682948323	-0.7928500576648236	0.045495096191395266	0.5863535326111826	0.12708642671646533	0.0			0.0
Plod1	850.0	17.0	0.2674921251335504	0.482273067626145	0.6317406099027779	0.15786687570745686	0.3912666909973261	0.492636937398905	6.0	0.35294117647058826	0.35294117647058826	0.0	0.0	0.0	-0.10322280947722333	0.826799093538972	0.5881846144364777	0.22506316343929111	-0.8001394484161419	0.10630089510649612	0.05406732543720095	0.9086930384343	0.0			0.0
Ppp1r9b	1450.0	28.0	0.2269358145658728	0.508821487080719	0.811460146906353	0.15322427171411476	0.44641038844295705	0.7655204607206351	5.0	0.17857142857142858	0.25	0.0	0.0	0.0	0.5213958122288679	0.1981096648740267	1.6183160352152834	0.0008326775766358087	-0.16457433128516133	0.6758404923905605	2.0499374863403155	8.69876996813971e-05	1.0	850	0.65	0.0
Prlr	7650.0	196.0	-0.08418559013460093	-0.2585089486367083	1.27061747114245	-0.011620428665986931	0.17341588344297065	0.60700501323974	14.0	0.07142857142857142	0.07653061224489796	8.0	0.04081632653061224	0.02040816326530612	-2.463947743536215	1.4954258038069647e-19	1.0794682186513347	8.726290577645461e-08	-1.6572196320402965	6.680974035422388e-13	0.9253621292639723	1.9711557277587593e-06	0.0			0.0
Prrg1	2550.0	35.0	-0.3313296842047284	-3.451202820445152	-0.8722827638438441	-0.2187126586871992	-1.6090488529036697	1.13127048566898	0.0	0.0	0.05714285714285714	2.0	0.05714285714285714	0.08571428571428572	-4.029723195910259	1.2318635118456242e-09	-2.8474521171450338	3.633286627855507e-07	-4.58368042798149	1.1216099544436887e-10	-3.9519497931871763	1.7465174568476467e-09	0.0			1.0	2150	0.66
Prrx1	4800.0	125.0	0.1390802351012	1.1701199412668415	4.619027703088362	0.05476334565367943	0.35759387344288884	3.7616328149157297	11.0	0.088	0.072	1.0	0.008	0.056	3.2751013443134207	7.38918005008461e-18	2.5001973553844112	6.012404910399662e-14	2.118950471623006	7.455041790623224e-12	2.35044944714688	3.8679692559028517e-13	2.0	300 950	1 1.4	1.0	900	1.3
Ptger3	1850.0	40.0	0.09058350546217778	0.38262054198002066	0.993848239042084	0.06776914573153871	0.595293816006057	0.595293816006057	2.0	0.05	0.025	1.0	0.025	0.0	-1.1070267465239236	0.004665469457645256	0.3883163391760886	0.2647221259212591	0.5220880034562423	0.14018468626048194	0.8693435250847182	0.02019284804126945	0.0			0.0
Ptgs2	2150.0	36.0	0.09711714732556807	1.1128888703081674	3.12791280280437	0.27544853548450776	1.0153003768166469	3.6623354391556	5.0	0.1388888888888889	0.16666666666666666	2.0	0.05555555555555555	0.027777777777777776	1.3366889841505993	0.0016284062816996955	2.282392672958633	6.286110585109376e-06	2.0376279278301053	2.5392793354221487e-05	0.3065838592698147	0.39459076795364734	1.0	1300	2.8	1.0	1300	1.6
Ptk6	1700.0	27.0	0.02812215659418546	-0.21709255599110017	0.723434621676451	-0.005502503809958321	0.38445257406935024	0.43771929177478297	3.0	0.1111111111111111	0.14814814814814814	2.0	0.07407407407407407	0.0	-1.944231226034853	0.0001755002599839007	0.00490622255246535	0.9901584289232085	-0.1438619811901591	0.7182794562407748	1.0001895208375553	0.02293677693769883	0.0			0.0
Ptpn14	6550.0	109.0	0.17492669252783236	0.4672842729235144	1.04768794202475	0.09646048318584632	0.403189064341439	0.6876114459531211	9.0	0.08256880733944955	0.13761467889908258	1.0	0.009174311926605505	0.0	0.3016054698812501	0.18090808820401505	1.043909109553824	5.7216360879484854e-05	-2.774363004793232	6.646344136877145e-14	2.1157221477811894	1.0256813741081393e-10	0.0			0.0
Ptprb	5550.0	84.0	0.05680213611505256	0.5037822189248278	1.18858069805658	0.0387182769606528	0.2884759161587413	0.919975490612022	7.0	0.08333333333333333	0.15476190476190477	1.0	0.011904761904761904	0.023809523809523808	-0.6593361859092202	0.013646401309862518	1.017922277687228	0.000407048367831439	-1.0189474877327847	0.0004028015197025277	0.9629470815094391	0.0007126584439728485	1.0	4300	0.67	0.0
Rab11fip2	3950.0	75.0	0.13545461362288924	0.45445177788422897	1.4146932528263605	0.12385485128340223	0.8035155642508883	2.15337786337778	7.0	0.09333333333333334	0.13333333333333333	2.0	0.02666666666666667	0.0	0.20312460952519165	0.44049464668569704	0.7531118497280884	0.008352792877755253	1.9650220146006951	9.911643297866656e-08	4.273649165136119	1.623430419838039e-15	3.0	850 3250 3350	0.9 0.66 0.69	1.0	800	1.2
Rasgrp4	2400.0	50.0	0.21656083543664	0.7049898204102348	1.24463147626377	0.2203495920757238	0.6574012103759403	1.40953570693504	11.0	0.22	0.26	0.0	0.0	0.0	0.6962410525676521	0.03662693431409609	2.296659979378075	4.6033700642355575e-07	1.4406407706490951	0.00018841203176470228	2.00425267481829	3.381938494102012e-06	1.0	550	1.1	1.0	550	1.2
Rasl10b	2350.0	87.0	0.17465642721989405	0.3005514659716536	0.7793889930422909	0.21183343808553373	0.43716857900208034	0.965539396047771	19.0	0.21839080459770116	0.2988505747126437	3.0	0.034482758620689655	0.0	-1.2258836900674324	3.6835304867351926e-05	-0.221230064035758	0.3707256660224151	0.5617663208362418	0.0298841555334108	1.0152835063328682	0.00034328610017525437	0.0			0.0
Rbm47	2550.0	48.0	-0.11241813900299803	-0.7223458367017844	1.70234994226329	0.050093962874323904	-0.3086649026046994	3.81289571230206	6.0	0.125	0.16666666666666666	3.0	0.0625	0.08333333333333333	-2.786038604892719	2.976888274302406e-08	-3.20563598967278	2.4440070289693403e-09	-1.9530334125149291	6.5562571247475906e-06	-1.9025647205229526	9.256567489982592e-06	1.0	1850	1.2	1.0	1850	1.1
Rmi2	3200.0	49.0	0.21393803803123596	0.4416626947809324	1.1004063382200902	0.1504266888780258	0.46669329334481363	1.48894637326906	11.0	0.22448979591836735	0.10204081632653061	1.0	0.02040816326530612	0.02040816326530612	0.14895915774491175	0.6357138803277503	1.5703096614669696	8.292271415667233e-05	1.1148045537484486	0.002177492458384997	4.348618683716667	3.787937419083362e-12	1.0	800	1.1	1.0	800	1.5
Rnf165	6100.0	121.0	0.16567286294512557	0.4214203765179567	0.9482890560219208	0.13188429535533935	0.30905385160250576	0.8121251164984781	23.0	0.19008264462809918	0.2892561983471074	3.0	0.024793388429752067	0.01652892561983471	-0.5711197106942071	0.010866069951514151	2.658533843577824	1.984193049736219e-14	-2.9982555466920786	4.0995248446046074e-16	0.3912951426187771	0.07217515004595863	2.0	1350 4650	0.62 0.72	0.0
Rorb	7200.0	112.0	0.08668325707129258	0.5693549606389404	4.21261517954909	0.03521703399989692	0.055857574105213456	1.37831447454256	10.0	0.08928571428571429	0.10714285714285714	3.0	0.026785714285714284	0.03571428571428571	2.5847545970337595	2.821322271443297e-13	2.756027898871234	4.281514810325539e-14	-3.407666939162873	4.9644867187919406e-17	1.1743682928028276	8.728092841437482e-06	1.0	1550	2	1.0	1500	1
Rpl15	1100.0	21.0	0.14718339701859057	0.5787514818078411	0.5787514818078411	0.05518015794322215	0.03832824091801948	0.415300322627103	1.0	0.047619047619047616	0.047619047619047616	0.0	0.0	0.047619047619047616	-0.5225918659376539	0.24444877389109243	0.316322290312331	0.47373396705518345	0.8594694715381577	0.06585936036896291	-0.02507017460157134	0.9542570844779692	0.0			0.0
Rpl21	1000.0	37.0	0.08366090850526686	0.5992634905327664	0.710993581148989	0.09577320477907592	0.45306453037745803	0.553377906139795	3.0	0.08108108108108109	0.08108108108108109	0.0	0.0	0.0	0.28243236874193955	0.4269794201635395	0.8398089547039495	0.028416730160218166	-0.5000860235981184	0.16920441691456323	0.6771370678343207	0.06951382977533313	0.0			0.0
Rpl31	500.0	18.0	-0.13634768210309745			0.028395106434363954	-0.3143421426208165	0.46098641063589	0.0	0.0	0.1111111111111111	0.0	0.0	0.1111111111111111	-0.45600466486113034	0.3324565480379791	0.3358571961889822	0.4717038394055586	-1.2026740773238547	0.019132100772841273	-0.08936195260333248	0.8467210924761128	0.0			0.0
Rpl37	400.0	12.0	0.1340129288442014	0.495232181750164	0.495232181750164	0.015495820086922525	0.399713462028598	0.399713462028598	1.0	0.08333333333333333	0.08333333333333333	0.0	0.0	0.0	0.35549263734547315	0.5045157503152783	1.5238937376621557	0.009361357123104083	-0.7788759861845052	0.1536574990423832	1.7020097977732649	0.004443215515638367	0.0			0.0
Rps19	500.0	13.0	0.14787372923391043	0.543426573976831	0.543426573976831	0.174982846253487			1.0	0.07692307692307693	0.0	0.0	0.0	0.0	0.13910812453650997	0.7876171610548002	1.0510506925268144	0.05517569112036561	-0.05903557436704794	0.9088839233061661	1.0627106393617387	0.052813349506034654	0.0			0.0
Rps20	3050.0	47.0	0.05398984487704431	0.6704250226687362	0.922539849873248	0.07009906359746435	-0.11625993536828916	0.546656491684983	5.0	0.10638297872340426	0.0851063829787234	0.0	0.0	0.0425531914893617	0.18353177762710246	0.5669140528958933	1.2023098193061599	0.001385070499328597	-2.4731741241602316	2.5613698278627546e-07	-0.19002106330013727	0.5534367136790996	0.0			0.0
Rps24	1050.0	18.0	0.05867396016586737	-0.047726250777405	0.40846484753305	0.07043583175720543	0.42149895373870744	0.461229354995492	1.0	0.05555555555555555	0.1111111111111111	1.0	0.05555555555555555	0.0	0.3139882642275628	0.5005083593551802	0.7879723368921999	0.10503378115119125	-0.17434597722934256	0.70664386430848	1.5109474190779675	0.004903640106385738	0.0			0.0
Rpsa	750.0	47.0	0.15616402024497428	0.5531390117029167	0.8598182421058	0.18522743962734187	0.5001519189250085	0.699306248965776	7.0	0.14893617021276595	0.10638297872340426	0.0	0.0	0.0	0.4269030932705191	0.19289395653715669	3.7097493464201228	1.91520283283075e-10	0.3790796438694099	0.24492076322094503	0.6989042430715003	0.04070749561466399	0.0			0.0
Serbp1	13700.0	283.0	-0.040415414969780274	-0.1875900381508008	1.6358759860301102	0.014339121734525038	-0.005881475302819713	1.53492917098405	22.0	0.07773851590106007	0.0706713780918728	14.0	0.04946996466431095	0.0353356890459364	-1.3839313656312375	4.091084087488431e-14	-0.020853180232302506	0.8833089837036547	-2.3364040001670556	3.09493058972874e-25	0.691607039832417	8.73310897771244e-06	3.0	450 8850 9550	0.6 0.6 0.64	2.0	7300 11000	0.69 0.64
Serpina3k	650.0	12.0	0.10889043529642967	0.5707914939033271	0.5707914939033271	-0.012338142436285573	-0.706516000278658	-0.706516000278658	1.0	0.08333333333333333	0.0	0.0	0.0	0.08333333333333333	-0.33615757633472704	0.5276752113072354	1.334847111240077	0.02017587276285449	-1.4238565332693205	0.014103344301751647	-1.858886190453974	0.0022768641076736434	0.0			0.0
Serpine2	600.0	11.0	0.23830725813633133	0.5344969069313801	0.6821955426588491	0.045294438297557894	0.37522080161343635	0.42327301381069293	2.0	0.18181818181818182	0.2727272727272727	0.0	0.0	0.0	1.6309146190872188	0.006664569355246675	0.6556632178120808	0.23661089072521768	-0.14625292442199156	0.7879788972294236	0.4405953339313782	0.42156610685835083	0.0			0.0
Sh3tc2	1350.0	49.0	0.17983419954631694	0.5243102101920458	0.6907160496105811	0.08408397788401405	0.1129183754518407	0.492930037177132	9.0	0.1836734693877551	0.20408163265306123	0.0	0.0	0.04081632653061224	-1.316766851436126	0.0005116569065480245	0.6151624531807318	0.06332609937133021	-3.3108582470933516	1.0361496711601675e-09	-0.1271933088079612	0.6855635332525364	0.0			0.0
Shank1	3150.0	62.0	0.2488856091405903	0.7056787525834128	1.6247411000230405	0.2611437032720005	0.5462751457516037	1.43411279143386	18.0	0.2903225806451613	0.4032258064516129	0.0	0.0	0.0	0.129262542517334	0.6496257162846557	2.9189366481653556	5.595698140026816e-10	0.08683596587890766	0.759850114691631	2.2876560873367318	5.708587164523994e-08	2.0	500 1250	1.3 0.68	3.0	500 1750 1950	1.3 0.62 0.66
Shank3	2950.0	98.0	0.2058162605841928	0.46787751101613334	0.657590912539234	0.16145677485097631	0.3744228723608471	0.631745491491565	23.0	0.23469387755102042	0.30612244897959184	0.0	0.0	0.0	0.5307164819357834	0.02984596248058147	0.6157181825784019	0.013075694038104674	-0.1931566834258958	0.40900191971907396	1.2456497448466175	1.1540363084983614e-05	0.0			0.0
Slamf7	2450.0	62.0	-0.031945842568904294	0.3814727616161315	1.24172210051898	0.05826484022811494	0.23360401967681185	0.496561879350903	6.0	0.0967741935483871	0.08064516129032258	1.0	0.016129032258064516	0.016129032258064516	-1.1591669216839882	0.000549286392189824	0.5360631035498009	0.07134074747504647	1.0124202336823949	0.0018553665575145799	1.2340993174385049	0.000293520859488398	0.0			0.0
Slc13a5	1400.0	27.0	0.06681962598110239	0.16621693012932198	0.473647726843735	0.23041687999818855	0.43831575899541225	0.60947226656764	2.0	0.07407407407407407	0.18518518518518517	1.0	0.037037037037037035	0.0	-0.49342427086849583	0.227986904752974	0.6090247546196286	0.1421625689609046	-0.5938290510637817	0.1515994960280992	0.7879061177308877	0.06395408063386761	0.0			0.0
Slc17a7	1000.0	19.0	0.12146274109306326	0.448830057012873	0.527315295129106	0.15253845184545778	0.18482095792471148	0.5049392714698929	3.0	0.15789473684210525	0.15789473684210525	0.0	0.0	0.05263157894736842	-0.5120459828769813	0.26995151291651687	1.0813709206692697	0.029536715545292008	-1.48600892633839	0.004868760277392204	1.1250836252355445	0.02444080421679834	0.0			0.0
Slc17a9	750.0	14.0	0.15430907931827997	0.3684093620007567	0.425232090490928	0.15963778427149267	0.34787799206969544	0.60562893589749	3.0	0.21428571428571427	0.35714285714285715	0.0	0.0	0.0	-0.20145383477470105	0.6898615384068754	0.2335825144897613	0.6439098428466186	0.2910043218836169	0.5655029347621632	0.748169688497442	0.15172339004690802	0.0			0.0
Slc22a15	4550.0	95.0	0.013190149175778485	0.45067407429030837	0.6220023026998189	0.0779999744608883	0.3189295115081905	0.60738091960925	7.0	0.07368421052631578	0.11578947368421053	0.0	0.0	0.010526315789473684	-0.36915342552948105	0.1265562656775242	1.5182118619532603	6.776767635080025e-07	0.6877165629627464	0.006993412138697526	1.3162354207538542	6.689571877708979e-06	0.0			0.0
Slc23a1	1600.0	37.0	0.1439188448930044	0.47877428538362055	0.551373664130422	0.1534025278582763	0.410525882140955	0.571673448007461	4.0	0.10810810810810811	0.16216216216216217	0.0	0.0	0.0	-0.9025129563293729	0.019841913120788656	1.3431000230485348	0.001414888559889063	-0.36821614180423556	0.30410852846290803	1.7850547727835073	9.66740348226599e-05	0.0			0.0
Slc28a3	2300.0	72.0	0.18762981303947182	0.9801967591282584	4.96695103442492	0.1997338187084745	0.7552132267286897	3.7658698001751296	10.0	0.1388888888888889	0.125	2.0	0.027777777777777776	0.027777777777777776	3.161477561292835	9.294954941277625e-12	2.7862397399229	1.6504086099811726e-10	2.5649610466089015	9.684364534399556e-10	2.6701606976850414	4.1467568247512705e-10	1.0	250	0.99	1.0	250	0.93
Slc7a11	7250.0	132.0	-0.03416071239420104	-0.2198477712898487	0.928551366612406	-0.03130404466089871	-0.3326539415827835	0.585537443857296	8.0	0.06060606060606061	0.05303030303030303	5.0	0.03787878787878788	0.05303030303030303	-1.5100266355584808	1.301657958490045e-08	0.08377084320996898	0.6802598694337725	-2.3204909075569087	1.6290175488089575e-13	-0.351461567815193	0.09121368799121499	0.0			0.0
Slco1a1	1800.0	18.0	0.01869712636465719	0.4680301271513121	0.532047543615628	0.1070485746662793	0.395358490784917	0.447780376170671	2.0	0.1111111111111111	0.1111111111111111	0.0	0.0	0.0	-0.4483934027763043	0.34030721201660774	0.6406289330782152	0.18050901815798293	1.1607257865127791	0.02292434814196377	1.3831036047427625	0.008671474804434578	0.0			0.0
Slco2b1	2150.0	42.0	0.05013847394919772	-0.08118666568435584	0.584263657969195	0.05199321101483857	0.36596820682463654	0.496474007903806	5.0	0.11904761904761904	0.14285714285714285	1.0	0.023809523809523808	0.0	-2.936096224887751	4.694750429387341e-08	1.4965738565454718	0.000311879671287219	-0.21753338340668238	0.5177597004760484	1.2200662031733198	0.001908487686735767	0.0			0.0
Slfn8	1600.0	28.0	-0.04422727934728653	-0.6208783771743279	0.876937805378734	-0.10849098608065041	-0.5193566331317339	1.04681242004874	1.0	0.03571428571428571	0.07142857142857142	1.0	0.03571428571428571	0.03571428571428571	-0.9039532288093026	0.03452976546979406	0.6141483178548784	0.13395989871047134	-2.7002512130231566	3.398628574894766e-06	-0.26188528738529254	0.5079968777489882	0.0			0.0
Snap91	1300.0	25.0	0.07901767316221117	0.258685596597913	0.94531421124143	0.030877637007165063	-0.21689682531394244	0.420523087016411	1.0	0.04	0.08	1.0	0.04	0.08	0.37372355504186083	0.36921863983387315	-0.5204249835696795	0.21762113342315992	1.2632638498457398	0.00731718424371222	0.3525804578272375	0.39611028451861363	0.0			0.0
Sox7	2000.0	36.0	0.07733695088625668	0.40735740987611896	1.56904592753447	0.07437285283784252	-0.9749940243789872	-0.9749940243789872	5.0	0.1388888888888889	0.0	1.0	0.027777777777777776	0.027777777777777776	-0.19164172325234352	0.5916475119275054	0.41025099175507745	0.2594031754999051	-1.6976195802044596	0.00018696764826403407	-1.7614301123305405	0.00012799038376517928	0.0			0.0
Sparc	1000.0	19.0	-0.03684543814616009	-0.3744720911279606	0.6377539586565689	-0.12157093232530404	-0.1590621576657068	0.639958796059761	1.0	0.05263157894736842	0.10526315789473684	1.0	0.05263157894736842	0.10526315789473684	-0.7600783711427821	0.11058000654971374	-0.15752078824561655	0.7287508827269602	-1.191337394074988	0.018284066151935927	-0.3538291529500583	0.4403008072400517	0.0			0.0
Srl	2150.0	42.0	0.03940704448028903	0.27833397459751197	1.21137608156917	0.06009870497055129	0.09753488957964015	0.4519928819795421	4.0	0.09523809523809523	0.11904761904761904	1.0	0.023809523809523808	0.047619047619047616	-1.0448728313418008	0.0059449937503477015	0.4622590707660828	0.17963548005346208	-0.7806002416584608	0.030933027596531826	0.362022942810715	0.28770410923720524	0.0			0.0
Sspn	3650.0	66.0	0.07149934810863001	0.4029695070518272	0.882058619112655	0.0018078227504306319	-0.1473431966479845	0.56030553532293	6.0	0.09090909090909091	0.07575757575757576	1.0	0.015151515151515152	0.07575757575757576	1.4258964487102685	3.8702398812882515e-05	0.633517942404337	0.0314303812721444	-0.7559981702250059	0.012076154559088939	-0.07760633026466932	0.778953713620794	1.0	550	0.59	0.0
St6gal1	2400.0	44.0	0.07904933781951398	0.24445982110927478	0.790751782716082	0.026424190095153854	0.42422338140992794	0.50953966958968	4.0	0.09090909090909091	0.11363636363636363	1.0	0.022727272727272728	0.0	-1.0569234413898871	0.004743729902288398	-0.516926641593195	0.12916661535073204	0.08145323965767223	0.8038281210880409	0.9058992342177903	0.012720396477788045	0.0			0.0
Syt15	2150.0	46.0	0.13604427272220865	0.6003050344372439	0.872580164874465	-0.022567380499477152	0.3268372401527811	0.758558805632677	6.0	0.13043478260869565	0.10869565217391304	0.0	0.0	0.021739130434782608	0.7522197885290977	0.030457457512557223	1.3330144681527274	0.0006121310886805443	-1.798342988470307	2.5111019498524415e-05	1.175904007514094	0.0018123067438389003	0.0			0.0
Tagln	650.0	12.0	0.19326661473185194	1.2688586084554598	1.2688586084554598	0.20977578181451265	1.81973978369954	1.81973978369954	1.0	0.08333333333333333	0.08333333333333333	0.0	0.0	0.0	1.0502021410084386	0.06010080249186107	-0.27680804201757336	0.602306496697842	2.6088854893578066	8.790347700117782e-05	2.535634814512742	0.00012080341872377554	0.0			0.0
Tbcel	3400.0	66.0	0.05406975752710516	0.2566296137611077	1.00968929463041	0.06880318683269784	0.2003688781441021	0.8238697361228399	11.0	0.16666666666666666	0.16666666666666666	4.0	0.06060606060606061	0.06060606060606061	-0.10369790650693	0.7078641585664884	0.9702042508649258	0.002035858352072722	-0.3852812726656159	0.17397588452274249	0.45130668749355457	0.11447027236034506	1.0	150	0.63	0.0
Tcte1	1250.0	24.0	0.10271948480033553	0.442332451414982	0.5004474950917751	0.17405453783780753	0.4319737947768475	0.4715351268979099	2.0	0.08333333333333333	0.16666666666666666	0.0	0.0	0.0	-0.7909344543579337	0.07419307735096375	0.865281244034936	0.05329431328681325	-0.2280822322421886	0.5856666376518519	2.1160007053283394	0.00012099740547009123	0.0			0.0
Tead4	1150.0	18.0	0.2187621185250786	0.5167697199219968	0.6750564752489548	0.15935096683930725	0.4489841217221022	0.5562550548400761	5.0	0.2777777777777778	0.2222222222222222	0.0	0.0	0.0	-0.6536596974784163	0.17237438588567533	0.6144137492642928	0.1978324582538401	-0.09269228800017779	0.8410921840192358	0.9714641455123858	0.0507667650713001	0.0			0.0
Tfap2b	4150.0	68.0	0.06233141263546025	0.6709666189501077	0.949142030060226	0.1205703115398455	0.19893605755396074	0.801148718937802	7.0	0.10294117647058823	0.20588235294117646	0.0	0.0	0.07352941176470588	-1.3633756352295012	5.481422231568299e-05	0.7246415065427402	0.014278308961626228	-0.9415101430104453	0.00230290346850893	0.3431207631620899	0.21775962472641086	0.0			0.0
Thbd	1650.0	26.0	0.2585406624499353	0.4114589465664424	1.08551310080799	0.11248255259047403	0.4284724106604335	1.2604822496218302	5.0	0.19230769230769232	0.15384615384615385	2.0	0.07692307692307693	0.038461538461538464	-0.4008931306466161	0.3295894969124952	0.47770281141945087	0.24887465686037402	0.745233109870497	0.08184184828523532	1.3045556907699367	0.005375748517504078	1.0	650	0.67	1.0	300	0.79
Timp2	2550.0	48.0	0.12057452373927435	0.1431662317692182	0.63352286080724	-0.0010173424622062618	0.05459658562953691	0.4159607334541981	9.0	0.1875	0.125	2.0	0.041666666666666664	0.041666666666666664	-1.4314398408766074	0.00024972685096567946	-0.29863113037774897	0.3515397297339333	-1.0059075535363138	0.005041014160949309	-0.4366659516556396	0.17972965922755246	0.0			0.0
Tinagl1	500.0	15.0	0.11709427754259964	0.42952789803242497	0.42952789803242497	0.1896307408047203	0.21374790939674085	0.5376805315621049	1.0	0.06666666666666667	0.3333333333333333	0.0	0.0	0.06666666666666667	-0.10063751979845531	0.8380407793420455	0.37486571837777705	0.45082130835441503	-1.9361253770408409	0.0011148926055166077	-0.4756148129316616	0.34168075509938756	0.0			0.0
Tirap	3250.0	55.0	0.08335739581476144	0.8423862630479025	1.27249123596839	0.01737147541698562	0.18629392538081913	0.5719585846990789	6.0	0.10909090909090909	0.14545454545454545	0.0	0.0	0.03636363636363636	0.11263697018506072	0.7065324448509884	1.2621624357513817	0.00043758582909430037	-1.346326778351965	0.00022807886348361216	0.40091485842692	0.1908062152034966	2.0	550 1500	0.92 0.69	0.0
Tmem242	400.0	11.0	0.21967890563553566	0.8405848206497961	1.30622117230931	0.1496198446547202	0.57153504071125	0.8371535728981491	2.0	0.18181818181818182	0.18181818181818182	0.0	0.0	0.0	2.046136554798106	0.001118660828567981	1.94700808619935	0.0017243661378208493	1.1662159681791684	0.04259002221777851	1.2810105353841332	0.027481992087223444	0.0			0.0
Tmem45a	1450.0	17.0	-0.09809580404080756	0.622454937422619	0.622454937422619	0.09012203545030817	0.483332039109934	0.483332039109934	1.0	0.058823529411764705	0.058823529411764705	0.0	0.0	0.0	-1.5156846956105534	0.005416219439086476	0.9646316634568433	0.05621981009818281	-0.2811844613164913	0.55346930986486	1.20425426768672	0.020910813073913955	0.0			0.0
Tnc	550.0	13.0	0.0690760625051632			-0.007267716341268871	-0.7126460414038391	-0.7126460414038391	0.0	0.0	0.0	0.0	0.0	0.07692307692307693	-0.7685985502135777	0.14994496627019058	-0.329863646746425	0.5252310687230123	-1.3756210414727001	0.01544210195006825	-1.6151013017589693	0.005716313637735616	0.0			0.0
Tnfrsf19	2500.0	48.0	0.10095489184537763	0.44963683850710634	0.6719971912710812	-0.038332331061472505	0.017773631501399805	0.59678016640563	6.0	0.125	0.14583333333333334	0.0	0.0	0.041666666666666664	0.1345139234345184	0.671269428866009	0.8076596240020317	0.01934930523036959	-1.9186106890581558	8.293472629483681e-06	0.6372863787932528	0.05728366052896088	0.0			0.0
Tor4a	1550.0	30.0	0.23667258206418496	0.577220224003481	0.8700528809855791	0.2204773043596607	0.4575703509453118	0.6031168784467321	8.0	0.26666666666666666	0.3333333333333333	0.0	0.0	0.0	-0.3994399957959551	0.3053894908937609	1.112989558952968	0.0101284655648001	-0.21222857456328853	0.5806302203397394	0.8453471687745974	0.040973591425402175	1.0	1000	0.73	0.0
Tpmt	1400.0	24.0	-0.007022545036620392	0.3878880964672896	0.3954384026271021	0.15978892509941495	0.5958366971135896	0.712676623876818	2.0	0.08333333333333333	0.20833333333333334	0.0	0.0	0.0	-0.5240382493841814	0.22134118673956604	0.6710540191747124	0.12373114324208813	-0.31091882266830206	0.4596545797757634	0.8021281170222877	0.07063113164561237	0.0			0.0
Trim56	6700.0	112.0	0.134899465967533	0.606396211756001	0.855455376850886	0.017345639016203233	-0.1957277307578063	1.28207216559225	19.0	0.16964285714285715	0.07142857142857142	0.0	0.0	0.044642857142857144	-0.4405157137585745	0.05225919480138388	0.7773244404786497	0.0013047478287987184	0.38756857505586273	0.0852170868836696	0.48980629321413177	0.032268378364546775	3.0	800 2200 4200	0.68 0.68 0.64	1.0	2250	1.3
Trp63	2950.0	135.0	0.12352903523819402	0.39542786650605893	3.2299340551225297	0.10073238298006788	0.5329080453454339	3.76217743421056	20.0	0.14814814814814814	0.0962962962962963	6.0	0.044444444444444446	0.022222222222222223	0.5788263459782577	0.006788460364050792	-0.3147125270959915	0.12473851111051777	3.5066232862722004	4.3338788334679016e-20	0.527887253526162	0.01269708644023111	0.0			0.0
Trpc6	1600.0	27.0	0.162623824038021	0.7084361496368033	1.26236290437708	0.11052133851894445	0.736635984695735	1.00854664637933	3.0	0.1111111111111111	0.07407407407407407	0.0	0.0	0.0	-0.7212229888072591	0.08686444029454005	0.5499216665365065	0.18187897023409583	0.22529828457420611	0.5735064031728988	0.7389350274175112	0.08015126182279748	0.0			0.0
Tulp1	350.0	14.0	0.03570678014736934	0.394905403939175	0.394905403939175	0.10572145734903855	0.38397579883819905	0.5242526253430221	1.0	0.07142857142857142	0.21428571428571427	0.0	0.0	0.0	-0.16916119159477766	0.7373577792207233	0.4859204526809796	0.34211772673385854	-0.7136968346848979	0.17019673004864144	0.7630106393918843	0.14430292722767496	0.0			0.0
Tusc3	700.0	13.0	0.21804416059765908			-0.06836126381875893	-0.6066803021725489	-0.6066803021725489	0.0	0.0	0.0	0.0	0.0	0.07692307692307693	0.721506736391601	0.17486983802401812	0.42636443418658365	0.4136247615381575	-0.4351492861434714	0.4042826592820604	-0.2827115509966139	0.5854387359341553	0.0			0.0
Unc5c	6250.0	133.0	-0.06805317790852862	0.19912061749515195	0.948498757247657	-0.01569990966555604	-0.02934950563335756	1.07340180271152	9.0	0.06766917293233082	0.06015037593984962	3.0	0.022556390977443608	0.045112781954887216	-1.0336051800534178	1.3361080315120119e-05	0.6349054348129447	0.0035276964174328173	-0.9609412878323834	3.859970403367343e-05	0.15715001347057558	0.43958554318753273	0.0			0.0
Uqcrq	1050.0	15.0	-0.010768682724177681			-0.008988768638170214	-0.05374990621075301	0.4050736190667679	0.0	0.0	0.06666666666666667	0.0	0.0	0.06666666666666667	-0.8572528738024466	0.09743155771173433	0.7843768933621504	0.12654255837574335	-0.4397814061527904	0.37817551454438025	-0.18700640482270392	0.7046069637414696	0.0			0.0
Vangl1	4500.0	79.0	0.0730669726338285	0.6592586006534182	2.50610676757312	0.1189568124101682	0.557482992774715	3.1955325665072696	9.0	0.11392405063291139	0.13924050632911392	1.0	0.012658227848101266	0.05063291139240506	1.7093534124009413	6.221411528016242e-07	1.58447944044521	2.0986485119783845e-06	2.554315880359784	2.6391995109486716e-10	3.3428826849834317	4.105558500871316e-13	0.0			0.0
Vapb	6000.0	116.0	0.11913208605595393	0.39553568447781956	2.02185317946879	0.13412963007148587	0.3938625690692723	1.4123493975418202	17.0	0.14655172413793102	0.1896551724137931	4.0	0.034482758620689655	0.02586206896551724	1.042450467721933	3.644613323006056e-05	1.1361263483505804	1.0572052043322813e-05	-0.6063482948368821	0.00838042123286189	2.387751179859963	1.2583999547913465e-12	1.0	850	1.5	1.0	850	1.2
Vav3	2000.0	39.0	0.03429313071934593	0.8738444141035154	1.5716856596268898	0.00377998354038278	-0.011726135907676224	0.464773716128341	4.0	0.10256410256410256	0.05128205128205128	1.0	0.02564102564102564	0.05128205128205128	0.22146947747830079	0.5228580713183879	1.1454893108634867	0.003978713594906548	-0.7807491984913986	0.035836673042369295	1.6363182198518844	0.00018364079840617112	1.0	400	0.6	0.0
Vcam1	1350.0	36.0	-0.10145381048745256			-0.10964959691959186	-0.5434519200507837	1.2215889677537	0.0	0.0	0.05555555555555555	0.0	0.0	0.05555555555555555	-0.7107610216082171	0.06068524875090246	0.4064420788091193	0.2636557968175315	-1.781169562036479	0.00011387180489580937	-0.35133800791847775	0.3312145899985298	0.0			0.0
Vma21	3650.0	72.0	-0.13664960157763995	-1.3529458423548448	0.82163820237307	-0.12161833020733193	-0.8709689512886966	1.15732457453999	2.0	0.027777777777777776	0.06944444444444445	4.0	0.05555555555555555	0.05555555555555555	-1.7696934098561348	8.894381658165e-07	-0.8558188160163969	0.0038935905581644415	-4.220386482512034	5.865267665675402e-15	-1.616107279454098	3.5883035949545885e-06	0.0			0.0
Wdr31	1050.0	20.0	-0.037728836656657216			0.05808489292094523	0.333915340981084	0.333915340981084	0.0	0.0	0.05	0.0	0.0	0.0	-1.9059858265765417	0.0006154593447019374	0.16312938496030613	0.7145701872831999	0.07962696307193444	0.8580311781170341	0.6000332570545972	0.1921949519450319	0.0			0.0
Zbtb20	23800.0	400.0	0.009145051882795612	0.16165349732030782	1.11801635863921	0.012774426608996447	0.028950971396367212	1.31777734803976	47.0	0.1175	0.1125	12.0	0.03	0.0525	-2.218701332547988	2.050752152812989e-32	0.7311551768620556	3.9751294987510097e-08	-3.495802580749568	4.0064135621891824e-50	0.1380262509907062	0.25340812139046287	1.0	20350	0.6	0.0
Zfhx3	4450.0	74.0	0.11218345486464855	0.2780109284437332	1.1527279176056202	0.03972349494413383	0.11080109282247595	2.03681338718218	11.0	0.14864864864864866	0.17567567567567569	3.0	0.04054054054054054	0.08108108108108109	-0.7513966883449048	0.008853289276240753	1.428016159610862	1.6470066052519533e-05	-3.278750922493613	2.3637452890014928e-12	-0.6447502817624451	0.021897178092542838	1.0	2200	0.64	0.0
Zscan20	2050.0	75.0	0.14743922069218288	0.6956797174744752	1.42562806227012	0.13149080146721356	0.44365985855733897	1.10845186347622	9.0	0.12	0.14666666666666667	0.0	0.0	0.013333333333333334	0.20929190606713505	0.42695830993224027	1.1378818581891446	0.00023737662869776607	0.09332069792905763	0.721439400123953	1.0206097244887118	0.0007214054896144649	0.0			0.0
