# Supplementary material for: A massively parallel reporter assay reveals focused and broadly encoded RNA localization signals in neurons
Source: Nucleic Acids Res. 2022 Sep 26;50(18):10643–64. doi: 10.1093/nar/gkac806 (PMC9561380; doi:10.1093/nar/gkac806)
Supplement: gkac806_Supplemental_Files [file gkac806_supplemental_files.zip › SupplementaryData_NAR_Final/SupplementaryTables/TableS7.csv]

	RBP	motif	Pearson r corr(logFC(neurite/soma) - CAD, cumulative motif score)	p-value Pearson corr(logFC(neurite/soma) - CAD, cumulative motif score)	q-value Pearson corr(logFC(neurite/soma) - CAD, cumulative motif score)	Pearson r corr(logFC(neurite/soma) - Neuro-2a, cumulative motif score)	p-value Pearson corr(logFC(neurite/soma) - Neuro-2a, cumulative motif score)	q-value Pearson corr(logFC(neurite/soma) - Neuro-2a, cumulative motif score)
PCBP2_CCCCCCA	PCBP2	CCCCCCA	0.13963112939502698	2.1447117641917235e-57	3.1169810972919714e-56	0.138866254639232	8.802226965902416e-57	8.722206720757849e-56
TBG972.9.4840_CUUUCU	TBG972.9.4840	CUUUCU	0.11099182061517371	8.7188959485337e-37	6.788283274215522e-36	0.11367230989768343	1.641072680574562e-38	1.0522171893095721e-37
PCBP1_CCUUCC	PCBP1	CCUUCC	0.10017233278233079	3.0317942501227127e-30	2.065409832896098e-29	0.09386383426999817	9.647597145662908e-27	4.292196281131661e-26
PCBP1_CCAAACC	PCBP1	CCAAACC	0.09877191080543411	1.9011116746865148e-29	1.2189480737695888e-28	0.08812837073916253	9.356144646931749e-24	3.999293202021806e-23
PPRC1_CCGCGCC	PPRC1	CCGCGCC	0.09820250248640963	3.980763826646732e-29	2.4794471834542503e-28	0.09617671963703188	5.330167012830745e-28	2.5260356712980487e-27
HNRNPH2_GGGAGGG	HNRNPH2	GGGAGGG	0.0924664131564936	5.363424822545557e-26	3.1600719224727875e-25	0.11080945701820803	1.1384834110705932e-36	6.707821178740252e-36
LARK_CGCGCG	LARK	CGCGCG	0.08345977829678473	1.8350518536202566e-21	8.51151710828119e-21	0.0767078689441418	2.2918079216951917e-18	6.573870091178312e-18
RBM8A_ACGCGCC	RBM8A	ACGCGCC	0.08167017018438694	1.2869971309717362e-20	5.611307491036769e-20	0.0774019995013038	1.1317553300146395e-18	3.3340900262593435e-18
RBM14_GCGCGCG	RBM14	GCGCGCG	0.08121640810860986	2.0949604336761014e-20	8.954928912576276e-20	0.07546748905727615	7.960902626281345e-18	2.1164350884504063e-17
PTBP1_ACUUUCU	PTBP1	ACUUUCU	0.0807999910616861	3.268369446956805e-20	1.3702010373780452e-19	0.0967400772297183	2.6046957780130567e-28	1.2618303991263252e-27
U2AF2_UUUUUCC	U2AF2	UUUUUCC	0.07863369196664921	3.186445744638124e-19	1.2404378077341268e-18	0.10014669765594528	3.136144381961239e-30	1.58995226806407e-29
U2AF50_UUUUUCC	U2AF50	UUUUUCC	0.07393933659258038	3.591354951814781e-17	1.304858965826037e-16	0.09523676053755434	1.744062461106078e-27	8.089481202577128e-27
VTS1_GCUGGCC	VTS1	GCUGGCC	0.0722709153348956	1.797060725694034e-16	6.318697390343539e-16	0.0759923856056845	4.711704402841139e-18	1.2680883454560102e-17
SAMD4A_GCGGGAA	SAMD4A	GCGGGAA	0.07082873117329286	7.020990191133369e-16	2.3190543358592037e-15	0.07652737850809055	2.7504876301708278e-18	7.787094849055071e-18
PCBP3_UUUCCC	PCBP3	UUUCCC	0.07044525157075289	1.0041469357109085e-15	3.2672243579847474e-15	0.06865573913469795	5.2003106189809094e-15	1.2189975429439121e-14
ZC3H10_CCAGCGA	ZC3H10	CCAGCGA	0.06777850075319694	1.1470388597910745e-14	3.6239778468761484e-14	0.05904409057876531	1.757846469425855e-11	3.421522592275325e-11
E_GW1.03.00.367.1_UUUUUUG	E_GW1.03.00.367.1	UUUUUUG	0.06641672776486032	3.839922119163834e-14	1.1790183408136843e-13	0.08781916596390116	1.338980333618834e-23	5.402673163889191e-23
HNRNPCL1_AUUUUUG	HNRNPCL1	AUUUUUG	0.0640645750620423	2.925520848583301e-13	8.391625591988941e-13	0.08783950875911459	1.3078226065688553e-23	5.37934581569831e-23
LIN28A_CGGAGGA	LIN28A	CGGAGGA	0.06399053320228368	3.1150151353447337e-13	8.819133759807168e-13	0.0716762736439204	3.162336799659284e-16	7.92401634857154e-16
RALY_UUUUUUC	RALY	UUUUUUC	0.06392552583906941	3.2912885789741837e-13	9.198729618158615e-13	0.08663720431581179	5.210019907462664e-23	2.028186321119394e-22
CPEB4_UUUUUU	CPEB4	UUUUUU	0.062425350566903	1.1547053834766656e-12	3.107725599974236e-12	0.08564852782899077	1.6006542435772012e-22	6.016252156893618e-22
HNRNPC_AUUUUUG	HNRNPC	AUUUUUG	0.06243534782163093	1.1451970948977369e-12	3.107725599974236e-12	0.08591418474412646	1.1853994575537629e-22	4.533633013100357e-22
TIAR-3_AUUUUUU	TIAR-3	AUUUUUU	0.062313451937282986	1.2665617598587012e-12	3.3266320921589986e-12	0.08470952559469438	4.59315542756815e-22	1.6688464720164276e-21
RBM14_GCGCGCC	RBM14	GCGCGCC	0.06139318786381107	2.692848960156625e-12	6.747598543840739e-12	0.051716406062284434	3.884120231202014e-09	6.720144527000311e-09
TIAR-1_UUUUUU	TIAR-1	UUUUUU	0.061168053350854734	3.2332008210499e-12	8.009520215782707e-12	0.08436956291964536	6.708476902025091e-22	2.397455679740115e-21
CPEB2_CAUUUUU	CPEB2	CAUUUUU	0.06098107161795817	3.761655917837534e-12	9.213943708860476e-12	0.0811292014313298	2.2998957554364552e-20	7.596625374017382e-20
ELAVL1_UUAUUUU	ELAVL1	UUAUUUU	0.06010697080564418	7.58824377937205e-12	1.8184307048875382e-11	0.08502733521317549	3.2190211536416744e-22	1.1894010364303136e-21
ELAVL1_UUUUUUG	ELAVL1	UUUUUUG	0.059262713878774076	1.4806477707419695e-11	3.508491456758145e-11	0.08187688387132952	1.0299007639441119e-20	3.508099477184631e-20
TVAG_514790_CUUUUUG	TVAG_514790	CUUUUUG	0.057672707739439694	5.086452947190962e-11	1.1690668760690272e-10	0.0817057584460063	1.2386044616761574e-20	4.154088809929267e-20
RB97D_GGAGG	RB97D	GGAGG	0.05767062917074324	5.0945574874567696e-11	1.1690668760690272e-10	0.08413155465566584	8.737924070254727e-22	3.07236685050892e-21
GW1.84.45.1_CUUUUUU	GW1.84.45.1	CUUUUUU	0.05739460272435751	6.290904228610455e-11	1.428559501913624e-10	0.0807698297326539	3.375073870055253e-20	1.0510944338172072e-19
TIA1_AUUUUUC	TIA1	AUUUUUC	0.0572351276470854	7.103065855704006e-11	1.596359130457189e-10	0.0799891624870611	7.719907335930235e-20	2.337416387823321e-19
ELAV_UUUAGUU	ELAV	UUUAGUU	0.05690791554992668	9.103332147050234e-11	2.0250269469968888e-10	0.08077716416144294	3.3488135635316287e-20	1.0510944338172072e-19
ESRP2_UGGGAAA	ESRP2	UGGGAAA	0.05687355966143588	9.342855204639655e-11	2.053027927069753e-10	0.08037070328641302	5.1573513246548644e-20	1.5835247729221978e-19
B52_GGACGAA	B52	GGACGAA	0.05621884347557793	1.5281728010129075e-10	3.2984323823842953e-10	0.07837712250963014	4.1560067497426714e-19	1.2411088649916471e-18
TBG972.6.2300_CUGUUGC	TBG972.6.2300	CUGUUGC	0.055900478428955055	1.9374154540763993e-10	4.100549213482088e-10	0.07647225722861298	2.9078369305304347e-18	8.02415760576753e-18
TIA1_UUUUUCG	TIA1	UUUUUCG	0.05455302270795315	5.213659577884342e-10	1.0722431962064025e-09	0.07650562506717162	2.8115548205021037e-18	7.857935267557162e-18
RBP9_UUAAGUU	RBP9	UUAAGUU	0.05408611998788105	7.307392763337166e-10	1.4750107614884279e-09	0.07645289301943914	2.9651969643167e-18	8.080161727763007e-18
PCBP2_AAUCCC	PCBP2	AAUCCC	0.05332162016682708	1.2624842340967137e-09	2.5249684681934274e-09	0.039940899379293286	5.44357355425515e-06	8.128075581011114e-06
CG33714_CCGCGUG	CG33714	CCGCGUG	0.052652434888966884	2.0250040936921506e-09	3.941525825222222e-09	0.052687534538457356	1.9757160058099874e-09	3.5595544567485724e-09
MBNL1_GCUUGC	MBNL1	GCUUGC	0.052396452673798846	2.42250699688275e-09	4.673509073632208e-09	0.058942676425496304	1.9031053022205413e-11	3.6714774856998055e-11
SXL_UUUUUUU	SXL	UUUUUUU	0.050301683762940405	1.0177155316236762e-08	1.9461577709996615e-08	0.07701105611924845	1.6852749080501852e-18	4.898532399399205e-18
ELAVL1_UUUAGUU	ELAVL1	UUUAGUU	0.04844253546061997	3.471995816110726e-08	6.58169641662729e-08	0.0730242964890658	8.724359674936094e-17	2.2914583242603236e-16
FNE_UUGAGUU	FNE	UUGAGUU	0.0481863165813398	4.0976472288187e-08	7.700750826573074e-08	0.06930971588203846	2.8648481039952333e-15	6.939298740788454e-15
ZNF638_CGUUCGU	ZNF638	CGUUCGU	0.04590071500672563	1.731544113727067e-07	3.226295870021373e-07	0.06381794690119066	3.604749301804546e-13	7.70426811562148e-13
SRSF1_GGACGAA	SRSF1	GGACGAA	0.04485462987403953	3.275877605940768e-07	5.951177650792395e-07	0.06676867320753323	2.8164460251185295e-14	6.329744675008653e-14
PFI1435W_UGUUUUG	PFI1435W	UGUUUUG	0.04473411521367501	3.5224264410865134e-07	6.294171837351311e-07	0.0681664063419083	8.09464182941089e-15	1.877267998735717e-14
ORB2_GUUUGGG	ORB2	GUUUGGG	0.044587905619031545	3.845638992056112e-07	6.815847969660427e-07	0.06633678094666247	4.1191313449153086e-14	9.162965644811604e-14
SRSF1_GGAGGAA	SRSF1	GGAGGAA	0.04377282763402586	6.242638125194176e-07	1.0974960574938148e-06	0.05506589929314093	3.586675155325937e-10	6.68286481932525e-10
HNRNPK_CCAAACC	HNRNPK	CCAAACC	0.041717953720064746	2.040227182780742e-06	3.5299168717952523e-06	0.011131976607981976	0.20522244524288993	0.21657502713923296
ELAVL1_UUGAUUU	ELAVL1	UUGAUUU	0.03988960066876142	5.596703286034265e-06	9.606939498861966e-06	0.06596980020298965	5.6790167284066356e-14	1.2505309563562086e-13
NCU02404_GGAGGAA	NCU02404	GGAGGAA	0.03950280627700614	6.8915301062012285e-06	1.1737137212123966e-05	0.05431059005420309	6.214752377356399e-10	1.1385008556837774e-09
PF10_0068_GGAGGA	PF10_0068	GGAGGA	0.038478635262500595	1.184986944334371e-05	2.002536076472038e-05	0.054996820233600564	3.772745343593808e-10	6.96998716019873e-10
ELAVL1_UUAGUUU	ELAVL1	UUAGUUU	0.037783542189303805	1.699164600144411e-05	2.8493683294729357e-05	0.06253430505860894	1.0551282808377617e-12	2.149700609557309e-12
SF2_AGGAGGA	SF2	AGGAGGA	0.037650107743158016	1.819629699921673e-05	3.0280860655185098e-05	0.06026423184140687	6.6930719265767236e-12	1.3386143853153447e-11
SMP_067420_AAAUUUU	SMP_067420	AAAUUUU	0.03394947528899071	0.00011135167227450782	0.00018115421310330377	0.05209471058774033	2.989187638782401e-09	5.255184719794865e-09
SRSF9_GGAAGCA	SRSF9	GGAAGCA	0.0335912554841646	0.00013150381063904853	0.00021235430162453765	0.05064468478818315	8.076372229885276e-09	1.354345497011531e-08
ARET_UGUGUGU	ARET	UGUGUGU	0.03346167796617219	0.00013960485698554323	0.00022214495491130237	0.05064511953124387	8.073998194311192e-09	1.354345497011531e-08
LARK_ACGCGCG	LARK	ACGCGCG	0.033199942895036666	0.0001574227078279634	0.00024868224859779726	0.028058902360762195	0.0014050290679225499	0.0017403200954949764
THAPSDRAFT_1841_AACACGC	THAPSDRAFT_1841	AACACGC	0.0317098688003814	0.00030695374218248555	0.0004679434671033696	0.03734950747754233	2.1215101713647707e-05	2.9838014023065808e-05
CELF4_GGUGUGG	CELF4	GGUGUGG	0.030766117344815956	0.0004619772372868696	0.0006898016282776546	0.04988353672262648	1.346344520813736e-08	2.223508375283291e-08
EXC-7_CUAAGUU	EXC-7	CUAAGUU	0.030049253746854545	0.0006256286024434072	0.0009215340225179916	0.05090849150451496	6.753789825765789e-09	1.1502548297007359e-08
ROX8_ACAUUUU	ROX8	ACAUUUU	0.029817354228649017	0.0006891835871924971	0.0010016134800530957	0.04253237571866358	1.2840957820967393e-06	1.971358313359783e-06
RBM5_CAAGGAG	RBM5	CAAGGAG	0.027894822983536266	0.0014987088865024156	0.002067838843402067	0.037182831605004935	2.3088571296058522e-05	3.226479834962024e-05
SRSF2_GGAGAA	SRSF2	GGAGAA	0.02737083922765049	0.0018377532735579976	0.0025196868782115943	0.04290395642971706	1.0366950603188395e-06	1.6028334975142341e-06
BRU-3_GUGGUGU	BRU-3	GUGGUGU	0.027343518335374038	0.0018572299143480204	0.0025304757582991777	0.046619660962439996	1.1082806391861383e-07	1.7635414550553149e-07
PAPI_GGUGUGU	PAPI	GGUGUGU	0.02532828025891417	0.003942625919638031	0.00530550895358698	0.03846945181200767	1.1906896317021022e-05	1.7190088722586644e-05
CELF5_UGUGUGG	CELF5	UGUGUGG	0.025062230025622217	0.004338687664013403	0.0058026620291713	0.04091590838517686	3.192778207570096e-06	4.8673122325194475e-06
HNRNPA2B1_AUAGGGA	HNRNPA2B1	AUAGGGA	0.024816215101237004	0.004736660856900181	0.0062204341373749365	0.05091109883384525	6.7418329100794346e-09	1.1502548297007359e-08
SRSF1_GGAGGA	SRSF1	GGAGGA	0.024676143683184205	0.004977738967557455	0.006497886795973205	0.04670605130160005	1.0499608986757281e-07	1.6830255581713877e-07
HRB87F_GGUAGGG	HRB87F	GGUAGGG	0.021200769849343687	0.015829148135779982	0.01971859596342878	0.06023028431272209	6.877100146091698e-12	1.3629162107709002e-11
RBM38_GGGUGUG	RBM38	GGGUGUG	0.02102869947311712	0.0167001417400094	0.020685402837057096	0.028531576958436448	0.0011644957387105192	0.0014589659255108804
ESTEXT_FGENESHHS_PG.C_730016_AAUUUUG	ESTEXT_FGENESHHS_PG.C_730016	AAUUUUG	0.02025992345361694	0.02112559797568669	0.025872923363481452	0.03872951075440918	1.0389102612225393e-05	1.5098829129767571e-05
SRSF1_GAAGGA	SRSF1	GAAGGA	0.0201157512511755	0.022060706624678104	0.026867229297094005	0.04295353341240321	1.0073790549022675e-06	1.5686330997763879e-06
UNC-75_UGUUGUA	UNC-75	UGUUGUA	0.018955589330552018	0.030985288531024596	0.03671083097697479	0.05018281691300053	1.102229197586166e-08	1.834244008196826e-08
RO3G_00049_AGGGGAA	RO3G_00049	AGGGGAA	0.018329872855639008	0.03697508463794364	0.043336389521890936	0.03920498591275052	8.078940770215144e-06	1.190006140477636e-05
HRB98DE_GGUAGGG	HRB98DE	GGUAGGG	0.018135998421649233	0.039020423211289526	0.04548904951904341	0.056826386985277	9.681797101989127e-11	1.819510145028991e-10
TVAG_129710_UGUUUGA	TVAG_129710	UGUUUGA	0.017340436002696972	0.04844791744177783	0.055881724879934216	0.033911997239175866	0.00011331492772784904	0.00015343263506006888
HRB98DE_AGUAGGG	HRB98DE	AGUAGGG	0.014612333667457327	0.09633005323500046	0.10937474794390677	0.05326614964628472	1.3131967476060152e-09	2.3856407581509276e-09
RBM4.3_ACGACG	RBM4.3	ACGACG	0.011843098210404142	0.1777410811751033	0.19569472573824503	0.017794740342468928	0.042854192812210486	0.04920090222808569
ETR-1_GGUAUGU	ETR-1	GGUAUGU	0.01129411657890439	0.19869976312215654	0.21658274180315062	0.027545854961577937	0.001717373400899133	0.0021151830587345256
MSI_AGUAGGA	MSI	AGUAGGA	-0.0065815255839047175	0.45388219491087556	0.487420288130891	0.027528031466440554	0.0017292925470423835	0.002117897613793481
SFPQ_GUAAUGG	SFPQ	GUAAUGG	0.005742346786207115	0.5134592950579905	0.5460201284031313	0.04549504668903189	2.2208777983158284e-07	3.508343188643845e-07
HNRNPA1L2_AUAGGGA	HNRNPA1L2	AUAGGGA	-0.0025704410607396127	0.7698997273838654	0.7954414245008656	0.033855412443018804	0.00011634102692051645	0.00015599308685009273
CG7804_AGGAUGA	CG7804	AGGAUGA	-0.0018103148794043995	0.8367858141735721	0.8564286736612147	0.026440244521778906	0.0026183603895093255	0.0031888411447655476
HNRNPA1_AUAGGGA	HNRNPA1	AUAGGGA	0.0010098397318786118	0.9085120040963417	0.9211889157814069	0.03410478840861067	0.00010355260148553946	0.00014109041952404752
