# Supplementary material for: A massively parallel reporter assay reveals focused and broadly encoded RNA localization signals in neurons
Source: Nucleic Acids Res. 2022 Sep 26;50(18):10643–64. doi: 10.1093/nar/gkac806 (PMC9561380; doi:10.1093/nar/gkac806)
Supplement: gkac806_Supplemental_Files [file gkac806_supplemental_files.zip › SupplementaryData_NAR_Final/SupplementaryTables/TableS4.csv]

	gene name	position in 3UTR	peak height	mean p-value at peak
Actb 100	Actb	100	0.7194849569966837	0.01907828996541077
Aqp4 2050	Aqp4	2050	1.089122026800424	0.012886847123689794
Brsk1 50	Brsk1	50	0.9527704753556399	0.005486969006163934
Calm1 2350	Calm1	2350	2.5232551935602223	0.0015400603860119342
Calm1 2450	Calm1	2450	1.0153218245866247	0.040507637372719084
Camk2a 3000	Camk2a	3000	1.0370560562208366	1.591607623173153e-05
Cnot6l 4450	Cnot6l	4450	0.9417817108765764	0.002579605451440476
Col1a1 900	Col1a1	900	0.8863124516599302	9.553973497846012e-11
Cox5b 50	Cox5b	50	0.8240979492533956	0.016185101854744987
Dcdc2a 1200	Dcdc2a	1200	0.62783035325119	0.0016562014313023785
Dlg4 2400	Dlg4	2400	0.5967165307805676	0.0021111606238112045
Dlg4 3050	Dlg4	3050	0.8587542661129793	0.001109732080458323
Dlg4 4600	Dlg4	4600	1.1311372488958382	0.0022407976922765743
Ebf1 2350	Ebf1	2350	0.9953985691127355	0.01637136110477203
Egf 800	Egf	800	0.9415978963005927	0.02910267664676957
Exo1 3100	Exo1	3100	0.608740619750039	0.0002971738522281143
Gpc6 1050	Gpc6	1050	1.8530663907411247	7.651953040189145e-08
Ids 350	Ids	350	0.8625810007489964	8.332816878411886e-08
Ids 1550	Ids	1550	1.3133606368962207	0.02668331978339264
Itga1 700	Itga1	700	3.6025606330016897	5.64887903139287e-09
Map2 650	Map2	650	0.9885695540865211	0.00716629733647496
Mcf2l 800	Mcf2l	800	0.589586471396535	0.005941082154698404
Mocs2 1250	Mocs2	1250	1.5947760134104934	0.0023257725221499295
Nhsl2 8050	Nhsl2	8050	0.6678841329467899	5.720501150049338e-07
Pacsin1 2400	Pacsin1	2400	1.27130058649058	0.0011017635712196833
Plaur 100	Plaur	100	0.6519929926683447	0.00023223111541907692
Prrg1 2150	Prrg1	2150	0.6562548067136623	0.00029879581937092986
Prrx1 900	Prrx1	900	1.2522892482145835	2.0295385317962983e-05
Ptgs2 1300	Ptgs2	1300	1.6072870168216733	1.7215800452795366e-05
Rab11fip2 800	Rab11fip2	800	1.1792285396385602	0.004035038331217965
Rasgrp4 550	Rasgrp4	550	1.2125003784874897	7.160361371342053e-07
Rbm47 1850	Rbm47	1850	1.0806787786220158	0.01767665822014554
Rmi2 800	Rmi2	800	1.48894637326906	8.307765786113189e-06
Rorb 1500	Rorb	1500	1.0074153887518016	1.457517564085712e-06
Serbp1 7300	Serbp1	7300	0.6900524342742833	0.03815741664539969
Serbp1 11000	Serbp1	11000	0.63544052574149	0.013097141678339884
Shank1 500	Shank1	500	1.2985629264675869	6.796345757212044e-18
Shank1 1750	Shank1	1750	0.622427621294409	0.0010139666860358172
Shank1 1950	Shank1	1950	0.659527361886489	0.0003461640481833831
Slc28a3 250	Slc28a3	250	0.9309523002678406	4.043628329078513e-05
Thbd 300	Thbd	300	0.7947309246010841	0.0006618185493645107
Trim56 2250	Trim56	2250	1.2891119519128924	0.0006659473061180654
Vapb 850	Vapb	850	1.1799460762055551	6.249216697599996e-05
