# Supplementary material for: A massively parallel reporter assay reveals focused and broadly encoded RNA localization signals in neurons
Source: Nucleic Acids Res. 2022 Sep 26;50(18):10643–64. doi: 10.1093/nar/gkac806 (PMC9561380; doi:10.1093/nar/gkac806)
Supplement: gkac806_Supplemental_Files [file gkac806_supplemental_files.zip › SupplementaryData_NAR_Final/SupplementaryTables/TableS3.csv]

	gene name	position in 3UTR	peak height	mean p-value at peak	mean logFC 4h/0h ActD at neurite localization peak	mean p-value 4h/0h ActD at neurite localization peak
Abi1 1350	Abi1	1350	0.6810217809112057	0.007030232824552669	-0.030634523105462566	0.3942380452471989
Actb 100	Actb	100	1.0398032210044625	0.01907828996541077	-0.14306988658402778	0.1344944136219274
Arhgap31 1850	Arhgap31	1850	0.6112166988323914	0.0009091962899059095	0.033452771801550096	0.10074221641455475
Brsk1 100	Brsk1	100	0.9735440943750653	0.0002962815992465359	0.052157994860540374	0.29339825390788526
Calm1 2350	Calm1	2350	1.95174503326729	0.0015400603860119342	0.12905448008351098	0.3841207268823745
Camk2a 3000	Camk2a	3000	0.868998783684122	1.591607623173153e-05	0.018356561445459652	0.00039200634535243765
Ccnd1 1300	Ccnd1	1300	0.9799909496486482	0.017738201293208713	-0.051419801528143426	0.7966661353732419
Ccnd2 1500	Ccnd2	1500	0.6537710736046917	0.001462025190463516	0.16610881589417978	0.006535404627126536
Ccnd2 4000	Ccnd2	4000	0.9183224087580343	0.02370281658359816	-0.10958106326511886	0.03723973583063163
Cnn1 850	Cnn1	850	0.585157256166864	2.0294131881596495e-07	-0.3856328767396487	0.008625772945430979
Cnot6l 3450	Cnot6l	3450	0.7276644479907057	0.0005840747060634062	-0.06618572829698251	0.1154679304067247
Col1a1 850	Col1a1	850	0.9915967816404113	7.274603404787018e-05	-0.18580571256287567	0.0003549021338995667
Colec12 2950	Colec12	2950	0.9862038599364441	0.028954198913253452	-0.29445174215297837	0.018259412937705687
Colec12 3050	Colec12	3050	0.7489170313917946	0.028745828869450395	0.011038174385877347	0.010163572285419442
Colec12 3650	Colec12	3650	0.5913162090809955	0.04720154728557825	-0.0507500080390001	0.46782610585382667
Cox5b 0	Cox5b	0	0.9201310701482561	0.011020244643013882	0.20127471129222252	0.07008305689638755
Cplx2 2450	Cplx2	2450	0.9035658105691281	0.042412473715563156	0.19598052076271336	0.02064244074836562
Dlg4 4600	Dlg4	4600	0.7696879493100729	0.0022407976922765743	0.1843607388050803	3.9317507485955063e-13
Egf 800	Egf	800	0.9512852467454839	0.02910267664676957	-0.7106217199051735	0.0004482887320858476
Exo1 800	Exo1	800	2.112532992595276	0.01980190283935874	0.0364722179397406	0.6044309920979092
Fgf13 650	Fgf13	650	0.6250163514343277	1.4606454422401718e-05	0.10889447443085383	0.0052954514140967695
Fst 1200	Fst	1200	0.7152083959314735	0.0016087240168418454	0.15901423034318365	0.03333444402013226
Gli3 2150	Gli3	2150	0.7089973933540871	0.0006637565763548025	0.050812244026939325	0.005838261040344008
Gpr35 800	Gpr35	800	0.9237706651359497	0.002152075075763493	0.1342459634846826	6.194271839225008e-05
Grin1 0	Grin1	0	0.6473299314048786	0.0252397694148958	0.2081620092748875	0.4327581132920989
Itga4 5600	Itga4	5600	0.660970651029702	0.0015600402765028588	0.13966278568826943	0.001074968824208499
Itpr2 1700	Itpr2	1700	0.6974380647992169	0.03431780775233438	0.13734151475357725	0.025642829923799113
Kif1a 2350	Kif1a	2350	0.801702669804246	0.00042527136053395926	0.06657131629226508	0.011338861272755385
Kif5c 700	Kif5c	700	0.5977970608907797	0.009237009203064061	0.11838886206714554	0.025820198398983866
Lypd1 3800	Lypd1	3800	0.6015017021710024	0.01494045815059476	0.10681017369469976	0.25634081508352263
Lypd1 5350	Lypd1	5350	0.6293865386402717	1.1046643841025053e-06	-0.056688485349863364	0.3465809840857428
Map2 650	Map2	650	1.4866714642200793	0.00716629733647496	0.05326531849672501	0.023175142489337403
Mef2c 1800	Mef2c	1800	0.6801831162942444	0.025831479854149526	-0.014033849464343181	0.18501355167989086
Mme 1350	Mme	1350	0.9045696417709341	0.031167411524107583	-0.27480075613815097	0.04799430970284118
Mocs2 1250	Mocs2	1250	2.6160802802009004	0.0023257725221499295	0.09685786974162497	0.09265640883008139
Ndnf 5300	Ndnf	5300	0.664771693459272	0.0013452788269354638	-0.017970249817372986	0.0004921149282266665
Necab1 2550	Necab1	2550	0.8227409465495832	0.004426232906958547	0.10612961871717692	0.27691819616293767
Nhsl2 8050	Nhsl2	8050	0.6849263863775176	5.720501150049338e-07	0.029938807503610203	0.2688622943869398
Pacsin1 2450	Pacsin1	2450	1.5810521769274832	0.0005138137743263087	-0.0798381678617993	0.5551637891909325
Pde1c 2700	Pde1c	2700	0.6855523078415485	0.028539643352752733	0.127330825776465	0.017042948415160065
Pde2a 2650	Pde2a	2650	0.6034594116811907	0.003513398934935291	0.11793921749346231	0.040609528380319684
Pdp1 400	Pdp1	400	0.6622215145429063	0.04495786568445083	-0.1279170040307759	0.17457497832951213
Plaur 100	Plaur	100	1.109604056797466	0.00023223111541907692	0.06675845823648996	0.03845917106121988
Ppp1r9b 850	Ppp1r9b	850	0.6471054423591523	0.0005486835760626174	0.09232797582784856	0.14045383828208768
Prrx1 300	Prrx1	300	1.04585558613207	0.01807217559946753	-0.021087583919154548	0.5502281212735389
Prrx1 950	Prrx1	950	1.3707145948206294	2.022354231090613e-05	0.04028130690116174	0.0551205299686664
Ptgs2 1300	Ptgs2	1300	2.77419581002239	1.7215800452795366e-05	-0.019619054689832455	0.28674514325850403
Ptprb 4300	Ptprb	4300	0.6744983953159945	0.008400060151170381	-0.02902921351087385	0.7802626989250744
Rab11fip2 850	Rab11fip2	850	0.8975885590517617	0.004029531510768592	0.0711376416674112	0.26103558465071736
Rab11fip2 3250	Rab11fip2	3250	0.6555294638337773	0.008104560484193944	0.08177798618193576	0.024280725989329066
Rab11fip2 3350	Rab11fip2	3350	0.6910478487584063	0.04387176780357616	-0.01754623053811637	0.42841078318783976
Rasgrp4 550	Rasgrp4	550	1.071902100500593	7.160361371342053e-07	-0.3028681643315908	0.010401642668669388
Rbm47 1850	Rbm47	1850	1.2137829007341485	0.01767665822014554	0.08791961056882802	0.019759577903854818
Rmi2 800	Rmi2	800	1.1004063382200902	8.307765786113189e-06	0.46424176196416345	4.609848886447379e-23
Rnf165 1350	Rnf165	1350	0.6248323102486634	0.003150357416849787	0.051259727268515	0.3323442040739982
Rnf165 4650	Rnf165	4650	0.7196799081809689	3.466657992718958e-05	0.049222458809634134	0.4021111771693268
Rorb 1550	Rorb	1550	1.9629410474499227	1.4575180026899461e-06	0.17086313190363503	0.261442985752634
Selenow 50	Selenow	50	0.6067378688094976	0.009917636444903502	0.21522516751014767	3.6235209064736586e-05
Serbp1 450	Serbp1	450	0.6033971514904561	0.0020303909969860883	-0.0842910726518256	0.0005279403523367185
Serbp1 8850	Serbp1	8850	0.6033928712304707	0.0014632355143442668	0.08349962163313362	0.1108034800544626
Serbp1 9550	Serbp1	9550	0.6445160398828077	0.02963267758379855	-0.08110968436909809	0.26086524187600335
Shank1 500	Shank1	500	1.346751552772093	6.796345757212044e-18	0.17268018536313198	0.0007228744959192016
Shank1 1250	Shank1	1250	0.6832648903199973	3.95842160977134e-09	0.18664528874550435	0.0016814721080982173
Slc28a3 250	Slc28a3	250	0.9936996264564143	4.043628329078513e-05	0.1660607279126326	0.24062852372830879
Sspn 550	Sspn	550	0.5857274688321724	0.017298973784833013	0.013311661076701365	0.06967858911008486
Tbcel 150	Tbcel	150	0.6319638787169793	0.023408900505574485	0.19336544716297124	0.00022967641010993847
Thbd 650	Thbd	650	0.672700345184365	0.0251409604002105	0.0423936335133282	0.7617901122681707
Tirap 550	Tirap	550	0.9214711406240019	0.0435366826370929	-0.08782238109722901	0.434675903077491
Tirap 1500	Tirap	1500	0.6916924166493814	0.0025323771611632457	0.0048645034909231095	0.2634490993668737
Tor4a 1000	Tor4a	1000	0.730714937664259	7.491498574831343e-05	0.054789890875549696	0.407054687065835
Trim56 800	Trim56	800	0.6762781224875957	0.022012593198378328	0.3648435824873734	0.004814367235669264
Trim56 2200	Trim56	2200	0.6769831151753413	0.0006693653671200531	0.06161137855955413	0.098033458281429
Trim56 4200	Trim56	4200	0.640661330291401	0.023815685860078654	-0.06301847030734703	0.1030472156131576
Vapb 850	Vapb	850	1.4938319480564466	6.249216697599996e-05	-0.032683986333164834	0.31979686501923604
Vav3 400	Vav3	400	0.5955276894838809	0.01427497671563949	0.038815005670634305	0.6182680198231683
Zbtb20 20350	Zbtb20	20350	0.6017017852658887	0.018007116673932528	-0.025526403095152472	0.29172606143637575
Zfhx3 2200	Zfhx3	2200	0.6401498261908983	0.009786841077462312	-0.31110944378671135	0.0001695103150494566
