# Supplementary material for: A massively parallel reporter assay reveals focused and broadly encoded RNA localization signals in neurons
Source: Nucleic Acids Res. 2022 Sep 26;50(18):10643–64. doi: 10.1093/nar/gkac806 (PMC9561380; doi:10.1093/nar/gkac806)
Supplement: gkac806_Supplemental_Files [file gkac806_supplemental_files.zip › SupplementaryData_NAR_Final/SupplementaryTables/TableS2.csv]

	gene name	position in 3UTR	subset	changes	logFC(neurite/soma) - CAD	p-value logFC(neurite/soma) - CAD	logFC(neurite/soma) - Neuro-2a	p-value logFC(neurite/soma) - Neuro-2a	logFC(4h/0h ActD)	p-value logFC(4h/0h ActD)	logFC(24h/0h ActD)	p-value logFC(24h/0h ActD)	number of reads - CAD	minimum number of reads - CAD	number of reads - Neuro-2a	minimum number of reads - Neuro-2a	full library sequence (primers-barcode-test sequence)
0	Actb	0.0	wt scanning 50	no changes	-0.5768712651487421	0.0271795084058175	-0.0247779018518015	0.911564353760699	-0.5122594579646971	0.137534388948461	-0.7802612314999648	0.0115409476756362	1575	99	1468	172	CGAAATGGGCCGCATTGCTACGACCCTTTGGCGGACTGTTACTGAGCTGCGTTTTACACCCTTTCTTTGACAAAACCTAACTTGCGCAGAAAAAAAAAAAATAAGAGACAACATTGGCATGGCTTTGTTTTTTTAAATTTTTTTTAAAGTTTTTTTTTTTTTTTTTTTTTTTTTTTTTAACACTGCGGCTGATGACGA
1	Actb	50.0	wt scanning 50	no changes	-0.7878100254531459	0.38948081136906	-0.0740208876667985	0.9214799466492628	-0.246492516260444	0.478328385074598	-0.0911987976848044	0.80029457037762	49	0	37	3	CGAAATGGGCCGCATTGCGCGAACGCGGAACTTGCGCAGAAAAAAAAAAAATAAGAGACAACATTGGCATGGCTTTGTTTTTTTAAATTTTTTTTAAAGTTTTTTTTTTTTTTTTTTTTTTTTTTTTTAAGTTTTTTTGTTTTGTTTTGGCGCTTTTGACTCAGGATTTAAAAACTGGAACACTGCGGCTGATGACGA
2	Actb	100.0	wt scanning 50	no changes	3.65523546202834	0.00710798940519625	1.82433628365798	0.0704744564753479	0.201411316159422	0.547118413906914	0.582760757206934	0.0744321945432879	87	1	33	0	CGAAATGGGCCGCATTGCGCTGGAAATGCGTTTTAAATTTTTTTTAAAGTTTTTTTTTTTTTTTTTTTTTTTTTTTTTAAGTTTTTTTGTTTTGTTTTGGCGCTTTTGACTCAGGATTTAAAAACTGGAACGGTGAAGGCGACAGCAGTTGGTTGGAGCAAACATCCCCCAAAGTTCTACCACTGCGGCTGATGACGA
3	Actb	150.0	wt scanning 50	no changes	0.205537997214869	0.448336056040331	0.226506828971322	0.17845766894772694	-0.151230229691265	0.0594565109235215	-0.0517769946686087	0.52023192195121	4005	383	4180	504	CGAAATGGGCCGCATTGCTGGGCGGATTTCGTTTTTTTGTTTTGTTTTGGCGCTTTTGACTCAGGATTTAAAAACTGGAACGGTGAAGGCGACAGCAGTTGGTTGGAGCAAACATCCCCCAAAGTTCTACAAATGTGGCTGAGGACTTTGTACATTGTTTTGTTTTTTTTTTTTTTTGGTCACTGCGGCTGATGACGA
4	Actb	200.0	wt scanning 50	no changes	0.141634833427373	0.6184073453173871	0.251889560064547	0.120026868912642	0.24410341568753305	0.00030641695223777903	0.17333799311609194	0.00830700419551889	5485	297	6785	649	CGAAATGGGCCGCATTGCTTGTCAAACCTGCGGTGAAGGCGACAGCAGTTGGTTGGAGCAAACATCCCCCAAAGTTCTACAAATGTGGCTGAGGACTTTGTACATTGTTTTGTTTTTTTTTTTTTTTGGTTTTGTCTTTTTTTAATAGTCATTCCAAGTATCCATGAAATAAGTGGTTACCACTGCGGCTGATGACGA
5	Actb	250.0	wt scanning 50	no changes	0.129743662602499	0.7946573087958699	0.436389600560041	0.120108502181104	-0.0682461465064244	0.466955847089114	-0.260438429474161	0.0062349990458387215	1921	64	2892	227	CGAAATGGGCCGCATTGCGCTTCCGCGCGGAAATGTGGCTGAGGACTTTGTACATTGTTTTGTTTTTTTTTTTTTTTGGTTTTGTCTTTTTTTAATAGTCATTCCAAGTATCCATGAAATAAGTGGTTACAGGAAGTCCCTCACCCTCCCAAAAGCCACCCCCACTCCTAAGAGGAGGATCACTGCGGCTGATGACGA
6	Actb	300.0	wt scanning 50	no changes	0.376909847761114	0.14793955059298902	0.7210379921832419	0.00563595875258038	-0.134106600336796	0.331141345530786	-0.262310760584294	0.16398125100910094	1378	142	1524	157	CGAAATGGGCCGCATTGCCCGCACGGACGTTTTGTCTTTTTTTAATAGTCATTCCAAGTATCCATGAAATAAGTGGTTACAGGAAGTCCCTCACCCTCCCAAAAGCCACCCCCACTCCTAAGAGGAGGATGGTCGCGTCCATGCCCTGAGTCCACCCCGGGGAAGGTGACAGCATTGCTTCACTGCGGCTGATGACGA
7	Actb	350.0	wt scanning 50	no changes	0.585443646638432	0.0436024670088351	-0.00469458942293068	0.9789604760438628	0.103854194953304	0.181812940653314	0.0441513739024441	0.577459034034299	4211	497	3350	320	CGAAATGGGCCGCATTGCAGAGTTCTACGTAGGAAGTCCCTCACCCTCCCAAAAGCCACCCCCACTCCTAAGAGGAGGATGGTCGCGTCCATGCCCTGAGTCCACCCCGGGGAAGGTGACAGCATTGCTTCTGTGTAAATTATGTACTGCAAAAATTTTTTTAAATCTTCCGCCTTAATACACTGCGGCTGATGACGA
8	Actb	400.0	wt scanning 50	no changes	-0.403918289093862	0.237441766899282	-0.13051713221251898	0.572158935303796	-0.0616278539292487	0.557060483715745	-0.131837725331378	0.222215000581508	1760	74	1792	162	CGAAATGGGCCGCATTGCTCCTGGAACCCTGGTCGCGTCCATGCCCTGAGTCCACCCCGGGGAAGGTGACAGCATTGCTTCTGTGTAAATTATGTACTGCAAAAATTTTTTTAAATCTTCCGCCTTAATACTTCATTTTTGTTTTTAATTTCTGAATGGCCCAGGTCTGAGGCCTCCCTTCACTGCGGCTGATGACGA
9	Actb	450.0	wt scanning 50	no changes	0.9188019466200308	7.685150409421629e-06	0.439629189497779	0.0263435650254131	0.0415620578081876	0.678663397822286	-0.0037095977906143203	0.972399434916788	2256	255	1916	209	CGAAATGGGCCGCATTGCATCCTTCACACTCTGTGTAAATTATGTACTGCAAAAATTTTTTTAAATCTTCCGCCTTAATACTTCATTTTTGTTTTTAATTTCTGAATGGCCCAGGTCTGAGGCCTCCCTTTTTTTTGTCCCCCCAACTTGATGTATGAAGGCTTTGGTCTCCCTGGGAGGCACTGCGGCTGATGACGA
10	Actb	500.0	wt scanning 50	no changes	0.546233102593441	0.0017841959516546801	0.3667549547013421	0.0136522279176619	0.34977814661255097	1.1620606604292099e-07	0.368104333024541	1.19487644989289e-06	8837	787	7683	821	CGAAATGGGCCGCATTGCTGTTCAAGGCGCCTTCATTTTTGTTTTTAATTTCTGAATGGCCCAGGTCTGAGGCCTCCCTTTTTTTTGTCCCCCCAACTTGATGTATGAAGGCTTTGGTCTCCCTGGGAGGGGGTTGAGGTGTTGAGGCAGCCAGGGCTGGCCTGTACACTGACTTGAGACCACTGCGGCTGATGACGA
11	Arc	0.0	wt scanning 50	no changes	0.00998819744852249	0.954832406419223	0.0159185813354756	0.893917279503766	-0.102313848249777	0.145635304472207	-0.20448439774511695	0.0048956637119299895	4892	469	5545	599	CGAAATGGGCCGCATTGCTCCCGCTTGGGGAGGGGCCAGCCCAGGGTCCCCAGCCCGCCTGCCACACCCAGCCTGTGGCTTTTGCCAACTAGGACTTGAGCTGGGGCTGACTCCCAAAGGGATGCCCTGTCCAGCCAGACATCTACTCACCCACTGACCTGGCCTGACTCACAACTGCCACACTGCGGCTGATGACGA
12	Arc	50.0	wt scanning 50	no changes	-0.302215483980336	0.251269284415682	0.274033839188494	0.18592397338200606	-0.0915747351837317	0.363338292717554	-0.302523804072813	0.00430969979944297	1677	110	2581	261	CGAAATGGGCCGCATTGCTGGAATCGGCTGTTTGCCAACTAGGACTTGAGCTGGGGCTGACTCCCAAAGGGATGCCCTGTCCAGCCAGACATCTACTCACCCACTGACCTGGCCTGACTCACAACTGCCACACAACCATGCTACATGGACTGAACATCAAGAAGCCCCTTTCCCATAGGGCACTGCGGCTGATGACGA
13	Arc	100.0	wt scanning 50	no changes	-0.0723002907511564	0.668748933253662	-0.256479142382214	0.168510614284213	0.0314977445280394	0.661765348657556	0.0450335100066692	0.5754867698196979	3486	314	3494	304	CGAAATGGGCCGCATTGCCTATCCCTCCACCCAGCCAGACATCTACTCACCCACTGACCTGGCCTGACTCACAACTGCCACACAACCATGCTACATGGACTGAACATCAAGAAGCCCCTTTCCCATAGGGCTCCCACCTGCCGCCTACCCCTCATCTGTCTGCCCTGGTCCTGGCCCCCACACTGCGGCTGATGACGA
14	Arc	150.0	wt scanning 50	no changes	0.042644715950822	0.8278051523226779	0.103277540564014	0.4537643877579149	0.0538545168623807	0.461348649275269	0.0587781632907157	0.41555301802284	3410	338	3751	439	CGAAATGGGCCGCATTGCCTAATAAGCCCTCACAACCATGCTACATGGACTGAACATCAAGAAGCCCCTTTCCCATAGGGCTCCCACCTGCCGCCTACCCCTCATCTGTCTGCCCTGGTCCTGGCCCCCAGCCCCATTGGCCTCACCCTCTACACTCTCAGACCATCACAGAACACGATCCACTGCGGCTGATGACGA
15	Arc	200.0	wt scanning 50	no changes	-0.00610187387576019	0.974121749767188	0.240208463586515	0.316091127304217	0.225913115833525	0.00208849910095309	0.14261060718466598	0.0619873734708449	4044	393	4018	368	CGAAATGGGCCGCATTGCAACTCTATTTCGCTCCCACCTGCCGCCTACCCCTCATCTGTCTGCCCTGGTCCTGGCCCCCAGCCCCATTGGCCTCACCCTCTACACTCTCAGACCATCACAGAACACGATCTGGCTTCCTCATTCTGCTCCAGTGTCCAGGGCTCTTTGGGTAATCAAGAACACTGCGGCTGATGACGA
16	Arc	250.0	wt scanning 50	no changes	0.149216490219471	0.5231298621338439	-0.284159790034268	0.12604512915758398	0.0407066953115372	0.672855852017793	-0.0498847753605504	0.618513102414563	2060	210	2081	190	CGAAATGGGCCGCATTGCGGGTTTACCGAAGCCCCATTGGCCTCACCCTCTACACTCTCAGACCATCACAGAACACGATCTGGCTTCCTCATTCTGCTCCAGTGTCCAGGGCTCTTTGGGTAATCAAGAAACCAAGTGTCTGAAAGGCAACAAAAAGTAGGCACCAAAACCCAGGGGACACACTGCGGCTGATGACGA
17	Arc	300.0	wt scanning 50	no changes	-0.0998414213596764	0.7768889656706741	0.481324247352066	0.0719858259551791	-0.0157576531889052	0.8877846629387809	0.10151983453296902	0.405367711741313	1614	112	1995	212	CGAAATGGGCCGCATTGCTCGACTCAAGTTTGGCTTCCTCATTCTGCTCCAGTGTCCAGGGCTCTTTGGGTAATCAAGAAACCAAGTGTCTGAAAGGCAACAAAAAGTAGGCACCAAAACCCAGGGGACATCCTAGGGCAGATGCTAAAGCAGAGATGCTGAGGGAACCTCAACTTCCGGCACTGCGGCTGATGACGA
18	Arc	350.0	wt scanning 50	no changes	0.5067158081472101	0.34260051058050395	0.6387331051105021	0.111456815246398	0.168740842007817	0.430067092355405	-0.0347584263121651	0.8762395738741751	311	29	350	40	CGAAATGGGCCGCATTGCACCGCCTCGACGACCAAGTGTCTGAAAGGCAACAAAAAGTAGGCACCAAAACCCAGGGGACATCCTAGGGCAGATGCTAAAGCAGAGATGCTGAGGGAACCTCAACTTCCGGGGATGCAGCCCACTCCTGCAGACACAGCAGATCCAGCTGGTACCCTAGCTCACTGCGGCTGATGACGA
19	Arc	400.0	wt scanning 50	no changes	0.414706828514893	0.04475783452595599	0.160308942035646	0.4248855062527461	0.194095848248402	0.0044647804757501795	0.219271954840104	0.00121730367017825	6141	665	5569	518	CGAAATGGGCCGCATTGCGGGTTCCTGCGTTCCTAGGGCAGATGCTAAAGCAGAGATGCTGAGGGAACCTCAACTTCCGGGGATGCAGCCCACTCCTGCAGACACAGCAGATCCAGCTGGTACCCTAGCTGCCGCCCAGGGCAACCGGCCAGTCTTGGGCAGCATAGCTCCCCTCCCAGGCACTGCGGCTGATGACGA
20	Arc	450.0	wt scanning 50	no changes	-0.25123172311258496	0.24219166577891504	0.123021505115068	0.49276484801638	0.18115095759368804	0.0373791533731867	0.26596615851129995	0.00253494567003065	2425	213	2494	321	CGAAATGGGCCGCATTGCGGGAAACGTTTGGGATGCAGCCCACTCCTGCAGACACAGCAGATCCAGCTGGTACCCTAGCTGCCGCCCAGGGCAACCGGCCAGTCTTGGGCAGCATAGCTCCCCTCCCAGGGGTGAGCTGAAGCCACAAATGCAGCTGAAGCAGCAGACCTGACATCCTGGCACTGCGGCTGATGACGA
21	Arc	500.0	wt scanning 50	no changes	-0.0601118879247967	0.8810887248904449	-0.122907489048231	0.517269457677785	0.259196506334468	0.0036468554377021797	0.4393193434651021	5.10484398449067e-07	2679	99	2508	243	CGAAATGGGCCGCATTGCATTGGCCGGCAAGCCGCCCAGGGCAACCGGCCAGTCTTGGGCAGCATAGCTCCCCTCCCAGGGGTGAGCTGAAGCCACAAATGCAGCTGAAGCAGCAGACCTGACATCCTGGCACCTCCTGGCCCCCAGCAGTGATTCATACCAGTGAAGAAGAGCAGAGCTCACTGCGGCTGATGACGA
22	Arc	550.0	wt scanning 50	no changes	0.2493221118060389	0.300288944469164	0.109330826174567	0.629842253708658	0.126327249835821	0.287365075816462	0.206113186257027	0.0246285112894505	2223	240	2326	262	CGAAATGGGCCGCATTGCCACCCCTGCTTCGGTGAGCTGAAGCCACAAATGCAGCTGAAGCAGCAGACCTGACATCCTGGCACCTCCTGGCCCCCAGCAGTGATTCATACCAGTGAAGAAGAGCAGAGCTCAGCTCCGTGACTCAGCCATGGCAGGCGGAGGGTCCCCGAGGGGCTGAGTCACTGCGGCTGATGACGA
23	Arc	600.0	wt scanning 50	no changes	0.33739860690882506	0.18372560775127	0.11939279217961	0.431694601056654	0.14512932947331605	0.0751243131891746	0.199274355552094	0.0131497154958344	3525	372	3854	443	CGAAATGGGCCGCATTGCGCGGAATCTTGTCACCTCCTGGCCCCCAGCAGTGATTCATACCAGTGAAGAAGAGCAGAGCTCAGCTCCGTGACTCAGCCATGGCAGGCGGAGGGTCCCCGAGGGGCTGAGTCCTCACACCCAGCCGAGGCAGCGGCTGGAGCCTACAGAGCCAGGAGAATGCACTGCGGCTGATGACGA
24	Arc	650.0	wt scanning 50	no changes	0.31473958179866696	0.198315750644172	0.242809452243169	0.175387566765594	0.0938454736134825	0.216540515863579	0.141034356667325	0.0977370639609866	3990	335	4083	450	CGAAATGGGCCGCATTGCCTTACACCCAAACAGCTCCGTGACTCAGCCATGGCAGGCGGAGGGTCCCCGAGGGGCTGAGTCCTCACACCCAGCCGAGGCAGCGGCTGGAGCCTACAGAGCCAGGAGAATGACACCAGGTCTCAAGGCTGCTGAGAAGTCTTTGCTGCCATGTCTGGAAAGCACTGCGGCTGATGACGA
25	Arc	700.0	wt scanning 50	no changes	0.61207997872268	0.00198675938668006	0.4690718569939721	0.00798531969572305	0.198269522071497	0.0276133477258365	0.0759321099209912	0.459731254091455	3195	426	3438	470	CGAAATGGGCCGCATTGCTTTAAAAGGGCGCCTCACACCCAGCCGAGGCAGCGGCTGGAGCCTACAGAGCCAGGAGAATGACACCAGGTCTCAAGGCTGCTGAGAAGTCTTTGCTGCCATGTCTGGAAAGGGCATCACCACACCACCAGCACCAGCACCATCCTCTCTTCTCCTGAAGCTCACTGCGGCTGATGACGA
26	Arc	750.0	wt scanning 50	no changes	0.804225137470403	0.0430724539295275	0.3163491151241081	0.165751119473107	0.0510017839847498	0.647620139369884	-0.0389506576674141	0.727557167514109	1798	145	1666	193	CGAAATGGGCCGCATTGCTTTATCCGGCCCACACCAGGTCTCAAGGCTGCTGAGAAGTCTTTGCTGCCATGTCTGGAAAGGGCATCACCACACCACCAGCACCAGCACCATCCTCTCTTCTCCTGAAGCTGCCTACATGGGTTCCAAGACACTTTCAAGGCAGAGAAAACAAGATTACAGCACTGCGGCTGATGACGA
27	Arc	800.0	wt scanning 50	no changes	0.9721117000013793	0.074985682124274	-0.113900601548278	0.827001407828252	0.0902039636905771	0.5678638243152829	0.0871443305918017	0.591750436717127	888	88	699	30	CGAAATGGGCCGCATTGCTACTTTCGAATAGGCATCACCACACCACCAGCACCAGCACCATCCTCTCTTCTCCTGAAGCTGCCTACATGGGTTCCAAGACACTTTCAAGGCAGAGAAAACAAGATTACAGAGAGGAGGTGCCTGGCAGGGGGCAGCACCCCAGCTCAGCCCAAGAGCTGACACTGCGGCTGATGACGA
28	Arc	850.0	wt scanning 50	no changes	-0.271276184505279	0.7451714255996221	0.459010254884315	0.00783598009035511	0.0297476769158868	0.75203455497844	0.0756643555530975	0.4134722697724501	2322	11	2811	364	CGAAATGGGCCGCATTGCGGCCGTCTGTCCGCCTACATGGGTTCCAAGACACTTTCAAGGCAGAGAAAACAAGATTACAGAGAGGAGGTGCCTGGCAGGGGGCAGCACCCCAGCTCAGCCCAAGAGCTGAAGGTGAAGACAAGCCAGCATGAAACCACGGGTCTGCCATGATGCCCGCCCCACTGCGGCTGATGACGA
29	Arc	900.0	wt scanning 50	no changes	0.18849988329861306	0.495174316671495	0.271027951371424	0.0396623258238256	0.130562295927955	0.0726812848841073	0.121418762996981	0.12532429744084805	4375	251	4571	568	CGAAATGGGCCGCATTGCATCTTTAGCGCTAGAGGAGGTGCCTGGCAGGGGGCAGCACCCCAGCTCAGCCCAAGAGCTGAAGGTGAAGACAAGCCAGCATGAAACCACGGGTCTGCCATGATGCCCGCCCCGCTGGCCGCTCACTAGCTGCCTGCCATTAGCCTCTGCAGCTTGAGCAGGCACTGCGGCTGATGACGA
30	Arc	950.0	wt scanning 50	no changes	0.0568500579606374	0.845725407972009	0.167103388672548	0.186348639264559	0.272416794912623	7.260630626213443e-05	0.390927514787884	6.63405459713999e-09	5530	295	6114	630	CGAAATGGGCCGCATTGCAACCTGATCCTGAGGTGAAGACAAGCCAGCATGAAACCACGGGTCTGCCATGATGCCCGCCCCGCTGGCCGCTCACTAGCTGCCTGCCATTAGCCTCTGCAGCTTGAGCAGGGTCTGTACCCTTGGTCCTCTTGGCACAGAGCCCAGCTCGCTGCATGGCCTCACTGCGGCTGATGACGA
31	Arc	1000.0	wt scanning 50	no changes	0.0493325263820128	0.70126414584615	0.0983817110561092	0.350295736662886	-0.018120438874953	0.780822422758542	0.0059128135462771	0.927748151294144	7653	707	8388	947	CGAAATGGGCCGCATTGCTTAGACCATGGACGCTGGCCGCTCACTAGCTGCCTGCCATTAGCCTCTGCAGCTTGAGCAGGGTCTGTACCCTTGGTCCTCTTGGCACAGAGCCCAGCTCGCTGCATGGCCTTTGGCTCCCCGACCAGACCCTTGCAGGAGCCTTAAGGCTTGGGCCCCTGCCACTGCGGCTGATGACGA
32	Arc	1050.0	wt scanning 50	no changes	0.121175658771031	0.5538885025950091	0.175710379294012	0.16810472810562302	0.194787563810835	0.0026312601641406	0.435688708514726	1.22364201824736e-09	10713	713	9003	1064	CGAAATGGGCCGCATTGCGAATTTCCGATAGTCTGTACCCTTGGTCCTCTTGGCACAGAGCCCAGCTCGCTGCATGGCCTTTGGCTCCCCGACCAGACCCTTGCAGGAGCCTTAAGGCTTGGGCCCCTGCCCAGCCTGATCTTTCCTGCTGTGCCCTGCCTGCCAGGTCAAGCCCAGTCCCACTGCGGCTGATGACGA
33	Arc	1100.0	wt scanning 50	no changes	0.120415830496626	0.47636804220023	-0.0162005911477941	0.894094693582484	0.15030821357669594	0.0288548423134159	0.280993201234796	3.6445922501920896e-05	5564	524	4998	537	CGAAATGGGCCGCATTGCGAGCTGCCAAGCTTGGCTCCCCGACCAGACCCTTGCAGGAGCCTTAAGGCTTGGGCCCCTGCCCAGCCTGATCTTTCCTGCTGTGCCCTGCCTGCCAGGTCAAGCCCAGTCCCAGGAGACCCCAGGCCTTGGCTCCTAGGCTGTTCCATGAACCTCCCTGACCACTGCGGCTGATGACGA
34	Arc	1150.0	wt scanning 50	no changes	0.297903292854161	0.0992163254243641	0.201331109827528	0.219213290773978	0.191270970902673	0.0192324485190725	0.317848213912352	8.417138579952041e-05	3181	353	3172	426	CGAAATGGGCCGCATTGCTTAGGGGCCCGCCCAGCCTGATCTTTCCTGCTGTGCCCTGCCTGCCAGGTCAAGCCCAGTCCCAGGAGACCCCAGGCCTTGGCTCCTAGGCTGTTCCATGAACCTCCCTGACCTGCCTGGTGATTGCCCAGCTGAAACCTCAGCCAAGCCCCAGCTCCAATTCACTGCGGCTGATGACGA
35	Arc	1200.0	wt scanning 50	no changes	0.40774616039414296	0.0064100758755322295	0.106058648572618	0.532613618285704	0.10458762963832598	0.154036168881236	0.168255779408748	0.0253015142436439	4190	455	4158	440	CGAAATGGGCCGCATTGCTGCCGTCTTAAGCAGGAGACCCCAGGCCTTGGCTCCTAGGCTGTTCCATGAACCTCCCTGACCTGCCTGGTGATTGCCCAGCTGAAACCTCAGCCAAGCCCCAGCTCCAATTACCTTGTGCTGGTAGCTGCTTGTGTCTGCAGTCTGAGTAGGCCTTGTTGCCACTGCGGCTGATGACGA
36	Arc	1250.0	wt scanning 50	no changes	-0.185463623463186	0.632541449253207	0.181806257027397	0.3590934614241961	0.119277943993678	0.0754734985480958	0.19535055490629896	0.00300341047134985	6352	215	7051	728	CGAAATGGGCCGCATTGCCATGAACAAGACCTGCCTGGTGATTGCCCAGCTGAAACCTCAGCCAAGCCCCAGCTCCAATTACCTTGTGCTGGTAGCTGCTTGTGTCTGCAGTCTGAGTAGGCCTTGTTGCGGTTCCTCCATCTGCCTGGTCTATTGGTGTTCTGAGACCAATTCCACTGACACTGCGGCTGATGACGA
37	Arc	1300.0	wt scanning 50	no changes	0.377045782153985	0.00826321941202382	0.07405520276009799	0.70886324354039	0.201009707411298	0.00218827366684754	0.460377587730867	1.85117250259148e-09	7449	831	6792	830	CGAAATGGGCCGCATTGCGTTAAGCATCGTACCTTGTGCTGGTAGCTGCTTGTGTCTGCAGTCTGAGTAGGCCTTGTTGCGGTTCCTCCATCTGCCTGGTCTATTGGTGTTCTGAGACCAATTCCACTGATGTTCTGACAGATCCTCCACCCTGTGCCCCTGCCAGCCCCCACAAGTTTACACTGCGGCTGATGACGA
38	Arc	1350.0	wt scanning 50	no changes	0.350619820491125	0.23361657998296895	0.257383127248189	0.112006593786321	0.0449850862754337	0.53344196339732	0.0197018879628166	0.7778386406746469	4629	468	4929	510	CGAAATGGGCCGCATTGCGCGGGCGGAATCGGTTCCTCCATCTGCCTGGTCTATTGGTGTTCTGAGACCAATTCCACTGATGTTCTGACAGATCCTCCACCCTGTGCCCCTGCCAGCCCCCACAAGTTTATTTTTGCACAAAAGCCATGACCCATACTCATTTGGCTGGCATAGGGTGTGCACTGCGGCTGATGACGA
39	Arc	1400.0	wt scanning 50	no changes	0.330777498488216	0.118881678587841	0.146211665008472	0.5962993910009711	0.0480664603585164	0.556030490158832	0.047757633102370994	0.578445646600202	3308	315	3178	322	CGAAATGGGCCGCATTGCGCTGATGTCTGGTGTTCTGACAGATCCTCCACCCTGTGCCCCTGCCAGCCCCCACAAGTTTATTTTTGCACAAAAGCCATGACCCATACTCATTTGGCTGGCATAGGGTGTGTAGGTAGGCCCTGGGGACTAGGGAGACCCTGGAGATCTCAAGAGAGTGTGCACTGCGGCTGATGACGA
40	Arc	1450.0	wt scanning 50	no changes	-0.313763832278773	0.457226097498308	0.0862437596691096	0.669208241215445	0.0263933109756474	0.8265114152157921	0.26979541339143104	0.0201232033129809	1849	60	1575	170	CGAAATGGGCCGCATTGCTTAGATCATATCTTTTTGCACAAAAGCCATGACCCATACTCATTTGGCTGGCATAGGGTGTGTAGGTAGGCCCTGGGGACTAGGGAGACCCTGGAGATCTCAAGAGAGTGTGGCTATCCCCTATTTTCACCAAGCCTTGAATATCCAGCCAGGCTGTCTGCCCACTGCGGCTGATGACGA
41	Arc	500.0	wt scanning 50	no changes	0.576263641948984	0.00746010378118842	-0.0313877274626051	0.868286723096521	0.241578486225332	0.000314663308696306	0.26024233847193395	0.00012977520782289	6831	873	5843	523	CGAAATGGGCCGCATTGCACCTTTAGCAAAGCCGCCCAGGGCAACCGGCCAGTCTTGGGCAGCATAGCTCCCCTCCCAGGGGTGAGCTGAAGCCACAAATGCAGCTGAAGCAGCAGACCTGACATCCTGGCACCTCCTGGCCCCCAGTGATTCATACCAGTGAAGAAGAGCAGAGCTCAGCACTGCGGCTGATGACGA
42	Arc	550.0	wt scanning 50	no changes	0.287441554937675	0.28196327105007	0.162019030885513	0.474004385343951	0.293888824215511	0.000261930567838575	0.38000729613842	5.31982789789249e-05	3383	306	3114	399	CGAAATGGGCCGCATTGCGATTATCCTGAGGGTGAGCTGAAGCCACAAATGCAGCTGAAGCAGCAGACCTGACATCCTGGCACCTCCTGGCCCCCAGTGATTCATACCAGTGAAGAAGAGCAGAGCTCAGCTCCGTGACTCAGCCATGGCAGGCGGAGGGTCCCCGAGGGGCTGAGTCCTCACTGCGGCTGATGACGA
43	Arc	600.0	wt scanning 50	no changes	0.248435378046522	0.223462454886524	0.409235147367738	0.0325414120890586	0.15084512699742494	0.0746701916366462	0.20336482544635695	0.0228760926313341	2833	324	3315	428	CGAAATGGGCCGCATTGCCTAGCGATTACGCACCTCCTGGCCCCCAGTGATTCATACCAGTGAAGAAGAGCAGAGCTCAGCTCCGTGACTCAGCCATGGCAGGCGGAGGGTCCCCGAGGGGCTGAGTCCTCACACCCAGCCGAGGCAGCGGCTGGAGCCTACAGAGCCAGGAGAATGACACACTGCGGCTGATGACGA
44	Arc	650.0	wt scanning 50	no changes	0.0	1.0	2.10386461853896	0.19212323334019504					0	0	1	0	CGAAATGGGCCGCATTGCCTGCTCACGCTTCTCCGTGACTCAGCCATGGCAGGCGGAGGGTCCCCGAGGGGCTGAGTCCTCACACCCAGCCGAGGCAGCGGCTGGAGCCTACAGAGCCAGGAGAATGACACCAGGTCTCAAGGCTGCTGAGAAGTCTTTGCTGCCATGTCTGGAAAGGGCCACTGCGGCTGATGACGA
45	Arc	700.0	wt scanning 50	no changes	0.285349264340135	0.274332612154449	-0.212837584003217	0.151827365551937	0.167889874923045	0.0277351852541743	0.104406262364913	0.18999410159340505	3762	278	3225	326	CGAAATGGGCCGCATTGCAGAATCAACACGCACACCCAGCCGAGGCAGCGGCTGGAGCCTACAGAGCCAGGAGAATGACACCAGGTCTCAAGGCTGCTGAGAAGTCTTTGCTGCCATGTCTGGAAAGGGCATCACCACACCACCAGCACCAGCACCATCCTCTCTTCTCCTGAAGCTGCCCACTGCGGCTGATGACGA
46	Arc	750.0	wt scanning 50	no changes	-0.0960515660216049	0.820632846110834	0.548530791617073	0.0281656420085921	0.292466744468063	0.0017986595511449602	0.0968359175723794	0.31949361902592	2195	87	2672	247	CGAAATGGGCCGCATTGCTTATGGTCTCCACCAGGTCTCAAGGCTGCTGAGAAGTCTTTGCTGCCATGTCTGGAAAGGGCATCACCACACCACCAGCACCAGCACCATCCTCTCTTCTCCTGAAGCTGCCTACATGGGTTCCAAGACACTTTCAAGGCAGAGAAAACAAGATTACAGAGACACTGCGGCTGATGACGA
47	Arc	800.0	wt scanning 50	no changes	-0.576807595898087	0.231400200538934	0.252900303471626	0.5744897430907329	0.287792587504402	0.0498721735833875	0.0323755644896215	0.83616247566772	666	28	778	43	CGAAATGGGCCGCATTGCGTCTTTTATGAAATCACCACACCACCAGCACCAGCACCATCCTCTCTTCTCCTGAAGCTGCCTACATGGGTTCCAAGACACTTTCAAGGCAGAGAAAACAAGATTACAGAGAGGAGGTGCCTGGCAGGGGGCAGCACCCCAGCTCAGCCCAAGAGCTGAAGGCACTGCGGCTGATGACGA
48	Arc	850.0	wt scanning 50	no changes	-0.0307027406449565	0.9231453226750947	-0.232794228378216	0.453587286538936	0.31971754606691605	0.00022715926385972001	0.25032231163102897	0.027334764184828	2605	129	2604	134	CGAAATGGGCCGCATTGCGCAAGATTTGAATACATGGGTTCCAAGACACTTTCAAGGCAGAGAAAACAAGATTACAGAGAGGAGGTGCCTGGCAGGGGGCAGCACCCCAGCTCAGCCCAAGAGCTGAAGGTGAAGACAAGCCAGCATGAAACCACGGGTCTGCCATGATGCCCGCCCCGCCACTGCGGCTGATGACGA
49	Arc	900.0	wt scanning 50	no changes	-0.378153800991172	0.17493430049628	0.4439748893423871	0.0307265264450176	-0.221032949990216	0.0517429673697722	0.0856791767946114	0.476950010873024	1504	116	1953	238	CGAAATGGGCCGCATTGCGAATGGGACAAGGGAGGTGCCTGGCAGGGGGCAGCACCCCAGCTCAGCCCAAGAGCTGAAGGTGAAGACAAGCCAGCATGAAACCACGGGTCTGCCATGATGCCCGCCCCGCTGGCCGCTCACTAGCTGCCTGCCATTAGCCTCTGCAGCTTGAGCAGGGTCCACTGCGGCTGATGACGA
50	Arc	950.0	wt scanning 50	no changes	0.11058857052553503	0.5684059340372289	0.180341426425916	0.19018475231735	0.104960012145987	0.153545455911281	0.24308350407284	0.00108580489608265	3890	289	4246	464	CGAAATGGGCCGCATTGCCGGAACCTGTTCTGAAGACAAGCCAGCATGAAACCACGGGTCTGCCATGATGCCCGCCCCGCTGGCCGCTCACTAGCTGCCTGCCATTAGCCTCTGCAGCTTGAGCAGGGTCTGTACCCTTGGTCCTCTTGGCACAGAGCCCAGCTCGCTGCATGGCCTTTGCACTGCGGCTGATGACGA
51	Arc	1000.0	wt scanning 50	no changes	-0.00393066147282069	0.9873165525442992	-0.157190777603697	0.273837682969388	0.118411723962179	0.08454065552314301	0.267817664996038	0.000207547368233306	5022	289	4891	567	CGAAATGGGCCGCATTGCTTCGATCCGCGCTGGCCGCTCACTAGCTGCCTGCCATTAGCCTCTGCAGCTTGAGCAGGGTCTGTACCCTTGGTCCTCTTGGCACAGAGCCCAGCTCGCTGCATGGCCTTTGGCTCCCCGACCAGACCCTTGCAGGAGCCTTAAGGCTTGGGCCCCTGCCCACACTGCGGCTGATGACGA
52	Arc	1050.0	wt scanning 50	no changes	0.0593239102098512	0.7709856948089259	0.302978309823476	0.0191354158000738	0.282126906190685	1.31649185112847e-05	0.484737436048346	3.33696979852013e-13	10400	738	8968	1114	CGAAATGGGCCGCATTGCTGCTCGCCCCGCTGTACCCTTGGTCCTCTTGGCACAGAGCCCAGCTCGCTGCATGGCCTTTGGCTCCCCGACCAGACCCTTGCAGGAGCCTTAAGGCTTGGGCCCCTGCCCAGCCTGATCTTTCCTGCTGTGCCCTGCCTGCCAGGTCAAGCCCAGTCCCAGCACTGCGGCTGATGACGA
53	Arc	1100.0	wt scanning 50	no changes	0.18062596441088505	0.448965733019476	-0.0239061323577743	0.854715863433679	0.16839362657439802	0.0195397148095557	0.235503990723592	0.00312891473369577	4618	308	4327	473	CGAAATGGGCCGCATTGCCTGGCTGGGACTGCTCCCCGACCAGACCCTTGCAGGAGCCTTAAGGCTTGGGCCCCTGCCCAGCCTGATCTTTCCTGCTGTGCCCTGCCTGCCAGGTCAAGCCCAGTCCCAGGAGACCCCAGGCCTTGGCTCCTAGGCTGTTCCATGAACCTCCCTGACCTGCACTGCGGCTGATGACGA
54	Arc	1150.0	wt scanning 50	no changes	0.3504124229161789	0.0609027831130136	0.262636018313643	0.20648990806304895	0.2759956897339389	5.538202463322149e-05	0.448133184840994	2.45242190627332e-10	5532	669	5697	546	CGAAATGGGCCGCATTGCCTAATGAAGAGGGCCTGATCTTTCCTGCTGTGCCCTGCCTGCCAGGTCAAGCCCAGTCCCAGGAGACCCCAGGCCTTGGCTCCTAGGCTGTTCCATGAACCTCCCTGACCTGCCTGGTGATTGCCCAGCTGAAACCTCAGCCAAGCCCCAGCTCCAATTACCCACTGCGGCTGATGACGA
55	Arc	1200.0	wt scanning 50	no changes	0.155698755965085	0.537245228122923	0.145855813015274	0.386547970043724	0.0688898007996563	0.399514028234494	0.213512668074568	0.0073173763861573	3129	271	3171	386	CGAAATGGGCCGCATTGCTCAATGGATACGGAGACCCCAGGCCTTGGCTCCTAGGCTGTTCCATGAACCTCCCTGACCTGCCTGGTGATTGCCCAGCTGAAACCTCAGCCAAGCCCCAGCTCCAATTACCTTGTGCTGGTAGCTGCTTGTGTCTGCAGTCTGAGTAGGCCTTGTTGCGGTCACTGCGGCTGATGACGA
56	Arc	1250.0	wt scanning 50	no changes	0.155966032953241	0.5927036851274671	0.323277755560477	0.0920723301852852	0.14043803988665196	0.0339410238771863	0.2963446349887069	0.00023355869794650097	6812	360	7350	640	CGAAATGGGCCGCATTGCGGACCACCTCTGCCTGGTGATTGCCCAGCTGAAACCTCAGCCAAGCCCCAGCTCCAATTACCTTGTGCTGGTAGCTGCTTGTGTCTGCAGTCTGAGTAGGCCTTGTTGCGGTTCCTCCATCTGCCTGGTCTATTGGTGTTCTGAGACCAATTCCACTGATGTCACTGCGGCTGATGACGA
57	Arc	1300.0	wt scanning 50	no changes	0.44264689536600704	0.00115658400862761	0.16006381392196398	0.124865713552564	0.256005840729114	0.0008531558991239732	0.25622180676968204	0.000599228983406887	10672	1254	10403	1174	CGAAATGGGCCGCATTGCCGCAATCACACTTTGTGCTGGTAGCTGCTTGTGTCTGCAGTCTGAGTAGGCCTTGTTGCGGTTCCTCCATCTGCCTGGTCTATTGGTGTTCTGAGACCAATTCCACTGATGTTCTGACAGATCCTCCACCCTGTGCCCCTGCCAGCCCCCACAAGTTTATTTCACTGCGGCTGATGACGA
58	Arc	1350.0	wt scanning 50	no changes	-0.0611503643689913	0.7555429961038	0.112816320775351	0.5494356008999159	0.0591662988887842	0.485704076990405	0.184101220652951	0.042403467912164	2857	276	2960	314	CGAAATGGGCCGCATTGCTCCCTTCTCATATCCTCCATCTGCCTGGTCTATTGGTGTTCTGAGACCAATTCCACTGATGTTCTGACAGATCCTCCACCCTGTGCCCCTGCCAGCCCCCACAAGTTTATTTTTGCACAAAAGCCATGACCCATACTCATTTGGCTGGCATAGGGTGTGTAGCACTGCGGCTGATGACGA
59	Arc	1400.0	wt scanning 50	no changes	0.528207305231293	0.0048335532226915	0.237144020067612	0.118951067872673	-0.00171876205457719	0.983397449642924	-0.0811441470367726	0.343936630311119	3448	441	3465	376	CGAAATGGGCCGCATTGCGAGATATGCACATCTGACAGATCCTCCACCCTGTGCCCCTGCCAGCCCCCACAAGTTTATTTTTGCACAAAAGCCATGACCCATACTCATTTGGCTGGCATAGGGTGTGTAGGTAGGCCCTGGGGACTAGGGAGACCCTGGAGATCTCAAGAGAGTGTGGCTCACTGCGGCTGATGACGA
60	Arc	1450.0	wt scanning 50	no changes	-0.11557332917072098	0.7724481469551671	0.294845384921888	0.18677176403282106	-0.0255637726660776	0.8048920205650381	-0.0390015464942258	0.771861255226809	1851	88	2034	221	CGAAATGGGCCGCATTGCGCCAACGACCGGTTGCACAAAAGCCATGACCCATACTCATTTGGCTGGCATAGGGTGTGTAGGTAGGCCCTGGGGACTAGGGAGACCCTGGAGATCTCAAGAGAGTGTGGCTATCCCCTATTTTCACCAAGCCTTGAATATCCAGCCAGGCTGTCTGCCCATCACTGCGGCTGATGACGA
61	Camk2a	0.0	wt scanning 50	no changes	0.18268748039475896	0.42390189361421504	0.20463982277517495	0.22898063188807505	0.0409164754261991	0.572062726631315	0.0332893203244317	0.6791083106208311	4460	425	4531	416	CGAAATGGGCCGCATTGCCCTGATAGATCAAGGACCAGGCCAGGGTCCCTGCGTCCTTGCTTCGCAGAGATCCGCTCTTTGTCCGTGGAATGTGGCTGCTGGTTCTCCTTTGGATTTTGCTGGAATTCTCCCTGTCAGATCACCCTACCATTGCCACCTATGTACTCGCGTCACGAAAACCACTGCGGCTGATGACGA
62	Camk2a	50.0	wt scanning 50	no changes	0.211225443824094	0.4164401307356429	-0.199356764228288	0.5689096675295179	0.153366980912911	0.15359436016072	0.147361566244565	0.236878821187865	1749	181	1557	85	CGAAATGGGCCGCATTGCTACCACTCGGGAGTCCGTGGAATGTGGCTGCTGGTTCTCCTTTGGATTTTGCTGGAATTCTCCCTGTCAGATCACCCTACCATTGCCACCTATGTACTCGCGTCACGAAAACCTGCTTGTTCACAGAAGTCGCCACGACATCACAGTGAACAGCCAGCTCTCCACTGCGGCTGATGACGA
63	Camk2a	100.0	wt scanning 50	no changes	0.528393983381995	0.0127885211724705	-0.00246965377275491	0.982833124811037	0.16558541778425398	0.0138945718024777	0.0671699139408255	0.31821788729326195	6194	743	5898	635	CGAAATGGGCCGCATTGCACGTCAATTCGGCCTGTCAGATCACCCTACCATTGCCACCTATGTACTCGCGTCACGAAAACCTGCTTGTTCACAGAAGTCGCCACGACATCACAGTGAACAGCCAGCTCTCCCCAGCTCCGTTGCCCAAGCTCTTCCTGCCAGTGGGGACCTTCTTCCGGCCACTGCGGCTGATGACGA
64	Camk2a	150.0	wt scanning 50	no changes	0.270357396324044	0.272209924869144	0.107296356085535	0.497272808928016	0.228147151632743	0.00108516655581693	0.39978429263455706	1.49091418146553e-07	6003	647	5965	638	CGAAATGGGCCGCATTGCCGCGCTCCCCGCCTGCTTGTTCACAGAAGTCGCCACGACATCACAGTGAACAGCCAGCTCTCCCCAGCTCCGTTGCCCAAGCTCTTCCTGCCAGTGGGGACCTTCTTCCGGCTTAAGTACCCAGGGTGCTGGCCCCAGGAACCCCCACCCCCTACCCACTGTCACTGCGGCTGATGACGA
65	Camk2a	200.0	wt scanning 50	no changes	0.311634949004595	0.0470031718367276	0.311794809488383	0.00177063766469013	0.3096630994265561	7.797072622380779e-07	0.471281384496941	1.23095172418835e-11	16136	1793	14859	1938	CGAAATGGGCCGCATTGCAGATTTCCATGCCCCAGCTCCGTTGCCCAAGCTCTTCCTGCCAGTGGGGACCTTCTTCCGGCTTAAGTACCCAGGGTGCTGGCCCCAGGAACCCCCACCCCCTACCCACTGTTGTTGGCCTAGCCTAGCTTTAGCTATAGATGGGGCCTCAGCTGTGCAATTCACTGCGGCTGATGACGA
66	Camk2a	250.0	wt scanning 50	no changes	0.19463457873320106	0.384331424919018	0.16994697025701702	0.420339874158576	0.306173592433834	0.000331366208863443	0.3984540639613	3.12100599296863e-06	3331	237	2695	302	CGAAATGGGCCGCATTGCACCGCGGCGATTTTAAGTACCCAGGGTGCTGGCCCCAGGAACCCCCACCCCCTACCCACTGTTGTTGGCCTAGCCTAGCTTTAGCTATAGATGGGGCCTCAGCTGTGCAATTGGCAGGAAGTGAGGAAGAGGCAGGCAAGCTGTGTTGAGGGCACCTCTCATCACTGCGGCTGATGACGA
67	Camk2a	300.0	wt scanning 50	no changes	0.33031770942681604	0.17621093577411998	-0.0869345929197938	0.7742960186928791	0.14546954937257	0.142947181721144	0.372898600973858	0.000111471231708725	2573	187	1844	134	CGAAATGGGCCGCATTGCATAGAAGCGACATGTTGGCCTAGCCTAGCTTTAGCTATAGATGGGGCCTCAGCTGTGCAATTGGCAGGAAGTGAGGAAGAGGCAGGCAAGCTGTGTTGAGGGCACCTCTCATCGATTCCTTCTTTCCTGGGGTTCCCCGGGGAAGCTCACACGAGGCCCTCACACTGCGGCTGATGACGA
68	Camk2a	350.0	wt scanning 50	no changes	0.158486683220577	0.251037038897651	0.039130809688113	0.82603882775188	0.10313764966873402	0.122077512155281	0.252849008639661	0.000245839269570614	8180	719	6812	655	CGAAATGGGCCGCATTGCAGGGAACCGTTTGGCAGGAAGTGAGGAAGAGGCAGGCAAGCTGTGTTGAGGGCACCTCTCATCGATTCCTTCTTTCCTGGGGTTCCCCGGGGAAGCTCACACGAGGCCCTCAGTCTCCAAGCCAACCCCTTATGAGGGAGAGTGAGAGAGGAGCCAACGCCACACTGCGGCTGATGACGA
69	Camk2a	400.0	wt scanning 50	no changes	0.192975586646724	0.428507443054122	-0.152732887876932	0.4755873310144629	-0.0575592159321534	0.409964425331539	0.0856891149445385	0.249574870431168	5835	362	5897	429	CGAAATGGGCCGCATTGCGCGGTCGCCAATCGATTCCTTCTTTCCTGGGGTTCCCCGGGGAAGCTCACACGAGGCCCTCAGTCTCCAAGCCAACCCCTTATGAGGGAGAGTGAGAGAGGAGCCAACGCCAGTGAGCCAGGAACTGCTGCTCTCATCTGCTCTCCTCTGTGTTGGCCTTGCCACTGCGGCTGATGACGA
70	Camk2a	450.0	wt scanning 50	no changes	-0.286444950815549	0.377787199897849	-0.4032146566150279	0.0433143088998145	0.0914400646164441	0.356212842016262	-0.0092173282314514	0.931584479007696	1923	89	2094	186	CGAAATGGGCCGCATTGCAACTCTGCTTTCGTCTCCAAGCCAACCCCTTATGAGGGAGAGTGAGAGAGGAGCCAACGCCAGTGAGCCAGGAACTGCTGCTCTCATCTGCTCTCCTCTGTGTTGGCCTTGCCTTTGACCAGACCATCCGCTACGAGGGGTGGGCTCTACCGCCCAGGTGCCCACTGCGGCTGATGACGA
71	Camk2a	500.0	wt scanning 50	no changes	0.31225148100921696	0.11217697611150698	0.218738962999889	0.0647489724303616	-0.0668207694933953	0.315640091375938	-0.325385814681588	1.3076988516455e-06	7514	803	8023	877	CGAAATGGGCCGCATTGCTGCTACTCTGTTGTGAGCCAGGAACTGCTGCTCTCATCTGCTCTCCTCTGTGTTGGCCTTGCCTTTGACCAGACCATCCGCTACGAGGGGTGGGCTCTACCGCCCAGGTGCCCCACTCACTCTGCCTCAGTCCTCCTGTGAAGTTTGCCTCCAGTGTTGACCCACTGCGGCTGATGACGA
72	Camk2a	550.0	wt scanning 50	no changes	0.6816037255894389	0.0246326282772177	0.13314384955388	0.439173511794376	0.143060915156656	0.0697504991285365	0.305092202072784	0.000477133976945045	3846	348	3323	341	CGAAATGGGCCGCATTGCGTTTCAAACCATCTTTGACCAGACCATCCGCTACGAGGGGTGGGCTCTACCGCCCAGGTGCCCCACTCACTCTGCCTCAGTCCTCCTGTGAAGTTTGCCTCCAGTGTTGACCCACCCACCCTGCCCTTCAACGTCCTTGGAGAATTCCAGCTTCATCTGTCTCACTGCGGCTGATGACGA
73	Camk2a	600.0	wt scanning 50	no changes	0.105868943669708	0.607001175657506	0.516388326279489	0.00867712923695837	0.165502080725488	0.0438888141125706	0.204033276484185	0.0130973473800265	3065	306	3545	358	CGAAATGGGCCGCATTGCTCGACATCCACTCCACTCACTCTGCCTCAGTCCTCCTGTGAAGTTTGCCTCCAGTGTTGACCCACCCACCCTGCCCTTCAACGTCCTTGGAGAATTCCAGCTTCATCTGTCTGAGAGGAGATTGGAAGGTGTTTCAGGGGCAAAGCAAGCAACATTTAGGTACACTGCGGCTGATGACGA
74	Camk2a	650.0	wt scanning 50	no changes	0.0694013684972873	0.7513323804387478	0.15200987630445498	0.5672551398380239	0.150806769243889	0.0629026507651682	0.191621816348626	0.0148066314358582	3038	234	3094	267	CGAAATGGGCCGCATTGCGGGTCTCCTAGACACCCACCCTGCCCTTCAACGTCCTTGGAGAATTCCAGCTTCATCTGTCTGAGAGGAGATTGGAAGGTGTTTCAGGGGCAAAGCAAGCAACATTTAGGTATCACTTCTACTTGGACGCATGCCTTTTTACAGCCAAACTTCCGTGTATTTCACTGCGGCTGATGACGA
75	Camk2a	700.0	wt scanning 50	no changes	0.586150377966515	0.0882996664125519	-0.16701985658036805	0.486951912224904	-0.140590719997182	0.20147799617448606	-0.258379950792313	0.0264262784488339	1895	216	1617	148	CGAAATGGGCCGCATTGCAGCGATCGCCACGAGAGGAGATTGGAAGGTGTTTCAGGGGCAAAGCAAGCAACATTTAGGTATCACTTCTACTTGGACGCATGCCTTTTTACAGCCAAACTTCCGTGTATTTCGTAAATGGATTTTGCGTTAACGGACATCTATGTGATAACTAGACCTCTCCACTGCGGCTGATGACGA
76	Camk2a	750.0	wt scanning 50	no changes	-0.28599552821942703	0.3116564031858761	0.303738174301703	0.109822626880057	-0.303523192473161	0.0005136194734765451	-0.606302502373935	2.6706470811148e-11	2800	134	3505	335	CGAAATGGGCCGCATTGCATATGTTCGCATTCACTTCTACTTGGACGCATGCCTTTTTACAGCCAAACTTCCGTGTATTTCGTAAATGGATTTTGCGTTAACGGACATCTATGTGATAACTAGACCTCTCAAGTTTACTGTAAAGAAGAGTCGGATGGGTTGGGAAGTGGGTGGGAAGAGCACTGCGGCTGATGACGA
77	Camk2a	800.0	wt scanning 50	no changes	-0.39384530582746	0.19174621752372895	0.444791020432139	0.0916313126909094	-0.29257116823761	0.0289251559047406	-0.360822221458735	0.0119694678455057	1725	85	1874	236	CGAAATGGGCCGCATTGCTCCGACAAAACACGTAAATGGATTTTGCGTTAACGGACATCTATGTGATAACTAGACCTCTCAAGTTTACTGTAAAGAAGAGTCGGATGGGTTGGGAAGTGGGTGGGAAGAGGAGTGAGAGGAAGTTTTAACCCCATTCCAGAGGGTCTTTTTTTTGGGGGGCACTGCGGCTGATGACGA
78	Camk2a	850.0	wt scanning 50	no changes	0.618753629696739	0.0008901308454109631	0.398336575878084	0.0770909330147235	0.0469517991865561	0.623254273063814	-0.229838449165425	0.0317675039877742	4196	444	3414	361	CGAAATGGGCCGCATTGCCATCTAGAAAGCAAGTTTACTGTAAAGAAGAGTCGGATGGGTTGGGAAGTGGGTGGGAAGAGGAGTGAGAGGAAGTTTTAACCCCATTCCAGAGGGTCTTTTTTTTGGGGGGTGTCCCTTCTGGGGGAGGGTGCTTTCTGAGGTGGCCTCACCCCCCAGGGACACTGCGGCTGATGACGA
79	Camk2a	900.0	wt scanning 50	no changes	0.249776867348847	0.0730495277565317	0.473353793947616	3.23648562185329e-06	0.195618961342764	0.00246532198305075	0.257310501432952	0.000167630779767602	13544	1539	11775	1490	CGAAATGGGCCGCATTGCAGACACCATGGCGAGTGAGAGGAAGTTTTAACCCCATTCCAGAGGGTCTTTTTTTTGGGGGGTGTCCCTTCTGGGGGAGGGTGCTTTCTGAGGTGGCCTCACCCCCCAGGGAGCATGGTTTCCTTCCATTATGGTCCCCAAAGTCAGCTGACAAGATTTCTTCACTGCGGCTGATGACGA
80	Camk2a	950.0	wt scanning 50	no changes	0.395780846709983	0.15343879600327498	0.247645436752695	0.19587897898827605	0.15354833850361602	0.0851605714101125	0.0652588509204175	0.5853356799512061	3677	398	2905	301	CGAAATGGGCCGCATTGCGGGCGCGGCGAATGTCCCTTCTGGGGGAGGGTGCTTTCTGAGGTGGCCTCACCCCCCAGGGAGCATGGTTTCCTTCCATTATGGTCCCCAAAGTCAGCTGACAAGATTTCTTCCAGAGCCAGCATGACTAACACACAGTGAGTCAGGTCAGGGGAGGCTATCCACTGCGGCTGATGACGA
81	Camk2a	1000.0	wt scanning 50	no changes	0.260610352594391	0.31728413671899297	0.35070667758536705	0.0659721360962684	0.120108280583309	0.148840572110511	0.0268350759577058	0.7766587599663101	3283	312	2982	389	CGAAATGGGCCGCATTGCCTATTCTGGATTGCATGGTTTCCTTCCATTATGGTCCCCAAAGTCAGCTGACAAGATTTCTTCCAGAGCCAGCATGACTAACACACAGTGAGTCAGGTCAGGGGAGGCTATCAGGAAGGGGTTATCTAGACTTGGCATCTCTGGAACTGGAGACCTCACTACCACTGCGGCTGATGACGA
82	Camk2a	1050.0	wt scanning 50	no changes	0.0860350989540006	0.7702181420166321	-0.4855667570528761	0.109353178317152	-0.00889056443820708	0.934981793119182	0.114745208367479	0.363842385016864	2071	203	1462	126	CGAAATGGGCCGCATTGCACTAATTCTGCGCCAGAGCCAGCATGACTAACACACAGTGAGTCAGGTCAGGGGAGGCTATCAGGAAGGGGTTATCTAGACTTGGCATCTCTGGAACTGGAGACCTCACTACCCTACTTCCCAGGAAATCTTTCCCGTATCCTTGTGCTATCTCTCCTCAGCCACTGCGGCTGATGACGA
83	Camk2a	1100.0	wt scanning 50	no changes	0.212308476097465	0.35401951794936704	-0.0603471860985634	0.794808284034764	-0.122473562784573	0.14341412558767005	-0.0048205057959664396	0.954218212794254	2859	280	2971	269	CGAAATGGGCCGCATTGCCTGACACCCCATAGGAAGGGGTTATCTAGACTTGGCATCTCTGGAACTGGAGACCTCACTACCCTACTTCCCAGGAAATCTTTCCCGTATCCTTGTGCTATCTCTCCTCAGCCCAGCCCCCACTCACCACCTTCTAGGCACATTATTCTCATCACCTCTCTCCACTGCGGCTGATGACGA
84	Camk2a	1150.0	wt scanning 50	no changes	0.42235906918558896	0.0757953334322819	0.386306193250188	0.234122732671467	0.158388199096538	0.0982273032961605	0.394000190284501	5.90710053469873e-05	2076	252	2127	158	CGAAATGGGCCGCATTGCCTCGTCGAGAACCCTACTTCCCAGGAAATCTTTCCCGTATCCTTGTGCTATCTCTCCTCAGCCCAGCCCCCACTCACCACCTTCTAGGCACATTATTCTCATCACCTCTCTCAACTTGGCCAAGCAAGAGTGCCAGAAACTTATTTTCCTACTTCATGCTGACACTGCGGCTGATGACGA
85	Camk2a	1200.0	wt scanning 50	no changes	0.041897941512477006	0.8129095114806201	0.0447063553918343	0.738928282363377	0.156507359251913	0.0233919589470511	0.285504856069443	0.0004552890490891231	5050	375	5072	507	CGAAATGGGCCGCATTGCATGATGCTGGCGCCAGCCCCCACTCACCACCTTCTAGGCACATTATTCTCATCACCTCTCTCAACTTGGCCAAGCAAGAGTGCCAGAAACTTATTTTCCTACTTCATGCTGAACTTGGCCTGGTGTGCGCTCTATTGTGCTTGCCTGCCTCCCTGGCCTTCCCACTGCGGCTGATGACGA
86	Camk2a	1250.0	wt scanning 50	no changes	0.28995056507925393	0.366477667179354	-0.206998890702298	0.40285371578777096	-0.288635590463049	0.0182956037517891	-0.148686945234995	0.216941961411427	1420	128	1470	163	CGAAATGGGCCGCATTGCCATTCTGATTGGAACTTGGCCAAGCAAGAGTGCCAGAAACTTATTTTCCTACTTCATGCTGAACTTGGCCTGGTGTGCGCTCTATTGTGCTTGCCTGCCTCCCTGGCCTTCCTCGACTCCCCTGCCCCGACATACACACACACACACACACACACACACACACACTGCGGCTGATGACGA
87	Camk2a	1300.0	wt scanning 50	no changes	-0.18603789793558806	0.639127099928879	0.164759662089265	0.633713361928297	-0.0474716121841522	0.711958257049153	-0.0626198851767182	0.718319728957323	1356	66	1290	94	CGAAATGGGCCGCATTGCACATTCGCTGTTACTTGGCCTGGTGTGCGCTCTATTGTGCTTGCCTGCCTCCCTGGCCTTCCTCGACTCCCCTGCCCCGACATACACACACACACACACACACACACACACACGCACACGCACACGCGCGCACACACACACATGCACACGCACATGCACACACACTGCGGCTGATGACGA
88	Camk2a	1350.0	wt scanning 50	no changes	0.390061801509061	0.24328071673023105	0.592565199265276	0.0483776533475639	0.089439869448542	0.467518347532117	0.26294316653615096	0.033013480271209	1315	92	1393	128	CGAAATGGGCCGCATTGCGGCCTTAATAAATCGACTCCCCTGCCCCGACATACACACACACACACACACACACACACACACGCACACGCACACGCGCGCACACACACACATGCACACGCACATGCACACACTCACACCACTTCCTTCCACCACTTCCTTCCTCCCCCCTCTCCCTCCCTTCACTGCGGCTGATGACGA
89	Camk2a	1400.0	wt scanning 50	no changes	0.483111211135025	0.000274440047521796	0.425658548350896	0.0700926748216579	0.0787099722347583	0.263048141209527	0.218441251931867	0.00583553033221455	6631	721	4908	522	CGAAATGGGCCGCATTGCTTGAATGCTTCCCGCACACGCACACGCGCGCACACACACACATGCACACGCACATGCACACACTCACACCACTTCCTTCCACCACTTCCTTCCTCCCCCCTCTCCCTCCCTTTCTCTTTCTCTTCTCTCCCTCTTCCTGGGTTTGGCTCTTGTATGGAATGCCACTGCGGCTGATGACGA
90	Camk2a	1450.0	wt scanning 50	no changes	0.4541096533326379	0.0127773559009188	0.297769802732582	0.0642511159339454	0.313303457816287	3.37564612765833e-06	0.478960577932169	6.8689157505916e-13	8557	735	6181	790	CGAAATGGGCCGCATTGCTCATGCCGACGACTCACACCACTTCCTTCCACCACTTCCTTCCTCCCCCCTCTCCCTCCCTTTCTCTTTCTCTTCTCTCCCTCTTCCTGGGTTTGGCTCTTGTATGGAATGCTGTATCTCATTCACGGGGATCTCCTGTCTGCACTGTTTTCTTTGCATGACCACTGCGGCTGATGACGA
91	Camk2a	1500.0	wt scanning 50	no changes	-0.659839149155835	0.067359578978929	0.22871970325999905	0.5299203293980349	0.0864856190079217	0.508967553719036	0.0917313001000342	0.4863200103677151	1358	59	1552	111	CGAAATGGGCCGCATTGCCACCCAATTCATTCTCTTTCTCTTCTCTCCCTCTTCCTGGGTTTGGCTCTTGTATGGAATGCTGTATCTCATTCACGGGGATCTCCTGTCTGCACTGTTTTCTTTGCATGACTTTATATGCAGTAAGTATGTTGAAAAACAAACAAAAAACAAAAAAGGAGACACTGCGGCTGATGACGA
92	Camk2a	1550.0	wt scanning 50	no changes	-0.35841621357082204	0.3681784462946429	-0.372815754630759	0.428111746198601	-0.657318105214144	4.5655561413734585e-06	-0.7704807249225171	1.02260952539765e-05	808	43	1013	48	CGAAATGGGCCGCATTGCAGCGCACCTGGTTGTATCTCATTCACGGGGATCTCCTGTCTGCACTGTTTTCTTTGCATGACTTTATATGCAGTAAGTATGTTGAAAAACAAACAAAAAACAAAAAAGGAGAAAAACACTCAACAAAATCAAACGACACGTTTTTTTTTGGACAAAAAATAACACTGCGGCTGATGACGA
93	Camk2a	1600.0	wt scanning 50	no changes	-1.22996569371106	0.0874645359366549	-0.790699420549258	0.286354198082962	-0.5889955080674971	0.0317920977918297	-1.31630521814195	0.000120897022220654	143	3	161	5	CGAAATGGGCCGCATTGCTTAGCTAGGGAGTTTATATGCAGTAAGTATGTTGAAAAACAAACAAAAAACAAAAAAGGAGAAAAACACTCAACAAAATCAAACGACACGTTTTTTTTTGGACAAAAAATAATAACATTCAAGGTAATAGTCTCAGTGTCCAACTTGGACTTACGTTGCTGCCACTGCGGCTGATGACGA
94	Camk2a	1650.0	wt scanning 50	no changes	-0.30046122773369105	0.24948767920265694	0.472733025246151	0.006846222128539871	-0.126022895339265	0.228923411068368	0.035638579131106005	0.719119540864221	1504	118	2275	312	CGAAATGGGCCGCATTGCCATTTCCCTGATAAAACACTCAACAAAATCAAACGACACGTTTTTTTTTGGACAAAAAATAATAACATTCAAGGTAATAGTCTCAGTGTCCAACTTGGACTTACGTTGCTGCCTCTCCGTGCTTTTGGTCTCTCTGTGGCTATGTTTTGCCAGCATGAGACCCACTGCGGCTGATGACGA
95	Camk2a	1700.0	wt scanning 50	no changes	0.134983249015986	0.34909660950095	0.195675655086532	0.1122605969217	0.0823275219644723	0.208331180330111	0.0822814104118343	0.216310348756668	10472	855	9274	1142	CGAAATGGGCCGCATTGCAACACCCCGACGTAACATTCAAGGTAATAGTCTCAGTGTCCAACTTGGACTTACGTTGCTGCCTCTCCGTGCTTTTGGTCTCTCTGTGGCTATGTTTTGCCAGCATGAGACCCTGTTCCCTCTGGAAGTTGCTAGGGGAGGAAGAGCCATGCGTCCAGGGGTCACTGCGGCTGATGACGA
96	Camk2a	1750.0	wt scanning 50	no changes	0.23073250991886896	0.14554549545106	0.0554477028144943	0.7471111270727329	0.0773683538658127	0.237169071503518	0.173868149616279	0.009970525355665621	8607	697	8204	807	CGAAATGGGCCGCATTGCAGCTTTTACGTCCTCTCCGTGCTTTTGGTCTCTCTGTGGCTATGTTTTGCCAGCATGAGACCCTGTTCCCTCTGGAAGTTGCTAGGGGAGGAAGAGCCATGCGTCCAGGGGTTTGGAGACAGCTTTATCCTCTCGGCTTTTCTGAGGGTCGATGGGAGCAGACACTGCGGCTGATGACGA
97	Camk2a	1800.0	wt scanning 50	no changes	0.145943341422885	0.2832684251043089	0.224115335843182	0.0381894506782081	-0.130239629869751	0.0543361289327552	-0.120075464606208	0.0740892401624012	8825	757	7738	924	CGAAATGGGCCGCATTGCATGGGGAGAACTCTGTTCCCTCTGGAAGTTGCTAGGGGAGGAAGAGCCATGCGTCCAGGGGTTTGGAGACAGCTTTATCCTCTCGGCTTTTCTGAGGGTCGATGGGAGCAGAAGTGGAAGGGATGTTTAATCCAGAACTTTCTGGTATTCCCCTTTCGCCTACACTGCGGCTGATGACGA
98	Camk2a	1850.0	wt scanning 50	no changes	-0.068299718058274	0.686965123256764	-0.0888750361064287	0.505504421160755	-0.025257792703826	0.7262399309817641	0.0219966327811295	0.7503844594612511	4493	335	4370	432	CGAAATGGGCCGCATTGCAGTCATACCCTGTTGGAGACAGCTTTATCCTCTCGGCTTTTCTGAGGGTCGATGGGAGCAGAAGTGGAAGGGATGTTTAATCCAGAACTTTCTGGTATTCCCCTTTCGCCTACATGTGAGCTATATCCCGGGCTCTTCTCTCAAATCCTGCTGCCCAGGGACCACTGCGGCTGATGACGA
99	Camk2a	1900.0	wt scanning 50	no changes	0.238048792769206	0.329165488062982	-0.17669142625726894	0.28031558572750104	-0.0344539751370073	0.664935168763098	0.0346867944004338	0.6516016600533331	3855	254	3746	364	CGAAATGGGCCGCATTGCAGGCACATATTCAGTGGAAGGGATGTTTAATCCAGAACTTTCTGGTATTCCCCTTTCGCCTACATGTGAGCTATATCCCGGGCTCTTCTCTCAAATCCTGCTGCCCAGGGACAAGTACAGGGTAGAAGAGTGGCTCTCTTGTCTAAGCCGCTCCACTGTAGCCACTGCGGCTGATGACGA
100	Camk2a	1950.0	wt scanning 50	no changes	-0.00791828601602402	0.968646213857567	0.108023198919489	0.551142595854128	-0.039180169625516	0.6390890628320379	-0.144922730591334	0.107526995353541	2982	285	3341	442	CGAAATGGGCCGCATTGCGATGGAGCCACCCATGTGAGCTATATCCCGGGCTCTTCTCTCAAATCCTGCTGCCCAGGGACAAGTACAGGGTAGAAGAGTGGCTCTCTTGTCTAAGCCGCTCCACTGTAGCCTCTGCCCTTGGTAGAGACACTGCTACCCAGGCCCAAGAATGGGCCCTTGCACTGCGGCTGATGACGA
101	Camk2a	2000.0	wt scanning 50	no changes	0.42200678862055296	0.0634155578842726	0.0158730777892747	0.937300128072678	0.238427982096331	0.0077687048410612705	0.299903792879539	0.00040411292307122003	2796	317	2614	222	CGAAATGGGCCGCATTGCTGCGAAAAGTTGAAGTACAGGGTAGAAGAGTGGCTCTCTTGTCTAAGCCGCTCCACTGTAGCCTCTGCCCTTGGTAGAGACACTGCTACCCAGGCCCAAGAATGGGCCCTTGTCCTGCCCCAGAACCAGGCTTCTTCATAAGGCTCAGCAAACCCATTGTCCCACTGCGGCTGATGACGA
102	Camk2a	2050.0	wt scanning 50	no changes	0.120055180212047	0.794089721426394	0.0168010786181533	0.952175128144763	0.171623519952101	0.107674266284012	0.19747783582150105	0.0635936023048669	1980	67	1802	173	CGAAATGGGCCGCATTGCAGGTCGATCTGGCTCTGCCCTTGGTAGAGACACTGCTACCCAGGCCCAAGAATGGGCCCTTGTCCTGCCCCAGAACCAGGCTTCTTCATAAGGCTCAGCAAACCCATTGTCCCCAGCCACTCCCCAGATAAAGGTAAAGGAGGGTGTGGCCTTTACCAGGGGCACTGCGGCTGATGACGA
103	Camk2a	2100.0	wt scanning 50	no changes	-0.30055071145239304	0.476396992308439	0.284859177619357	0.125180100335176	0.107465946888071	0.206357225267929	0.315836730983451	0.000112726848234749	3019	91	3227	466	CGAAATGGGCCGCATTGCGGAAGCGAACGCTCCTGCCCCAGAACCAGGCTTCTTCATAAGGCTCAGCAAACCCATTGTCCCCAGCCACTCCCCAGATAAAGGTAAAGGAGGGTGTGGCCTTTACCAGGGGACACTGCAATCTCCATGCAGGATCTACAATCCCTTCTTCAAGCCTCAGTTCACTGCGGCTGATGACGA
104	Camk2a	2150.0	wt scanning 50	no changes	-0.0373167637648792	0.8801899278084521	0.404887152354059	0.0054095443162582	-0.0311205917401251	0.719724955214796	-0.197866780741865	0.0259623695883928	2724	220	3343	423	CGAAATGGGCCGCATTGCCGTTCACATAAACCAGCCACTCCCCAGATAAAGGTAAAGGAGGGTGTGGCCTTTACCAGGGGACACTGCAATCTCCATGCAGGATCTACAATCCCTTCTTCAAGCCTCAGTTTCTCCATCAATGTTCCTACCCAGACTGATGGAGGGTCAGAGTAAAAGATGCACTGCGGCTGATGACGA
105	Camk2a	2200.0	wt scanning 50	no changes	0.0039744330626513705	0.991245492978169	-0.16734577677750306	0.614274262291098	-0.0152525347151816	0.9186910768785428	-0.290653536466474	0.0683179433964002	726	56	794	53	CGAAATGGGCCGCATTGCGATCTTTACTTGACACTGCAATCTCCATGCAGGATCTACAATCCCTTCTTCAAGCCTCAGTTTCTCCATCAATGTTCCTACCCAGACTGATGGAGGGTCAGAGTAAAAGATGTCACAAGCACCCACCACCTCTGAGAGCTTGTTGGGTTTGTCACTGGCTGGCACTGCGGCTGATGACGA
106	Camk2a	2250.0	wt scanning 50	no changes	0.112506110560526	0.835639036661633	0.00044359114699671516	0.9976502256435972	0.0970130752621284	0.231629568654727	0.0164212680397249	0.8454395104556851	2843	66	3747	429	CGAAATGGGCCGCATTGCGCGTTTGATACCTCTCCATCAATGTTCCTACCCAGACTGATGGAGGGTCAGAGTAAAAGATGTCACAAGCACCCACCACCTCTGAGAGCTTGTTGGGTTTGTCACTGGCTGGCCCTCTTATGCACCAGGTCTGGCCAACCCCCACCCTTTCCTCTGTGTGCCCACTGCGGCTGATGACGA
107	Camk2a	2300.0	wt scanning 50	no changes	0.341621789440263	0.15875413685627	0.0093312481478411	0.961082685109466	0.0744125747255316	0.394499508804576	-0.0273189606577341	0.7546083973985269	2767	281	2642	330	CGAAATGGGCCGCATTGCTTTGTTTTAATATCACAAGCACCCACCACCTCTGAGAGCTTGTTGGGTTTGTCACTGGCTGGCCCTCTTATGCACCAGGTCTGGCCAACCCCCACCCTTTCCTCTGTGTGCCCCTCATTTTACTATTTGGTGCCAGTCCGTTGATGACCAGCAATGGACTGCCACTGCGGCTGATGACGA
108	Camk2a	2350.0	wt scanning 50	no changes	0.385994482109894	0.0131519697398427	0.309045287306607	0.0101210832348212	0.0888234972219284	0.19323149388198896	0.178079410052315	0.0108806272679863	7344	818	6409	828	CGAAATGGGCCGCATTGCTTCGGCGCAAGCCCCTCTTATGCACCAGGTCTGGCCAACCCCCACCCTTTCCTCTGTGTGCCCCTCATTTTACTATTTGGTGCCAGTCCGTTGATGACCAGCAATGGACTGCAGGGGAAAGAAGTGTTTGGGGGCTCTGATCCCGGGTTCTGACCAGATCCGCACTGCGGCTGATGACGA
109	Camk2a	2400.0	wt scanning 50	no changes	0.22112882788721	0.108666599073888	0.463802215982187	0.000101908935625058	0.0620380810421464	0.33522000442154104	-0.0409561843083487	0.5411697576132539	10923	1166	10794	1476	CGAAATGGGCCGCATTGCCCGCTAGAGTTACCTCATTTTACTATTTGGTGCCAGTCCGTTGATGACCAGCAATGGACTGCAGGGGAAAGAAGTGTTTGGGGGCTCTGATCCCGGGTTCTGACCAGATCCGGGTTTTGTGTAGCTTTGGGTAAATCCTTTGCCCTCTTCAGGCTTTAGTTTCACTGCGGCTGATGACGA
110	Camk2a	2450.0	wt scanning 50	no changes	0.0707578583858522	0.608644154700522	0.211895186127893	0.201786727454777	0.17555987611637902	0.0120157510645305	0.3391121580053689	3.5249866827996297e-07	5833	546	5159	586	CGAAATGGGCCGCATTGCATAGAAAACAAGAGGGGAAAGAAGTGTTTGGGGGCTCTGATCCCGGGTTCTGACCAGATCCGGGTTTTGTGTAGCTTTGGGTAAATCCTTTGCCCTCTTCAGGCTTTAGTTTCGCCAACCAGAAGATGCCTATGCCCTGCCTTCCGTTGGCTAACATGCCCCCACTGCGGCTGATGACGA
111	Camk2a	2500.0	wt scanning 50	no changes	0.320524822913523	0.0403281309861203	0.28618639238732896	0.00474845615053159	0.205310752271564	0.00156837448862696	0.341019665900031	3.7157840690453795e-07	11512	967	10065	1251	CGAAATGGGCCGCATTGCTTTGGGCAACTTGGTTTTGTGTAGCTTTGGGTAAATCCTTTGCCCTCTTCAGGCTTTAGTTTCGCCAACCAGAAGATGCCTATGCCCTGCCTTCCGTTGGCTAACATGCCCCTGTCCACTATGTGCTTGTTCACGTGTGGGAGAAGTGGAGGCAAGTCCCTGCACTGCGGCTGATGACGA
112	Camk2a	2550.0	wt scanning 50	no changes	0.282795623284112	0.0671544888453334	0.405809811115984	0.010512474473873002	0.206443522605517	0.00306224656943545	0.360131982875794	2.6676081900262606e-07	4853	536	5346	787	CGAAATGGGCCGCATTGCAAACGCGATAGTCGCCAACCAGAAGATGCCTATGCCCTGCCTTCCGTTGGCTAACATGCCCCTGTCCACTATGTGCTTGTTCACGTGTGGGAGAAGTGGAGGCAAGTCCCTGCCCCAGTCTGAGACGGCCCCCTCTGCAGAGGCCGCTCCTGTGGGTGGGCACACTGCGGCTGATGACGA
113	Camk2a	2600.0	wt scanning 50	no changes	0.194114119763651	0.19191337673985895	-0.21128568646580606	0.218887914571096	0.162086124578732	0.0283973055352403	0.0130965634062464	0.859344280739652	4535	435	4499	452	CGAAATGGGCCGCATTGCTGTCATCGGTTTTGTCCACTATGTGCTTGTTCACGTGTGGGAGAAGTGGAGGCAAGTCCCTGCCCCAGTCTGAGACGGCCCCCTCTGCAGAGGCCGCTCCTGTGGGTGGGCAGCCAACTAATGAAGACCTTGGGACACTACGATGGCCCCAAGGTGACAGGCCACTGCGGCTGATGACGA
114	Camk2a	2650.0	wt scanning 50	no changes	0.18829221503694105	0.558014828330171	0.0341163758680608	0.8203623783413051	-0.0315407724404672	0.6784801735474101	-0.0498359568712104	0.498146114498242	4117	207	4501	529	CGAAATGGGCCGCATTGCCTCTTGGAGTCACCCCAGTCTGAGACGGCCCCCTCTGCAGAGGCCGCTCCTGTGGGTGGGCAGCCAACTAATGAAGACCTTGGGACACTACGATGGCCCCAAGGTGACAGGCAGGGGAACAGGCAGAAAAACTGTCCAGAGCCCACCCTCATCTGACAAGCTCACTGCGGCTGATGACGA
115	Camk2a	2700.0	wt scanning 50	no changes	0.50494063013799	0.0663825967979132	-0.0941169207212839	0.792310347729935	0.022302612103849	0.834496295096176	-0.228281060382362	0.0820765282184959	1954	207	1865	108	CGAAATGGGCCGCATTGCACGCTCTCTCCTGCCAACTAATGAAGACCTTGGGACACTACGATGGCCCCAAGGTGACAGGCAGGGGAACAGGCAGAAAAACTGTCCAGAGCCCACCCTCATCTGACAAGCTCCATGCTCCGTCCAAATACCCTCCAGATGAAAAAAAAAAGAGAGAGAGAGCACTGCGGCTGATGACGA
116	Camk2a	2750.0	wt scanning 50	no changes	-0.113881236229279	0.905292026870237	0.365958070508406	0.614857738139975	-0.373117345509778	0.166469051557923	-0.407802424851094	0.136796788720916	132	1	180	5	CGAAATGGGCCGCATTGCAGGGAGGTTGTCAGGGGAACAGGCAGAAAAACTGTCCAGAGCCCACCCTCATCTGACAAGCTCCATGCTCCGTCCAAATACCCTCCAGATGAAAAAAAAAAGAGAGAGAGAGAGAAAGAAACAAAGAGTCAAATCACATTTATAGGAAAAGCGTCTCCAGCTCACTGCGGCTGATGACGA
117	Camk2a	2800.0	wt scanning 50	no changes	-0.270659051823424	0.543534503533485	-0.0148020454908629	0.963169956831894	-0.143087771789178	0.422662108016776	-0.252588977473703	0.263662670027428	688	46	722	66	CGAAATGGGCCGCATTGCAATCATATCAAACCATGCTCCGTCCAAATACCCTCCAGATGAAAAAAAAAAGAGAGAGAGAGAGAAAGAAACAAAGAGTCAAATCACATTTATAGGAAAAGCGTCTCCAGCTCTATGCACCATAGCTCAAATCCTGCCCCATGGCTTCCCCACCCCCCTTCACACTGCGGCTGATGACGA
118	Camk2a	2850.0	wt scanning 50	no changes	0.291901832797403	0.393978917561455	-0.389093433451201	0.125226978536169	0.243857389653223	0.059488130757561	0.268857027541942	0.0433207597888851	1172	108	1115	103	CGAAATGGGCCGCATTGCGCTCCCCTTGAAAGAAAGAAACAAAGAGTCAAATCACATTTATAGGAAAAGCGTCTCCAGCTCTATGCACCATAGCTCAAATCCTGCCCCATGGCTTCCCCACCCCCCTTCAAAGGGAGAGCCTTGGGGGAATGCGTTTGCCAGGCCCCGTGCTGGCTTCTTCACTGCGGCTGATGACGA
119	Camk2a	2900.0	wt scanning 50	no changes	0.310661040796122	0.0429453012635728	0.0868826265067918	0.614069979422991	0.0503976266644005	0.45100361327348	0.23656858193459696	0.0004460154792830489	7911	863	6421	647	CGAAATGGGCCGCATTGCGATGGGTTACGACTATGCACCATAGCTCAAATCCTGCCCCATGGCTTCCCCACCCCCCTTCAAAGGGAGAGCCTTGGGGGAATGCGTTTGCCAGGCCCCGTGCTGGCTTCTTTGTTACTATTTGTTTAGGGTTTTGTTCTAGTTCTCTCTCTCTCTCTCTCTCACTGCGGCTGATGACGA
120	Camk2a	2950.0	wt scanning 50	no changes	0.60441821039098	0.000460376037572514	0.7569097928277099	7.213422582874871e-12	0.210270042077747	0.00113503602672751	0.380088323709982	3.592480837782669e-06	11722	1229	9944	1380	CGAAATGGGCCGCATTGCAACGTTAGGTCTAAGGGAGAGCCTTGGGGGAATGCGTTTGCCAGGCCCCGTGCTGGCTTCTTTGTTACTATTTGTTTAGGGTTTTGTTCTAGTTCTCTCTCTCTCTCTCTCTCTCTCTCTCTCTCTCTCTCTCTCTCTCTCTTTCTTTTTTAATCTGTGGCTCACTGCGGCTGATGACGA
121	Camk2a	3000.0	wt scanning 50	no changes	0.338139996530147	0.0554159329823434	0.697471731406505	2.42425827820237e-05	0.271593077895629	0.000382714455984528	0.32568051851237	0.000181546581987541	4852	440	4399	624	CGAAATGGGCCGCATTGCCGACAATATGGATGTTACTATTTGTTTAGGGTTTTGTTCTAGTTCTCTCTCTCTCTCTCTCTCTCTCTCTCTCTCTCTCTCTCTCTCTCTCTTTCTTTTTTAATCTGTGGCTGTGAACTTGAATGACCACTGCTCAAACTTTCTGCTACTGGGGGGGTGGGGCACTGCGGCTGATGACGA
122	Camk2a	3050.0	wt scanning 50	no changes	0.986233700847722	0.0012033881030303099	1.20441991633697	0.0008407354057213468	-0.543862968471977	0.0022945787820463103	-0.0354651081260735	0.862201953672774	1090	128	741	83	CGAAATGGGCCGCATTGCGCTTGGAGCGGGCTCTCTCTCTCTCTCTCTCTCTCTCTCTCTTTCTTTTTTAATCTGTGGCTGTGAACTTGAATGACCACTGCTCAAACTTTCTGCTACTGGGGGGGTGGGGGAGGGGAGAAGAGATGTCTGGTTTATTCTTGGCGTTTTCAGTGGAATAAACACTGCGGCTGATGACGA
123	Camk2a	3100.0	wt scanning 50	no changes	1.6407036589962598	1.35420713301912e-07	1.07630255832424	2.83338609826797e-08	-0.768676257914664	0.0337218352102918	-1.20731101579221	2.34710821586677e-14	2036	224	1691	196	CGAAATGGGCCGCATTGCTTATCGACTCGTGTGAACTTGAATGACCACTGCTCAAACTTTCTGCTACTGGGGGGGTGGGGGAGGGGAGAAGAGATGTCTGGTTTATTCTTGGCGTTTTCAGTGGAATAAATAGCTACAAATTTATGTGAGTCCGTGTCTTCCTGAATTGGTCAAGGCACACACTGCGGCTGATGACGA
124	Camk2a	3150.0	wt scanning 50	no changes	0.14918189940564	0.29770252564191496	0.270774977847636	0.0602594748490434	-0.0596651464848658	0.762358965754766	-0.286878648454953	0.00384847335523358	5998	532	5678	575	CGAAATGGGCCGCATTGCAGTCCCGGTCTGGAGGGGAGAAGAGATGTCTGGTTTATTCTTGGCGTTTTCAGTGGAATAAATAGCTACAAATTTATGTGAGTCCGTGTCTTCCTGAATTGGTCAAGGCACAGAGCCCCAGGAACTGGCATTTTGCTTTGGCTTGTTTTTTGGGTTTTTTGTCACTGCGGCTGATGACGA
125	Bdnf	0.0	wt scanning 50	no changes	-0.079925408570808	0.845042188553777	-0.193026686673946	0.617823882220053	-0.3489284102739569	0.0313196004403829	-0.24210692085966	0.15416514897401598	732	41	670	48	CGAAATGGGCCGCATTGCATTGCACATAGCTGGATTTATGTTGTATAGATTATATTGAGACAAAATTATCTATTTGTATATATACATAACAGGGTAAATTATTCAGTTAAGAAAAAATAATTTTATGAACTGCATGTATAAATGAAGTTTATACAGTACAGTGGTTCTACAATCTATTTACACTGCGGCTGATGACGA
126	Bdnf	50.0	wt scanning 50	no changes	-0.8111377472901892	0.62452625925286	-0.0448696722259006	0.938649017246125	-0.0128755142751026	0.95254134516025	0.0138849447684359	0.9499583438405492	238	0	307	15	CGAAATGGGCCGCATTGCCCCCACTACTCGTATACATAACAGGGTAAATTATTCAGTTAAGAAAAAATAATTTTATGAACTGCATGTATAAATGAAGTTTATACAGTACAGTGGTTCTACAATCTATTTATTGGACATATCCATGACCTGAAAGGAAACAGTCATTTGCGCACAACTTTACACTGCGGCTGATGACGA
127	Bdnf	100.0	wt scanning 50	no changes	-0.24477286477048	0.50400436554575	0.124914892943531	0.664427777386579	-0.23850108860618	0.0568549836789406	-0.18092515105617	0.160517189801316	1123	64	1408	164	CGAAATGGGCCGCATTGCTTGGAGCATGAGTGCATGTATAAATGAAGTTTATACAGTACAGTGGTTCTACAATCTATTTATTGGACATATCCATGACCTGAAAGGAAACAGTCATTTGCGCACAACTTTAAAAGTCTGCATTACATTCCTCGATAATGTTGTGGTTTGTTGCCGTTGCCACACTGCGGCTGATGACGA
128	Bdnf	150.0	wt scanning 50	no changes	-0.675054270658375	0.18277470576924	-0.111899047046053	0.661316838683761	-0.230630167096368	0.0306446489716823	-0.3613382574466579	0.0013182485086847401	1451	30	1908	182	CGAAATGGGCCGCATTGCGTTATCTTTACGTTGGACATATCCATGACCTGAAAGGAAACAGTCATTTGCGCACAACTTTAAAAGTCTGCATTACATTCCTCGATAATGTTGTGGTTTGTTGCCGTTGCCAAGAATTGAAAACAAAAAGTTTAAAAAAAATAATAATAAATTGCATGCTGCCACTGCGGCTGATGACGA
129	Bdnf	200.0	wt scanning 50	no changes	0.328919380512128	0.640715192179061	-0.724943112606528	0.10262461286888	-0.16080318388947	0.34451368441313	-0.6494754317449689	0.0025369764823126	416	21	387	24	CGAAATGGGCCGCATTGCAGATACCTGCCGAAAGTCTGCATTACATTCCTCGATAATGTTGTGGTTTGTTGCCGTTGCCAAGAATTGAAAACAAAAAGTTTAAAAAAAATAATAATAAATTGCATGCTGCTTTAATTGTGAATTGATAATAAACTGTCCCTCTTTCAGAAAACAGATTAACACTGCGGCTGATGACGA
130	Bdnf	250.0	wt scanning 50	no changes	-0.318886733393797	0.544484715977425	-1.59985826945719	5.46480927119584e-05	-0.538626225910789	0.000416503401310697	-0.9992410156425208	0.00114319715444505	499	24	507	26	CGAAATGGGCCGCATTGCGCCTGGCTAACAAGAATTGAAAACAAAAAGTTTAAAAAAAATAATAATAAATTGCATGCTGCTTTAATTGTGAATTGATAATAAACTGTCCCTCTTTCAGAAAACAGATTAAAAAAACAAAAAACAAAAAAAAAAAAACAAAAAACAAAAACAAAAATTGGACACTGCGGCTGATGACGA
131	Bdnf	300.0	wt scanning 50	no changes	0.0	1.0	0.0	1.0					0	0	0	0	CGAAATGGGCCGCATTGCTTCATGTTAACGTTTAATTGTGAATTGATAATAAACTGTCCCTCTTTCAGAAAACAGATTAAAAAAACAAAAAACAAAAAAAAAAAAACAAAAAACAAAAACAAAAATTGGAACCAAAACATTCCGTTTACATTTTAGACACTAAGTATCTTCGTTCTTGTTCACTGCGGCTGATGACGA
132	Bdnf	350.0	wt scanning 50	no changes	-0.6690067616212171	0.20691624660764504	-0.947200064380451	0.0147869673034343	-0.00620605118146524	0.98556673413488	-0.471379132710621	0.0961899267676351	563	19	648	38	CGAAATGGGCCGCATTGCGATACTTGTCCCAAAAACAAAAAACAAAAAAAAAAAAACAAAAAACAAAAACAAAAATTGGAACCAAAACATTCCGTTTACATTTTAGACACTAAGTATCTTCGTTCTTGTTAGTACTCTGTTTTACTGCTTTCGACTTCTGATAGCGTTGGAATTAAAACACACTGCGGCTGATGACGA
133	Bdnf	400.0	wt scanning 50	no changes	-0.00228745293549065	0.991609206617791	-0.150780620743319	0.39880424482599897	-0.234718333270414	0.0130692781789519	-0.0901141818518612	0.27661450582754704	3426	225	3227	311	CGAAATGGGCCGCATTGCTCACCCCGTCTCACCAAAACATTCCGTTTACATTTTAGACACTAAGTATCTTCGTTCTTGTTAGTACTCTGTTTTACTGCTTTCGACTTCTGATAGCGTTGGAATTAAAACAATGTCAAGGTGCTGTTGTCATTGCTTTACTGGCGTAAGGGACGGGGAATGCACTGCGGCTGATGACGA
134	Bdnf	450.0	wt scanning 50	no changes	0.0077199657656555	0.967575190880979	0.211845844014389	0.0729103328424176	-0.377359487155194	0.22352700012074694	-0.647159292697558	4.64190508627915e-08	7243	553	7412	950	CGAAATGGGCCGCATTGCGAACGAAGGAACAGTACTCTGTTTTACTGCTTTCGACTTCTGATAGCGTTGGAATTAAAACAATGTCAAGGTGCTGTTGTCATTGCTTTACTGGCGTAAGGGACGGGGAATGGGAGGGGTAGATTTCTGTTTGTTTTGTGTTTTATTTTGTTTGTTTGTTTGCACTGCGGCTGATGACGA
135	Bdnf	500.0	wt scanning 50	no changes	-0.573951716490043	0.009061168326973791	0.0414987674926599	0.8163936030231049	0.014847889298797	0.8669155418730541	0.120294663879659	0.217288743308263	4790	239	2370	251	CGAAATGGGCCGCATTGCAATAGGATAGCGATGTCAAGGTGCTGTTGTCATTGCTTTACTGGCGTAAGGGACGGGGAATGGGAGGGGTAGATTTCTGTTTGTTTTGTGTTTTATTTTGTTTGTTTGTTTGTTTTGTTTTTTAGTTCCACCCGGAGTAGGGATGGAGAAAATTTCTTCACTCACTGCGGCTGATGACGA
136	Bdnf	550.0	wt scanning 50	no changes	0.487419539540101	0.0961275798990659	0.0005772529771794692	0.9975450842322552	0.0342502449587723	0.7027479637649741	-0.0741153604888422	0.406876319704074	3548	372	2869	267	CGAAATGGGCCGCATTGCGAGCACGAACCAGGAGGGGTAGATTTCTGTTTGTTTTGTGTTTTATTTTGTTTGTTTGTTTGTTTTGTTTTTTAGTTCCACCCGGAGTAGGGATGGAGAAAATTTCTTCACTATCCATTCTGGTTGATAAAGCGTTACATTTGTATGTTGTAAAGATGTTTGCACTGCGGCTGATGACGA
137	Bdnf	600.0	wt scanning 50	no changes	0.0589975804147436	0.8289840299552329	-0.0335397816054431	0.878109106642317	-0.0544718613778175	0.5638847344342471	-0.120663296941289	0.209562428407619	2044	182	2009	193	CGAAATGGGCCGCATTGCTTCGCATACCGATTTTGTTTTTTAGTTCCACCCGGAGTAGGGATGGAGAAAATTTCTTCACTATCCATTCTGGTTGATAAAGCGTTACATTTGTATGTTGTAAAGATGTTTGCAAAATCCAATCAGATGACTGGAAAACAAATAAAAATTAAGGCAACTGAACACTGCGGCTGATGACGA
138	Bdnf	650.0	wt scanning 50	no changes	0.26474300611588897	0.711607782921112	-0.146250884815771	0.8196160281435201	-0.114885094246232	0.416427170269452	-0.270006204914353	0.0644656181738988	783	38	867	16	CGAAATGGGCCGCATTGCACTCTCTTAGACATCCATTCTGGTTGATAAAGCGTTACATTTGTATGTTGTAAAGATGTTTGCAAAATCCAATCAGATGACTGGAAAACAAATAAAAATTAAGGCAACTGAATAAAATGCTCACACTCCACTGCCCATGATGTATCTCCCTGGTCCCCCTCACACTGCGGCTGATGACGA
139	Bdnf	700.0	wt scanning 50	no changes	0.177374909540965	0.543872569193543	0.3711224755552439	0.164432680728751	0.00953326458627267	0.9254232544577808	0.0882368170386531	0.423395092687334	1663	113	2222	191	CGAAATGGGCCGCATTGCGATTTTAACAAGCAAAATCCAATCAGATGACTGGAAAACAAATAAAAATTAAGGCAACTGAATAAAATGCTCACACTCCACTGCCCATGATGTATCTCCCTGGTCCCCCTCAGCTCACTCTTCTGGCATGGGTCAGGGAAAATTGCTTTTATTGGAAAGACCCACTGCGGCTGATGACGA
140	Bdnf	750.0	wt scanning 50	no changes	0.240795714133147	0.159485107391128	-0.0813394500439805	0.7136218148144359	0.31341651090333195	3.37392555609534e-05	0.254374131220361	0.0005932692233606508	3757	352	3602	278	CGAAATGGGCCGCATTGCAAACGTCCCGAATAAAATGCTCACACTCCACTGCCCATGATGTATCTCCCTGGTCCCCCTCAGCTCACTCTTCTGGCATGGGTCAGGGAAAATTGCTTTTATTGGAAAGACCAGCATTTGTTCAAAGCATACTCTTTCCCTCCCTCCTCCCATTTTGGTCCCCACTGCGGCTGATGACGA
141	Bdnf	800.0	wt scanning 50	no changes	-0.337784618408217	0.338578867271356	-0.6274537684542371	0.181158311157996	0.0769417701918458	0.6347229049000339	0.16290181599633802	0.319314929735916	1002	56	754	35	CGAAATGGGCCGCATTGCTCGGCCCTGGGTGCTCACTCTTCTGGCATGGGTCAGGGAAAATTGCTTTTATTGGAAAGACCAGCATTTGTTCAAAGCATACTCTTTCCCTCCCTCCTCCCATTTTGGTCCCTTCTTTTTGTTTTGTTTTAAGAAAGAAAATTAAGTTGCGCGCTTTAAAATCACTGCGGCTGATGACGA
142	Bdnf	850.0	wt scanning 50	no changes	0.866944599492073	0.0449728216692306	0.260360197589016	0.557738107141708	-0.165933876683336	0.3766693173308	0.349061227320315	0.103648858469962	541	70	498	38	CGAAATGGGCCGCATTGCTCGGGATCTTTCAGCATTTGTTCAAAGCATACTCTTTCCCTCCCTCCTCCCATTTTGGTCCCTTCTTTTTGTTTTGTTTTAAGAAAGAAAATTAAGTTGCGCGCTTTAAAATATTTTACTACTGCTACAAACAGATGAACAATGTGTGTCATTTTATGACACCACTGCGGCTGATGACGA
143	Bdnf	900.0	wt scanning 50	no changes	0.551970314154454	0.244789921938504	0.6936959269385821	0.0955901301841002	-0.197942253236642	0.243160974759093	0.0422114274777664	0.7998858145008599	609	42	594	72	CGAAATGGGCCGCATTGCGACTTACCCTCTTTCTTTTTGTTTTGTTTTAAGAAAGAAAATTAAGTTGCGCGCTTTAAAATATTTTACTACTGCTACAAACAGATGAACAATGTGTGTCATTTTATGACACTCATGGAAAACAGTGATTTTTTTTTACCCTAAAGAAAAACAAATAAAAATCACTGCGGCTGATGACGA
144	Bdnf	950.0	wt scanning 50	no changes	-0.30587967583618103	0.792182402019885	0.36722721214369	0.460753884316317	-0.138503894558249	0.460593912464489	-0.250809994856424	0.274892610490571	448	0	469	28	CGAAATGGGCCGCATTGCGGAAAGTTTGCGATTTTACTACTGCTACAAACAGATGAACAATGTGTGTCATTTTATGACACTCATGGAAAACAGTGATTTTTTTTTACCCTAAAGAAAAACAAATAAAAATAACCCAAAATATTCTTTTTTTAAAAGGCATAAATATTGGGTAAATTGTAACACTGCGGCTGATGACGA
145	Bdnf	1000.0	wt scanning 50	no changes	0.475873643828134	0.111124821998571	0.110027172658871	0.625495050368317	-0.00811727819795386	0.953313462580672	-0.107259445073557	0.5259601255423929	1317	164	1464	182	CGAAATGGGCCGCATTGCCGCCGGAACGAATCATGGAAAACAGTGATTTTTTTTTACCCTAAAGAAAAACAAATAAAAATAACCCAAAATATTCTTTTTTTAAAAGGCATAAATATTGGGTAAATTGTAATATGGCCTAACAGTGTTTGCAGATAAAAGTTATTGTATACACCCAGATACCACTGCGGCTGATGACGA
146	Bdnf	1050.0	wt scanning 50	no changes	0.30444406259856394	0.5008610034220471	0.6189282280849929	0.432560363541004	-0.26094299984221203	0.12537599417583695	-0.24303528080738104	0.164656755241189	588	47	650	7	CGAAATGGGCCGCATTGCATTTGGAGTTGTAACCCAAAATATTCTTTTTTTAAAAGGCATAAATATTGGGTAAATTGTAATATGGCCTAACAGTGTTTGCAGATAAAAGTTATTGTATACACCCAGATACTTAGATAAGAGCAGGGATCCACACTGCCATTGAAATAGGACTGAATGGCCCACTGCGGCTGATGACGA
147	Bdnf	1100.0	wt scanning 50	no changes	-0.218481008562213	0.688195713473251	0.14929483907353194	0.579695619615165	-0.171574212685213	0.220105015672625	-0.242147645313044	0.14627079547350302	919	45	1165	151	CGAAATGGGCCGCATTGCTGTTCGGCGGCCTATGGCCTAACAGTGTTTGCAGATAAAAGTTATTGTATACACCCAGATACTTAGATAAGAGCAGGGATCCACACTGCCATTGAAATAGGACTGAATGGCCCTGCGGAGGCTAAGTGGAGCTGACATACTATTTCCTGGCAGTGCAGGAGGCACTGCGGCTGATGACGA
148	Bdnf	1150.0	wt scanning 50	no changes	0.453328550594043	0.183918248673899	0.0877910764871323	0.8017531157399019	-0.0590105335014052	0.555535166329146	-0.128438869602004	0.194916976762081	2907	285	2578	156	CGAAATGGGCCGCATTGCGAATCTTTGACCTTAGATAAGAGCAGGGATCCACACTGCCATTGAAATAGGACTGAATGGCCCTGCGGAGGCTAAGTGGAGCTGACATACTATTTCCTGGCAGTGCAGGAGGAATTTCTGAGTGGCCATCCTAAGGTCTAGGATGGAGGTGGGGAATGGTACCACTGCGGCTGATGACGA
149	Bdnf	1200.0	wt scanning 50	no changes	0.481539802160552	0.0070368337665785395	0.347265249482669	0.0209425645164601	0.0289451749456483	0.684736635603738	0.00515015639883374	0.9408759051374872	5614	704	5755	686	CGAAATGGGCCGCATTGCCTTGCCTTCTACCTGCGGAGGCTAAGTGGAGCTGACATACTATTTCCTGGCAGTGCAGGAGGAATTTCTGAGTGGCCATCCTAAGGTCTAGGATGGAGGTGGGGAATGGTACTTGAGACATTCCTAAAGGAAGGCTCGGAAGCACCCTTCAGAGCAGGCTCTCACTGCGGCTGATGACGA
150	Bdnf	1250.0	wt scanning 50	no changes	-0.489079624286147	0.0286421179423455	-0.0707130735613878	0.65924532087684	0.010024013531436	0.910420170770838	0.261672140184344	0.006205323539782539	2674	152	2899	312	CGAAATGGGCCGCATTGCTGGCCCGCCTACAATTTCTGAGTGGCCATCCTAAGGTCTAGGATGGAGGTGGGGAATGGTACTTGAGACATTCCTAAAGGAAGGCTCGGAAGCACCCTTCAGAGCAGGCTCTGGAATGATGTGTCAAGTTGCTTAGGCCTTCTGCTTTAAGTGCCTACATTACACTGCGGCTGATGACGA
151	Bdnf	1300.0	wt scanning 50	no changes	0.0222324426250725	0.956653016889698	0.0457732087544427	0.81437713111066	0.0896957664851743	0.341821154216305	0.154237380383271	0.13109384204482	2001	89	2332	252	CGAAATGGGCCGCATTGCTCTGCCTGGGAGTTGAGACATTCCTAAAGGAAGGCTCGGAAGCACCCTTCAGAGCAGGCTCTGGAATGATGTGTCAAGTTGCTTAGGCCTTCTGCTTTAAGTGCCTACATTACCTAACAGTGCTCAAGAGGTTCTCGATTGGAGAACCACACTCAAATCCATCACTGCGGCTGATGACGA
152	Bdnf	1350.0	wt scanning 50	no changes	-0.492938681695115	0.533437049342389	0.402561781242178	0.532261703800702	-0.28110396403612703	0.227046270923289	-0.469847303904726	0.0548103998609271	186	2	234	14	CGAAATGGGCCGCATTGCACTACGACGGACGGAATGATGTGTCAAGTTGCTTAGGCCTTCTGCTTTAAGTGCCTACATTACCTAACAGTGCTCAAGAGGTTCTCGATTGGAGAACCACACTCAAATCCATTTATAGCCTCCATCCCATTTCTAAATAATTGTGTATAAAGTTGGATTAACCACTGCGGCTGATGACGA
153	Bdnf	1400.0	wt scanning 50	no changes	0.232149707490151	0.8138567284770709	-0.3095348217941189	0.4211257808180921	-0.0698496412625611	0.662980143453395	0.140566812578715	0.4032576448238	625	2	568	34	CGAAATGGGCCGCATTGCACACTACGCCTTCCTAACAGTGCTCAAGAGGTTCTCGATTGGAGAACCACACTCAAATCCATTTATAGCCTCCATCCCATTTCTAAATAATTGTGTATAAAGTTGGATTAACCTGGAGCAACTTTGGATCCAAATATGGCACAGCAATAATGATATTAATGCCACTGCGGCTGATGACGA
154	Bdnf	1450.0	wt scanning 50	no changes	-0.3687208005735511	0.17997539057371198	0.301096224060082	0.20990189237652496	0.0912319265840357	0.395446606270269	-0.0726548741387005	0.544126756632224	1681	101	2094	218	CGAAATGGGCCGCATTGCGACGGGCGCTTCTTATAGCCTCCATCCCATTTCTAAATAATTGTGTATAAAGTTGGATTAACCTGGAGCAACTTTGGATCCAAATATGGCACAGCAATAATGATATTAATGCAGCATGATGGGAAATGTTTGCTGTGAAGAGAATTGATTTGCTTTGAGCTTCACTGCGGCTGATGACGA
155	Bdnf	1500.0	wt scanning 50	no changes	-0.321093018440864	0.825102767359307	1.19117536349643	0.00517221583690361	-0.15412210771851	0.485783107147829	0.234015318537864	0.27557455890721994	191	0	332	41	CGAAATGGGCCGCATTGCAGCGAAAAGCCACTGGAGCAACTTTGGATCCAAATATGGCACAGCAATAATGATATTAATGCAGCATGATGGGAAATGTTTGCTGTGAAGAGAATTGATTTGCTTTGAGCTTAGACTTCAGGAAGCCTAGGTTTTTTATTTTTTTATTTTTGAGACATTTTGCACTGCGGCTGATGACGA
156	Bdnf	1550.0	wt scanning 50	no changes	-1.08753128539571	0.0944061556298365	-0.6717329116828841	0.166479111817434	-0.39725847816708	0.137304838108116	-0.751017937406892	0.0030150072267827103	326	8	344	25	CGAAATGGGCCGCATTGCCCGCGATCCTCCAGCATGATGGGAAATGTTTGCTGTGAAGAGAATTGATTTGCTTTGAGCTTAGACTTCAGGAAGCCTAGGTTTTTTATTTTTTTATTTTTGAGACATTTTGGTAAAAGGAAAAAAAGAAAACAAACAAACAAACAAACAAAACCAGAAAAACACTGCGGCTGATGACGA
157	Bdnf	1600.0	wt scanning 50	no changes	-1.20700367307019	0.182539165331646	-0.099947920973621	0.8727239309994971	-0.621428558003657	0.0121211904164939	-0.8346039509668071	0.0316154088733426	127	0	172	10	CGAAATGGGCCGCATTGCACCTCGTTCTCAAGACTTCAGGAAGCCTAGGTTTTTTATTTTTTTATTTTTGAGACATTTTGGTAAAAGGAAAAAAAGAAAACAAACAAACAAACAAACAAAACCAGAAAAAGCATCAAAACTCAGGCAGAATGAGCAATGTCTGAAAGGGCTAGAAAAACACACTGCGGCTGATGACGA
158	Bdnf	1650.0	wt scanning 50	no changes	-0.657323309451066	0.17879965682377	-0.584171930166006	0.268530409309595	-0.0985816476378976	0.681594051650124	-0.470194198889464	0.0318545265646588	1163	40	1241	30	CGAAATGGGCCGCATTGCTGGATCCTAGTCGTAAAAGGAAAAAAAGAAAACAAACAAACAAACAAACAAAACCAGAAAAAGCATCAAAACTCAGGCAGAATGAGCAATGTCTGAAAGGGCTAGAAAAACAAGACATAGCAAGGTGCTTTCACTGTGAAAGAGACAAGAACACAGGAGGAACACTGCGGCTGATGACGA
159	Bdnf	1700.0	wt scanning 50	no changes	0.4124090469190829	0.133824242234387	0.11609157172428802	0.7525248608251759	-0.0560814432033247	0.6420349926849809	-0.110447059556838	0.3822231918669461	1426	136	1210	110	CGAAATGGGCCGCATTGCGATCCTAAGGGGGCATCAAAACTCAGGCAGAATGAGCAATGTCTGAAAGGGCTAGAAAAACAAGACATAGCAAGGTGCTTTCACTGTGAAAGAGACAAGAACACAGGAGGAAATATTGCTTCAGTGAAGAGCACAGACGGCTCCTGCCAATTTATTACAAGACACTGCGGCTGATGACGA
160	Bdnf	1750.0	wt scanning 50	no changes	-0.118842628823504	0.6598574386261801	-0.000555787211885149	0.998790275897376	-0.144730195982587	0.21913719001911894	-0.199994223747399	0.100273995685694	1474	143	1525	90	CGAAATGGGCCGCATTGCGCCCGGGGCTTTAGACATAGCAAGGTGCTTTCACTGTGAAAGAGACAAGAACACAGGAGGAAATATTGCTTCAGTGAAGAGCACAGACGGCTCCTGCCAATTTATTACAAGAGTCCCGTCTGTACTTTACCCTTTGGGGTTAGAAGTCAAGTTGGAAGCCTGCACTGCGGCTGATGACGA
161	Bdnf	1800.0	wt scanning 50	no changes	0.100879728980124	0.7275455049279229	0.5779972615618559	0.00667377723149814	-0.007617999711684609	0.9499649894642048	0.0674590642764012	0.6079755553551309	1184	126	1649	212	CGAAATGGGCCGCATTGCCTCCAAGAGATGATATTGCTTCAGTGAAGAGCACAGACGGCTCCTGCCAATTTATTACAAGAGTCCCGTCTGTACTTTACCCTTTGGGGTTAGAAGTCAAGTTGGAAGCCTGAATGAATGGACCCAATGAGAACTAGTGTTAAGCCCATTTCCCTAGTCAGGCACTGCGGCTGATGACGA
162	Bdnf	1850.0	wt scanning 50	no changes	0.20539885689572696	0.252351531534062	-0.0526265445791077	0.727509947159107	0.0685578063407139	0.34859390941437496	0.130559491954882	0.0684072970794991	4297	478	4527	470	CGAAATGGGCCGCATTGCCGCATTACCATCGTCCCGTCTGTACTTTACCCTTTGGGGTTAGAAGTCAAGTTGGAAGCCTGAATGAATGGACCCAATGAGAACTAGTGTTAAGCCCATTTCCCTAGTCAGGTTTTTTTCAAGCGTGAATGTGTTAGTGGTTACTCTCCTGGGTTCCTGAGCCACTGCGGCTGATGACGA
163	Bdnf	1900.0	wt scanning 50	no changes	-0.910549804895372	0.0616331674410273	-0.8264232986563629	0.0203633874040846	-0.21161185989645606	0.00965612298540467	-0.492366800459271	3.9138097264563104e-07	3465	59	3100	136	CGAAATGGGCCGCATTGCAGGGCTGGCAACAATGAATGGACCCAATGAGAACTAGTGTTAAGCCCATTTCCCTAGTCAGGTTTTTTTCAAGCGTGAATGTGTTAGTGGTTACTCTCCTGGGTTCCTGAGCATCAGAAAAAAAAAAAAAAAGAGGCAAACAATCGCTTCATCTTAGGAGTGCACTGCGGCTGATGACGA
164	Bdnf	1950.0	wt scanning 50	no changes	-0.22060071993002806	0.290768249361789	-0.189485370405945	0.39678778255158	-0.1234996567625	0.572495068409965	-0.555531054555577	0.00842636485700051	4237	251	3743	282	CGAAATGGGCCGCATTGCGCGCTGCTGGGTTTTTTTTCAAGCGTGAATGTGTTAGTGGTTACTCTCCTGGGTTCCTGAGCATCAGAAAAAAAAAAAAAAAGAGGCAAACAATCGCTTCATCTTAGGAGTGGAAAGGAAACAGAAGTGGACGTCCGCTGTGACTCAGGGAGTGAAGATACCCACTGCGGCTGATGACGA
165	Bdnf	2000.0	wt scanning 50	no changes	-0.5459658020809509	0.00263192549180295	-0.299217149908012	0.142367340316803	0.0008827317674113519	0.997773746024867	-0.28715957834920697	0.31318949725262896	3935	239	3801	307	CGAAATGGGCCGCATTGCATGTCACTCCATATCAGAAAAAAAAAAAAAAAGAGGCAAACAATCGCTTCATCTTAGGAGTGGAAAGGAAACAGAAGTGGACGTCCGCTGTGACTCAGGGAGTGAAGATACCATCAGCAAATAGTTTCTTTTTTGTTCATTCGTTCCTTTCGAGTTAGCCTGCACTGCGGCTGATGACGA
166	Bdnf	2050.0	wt scanning 50	no changes	0.342034043331938	0.16687365079957	0.126084005514283	0.620768449878659	-0.36534944237619693	0.000551818562232032	-0.318984776876148	0.0020445731586662807	2290	238	2368	265	CGAAATGGGCCGCATTGCTGCTACCGAGTTGAAAGGAAACAGAAGTGGACGTCCGCTGTGACTCAGGGAGTGAAGATACCATCAGCAAATAGTTTCTTTTTTGTTCATTCGTTCCTTTCGAGTTAGCCTGTCTTTTGGAATACCACTGAATATGCTGTTTTTGAAAGACTTCATGTAGCACACTGCGGCTGATGACGA
167	Bdnf	2100.0	wt scanning 50	no changes	-0.01937624697202	0.930149042211928	0.0444489691322938	0.787914240825745	-0.0361363516851433	0.616329089512807	0.0847179451177143	0.22217585334571305	4490	364	4437	384	CGAAATGGGCCGCATTGCATTGAGACTCAAATCAGCAAATAGTTTCTTTTTTGTTCATTCGTTCCTTTCGAGTTAGCCTGTCTTTTGGAATACCACTGAATATGCTGTTTTTGAAAGACTTCATGTAGCATAGATTGTTTTGTGCCGTTTACCAAATTAACCTTTGTCATCGTTTTTTAACACTGCGGCTGATGACGA
168	Bdnf	2150.0	wt scanning 50	no changes	0.35677066137419	0.20744165727572694	-0.119768377538104	0.494473288497678	-0.068342259019702	0.37364355335436894	0.0210915182850368	0.7721492564283859	3456	301	3534	349	CGAAATGGGCCGCATTGCCACCACTGGCGCTCTTTTGGAATACCACTGAATATGCTGTTTTTGAAAGACTTCATGTAGCATAGATTGTTTTGTGCCGTTTACCAAATTAACCTTTGTCATCGTTTTTTAACCTATTCAGGAATGCTTGGAATATCTGCTCTATGTTAACTTTTTGCAGCTCACTGCGGCTGATGACGA
169	Bdnf	2200.0	wt scanning 50	no changes	-0.0517824414308751	0.8683045785670559	-0.401647248547896	0.0690591820348552	0.0205497735879489	0.841242094136274	0.0170408726604057	0.868106427589544	1821	139	1698	169	CGAAATGGGCCGCATTGCGATGAGCCTCTGTAGATTGTTTTGTGCCGTTTACCAAATTAACCTTTGTCATCGTTTTTTAACCTATTCAGGAATGCTTGGAATATCTGCTCTATGTTAACTTTTTGCAGCTTCATTCTGAGAGACATTAGTCAAACAAACAAAAGGATCCCCATCACAATCCACTGCGGCTGATGACGA
170	Bdnf	2250.0	wt scanning 50	no changes	0.0217677165001347	0.958947402914961	-0.473980081483719	0.25347202344353503	0.251266235140501	0.13750810211815806	0.0889974401037477	0.640014175363294	602	53	486	32	CGAAATGGGCCGCATTGCTCTCCGGCGGAGCCTATTCAGGAATGCTTGGAATATCTGCTCTATGTTAACTTTTTGCAGCTTCATTCTGAGAGACATTAGTCAAACAAACAAAAGGATCCCCATCACAATCTTACAGTACTGCAAGGGCCAGGTCTGTTAATCGGCTTCACAGGAGACATCCACTGCGGCTGATGACGA
171	Bdnf	2300.0	wt scanning 50	no changes	-0.290176077106942	0.608314096150672	-0.210216299494939	0.3806903313309261	0.0719651806836602	0.519865665508886	0.075989268030359	0.497317539874408	1304	28	1552	148	CGAAATGGGCCGCATTGCCTTCCTGAATGTTCATTCTGAGAGACATTAGTCAAACAAACAAAAGGATCCCCATCACAATCTTACAGTACTGCAAGGGCCAGGTCTGTTAATCGGCTTCACAGGAGACATCAGCAATTGTGTGGTCAGTGGCTGGCTCTCTTACCCACTAAGATACATCATCACTGCGGCTGATGACGA
172	Bdnf	2350.0	wt scanning 50	no changes	0.7382322519977901	0.0175529406964096	-0.154637154295487	0.746821223642894	-0.138930979302831	0.318349173305836	-0.0713722100395304	0.6126829139134681	1101	111	865	55	CGAAATGGGCCGCATTGCAGAGCTCGACTATTACAGTACTGCAAGGGCCAGGTCTGTTAATCGGCTTCACAGGAGACATCAGCAATTGTGTGGTCAGTGGCTGGCTCTCTTACCCACTAAGATACATCATAGCTACATGTTGGTGGTTTATGTTGACCTGAGATTTATTTGTTAAAATCTCACTGCGGCTGATGACGA
173	Bdnf	2400.0	wt scanning 50	no changes	0.14309313381307906	0.288886957800895	0.113786482041928	0.310198864071278	0.14181489177805098	0.0313987922594473	0.199374331942797	0.0151059181078889	8736	750	7736	841	CGAAATGGGCCGCATTGCAAACACCCTTCCAGCAATTGTGTGGTCAGTGGCTGGCTCTCTTACCCACTAAGATACATCATAGCTACATGTTGGTGGTTTATGTTGACCTGAGATTTATTTGTTAAAATCTCTTCTTCGTTTCTGTTCGTTCTGGTTCTGTTCTGTTCTGTTCTGTTCTGTCACTGCGGCTGATGACGA
174	Bdnf	2450.0	wt scanning 50	no changes	0.0767268127064825	0.5596616006144189	0.124693930036133	0.224670979242012	0.124743850873316	0.0453805019815839	0.0457494266969349	0.5220420858120519	18502	1605	16426	2019	CGAAATGGGCCGCATTGCTGTTCCGGTTGGAGCTACATGTTGGTGGTTTATGTTGACCTGAGATTTATTTGTTAAAATCTCTTCTTCGTTTCTGTTCGTTCTGGTTCTGTTCTGTTCTGTTCTGTTCTGTTTTGGTTTTAAAGTCTTGCTGTGGTCTCTTGTTGGCAGAAATGTTTTATGCACTGCGGCTGATGACGA
175	Bdnf	2500.0	wt scanning 50	no changes	-0.110260781714755	0.646985451389307	0.13216026437822806	0.528433443951916	0.0942036601209184	0.200839802453903	0.285359631270986	5.31714488591199e-05	5312	291	4432	564	CGAAATGGGCCGCATTGCTTATTGACCGTCCTTCTTCGTTTCTGTTCGTTCTGGTTCTGTTCTGTTCTGTTCTGTTCTGTTTTGGTTTTAAAGTCTTGCTGTGGTCTCTTGTTGGCAGAAATGTTTTATGCATGGCAGCAGGCCTGTTGCTTTTTTATAGTGATTCCCATTGAAACTGTACACTGCGGCTGATGACGA
176	Bdnf	2550.0	wt scanning 50	no changes	0.0452797670797867	0.850347602996835	0.20876703544362696	0.448599953584423	0.0797024687569474	0.43520217057517296	0.267479180165688	0.00667641521057505	2238	184	2404	277	CGAAATGGGCCGCATTGCAGTCAAGAGACGTTTGGTTTTAAAGTCTTGCTGTGGTCTCTTGTTGGCAGAAATGTTTTATGCATGGCAGCAGGCCTGTTGCTTTTTTATAGTGATTCCCATTGAAACTGTAAGTAAATGTCTGTGGCCTTGTTCTCTCTATGGTAAAGATATTATTCACCACACTGCGGCTGATGACGA
177	Bdnf	2600.0	wt scanning 50	no changes	0.0	1.0	0.0	1.0					0	0	0	0	CGAAATGGGCCGCATTGCCTCTCGCGAATTCATGGCAGCAGGCCTGTTGCTTTTTTATAGTGATTCCCATTGAAACTGTAAGTAAATGTCTGTGGCCTTGTTCTCTCTATGGTAAAGATATTATTCACCATGTAAAACAAGAAAAAATATTTATTGTATTTTAGTATATTTATATAATTACACTGCGGCTGATGACGA
178	Bdnf	2650.0	wt scanning 50	no changes	1.21473926581531	0.0128896541227745	0.539718556071631	0.4137540393707729	0.216505205161578	0.21086446871674105	0.420347693290048	0.0282840087404591	413	56	350	27	CGAAATGGGCCGCATTGCAGCATGCCTATCAGTAAATGTCTGTGGCCTTGTTCTCTCTATGGTAAAGATATTATTCACCATGTAAAACAAGAAAAAATATTTATTGTATTTTAGTATATTTATATAATTATGTTATTGAAAAAATTGGCATTAAAACTTAACCACATCAGAAGCCTATTGCACTGCGGCTGATGACGA
179	Bdnf	2700.0	wt scanning 50	no changes	1.73480520039868	0.0342311899045832	1.36664013953924	0.0668771222900953	-0.141904421399574	0.471911699496493	0.0904167964820717	0.639934683793805	208	17	281	16	CGAAATGGGCCGCATTGCGGCTGGCATGGATGTAAAACAAGAAAAAATATTTATTGTATTTTAGTATATTTATATAATTATGTTATTGAAAAAATTGGCATTAAAACTTAACCACATCAGAAGCCTATTGTAAATACAGGTTCTATTTAAGTGTACCAATTAACATATAATATATGTTTTCACTGCGGCTGATGACGA
180	Map2	0.0	wt scanning 50	no changes	-1.24936326839408	0.0884366192090502	-0.0128365512901562	0.9761187785506508	0.267593467999696	0.093862384075017	0.3662864386690409	0.025488772900689	472	10	485	29	CGAAATGGGCCGCATTGCAGGAGGGCACCGATACTTCTCCTTTAGCACTGGAGTAACATTTAGGCATGAGCTCTTGGCAGGAGTGGGCTCTGAGCAGGTGTCATATTCATTCTTTACAAACCATAGAGAAATAATTTCATCCCCCAACTGTAGTAATTGTTACAATTTTATATAAAAAATCACTGCGGCTGATGACGA
181	Map2	50.0	wt scanning 50	no changes	0.985229166669488	0.055947278598606	0.9842224022862058	0.0989338696977337	0.21183359029131896	0.35023460249648497	0.3623033021400829	0.167592334594263	244	33	332	29	CGAAATGGGCCGCATTGCTCCTGGATAGTTGAGTGGGCTCTGAGCAGGTGTCATATTCATTCTTTACAAACCATAGAGAAATAATTTCATCCCCCAACTGTAGTAATTGTTACAATTTTATATAAAAAATTAATAGTATATGCAGAAAATGACCTGAATTCCATCCGCAACAAGGACACACACTGCGGCTGATGACGA
182	Map2	100.0	wt scanning 50	no changes	-1.06317626795566	0.34329617867276696	0.00198438022811921	0.99751620521697	0.207438717105314	0.3475858680850349	-0.0346882339545806	0.8856699084944141	159	0	245	10	CGAAATGGGCCGCATTGCAACACACGTTCCATAATTTCATCCCCCAACTGTAGTAATTGTTACAATTTTATATAAAAAATTAATAGTATATGCAGAAAATGACCTGAATTCCATCCGCAACAAGGACACATGGCTTTACATGGATACAATCGGACAATTATTTTCGCTCTGCTCTGTTTTCACTGCGGCTGATGACGA
183	Map2	150.0	wt scanning 50	no changes	-0.22685154916074896	0.6198854633145289	-0.433918296893129	0.303438354083175	0.040975141494922006	0.763127962982236	0.212939089375562	0.138293899746423	888	46	978	65	CGAAATGGGCCGCATTGCTCCCCATCCGCCTAATAGTATATGCAGAAAATGACCTGAATTCCATCCGCAACAAGGACACATGGCTTTACATGGATACAATCGGACAATTATTTTCGCTCTGCTCTGTTTTGCATGGAGTATTATTATTATTTTTTAAATTGCATTTTTACCTTTCATGTGCACTGCGGCTGATGACGA
184	Map2	200.0	wt scanning 50	no changes	0.5625751234530401	0.117163256441143	-0.275071486630173	0.25073070135424497	0.15056174122156402	0.214298392229001	0.211776871762745	0.0771686842801682	1355	148	1258	107	CGAAATGGGCCGCATTGCTTGTCCCTAGAGTGGCTTTACATGGATACAATCGGACAATTATTTTCGCTCTGCTCTGTTTTGCATGGAGTATTATTATTATTTTTTAAATTGCATTTTTACCTTTCATGTGCCTGAAGGCTATCCAATACATTCTGAAAGGCCTTGTTAAAAATCCAAGCTCACTGCGGCTGATGACGA
185	Map2	250.0	wt scanning 50	no changes	-0.296271709968284	0.355976500685418	0.108771326704404	0.751838307891687	0.0194123439717352	0.8718811192751821	0.118624500658977	0.414273292249128	1162	93	1080	116	CGAAATGGGCCGCATTGCGGCGCCACTGGCGCATGGAGTATTATTATTATTTTTTAAATTGCATTTTTACCTTTCATGTGCCTGAAGGCTATCCAATACATTCTGAAAGGCCTTGTTAAAAATCCAAGCTGCTCATTTCCCTATTCTGTTTATGGTTGAAAAGATTAAAACCTACCCATTCACTGCGGCTGATGACGA
186	Map2	300.0	wt scanning 50	no changes	-0.16293295332974306	0.7820340180485029	0.621782428284833	0.21147262554025892	0.10475071914409803	0.590039549764985	-0.194084675716984	0.35948844776434896	387	18	407	44	CGAAATGGGCCGCATTGCACGCCGAATACGCCTGAAGGCTATCCAATACATTCTGAAAGGCCTTGTTAAAAATCCAAGCTGCTCATTTCCCTATTCTGTTTATGGTTGAAAAGATTAAAACCTACCCATTGTTACTTACTACAGGTTCGATGAAATCAAGGAGTCTGATTGCAGGAAGGACACTGCGGCTGATGACGA
187	Map2	350.0	wt scanning 50	no changes	-2.7489807299033497	0.15772458149436	-4.37973245866873	0.00727183339282014					3	0	9	0	CGAAATGGGCCGCATTGCCTCCACCTGAAGGCTCATTTCCCTATTCTGTTTATGGTTGAAAAGATTAAAACCTACCCATTGTTACTTACTACAGGTTCGATGAAATCAAGGAGTCTGATTGCAGGAAGGAAAGAGCATGTAAGAAACACATTTTTTAAAGTGTTATTTTGTATAAATGGGCACTGCGGCTGATGACGA
188	Map2	400.0	wt scanning 50	no changes	-0.302587264402599	0.3820924502271789	0.0990115506185242	0.716151124217037	-0.120209578248898	0.209325309998814	-0.21388923559938106	0.0237131793630751	2655	104	2519	198	CGAAATGGGCCGCATTGCAGCACTCCACCCGTTACTTACTACAGGTTCGATGAAATCAAGGAGTCTGATTGCAGGAAGGAAAGAGCATGTAAGAAACACATTTTTTAAAGTGTTATTTTGTATAAATGGGAAGAAAGACGCAATTAAGTTATTGACACTTGGGACCTGGACGAGTATATCCACTGCGGCTGATGACGA
189	Map2	450.0	wt scanning 50	no changes	-0.105619019838365	0.7903099614619209	-0.995737500966186	0.00256746203217858	-0.6129859430417951	4.6597740101314e-05	-0.135065389426171	0.354917339515177	914	63	794	55	CGAAATGGGCCGCATTGCTTGTTTGACACAAAGAGCATGTAAGAAACACATTTTTTAAAGTGTTATTTTGTATAAATGGGAAGAAAGACGCAATTAAGTTATTGACACTTGGGACCTGGACGAGTATATCAGAGTATGCCATTCCAATAAATTATTGAACTACAAGCTAGATTTAAGGCACACTGCGGCTGATGACGA
190	Map2	500.0	wt scanning 50	no changes	-1.79238433852153	0.0025318121784617307	0.235798923474057	0.434992899771588	-0.130620199618888	0.3956975819692921	-0.19645846716461496	0.211334552135358	472	6	763	93	CGAAATGGGCCGCATTGCATGGTCTCCGAAAAGAAAGACGCAATTAAGTTATTGACACTTGGGACCTGGACGAGTATATCAGAGTATGCCATTCCAATAAATTATTGAACTACAAGCTAGATTTAAGGCATTTGAGCGTTGGTTGAAGAAGTGGTGTCAAAGTGCATCTCTTAGGATTGACACTGCGGCTGATGACGA
191	Map2	550.0	wt scanning 50	no changes	0.451673600218041	0.0196856486932288	0.20893260329118504	0.170122131551897	-0.0905874777260048	0.23506313631449904	-0.0160652901872564	0.82686825417098	4230	507	4207	441	CGAAATGGGCCGCATTGCGCACAAGTTCGCAGAGTATGCCATTCCAATAAATTATTGAACTACAAGCTAGATTTAAGGCATTTGAGCGTTGGTTGAAGAAGTGGTGTCAAAGTGCATCTCTTAGGATTGATGCACTTTTGTTAGGATGGGCTTGTGTCTGATTAGAATGTCAGTCGATTGCACTGCGGCTGATGACGA
192	Map2	600.0	wt scanning 50	no changes	0.104421540694655	0.6399614719908989	0.14149476776479594	0.261552557043668	0.20641383222471105	0.00372669534426225	0.21174126699514706	0.00288780914528605	4686	313	4879	562	CGAAATGGGCCGCATTGCCAAACACAAATGTTTGAGCGTTGGTTGAAGAAGTGGTGTCAAAGTGCATCTCTTAGGATTGATGCACTTTTGTTAGGATGGGCTTGTGTCTGATTAGAATGTCAGTCGATTGGCTAGATTTATATCCACACAATCAGTTTCACACCCCCATTCCATCTGTTTCACTGCGGCTGATGACGA
193	Map2	650.0	wt scanning 50	no changes	0.64842321109688	0.2097768744059	0.6507170520715511	0.3903734035651761	0.0950052282678543	0.571759531960457	0.315276744166606	0.0553358872716214	494	49	456	8	CGAAATGGGCCGCATTGCTACCCTAGCAACTGCACTTTTGTTAGGATGGGCTTGTGTCTGATTAGAATGTCAGTCGATTGGCTAGATTTATATCCACACAATCAGTTTCACACCCCCATTCCATCTGTTTGATACAGTATTATAGATATAAATATATATATATATTTCTCTGTGGCCATTCACTGCGGCTGATGACGA
194	Map2	700.0	wt scanning 50	no changes	0.6720115968867509	0.449096428563822	1.22998840563142	0.0555982460382879	0.273419682515468	0.122565657107076	0.1507241028856	0.465727472179304	91	4	248	12	CGAAATGGGCCGCATTGCGCTTGTCTCGTCGCTAGATTTATATCCACACAATCAGTTTCACACCCCCATTCCATCTGTTTGATACAGTATTATAGATATAAATATATATATATATTTCTCTGTGGCCATTTGTGATACTTCCTCATATACTTGAATATGATACTTCTTTATTCACAGTATCACTGCGGCTGATGACGA
195	Map2	750.0	wt scanning 50	no changes	2.67491136591809	7.972611818519109e-05	1.3211490638708798	0.027645061375993	0.102887586310736	0.456996761762623	0.147868789114289	0.28658730839805896	412	17	503	20	CGAAATGGGCCGCATTGCATCGTCGATAAAGATACAGTATTATAGATATAAATATATATATATATTTCTCTGTGGCCATTTGTGATACTTCCTCATATACTTGAATATGATACTTCTTTATTCACAGTATCTGTGTCTCCTGCACCCTTTGGTGTTGCAATTTTAGGTATGTGAAAGTAGCACTGCGGCTGATGACGA
196	Map2	800.0	wt scanning 50	no changes	-1.12304603643005	0.0306688699304365	0.0463823386304911	0.93864002337827	-0.303849132850287	0.0481978578078	-0.134192516768643	0.3794574703364021	685	17	774	42	CGAAATGGGCCGCATTGCAGACATACAAGCTGTGATACTTCCTCATATACTTGAATATGATACTTCTTTATTCACAGTATCTGTGTCTCCTGCACCCTTTGGTGTTGCAATTTTAGGTATGTGAAAGTAGATGTTAGCAGGGTTCTCTCCCTATTTAAAAATAAATTTTAAAAAGACAAACACTGCGGCTGATGACGA
197	Map2	850.0	wt scanning 50	no changes	-0.225839202594851	0.515160003036793	-0.585956661421606	0.0285368896334186	0.13766636251180894	0.18024320114376705	0.11725408817064502	0.3978298135802461	1686	78	1457	139	CGAAATGGGCCGCATTGCAATTGGTCCCACCTGTGTCTCCTGCACCCTTTGGTGTTGCAATTTTAGGTATGTGAAAGTAGATGTTAGCAGGGTTCTCTCCCTATTTAAAAATAAATTTTAAAAAGACAAAGAGTTTTAGCATGAAGTTGCTTTCTGTAACAACTCAAAGCTGTAACCCTGCACTGCGGCTGATGACGA
198	Map2	900.0	wt scanning 50	no changes	0.021090942912559	0.935374923652328	0.7065288119967371	0.0219745380086242	0.118510269687634	0.282935198896897	0.18977706985986	0.0906550321289418	1553	120	1790	219	CGAAATGGGCCGCATTGCCCGTCCCCTACGATGTTAGCAGGGTTCTCTCCCTATTTAAAAATAAATTTTAAAAAGACAAAGAGTTTTAGCATGAAGTTGCTTTCTGTAACAACTCAAAGCTGTAACCCTGTCTTAGTGCCAGAATCAAGTCTTTCCTGTGATGCTAGAACATTTTACTTTCACTGCGGCTGATGACGA
199	Map2	950.0	wt scanning 50	no changes	-0.137647674906623	0.6282241525275439	-0.168892446289814	0.31391009237876	0.25163557528181896	0.0007373609093727072	0.597160066790818	2.20520985285307e-12	3742	186	3608	334	CGAAATGGGCCGCATTGCCTCATCATAAATGAGTTTTAGCATGAAGTTGCTTTCTGTAACAACTCAAAGCTGTAACCCTGTCTTAGTGCCAGAATCAAGTCTTTCCTGTGATGCTAGAACATTTTACTTTTCTTTGCTTCCACCAACATGGAGTTTGTGGAGTGGGTCCAGTTATGCATACACTGCGGCTGATGACGA
200	Map2	1000.0	wt scanning 50	no changes	-0.0416085276591775	0.8689579091313431	0.013318741193818	0.938902141974518	-0.0786318789668773	0.338663716967693	-0.125560482306283	0.144256322614349	2949	182	3303	295	CGAAATGGGCCGCATTGCAGAAGGCGCTGGTCTTAGTGCCAGAATCAAGTCTTTCCTGTGATGCTAGAACATTTTACTTTTCTTTGCTTCCACCAACATGGAGTTTGTGGAGTGGGTCCAGTTATGCATAAAGGGGTTTACAGATGTTGGTTCAAGGATTATGGATTTATCTCATGTATACACTGCGGCTGATGACGA
201	Map2	1050.0	wt scanning 50	no changes	0.0310353005130924	0.9203876104404008	-0.0140719426083425	0.939719020496854	-0.033548237090896	0.693619533026648	-0.0790912837351086	0.34284075320219004	3290	164	3557	308	CGAAATGGGCCGCATTGCGGGATTGGTCCTTCTTTGCTTCCACCAACATGGAGTTTGTGGAGTGGGTCCAGTTATGCATAAAGGGGTTTACAGATGTTGGTTCAAGGATTATGGATTTATCTCATGTATAATCACTAAATAGGTCGGGTTTTATCCCTCTAATTATCCATGACACCAATCCACTGCGGCTGATGACGA
202	Map2	1100.0	wt scanning 50	no changes	0.271747820145363	0.5539665252769399	0.0269338366069776	0.950100490755376	0.14314971559502498	0.32237953869297	0.00935326927731371	0.955154536930344	796	68	793	46	CGAAATGGGCCGCATTGCAGAGGCCTAATGAAGGGGTTTACAGATGTTGGTTCAAGGATTATGGATTTATCTCATGTATAATCACTAAATAGGTCGGGTTTTATCCCTCTAATTATCCATGACACCAATCTCTTACTATTCATTACTCTTTCTTCTATTTCCTTTTTCCATTTGCTAAAGCACTGCGGCTGATGACGA
203	Map2	1150.0	wt scanning 50	no changes	-0.0214377461734499	0.9738999348580052	0.75467810244472	0.00556667265267978	0.132594432226923	0.3669853189455261	0.318575672215771	0.0588156974685599	772	25	912	123	CGAAATGGGCCGCATTGCAAGCAACTGCTGATCACTAAATAGGTCGGGTTTTATCCCTCTAATTATCCATGACACCAATCTCTTACTATTCATTACTCTTTCTTCTATTTCCTTTTTCCATTTGCTAAAGTTGAAAGTAGGAAAAAATAATTTTGAATAGCTTTTCTTGTTCTCCAAACACACTGCGGCTGATGACGA
204	Map2	1200.0	wt scanning 50	no changes	0.41007825273021503	0.136623463367299	0.3093502215223289	0.264799986382111	0.26850141213679296	0.000314022160693219	0.530075633767065	9.39245343741679e-12	4487	321	3587	295	CGAAATGGGCCGCATTGCCCCTGCTGCGACTCTTACTATTCATTACTCTTTCTTCTATTTCCTTTTTCCATTTGCTAAAGTTGAAAGTAGGAAAAAATAATTTTGAATAGCTTTTCTTGTTCTCCAAACAGTATCTGTTCATTAAATTCTGTGATAGAATATATTTGGCTTCCTTCCCCCCACTGCGGCTGATGACGA
205	Map2	1250.0	wt scanning 50	no changes	0.5903663468486949	0.5959845675848969	0.653948218770585	0.553377137624834	1.12925062564045	0.000886811249068831	0.8637242595755931	0.0185928606508247	73	1	88	0	CGAAATGGGCCGCATTGCGAAGATAGAGGGTTGAAAGTAGGAAAAAATAATTTTGAATAGCTTTTCTTGTTCTCCAAACAGTATCTGTTCATTAAATTCTGTGATAGAATATATTTGGCTTCCTTCCCCCAAAGACCTCTTGATCAAAGATGAAAAATACAACATATAAAGAAGCTATATCACTGCGGCTGATGACGA
206	Map2	1300.0	wt scanning 50	no changes	0.680070113022888	0.0469061945128529	0.7135398553390581	0.00146716109622109	-0.0206689908897072	0.851745804738477	0.0935617728554622	0.3798975626926	1710	165	1702	200	CGAAATGGGCCGCATTGCCAAGCTACGGGCGTATCTGTTCATTAAATTCTGTGATAGAATATATTTGGCTTCCTTCCCCCAAAGACCTCTTGATCAAAGATGAAAAATACAACATATAAAGAAGCTATATATGTAATACTTTTGAGACACAGATATCTAAATCCATCTCTCCAGGATTCTCACTGCGGCTGATGACGA
207	Map2	1350.0	wt scanning 50	no changes	0.404703841029266	0.315109723168505	0.5706587401737421	0.33952679233875604	-0.0624805121323648	0.6801372827286101	-0.200466844703696	0.22674114406822304	728	78	822	40	CGAAATGGGCCGCATTGCGATTGGAAAACTAAAGACCTCTTGATCAAAGATGAAAAATACAACATATAAAGAAGCTATATATGTAATACTTTTGAGACACAGATATCTAAATCCATCTCTCCAGGATTCTTCATGAACATGGAACATGGTATTACTTATTCATGAGTAAATGCTATTTTTCACTGCGGCTGATGACGA
208	Map2	1400.0	wt scanning 50	no changes	-0.101274318302848	0.8733369174027109	-0.111779448685196	0.7824472690759521	-0.437854043277108	0.0137638107684003	-0.201854097131261	0.246702033304145	456	20	397	50	CGAAATGGGCCGCATTGCAGAGACGCCGATATGTAATACTTTTGAGACACAGATATCTAAATCCATCTCTCCAGGATTCTTCATGAACATGGAACATGGTATTACTTATTCATGAGTAAATGCTATTTTTTTCTTGCTTTATATACAATCTAGACATCACAACTCAATTACTATCATTTACACTGCGGCTGATGACGA
209	Map2	1450.0	wt scanning 50	no changes	0.686388727952577	0.366080817299873	-0.0212606036185662	0.9732876866622172	0.14495848929830402	0.456558962362349	0.345184557038913	0.0699695669745176	464	15	395	19	CGAAATGGGCCGCATTGCATGAGGCAACGATCATGAACATGGAACATGGTATTACTTATTCATGAGTAAATGCTATTTTTTTCTTGCTTTATATACAATCTAGACATCACAACTCAATTACTATCATTTACAAATCATACTTAATGAATAAGTAATAGTCGATGGCCCAAAATAAGGCAGCACTGCGGCTGATGACGA
210	Map2	1500.0	wt scanning 50	no changes	0.913306554747967	0.132720199491855	-0.586374023987657	0.5192193993919479	-0.4157667755732779	0.0385925293052517	-0.338026172984064	0.105452814689295	402	42	239	1	CGAAATGGGCCGCATTGCGAAATACATCGGTTCTTGCTTTATATACAATCTAGACATCACAACTCAATTACTATCATTTACAAATCATACTTAATGAATAAGTAATAGTCGATGGCCCAAAATAAGGCAGAGCATTATCAAACCGAGTGGACTTTTTTTCTTAATATTTAATTTGTTCTTCACTGCGGCTGATGACGA
211	Map2	1550.0	wt scanning 50	no changes	0.396111501516168	0.0857960553063588	-0.0700325689673219	0.7753946079132299	0.062169259362012	0.5732677212549859	0.289046844093462	0.00569399433985184	2371	267	1685	158	CGAAATGGGCCGCATTGCGTTACGGGTCCCCAAATCATACTTAATGAATAAGTAATAGTCGATGGCCCAAAATAAGGCAGAGCATTATCAAACCGAGTGGACTTTTTTTCTTAATATTTAATTTGTTCTTTTGCTTGCTCGGGATTGGTGGGTGGAATATGCAGAGATAAATGTGAAAAACACTGCGGCTGATGACGA
212	Map2	1600.0	wt scanning 50	no changes	-0.0283623455419767	0.8773119464165209	-0.13006892506221	0.416548152773197	-0.141554363001323	0.0905048291367069	-0.152695594568155	0.0782574049992619	3099	294	2887	311	CGAAATGGGCCGCATTGCCCATTACGACCTAGCATTATCAAACCGAGTGGACTTTTTTTCTTAATATTTAATTTGTTCTTTTGCTTGCTCGGGATTGGTGGGTGGAATATGCAGAGATAAATGTGAAAAAGCTGTCTGGGTGTTTTATGTCTCTGAAATAAACCAAGCCCTGTATACAAACACTGCGGCTGATGACGA
213	Map2	1650.0	wt scanning 50	no changes	0.6650134108140121	0.0817946369132381	0.16287660141991	0.535096782949554	-0.0763704366194563	0.583023101402902	-0.100015055783078	0.4883658351624601	1359	115	1053	131	CGAAATGGGCCGCATTGCCGTCTGATACGTTTGCTTGCTCGGGATTGGTGGGTGGAATATGCAGAGATAAATGTGAAAAAGCTGTCTGGGTGTTTTATGTCTCTGAAATAAACCAAGCCCTGTATACAAAGGAGAAGGTGAACATGAACAGGATAGGAAGATGTAGGAGTGTCTAAGACACACTGCGGCTGATGACGA
214	Map2	1700.0	wt scanning 50	no changes	-0.263722399837787	0.38233053132809497	-0.115220357653177	0.5374968498656789	0.0750855639025323	0.4463361613438421	0.0656423290400804	0.572677768366756	2194	123	2122	225	CGAAATGGGCCGCATTGCTTCGGCGACATCGCTGTCTGGGTGTTTTATGTCTCTGAAATAAACCAAGCCCTGTATACAAAGGAGAAGGTGAACATGAACAGGATAGGAAGATGTAGGAGTGTCTAAGACAGAAGGCAAGAGGATGCAAAAGTGGAGAGAAACAGGTGGCAGTTTAGTGACCACTGCGGCTGATGACGA
215	Map2	1750.0	wt scanning 50	no changes	0.3935857109814849	0.213499277264125	-0.00800871980786532	0.979217476056414	-0.008988646739141579	0.943765909295636	-0.0180961152860559	0.8975924904613041	1714	159	1254	141	CGAAATGGGCCGCATTGCCCCGAGGGGTTAGGAGAAGGTGAACATGAACAGGATAGGAAGATGTAGGAGTGTCTAAGACAGAAGGCAAGAGGATGCAAAAGTGGAGAGAAACAGGTGGCAGTTTAGTGACCCATTGAGTATTATGACCAATGTGACAGTCACATAGAAAGCTTAGCATCACACTGCGGCTGATGACGA
216	Map2	1800.0	wt scanning 50	no changes	0.700547502103389	0.0804739806231435	0.313756608840459	0.3521209418953909	0.0277143617640278	0.838849660100905	-0.00196582347147084	0.989256499006496	975	76	1034	73	CGAAATGGGCCGCATTGCACTGCTCCTGTTGAAGGCAAGAGGATGCAAAAGTGGAGAGAAACAGGTGGCAGTTTAGTGACCCATTGAGTATTATGACCAATGTGACAGTCACATAGAAAGCTTAGCATCAAACAGAGACAGTCTTATTGGCTAGTAGGCACACACACACTACAGTCGTCTCACTGCGGCTGATGACGA
217	Map2	1850.0	wt scanning 50	no changes	-0.35620757626796795	0.751301398164654	0.599823363530959	0.188718869122404	-0.060388527074921	0.7792891692198509	-0.316301947104348	0.174485644837	211	0	305	35	CGAAATGGGCCGCATTGCTGGAGGCCCAAACCATTGAGTATTATGACCAATGTGACAGTCACATAGAAAGCTTAGCATCAAACAGAGACAGTCTTATTGGCTAGTAGGCACACACACACTACAGTCGTCTTTGTAAATTGGTTATTTTTTATATAACTTTAAAACTACTGAATAGTGGTTCACTGCGGCTGATGACGA
218	Map2	1900.0	wt scanning 50	no changes	-0.7773492436909559	0.361796245136566	0.535308508294773	0.196821249546994	-0.124447899455459	0.5286272176258909	-0.0343376440470691	0.868743529933737	257	3	456	62	CGAAATGGGCCGCATTGCACCTGTTGCTCCAACAGAGACAGTCTTATTGGCTAGTAGGCACACACACACTACAGTCGTCTTTGTAAATTGGTTATTTTTTATATAACTTTAAAACTACTGAATAGTGGTTTTCACTCTGGACAACCCATTCCTTACCTTCTCTTGAAATGCACAGAAAATCACTGCGGCTGATGACGA
219	Map2	1950.0	wt scanning 50	no changes	0.483060754360924	0.374211089938606	0.139970357053604	0.4719465073838761	-0.3301264464751861	0.00185364729805596	-0.382430234519506	0.00044644014548593205	1877	136	2038	237	CGAAATGGGCCGCATTGCCCTGGGCCCTCCTTGTAAATTGGTTATTTTTTATATAACTTTAAAACTACTGAATAGTGGTTTTCACTCTGGACAACCCATTCCTTACCTTCTCTTGAAATGCACAGAAAATGGAAGAAGGAATGACTGTGTGTGGAGAAGTACAGTCTTTTCTTACATGTTCACTGCGGCTGATGACGA
220	Map2	2000.0	wt scanning 50	no changes	0.61607725507946	0.271531972109606	0.381045211704396	0.359299759068559	-0.180197643295439	0.196171412501198	-0.450267150052855	0.00420909233061532	1071	53	1247	94	CGAAATGGGCCGCATTGCTGGAACTCAACCTTCACTCTGGACAACCCATTCCTTACCTTCTCTTGAAATGCACAGAAAATGGAAGAAGGAATGACTGTGTGTGGAGAAGTACAGTCTTTTCTTACATGTTTTGATAGACAAGGATCAAAGTTGTCTAGGAAAAAAAGGTACCAGATGATCCACTGCGGCTGATGACGA
221	Map2	2050.0	wt scanning 50	no changes	0.21134051800161	0.619944234682883	-0.0124937336619255	0.9633457309547232	0.132526675017244	0.324635155299415	0.213641176391732	0.112328986145913	1090	97	1140	114	CGAAATGGGCCGCATTGCGACTTAAATAGTGGAAGAAGGAATGACTGTGTGTGGAGAAGTACAGTCTTTTCTTACATGTTTTGATAGACAAGGATCAAAGTTGTCTAGGAAAAAAAGGTACCAGATGATCCATGTGGTTTTAAACTATGCAGAAAATAATTTCAACCCAGTTTATTATAACACTGCGGCTGATGACGA
222	Map2	2100.0	wt scanning 50	no changes	0.0	1.0	0.0	1.0					0	0	0	0	CGAAATGGGCCGCATTGCTGCATCAAGTTGTTGATAGACAAGGATCAAAGTTGTCTAGGAAAAAAAGGTACCAGATGATCCATGTGGTTTTAAACTATGCAGAAAATAATTTCAACCCAGTTTATTATAAAAATTAAGCCTAAGTAAACATTTTCTTTGTGTTAAAATTCAGTTTCTTATCACTGCGGCTGATGACGA
223	Map2	2150.0	wt scanning 50	no changes	-0.8036354482179608	0.5191756398687221	0.6332310283821221	0.24311905240425105	0.26367275633306697	0.23947212830010295	-0.11006809153585302	0.653072972827945	195	0	256	27	CGAAATGGGCCGCATTGCTTCACAAAAGCACATGTGGTTTTAAACTATGCAGAAAATAATTTCAACCCAGTTTATTATAAAAATTAAGCCTAAGTAAACATTTTCTTTGTGTTAAAATTCAGTTTCTTATGATGCGTGTTCAAAAAAATTATGTAAACCCCAATGTTAATAGATCTAGCACACTGCGGCTGATGACGA
224	Map2	2200.0	wt scanning 50	no changes	-0.25518762029382697	0.703332551758868	0.393307669512875	0.21326894911924	0.0924755529103312	0.53437653266207	0.287931849678628	0.0654161275669051	750	12	796	103	CGAAATGGGCCGCATTGCATTCCGTTATTCAAATTAAGCCTAAGTAAACATTTTCTTTGTGTTAAAATTCAGTTTCTTATGATGCGTGTTCAAAAAAATTATGTAAACCCCAATGTTAATAGATCTAGCACTAAAATAATCATTTTTTCTAATGTCAAAACAATTATAATGGATATAAGTCACTGCGGCTGATGACGA
225	Map2	2250.0	wt scanning 50	no changes	0.396357074095731	0.7408491043927451	-0.5678302853155122	0.170378695457258	0.0555125984388152	0.7440786884238471	0.0393839254897756	0.821184506619149	490	0	415	24	CGAAATGGGCCGCATTGCCAATTGCCCACTGATGCGTGTTCAAAAAAATTATGTAAACCCCAATGTTAATAGATCTAGCACTAAAATAATCATTTTTTCTAATGTCAAAACAATTATAATGGATATAAGTCCTTGTTCTATGTGAAATGTGTTTCTCTATAAAGTTATCACAAGAAGGAACACTGCGGCTGATGACGA
226	Map2	2300.0	wt scanning 50	no changes	0.3563870334314989	0.394785929287701	0.10551429827096903	0.764264142208489	0.114167908881273	0.433160159398956	0.0678432067117481	0.6487739441493791	734	74	793	69	CGAAATGGGCCGCATTGCCACACTCGACTGCTAAAATAATCATTTTTTCTAATGTCAAAACAATTATAATGGATATAAGTCCTTGTTCTATGTGAAATGTGTTTCTCTATAAAGTTATCACAAGAAGGAATTTTTATAGGAGACAGACAGAGAAATGCACAGGCTAAAATCATTTCCTTACACTGCGGCTGATGACGA
227	Map2	2350.0	wt scanning 50	no changes	0.284673091932659	0.239218384302706	-0.0123016504529912	0.965188143814946	-0.082264913250341	0.496856293994298	0.0540780985335272	0.6547386297214229	1624	170	1539	140	CGAAATGGGCCGCATTGCGATAGCACGAAACCTTGTTCTATGTGAAATGTGTTTCTCTATAAAGTTATCACAAGAAGGAATTTTTATAGGAGACAGACAGAGAAATGCACAGGCTAAAATCATTTCCTTATGGGAATGTGGGATGGAGCTCACCTTACCTACTCTCTTAAGATAATGACTCACTGCGGCTGATGACGA
228	Map2	2400.0	wt scanning 50	no changes	-0.0336677283228852	0.935267175608476	-0.872682769345596	0.133081116313781	-0.208086063836947	0.19830210565488895	-0.242168488376312	0.14181054887332	742	59	607	20	CGAAATGGGCCGCATTGCACCGGAGCCCCGTTTTTATAGGAGACAGACAGAGAAATGCACAGGCTAAAATCATTTCCTTATGGGAATGTGGGATGGAGCTCACCTTACCTACTCTCTTAAGATAATGACTCAAATTAAGCTTTTTGGACACCACTTTTGTGGGGATACACATACGCTGATCACTGCGGCTGATGACGA
229	Map2	2450.0	wt scanning 50	no changes	0.245122346121994	0.3752516242658761	-0.427764143335976	0.0474551446312736	-0.217673198261015	0.0352964516319498	-0.0342074972272933	0.72795319397449	2447	231	2234	184	CGAAATGGGCCGCATTGCCAAAGGGCAATTTGGGAATGTGGGATGGAGCTCACCTTACCTACTCTCTTAAGATAATGACTCAAATTAAGCTTTTTGGACACCACTTTTGTGGGGATACACATACGCTGATCTAGAAATGAAAGGTGCACTACTGCATTTCTAGATCCACTAATGCCAGTTCACTGCGGCTGATGACGA
230	Map2	2500.0	wt scanning 50	no changes	-0.136974519454332	0.595757117596005	0.245623914400542	0.0656422358837498	-0.159772807279355	0.0345696945510768	-0.12663598417072	0.141746458533784	4360	311	5449	645	CGAAATGGGCCGCATTGCAGGTTCCTGCAACAAATTAAGCTTTTTGGACACCACTTTTGTGGGGATACACATACGCTGATCTAGAAATGAAAGGTGCACTACTGCATTTCTAGATCCACTAATGCCAGTTTCTCTCTGGCTTTAGCCTTTGAGAACCTGTTTAAGAATACGTAAGTATCCCACTGCGGCTGATGACGA
231	Map2	2550.0	wt scanning 50	no changes	0.124587074613307	0.8683967918952741	0.735073159962616	0.0084890821321182	-0.19387515524664495	0.17342546765306902	-0.15177544227889495	0.325293179273365	930	11	1323	170	CGAAATGGGCCGCATTGCTCTGACCCGAGCCTAGAAATGAAAGGTGCACTACTGCATTTCTAGATCCACTAATGCCAGTTTCTCTCTGGCTTTAGCCTTTGAGAACCTGTTTAAGAATACGTAAGTATCCAGAGCTCGGAAGAGTTCCAAGGCCCACTTTTTCAATAAACTCACACACTCCACTGCGGCTGATGACGA
232	Map2	2600.0	wt scanning 50	no changes	0.15745952694451	0.7800880411072301	-0.0364363517000658	0.9048850770383452	-0.65717022310428	4.615114133644521e-05	-0.336455513824654	0.0498044306734554	981	44	1052	87	CGAAATGGGCCGCATTGCATTTCTATGATATCTCTCTGGCTTTAGCCTTTGAGAACCTGTTTAAGAATACGTAAGTATCCAGAGCTCGGAAGAGTTCCAAGGCCCACTTTTTCAATAAACTCACACACTCTGGGTCTCCTGCAACTGACAATTGGGTACCTTGCAACAATGCAGGAAGGACACTGCGGCTGATGACGA
233	Map2	2650.0	wt scanning 50	no changes	-0.0826946920315208	0.87156575604696	-0.504981072155565	0.104331816715209	-0.0989659854360371	0.365029139354563	-0.328643574651267	0.00331312860258017	1579	99	1697	117	CGAAATGGGCCGCATTGCTATTGCACCTCAAGAGCTCGGAAGAGTTCCAAGGCCCACTTTTTCAATAAACTCACACACTCTGGGTCTCCTGCAACTGACAATTGGGTACCTTGCAACAATGCAGGAAGGATCCGAGTCTATGATGAGTTTCAAAGGCCAAGTTCCTTTAGGAACTGACTCCACTGCGGCTGATGACGA
234	Map2	2700.0	wt scanning 50	no changes	0.32759304795328603	0.0862256710376207	-0.0318782189391955	0.822523973863736	0.00393832464355364	0.9584122674342492	-0.0507742271060436	0.494173113676577	4168	471	4355	499	CGAAATGGGCCGCATTGCGAGGAATACTGGTGGGTCTCCTGCAACTGACAATTGGGTACCTTGCAACAATGCAGGAAGGATCCGAGTCTATGATGAGTTTCAAAGGCCAAGTTCCTTTAGGAACTGACTCTCTCTGGATCTGCCTGCTGCGTTCCAGCAGGATGACGGGCTGAAATCCCACACTGCGGCTGATGACGA
235	Map2	2750.0	wt scanning 50	no changes	0.0223289726930654	0.896047015680364	0.19352186273999106	0.162970149055133	-0.0199688516173808	0.7774023639522349	-0.0562918678090144	0.414832854318703	4511	463	5331	611	CGAAATGGGCCGCATTGCCGTCATGCAAACTCCGAGTCTATGATGAGTTTCAAAGGCCAAGTTCCTTTAGGAACTGACTCTCTCTGGATCTGCCTGCTGCGTTCCAGCAGGATGACGGGCTGAAATCCCACCCATAGGAAAGACCCCTGTGCAATTCCAGCTCAGTTTGGCTGAAGGTAGCACTGCGGCTGATGACGA
236	Map2	2800.0	wt scanning 50	no changes	0.0573120453539502	0.813270726403057	0.216279370623842	0.23538035085918896	0.0938439239663314	0.29174165579768896	0.0292633755137801	0.76319435439651	2421	166	2738	286	CGAAATGGGCCGCATTGCATTTTAAATGACTCTCTGGATCTGCCTGCTGCGTTCCAGCAGGATGACGGGCTGAAATCCCACCCATAGGAAAGACCCCTGTGCAATTCCAGCTCAGTTTGGCTGAAGGTAGCTGAAGAAGAGAGCCAGTAAAGGGAAGAATAGACTGTAGTTGCCCTTCTCCACTGCGGCTGATGACGA
237	Map2	2850.0	wt scanning 50	no changes	0.283267909717647	0.577160883706147	-0.0100780844373172	0.98070318776395	-0.12067593439929597	0.472356160800846	0.193269042371501	0.24175672831168696	635	48	584	37	CGAAATGGGCCGCATTGCCTTGGCCGCGCGCCCATAGGAAAGACCCCTGTGCAATTCCAGCTCAGTTTGGCTGAAGGTAGCTGAAGAAGAGAGCCAGTAAAGGGAAGAATAGACTGTAGTTGCCCTTCTCCACACACACTCACACAGATGTGGGGTAGAAGAGAGATATAATGCCAAATGCACTGCGGCTGATGACGA
238	Map2	2900.0	wt scanning 50	no changes	-0.4480185679661221	0.4914233734272879	0.29736772591019395	0.265033631896313	0.1829020565693	0.15551529302458406	0.464357323257553	0.00139751161336129	969	14	1136	134	CGAAATGGGCCGCATTGCAGCAATATCACGCTGAAGAAGAGAGCCAGTAAAGGGAAGAATAGACTGTAGTTGCCCTTCTCCACACACACTCACACAGATGTGGGGTAGAAGAGAGATATAATGCCAAATGTAGCATTATGTCAGTGGTAGTAAAGAAATGATATAAAAGCAAATAATTCTCACTGCGGCTGATGACGA
239	Map2	2950.0	wt scanning 50	no changes	0.212216992889164	0.398656297303899	0.183191492781041	0.445057068185219	0.18360356846944895	0.0757384615071831	0.252561232401576	0.014286228658168	1891	206	1712	165	CGAAATGGGCCGCATTGCAGGAACACCTGCCACACACACTCACACAGATGTGGGGTAGAAGAGAGATATAATGCCAAATGTAGCATTATGTCAGTGGTAGTAAAGAAATGATATAAAAGCAAATAATTCTGACTTAGCCTCATTTATAGCTTTCCTCTCATATTTCATGCCACATGGGGGCACTGCGGCTGATGACGA
240	Map2	3000.0	wt scanning 50	no changes	-0.107351160331975	0.723740596160445	-0.420408500777284	0.0612518172534894	0.183781434507532	0.0928854636834514	0.5534948429183579	1.1084899665902901e-06	1835	118	1543	115	CGAAATGGGCCGCATTGCGCACTTCGTTGGTAGCATTATGTCAGTGGTAGTAAAGAAATGATATAAAAGCAAATAATTCTGACTTAGCCTCATTTATAGCTTTCCTCTCATATTTCATGCCACATGGGGGAAAAAAGGAAATGATTGTGGTAGAAGTAGCAAAGTAAAAGTAGATTAATCCACTGCGGCTGATGACGA
241	Map2	3050.0	wt scanning 50	no changes	0.215945143298466	0.6590771432234069	0.369824511902891	0.473061779454069	0.19217879877733496	0.224045328588282	0.21942139297909904	0.174337428272198	777	47	587	29	CGAAATGGGCCGCATTGCTTCCTAAACAAGGACTTAGCCTCATTTATAGCTTTCCTCTCATATTTCATGCCACATGGGGGAAAAAAGGAAATGATTGTGGTAGAAGTAGCAAAGTAAAAGTAGATTAATCATTTGGAAAAGGCAAATTTCAGGCATTTCTCCAAGATTGATGTGCTAAAACACTGCGGCTGATGACGA
242	Map2	3100.0	wt scanning 50	no changes	-0.0118952041362399	0.970604567721045	0.378292347129735	0.17087215294345498	0.0218172156545993	0.8577582735803481	-0.225178586158453	0.0959595649229485	1357	83	1471	122	CGAAATGGGCCGCATTGCAACCGGCTCCTCAAAAAAGGAAATGATTGTGGTAGAAGTAGCAAAGTAAAAGTAGATTAATCATTTGGAAAAGGCAAATTTCAGGCATTTCTCCAAGATTGATGTGCTAAAATTAATACTTATGTTTGTGTTTTTACACCTAGAAGTTTTAGCCTGGACATGCACTGCGGCTGATGACGA
243	Map2	3150.0	wt scanning 50	no changes	0.452341526291374	0.19025024460836	0.401657951855101	0.0510065813657834	0.276225870483965	0.0035544058932232	0.260320082733488	0.0095916006858437	2173	167	2254	309	CGAAATGGGCCGCATTGCGAAGATAGTCCAATTTGGAAAAGGCAAATTTCAGGCATTTCTCCAAGATTGATGTGCTAAAATTAATACTTATGTTTGTGTTTTTACACCTAGAAGTTTTAGCCTGGACATGTAGATTGAGGCCAAGTCCCTCTGTAGGAAAAGGTTTTTTTTTTTTTTCAACACTGCGGCTGATGACGA
244	Map2	3200.0	wt scanning 50	no changes	0.6248173222943051	0.008991712401257559	0.3972799634472101	0.152671417121624	0.224887119685554	0.058546017954672985	0.219107105918718	0.0974785241868621	1511	186	1677	184	CGAAATGGGCCGCATTGCGGCCACGGTTCCTTAATACTTATGTTTGTGTTTTTACACCTAGAAGTTTTAGCCTGGACATGTAGATTGAGGCCAAGTCCCTCTGTAGGAAAAGGTTTTTTTTTTTTTTCAAAACCCCTAAAAAAAATGCCAATCATGAAAGTCCACTTCAACTTTAGCAAACACTGCGGCTGATGACGA
245	Map2	3250.0	wt scanning 50	no changes	0.240384361895922	0.263123196842649	-0.10775696486669	0.599754751862237	0.482326797588204	1.9842331748272203e-06	0.5569747837962851	4.650251157354821e-08	2375	260	2002	232	CGAAATGGGCCGCATTGCCCTTGCTTGCATTAGATTGAGGCCAAGTCCCTCTGTAGGAAAAGGTTTTTTTTTTTTTTCAAAACCCCTAAAAAAAATGCCAATCATGAAAGTCCACTTCAACTTTAGCAAAAAGGGGGGAAAATTCAACAAAAAGTATACTCTGTATGCTGGGATCCCAAGCACTGCGGCTGATGACGA
246	Map2	3300.0	wt scanning 50	no changes	-0.420034587506829	0.6316897007203089	-0.0249731156377664	0.948990535685812	0.172346645931101	0.256881764557233	0.15925730345928102	0.369800513226003	660	3	813	84	CGAAATGGGCCGCATTGCAACTTGGCGGTCAACCCCTAAAAAAAATGCCAATCATGAAAGTCCACTTCAACTTTAGCAAAAAGGGGGGAAAATTCAACAAAAAGTATACTCTGTATGCTGGGATCCCAAGGTTTCAACACACCATCTGTGGGGGGTTCTTTCTTCTGATAATTCTAGAGCCACTGCGGCTGATGACGA
247	Map2	3350.0	wt scanning 50	no changes	0.0171639778656878	0.9292878402569492	-0.0344191000409859	0.870338437600116	0.0839853577371322	0.324763090103039	0.138780499844811	0.107398101858896	3328	324	3284	381	CGAAATGGGCCGCATTGCCCTGACTGGAGAAAGGGGGGAAAATTCAACAAAAAGTATACTCTGTATGCTGGGATCCCAAGGTTTCAACACACCATCTGTGGGGGGTTCTTTCTTCTGATAATTCTAGAGCCTGTTACCATAGAAAGGTATTTCTTCAATGGCTGGTTGTAGTTAGTTCATCACTGCGGCTGATGACGA
248	Map2	3400.0	wt scanning 50	no changes	0.0788805552229502	0.595818902195223	0.272000641092774	0.0937454746182067	0.339373351536635	4.49426276777455e-06	0.505511051053174	2.1050211367820602e-07	4880	420	4630	521	CGAAATGGGCCGCATTGCTTCGCGTCTAAGGTTTCAACACACCATCTGTGGGGGGTTCTTTCTTCTGATAATTCTAGAGCCTGTTACCATAGAAAGGTATTTCTTCAATGGCTGGTTGTAGTTAGTTCATGTTTTTCAATCAATTTGCAAATGTATTTGTTGCTGTATAGTGATTGTTTTCACTGCGGCTGATGACGA
249	Shank1	0.0	wt scanning 50	no changes	-0.0992324028496996	0.679213401684355	0.0525472838861266	0.7440552829029009	-0.0833287589611783	0.20609322623202106	0.01325596602891	0.847371192765038	7405	426	7702	777	CGAAATGGGCCGCATTGCATGATTGAACACTGGCTGGCCTGGACGGACCAGCCCGTCCATAGGACCCTTGAGCCTGCTGACCTCTTGACCTCTGACCCCTCTGACCATCATTCTCTCCCCTCTCCCCTCAGGGGGCCAGGGACTCTGCTAAAACTGTGCCTGGCCCCATCTCCCCAGGCCCACTGCGGCTGATGACGA
250	Shank1	50.0	wt scanning 50	no changes	0.3632248022231671	0.761723228914935	0.490694614346041	0.5662353803424061	-0.19167322866508896	0.56588441821979	0.0696409299733664	0.8347862729391341	117	0	101	5	CGAAATGGGCCGCATTGCTCGGGAGAAATACCTCTTGACCTCTGACCCCTCTGACCATCATTCTCTCCCCTCTCCCCTCAGGGGGCCAGGGACTCTGCTAAAACTGTGCCTGGCCCCATCTCCCCAGGCCTGACTGAGGTCCCCAGGTGGACCCGATGCGGGCCAGACAATGGCACCTCGCACTGCGGCTGATGACGA
251	Shank1	100.0	wt scanning 50	no changes	0.0767034741324944	0.7702682510350249	-0.318991841576242	0.14908779583215198	-0.2986390953356761	0.0001197184157762	-0.378651296328416	4.33520008579797e-06	4474	413	4178	370	CGAAATGGGCCGCATTGCCCTCATTATCCAGGGGGCCAGGGACTCTGCTAAAACTGTGCCTGGCCCCATCTCCCCAGGCCTGACTGAGGTCCCCAGGTGGACCCGATGCGGGCCAGACAATGGCACCTCGCAAGAGGTGGGCAGCTGACACAAGACTGCAAGTGGAGTAGAGGGGGGGATCACTGCGGCTGATGACGA
252	Shank1	150.0	wt scanning 50	no changes	0.228757272421816	0.286054173077301	0.0425802039259179	0.8656839638242221	-0.497820693805429	2.49119550783321e-06	-0.8785866108092328	6.7355214169048395e-15	2143	236	2396	208	CGAAATGGGCCGCATTGCTATGGGACTTCATGACTGAGGTCCCCAGGTGGACCCGATGCGGGCCAGACAATGGCACCTCGCAAGAGGTGGGCAGCTGACACAAGACTGCAAGTGGAGTAGAGGGGGGGATTAGACAAAAATGACAAAGGGGTACTGAAGAAGGAGGGAAAGGCCGACTGGCACTGCGGCTGATGACGA
253	Shank1	200.0	wt scanning 50	no changes	0.4693890624465221	0.415676901991108	0.153439055080979	0.568124699235405	0.0667849672508167	0.632540679528696	0.209906361090455	0.128982459268303	1517	85	1180	110	CGAAATGGGCCGCATTGCGCAATACTATTGCAAGAGGTGGGCAGCTGACACAAGACTGCAAGTGGAGTAGAGGGGGGGATTAGACAAAAATGACAAAGGGGTACTGAAGAAGGAGGGAAAGGCCGACTGGGGGTGGGGGGACAGACAGAGCCATAGAGGGTCAGCCCAGAGCCTGACCTGCACTGCGGCTGATGACGA
254	Shank1	250.0	wt scanning 50	no changes	0.169856501137027	0.418822635836608	0.618107360904739	6.28948934957344e-05	-0.0588970532172055	0.551028614021401	-0.0022485696891014397	0.98106932353993	3055	348	2888	374	CGAAATGGGCCGCATTGCACGCGATTACCATAGACAAAAATGACAAAGGGGTACTGAAGAAGGAGGGAAAGGCCGACTGGGGGTGGGGGGACAGACAGAGCCATAGAGGGTCAGCCCAGAGCCTGACCTGATGGGGTCCTGGGAAGGTGTGCCCTCCGATTCCATCATTCGCGCCCCTCACACTGCGGCTGATGACGA
255	Shank1	300.0	wt scanning 50	no changes	-0.4855707261305921	0.111353011621167	0.0815046402481654	0.84230177810785	-0.384500620600873	0.000553825924474229	-0.559685824487905	3.10897127988691e-06	1859	127	1183	101	CGAAATGGGCCGCATTGCCGAATTTTGAGAGGGTGGGGGGACAGACAGAGCCATAGAGGGTCAGCCCAGAGCCTGACCTGATGGGGTCCTGGGAAGGTGTGCCCTCCGATTCCATCATTCGCGCCCCTCAAATAACCCTTTTCACCTCTCCAGGCCCCTCAGTCTTCCCTCTCTCCGTGGCACTGCGGCTGATGACGA
256	Shank1	350.0	wt scanning 50	no changes	0.24633576522148695	0.108742639216192	0.26905709999343896	0.0134662448717127	0.23224178714286894	0.00033051937874515496	0.242850531612293	0.000650410385559115	11189	969	9275	1163	CGAAATGGGCCGCATTGCAGCCGCTTAGCAATGGGGTCCTGGGAAGGTGTGCCCTCCGATTCCATCATTCGCGCCCCTCAAATAACCCTTTTCACCTCTCCAGGCCCCTCAGTCTTCCCTCTCTCCGTGGCACACTCAGCTGCCCAGCCCCCGGCCTCTTGCACGCCTGTTCCCCTTCCTCACTGCGGCTGATGACGA
257	Shank1	400.0	wt scanning 50	no changes	-0.0428912854623273	0.7642715199232979	0.248004135641156	0.044838476734403	0.24140198927831896	0.000387121097481981	0.479384266084831	4.64996802173244e-09	6706	525	5900	762	CGAAATGGGCCGCATTGCTTAGGAGTCGTCAATAACCCTTTTCACCTCTCCAGGCCCCTCAGTCTTCCCTCTCTCCGTGGCACACTCAGCTGCCCAGCCCCCGGCCTCTTGCACGCCTGTTCCCCTTCCTGGCTGCAGTTTTTGCACAAGCTTGCCCCCTGGCTGTCTTGCACACCTCTGCACTGCGGCTGATGACGA
258	Shank1	450.0	wt scanning 50	no changes	0.239482043770103	0.23806360238399	0.253686236566741	0.0123481719580001	0.23039980472227495	0.000242847463199986	0.494170047505035	1.24631054897227e-10	14567	1037	11274	1390	CGAAATGGGCCGCATTGCGTCTTTCCCGTCCACACTCAGCTGCCCAGCCCCCGGCCTCTTGCACGCCTGTTCCCCTTCCTGGCTGCAGTTTTTGCACAAGCTTGCCCCCTGGCTGTCTTGCACACCTCTGGCCTGCTGAGGCCCTCTCCGCTCCCCAACACGCTGCATTCTTTTTTTTTTCACTGCGGCTGATGACGA
259	Shank1	500.0	wt scanning 50	no changes	1.47336094711537	2.2654487601104897e-18	1.43411279143386	4.72790958098387e-14	0.146655198411246	0.0407860491780546	0.573193961998413	4.0295688713739297e-07	5493	734	4385	503	CGAAATGGGCCGCATTGCTTCTTGGGTTTTGGCTGCAGTTTTTGCACAAGCTTGCCCCCTGGCTGTCTTGCACACCTCTGGCCTGCTGAGGCCCTCTCCGCTCCCCAACACGCTGCATTCTTTTTTTTTTTTTCTTTTCTTTCTTTTTTTTTTTTTTTTTTTTTTTTTCCTCAAGCGCCACACTGCGGCTGATGACGA
260	Shank1	550.0	wt scanning 50	no changes	1.6247411000230405	2.9432615834999e-11	1.35136701242506	1.3754531981508506e-08	0.140985552955875	0.128722846000527	0.657977377888045	4.6233354956772e-08	5134	616	3136	358	CGAAATGGGCCGCATTGCTTGGATGGGTCAGCCTGCTGAGGCCCTCTCCGCTCCCCAACACGCTGCATTCTTTTTTTTTTTTTCTTTTCTTTCTTTTTTTTTTTTTTTTTTTTTTTTTCCTCAAGCGCCACCGCCTTCGCTAGCTTGCTCTCTGCATACTTGCTTCTGGGGGAGAGGGGTCACTGCGGCTGATGACGA
261	Shank1	600.0	wt scanning 50	no changes	0.942152611177868	8.012708296229861e-08	1.11020897554384	1.7611285390702802e-09	0.24673229601375896	0.020304865656508	0.648012144844116	2.4765883984107498e-06	3048	415	2387	286	CGAAATGGGCCGCATTGCGCGGTCTTTAACTTTCTTTTCTTTCTTTTTTTTTTTTTTTTTTTTTTTTTCCTCAAGCGCCACCGCCTTCGCTAGCTTGCTCTCTGCATACTTGCTTCTGGGGGAGAGGGGTTACTGCACCCTTTCTTTCTCTAGCCACCCTGGTCCCATGCTGCAGACACACACTGCGGCTGATGACGA
262	Shank1	650.0	wt scanning 50	no changes	0.603165446426956	0.000497324747467717	0.0900260092755101	0.7300006116840421	0.163112123030535	0.0800822416126029	0.27916829548704103	0.00221003639590652	2940	327	1922	171	CGAAATGGGCCGCATTGCGCGCCTGATGTTCCGCCTTCGCTAGCTTGCTCTCTGCATACTTGCTTCTGGGGGAGAGGGGTTACTGCACCCTTTCTTTCTCTAGCCACCCTGGTCCCATGCTGCAGACACACATGGGACTTTCCTTCCCTCTCCTGCTCCCAGACCCAGGCATACTCCCATCACTGCGGCTGATGACGA
263	Shank1	700.0	wt scanning 50	no changes	0.114616510941864	0.397112093553294	0.210206373111738	0.156864533689667	0.124085240718188	0.0582154584513378	0.246562647888274	0.00048682732109794	9402	942	7689	883	CGAAATGGGCCGCATTGCAGGAGGCTTATTTACTGCACCCTTTCTTTCTCTAGCCACCCTGGTCCCATGCTGCAGACACACATGGGACTTTCCTTCCCTCTCCTGCTCCCAGACCCAGGCATACTCCCATAGCCCCTGGCCACCCGTGCTCTCTGCTCTCTCTGTACATGCTCTGAACACCACTGCGGCTGATGACGA
264	Shank1	750.0	wt scanning 50	no changes	-0.016392046008697	0.9094060944305709	-0.161511280180725	0.167350749614685	0.101347116760713	0.132193039810933	0.190999194096552	0.009339262404551341	6804	530	5484	564	CGAAATGGGCCGCATTGCACTAGAGACCTCCATGGGACTTTCCTTCCCTCTCCTGCTCCCAGACCCAGGCATACTCCCATAGCCCCTGGCCACCCGTGCTCTCTGCTCTCTCTGTACATGCTCTGAACACACTCACCTCCGCTCTCACGTCCAGGGCCACTTTCCTGTCTTGCCACCCCTCACTGCGGCTGATGACGA
265	Shank1	800.0	wt scanning 50	no changes	0.08430871679950297	0.778753884908211	0.294712647518904	0.0711520670513704	0.2877035863755381	5.9878269744245205e-06	0.455419569176975	6.352997970446632e-10	11484	584	10952	1187	CGAAATGGGCCGCATTGCCATAGGCGCACTAGCCCCTGGCCACCCGTGCTCTCTGCTCTCTCTGTACATGCTCTGAACACACTCACCTCCGCTCTCACGTCCAGGGCCACTTTCCTGTCTTGCCACCCCTAAGCCCTTACTCTCCCTCTCATGGTGGCACTCCTGTGCCCGGCCTTCTCTCACTGCGGCTGATGACGA
266	Shank1	850.0	wt scanning 50	no changes	0.13132516568774	0.528852991627511	0.271684165404179	0.0348049910070701	0.0796704753425422	0.262146571415715	0.175429022692912	0.0413171846976684	5863	518	4984	566	CGAAATGGGCCGCATTGCTCACACTGTCCAACTCACCTCCGCTCTCACGTCCAGGGCCACTTTCCTGTCTTGCCACCCCTAAGCCCTTACTCTCCCTCTCATGGTGGCACTCCTGTGCCCGGCCTTCTCTATTTTCTCTGACACTTAGCACACCCCTCACACTCATGGCCCTGAACTCTTCACTGCGGCTGATGACGA
267	Shank1	900.0	wt scanning 50	no changes	0.261446647296412	0.261906247759833	0.207983973740604	0.109154645978172	0.209478402156559	0.0024871160566293103	0.4139826629134351	2.43363662181144e-08	6240	591	4895	550	CGAAATGGGCCGCATTGCGAATTATTCAAAAAGCCCTTACTCTCCCTCTCATGGTGGCACTCCTGTGCCCGGCCTTCTCTATTTTCTCTGACACTTAGCACACCCCTCACACTCATGGCCCTGAACTCTTTCCAAATGTTTAACCCCTTCTCCCCCGGCTCCTCATCCTTCTCCTTCACACACTGCGGCTGATGACGA
268	Shank1	950.0	wt scanning 50	no changes	0.321583048638297	0.0509578632926806	0.200298523732886	0.5180345241116721	0.24378474198845	0.00108140155987881	0.231725249159736	0.00164888348210616	4033	372	3622	283	CGAAATGGGCCGCATTGCGTTCTACAATCGATTTTCTCTGACACTTAGCACACCCCTCACACTCATGGCCCTGAACTCTTTCCAAATGTTTAACCCCTTCTCCCCCGGCTCCTCATCCTTCTCCTTCACATTCCTGTTCACTGCTGTTTTGTTTTGTTTCCTGAGAAAGGGTTTCTCTGTCACTGCGGCTGATGACGA
269	Shank1	1000.0	wt scanning 50	no changes	-0.11935666678044198	0.514786430279927	0.0544858389131147	0.636277411567577	0.210511312757755	0.00103301942736769	0.183244837018071	0.0036091071316842094	9302	653	8781	888	CGAAATGGGCCGCATTGCCCACACTACTACTCCAAATGTTTAACCCCTTCTCCCCCGGCTCCTCATCCTTCTCCTTCACATTCCTGTTCACTGCTGTTTTGTTTTGTTTCCTGAGAAAGGGTTTCTCTGTGGAACCCTGGCTGTCCTGGAACTCAGAGATTGCCTCTGCCTCCCATATGCCACTGCGGCTGATGACGA
270	Shank1	1050.0	wt scanning 50	no changes	0.371376334100824	0.00509209814519227	0.29630119312436604	0.0170848714310275	-0.0131449690584626	0.839417632485515	-0.194345569652374	0.00266963111782483	8819	876	8854	943	CGAAATGGGCCGCATTGCGCCGTTGCCGAATTCCTGTTCACTGCTGTTTTGTTTTGTTTCCTGAGAAAGGGTTTCTCTGTGGAACCCTGGCTGTCCTGGAACTCAGAGATTGCCTCTGCCTCCCATATGCTGGGATTAAAGGCGTGCGTCACCACGCCAGGCTACTTCTGTTCACCGGTTCACTGCGGCTGATGACGA
271	Shank1	1100.0	wt scanning 50	no changes	0.00483517798521615	0.9821769573889008	-0.0794784055893063	0.518305230656357	0.119734981221889	0.0856686300093422	0.129093786393424	0.112499801797267	4689	385	4559	492	CGAAATGGGCCGCATTGCACGGGATCTAACGGAACCCTGGCTGTCCTGGAACTCAGAGATTGCCTCTGCCTCCCATATGCTGGGATTAAAGGCGTGCGTCACCACGCCAGGCTACTTCTGTTCACCGGTTTCCTTGCTTTCTTGTGTACCCTTGCACACTTCCTCTTGTGCACTTGCCCTCACTGCGGCTGATGACGA
272	Shank1	1150.0	wt scanning 50	no changes	0.40897127848391496	0.0014334645180420198	0.284218236416717	0.00883300445066771	0.158598545629252	0.0119710643215835	0.26539955897213297	0.000161089046630219	14941	1423	11199	1397	CGAAATGGGCCGCATTGCCAATATTATTTTTGGGATTAAAGGCGTGCGTCACCACGCCAGGCTACTTCTGTTCACCGGTTTCCTTGCTTTCTTGTGTACCCTTGCACACTTCCTCTTGTGCACTTGCCCTCCCCGGCCCATTCTCCACCCCTGCCCCCAGCCTCCTTCTTCTTTTTCTTCCACTGCGGCTGATGACGA
273	Shank1	1200.0	wt scanning 50	no changes	0.7530874801564549	0.00284288021039986	0.632337430181451	1.48665759424049e-07	0.21864019728712306	0.000766092768291679	0.43786524936051	4.94528882492605e-09	12399	946	8298	1162	CGAAATGGGCCGCATTGCGTCCTGAAATATTCCTTGCTTTCTTGTGTACCCTTGCACACTTCCTCTTGTGCACTTGCCCTCCCCGGCCCATTCTCCACCCCTGCCCCCAGCCTCCTTCTTCTTTTTCTTCTTCTTCTTCTTCTTCTTTCTTCTTCTTCTTCTTCTTCTTCTTCTTCTTCTCACTGCGGCTGATGACGA
274	Shank1	1250.0	wt scanning 50	no changes	0.795941941002274	1.31950319976017e-09	0.29974109805228805	0.0595603356235219	0.199311653126912	0.00229849881079555	0.4358629900209871	8.66033397036804e-08	11614	1334	8056	962	CGAAATGGGCCGCATTGCGGAGAATGCTGCCCCCGGCCCATTCTCCACCCCTGCCCCCAGCCTCCTTCTTCTTTTTCTTCTTCTTCTTCTTCTTCTTTCTTCTTCTTCTTCTTCTTCTTCTTCTTCTTCTTCTTCTTCTTCTTCTTCTTCTTCTTCTTCTTCTTCTTCTTCTTTCTTCTTCACTGCGGCTGATGACGA
275	Shank1	1300.0	wt scanning 50	no changes	0.484848682432596	6.06269816634084e-05	0.24221190377555896	0.0570303759157028	0.141984015822478	0.0228522339413155	0.321188571047909	7.283111567108929e-05	17883	1877	14870	1973	CGAAATGGGCCGCATTGCGCTCCAATGAAGTTCTTCTTCTTCTTCTTTCTTCTTCTTCTTCTTCTTCTTCTTCTTCTTCTTCTTCTTCTTCTTCTTCTTCTTCTTCTTCTTCTTCTTCTTCTTTCTTCTTCTTCTTCTTCTTCTTCTTCTTCTTCTTCTTCTTCTTCTTCCTTCTTCTTCCACTGCGGCTGATGACGA
276	Shank1	1350.0	wt scanning 50	no changes	0.769004047525122	3.39504495028676e-10	0.5443091254849529	2.3251245633353e-05	0.187209539251966	0.0031148400659103	0.4850593631415371	1.09199054214593e-09	18540	2361	14398	2055	CGAAATGGGCCGCATTGCCATCGCTCCTCCTCTTCTTCTTCTTCTTCTTCTTCTTCTTCTTCTTCTTCTTCTTTCTTCTTCTTCTTCTTCTTCTTCTTCTTCTTCTTCTTCTTCTTCTTCCTTCTTCTTCTTCTTCTTCTTCTTCTTCTTCTTCTTCTTCTTCTTCTTCTTCTTCTTCTTCACTGCGGCTGATGACGA
277	Shank1	1400.0	wt scanning 50	no changes	0.50884915246311	0.00036611462596802997	0.36718876484298	0.0286656449095407	0.118037731304917	0.0667872086305503	0.399618784730456	1.7601154175605605e-07	12357	1234	10158	1163	CGAAATGGGCCGCATTGCCTTCCCATAGACCTTCTTCTTCTTCTTCTTCTTCTTCTTCTTCTTCTTCTTCCTTCTTCTTCTTCTTCTTCTTCTTCTTCTTCTTCTTCTTCTTCTTCTTCTTCTTCTTCTTTCTTCTTCTTCTTCTTCTTCTTCTTCCTTCTTTAATGGTGCTCAGGTATGCACTGCGGCTGATGACGA
278	Shank1	1450.0	wt scanning 50	no changes	0.237014155253162	0.145343878072077	0.4103798328667621	0.00124834712938761	0.0878368433733693	0.189916159381538	0.259192115923459	9.379292724947559e-05	8588	689	7117	978	CGAAATGGGCCGCATTGCAATACGCTTACGTTCTTCTTCTTCTTCTTCTTCTTCTTCTTCTTCTTCTTCTTCTTCTTCTTTCTTCTTCTTCTTCTTCTTCTTCTTCCTTCTTTAATGGTGCTCAGGTATGGGATGTGCTTGCTGCGCTGTTCTGATCTTTCTAGATGACTTTCCCCAGTTCACTGCGGCTGATGACGA
279	Shank1	1500.0	wt scanning 50	no changes	-0.000414278844391511	0.998056028798092	0.13320728251535302	0.334681120486248	0.225098080459822	0.000677182566511887	0.386236640013258	1.1157708185127201e-08	7900	555	6485	657	CGAAATGGGCCGCATTGCATACTATCGCGGTCTTCTTCTTCTTCTTCTTCTTCTTCCTTCTTTAATGGTGCTCAGGTATGGGATGTGCTTGCTGCGCTGTTCTGATCTTTCTAGATGACTTTCCCCAGTTGCCCTGCAGAGCCTGGCCTCTTTTTGGTTTGCGTATTCGCCTCTCTGCATCACTGCGGCTGATGACGA
280	Shank1	1550.0	wt scanning 50	no changes	-0.0549723235760734	0.75488740629824	0.0689621024061423	0.5279785576875671	0.00384566765070527	0.952099935435027	0.138027420438405	0.0555158305602207	9889	1016	9065	990	CGAAATGGGCCGCATTGCTTATCTCGACCTGGATGTGCTTGCTGCGCTGTTCTGATCTTTCTAGATGACTTTCCCCAGTTGCCCTGCAGAGCCTGGCCTCTTTTTGGTTTGCGTATTCGCCTCTCTGCATACTCTTAGCCAGTCCTCTCTTCTCATTTTCTGCACCCACCCTAGGTCTTCCACTGCGGCTGATGACGA
281	Shank1	1600.0	wt scanning 50	no changes	0.0358597955244134	0.7711009123709008	0.25832620113110105	0.0632086174829472	0.255614305474129	8.83471004378246e-05	0.512377939038434	6.53093316930093e-14	10685	998	8192	1143	CGAAATGGGCCGCATTGCTCATGTTCTAGTGCCCTGCAGAGCCTGGCCTCTTTTTGGTTTGCGTATTCGCCTCTCTGCATACTCTTAGCCAGTCCTCTCTTCTCATTTTCTGCACCCACCCTAGGTCTTCGCTCACCTCCCCCTGCTTTTCCTAGGGAGAGGAGACCCTGCGCATGCACGCACTGCGGCTGATGACGA
282	Shank1	1650.0	wt scanning 50	no changes	-0.0772477188401523	0.5978196967436109	-0.0260600503346146	0.903833074930292	0.172636438143252	0.0098947309325519	0.4614134543039229	7.692694263098821e-09	8703	846	6729	473	CGAAATGGGCCGCATTGCCAATTCTCTAATACTCTTAGCCAGTCCTCTCTTCTCATTTTCTGCACCCACCCTAGGTCTTCGCTCACCTCCCCCTGCTTTTCCTAGGGAGAGGAGACCCTGCGCATGCACGCTGGCTCCCAGCTCACTAGGCTGTCACCCAGTCCTGTCATTCTTAGACCACACTGCGGCTGATGACGA
283	Shank1	1700.0	wt scanning 50	no changes	0.563852302379822	0.00257620619337851	0.5201564904329741	0.000546488043882235	0.255224546044448	0.000142228169725962	0.387143104577726	3.68093189039385e-07	6227	788	5602	696	CGAAATGGGCCGCATTGCATCGCGCCCCGGGCTCACCTCCCCCTGCTTTTCCTAGGGAGAGGAGACCCTGCGCATGCACGCTGGCTCCCAGCTCACTAGGCTGTCACCCAGTCCTGTCATTCTTAGACCATTCATCTGTCTGTCCATTTTGCACGAAGATTCCCCTCTCCTCCCCAACCCCACTGCGGCTGATGACGA
284	Shank1	1750.0	wt scanning 50	no changes	0.537439099587953	0.00441818352490014	0.7141222715973149	0.000373530412123558	0.195813245178536	0.0231622248232528	0.522167537543664	1.13714223271418e-09	2959	291	2664	339	CGAAATGGGCCGCATTGCGCAATCCGGCCTCTGGCTCCCAGCTCACTAGGCTGTCACCCAGTCCTGTCATTCTTAGACCATTCATCTGTCTGTCCATTTTGCACGAAGATTCCCCTCTCCTCCCCAACCCTTTCTTCTCTCCCAGATTACGCCCCCATCCTTACAGCATGGCTCCTCCCTCACTGCGGCTGATGACGA
285	Shank1	1800.0	wt scanning 50	no changes	0.578820766166674	0.000426589850886323	0.420512471404774	0.0099863841179136	0.292263134801362	8.59903497894735e-05	0.384359961181318	2.3023158400565e-05	5545	664	3994	432	CGAAATGGGCCGCATTGCGCGAATGGACTTTTCATCTGTCTGTCCATTTTGCACGAAGATTCCCCTCTCCTCCCCAACCCTTTCTTCTCTCCCAGATTACGCCCCCATCCTTACAGCATGGCTCCTCCCTCCCCGCACGTTCCCCCTCCCTGCTTCTGGGGCTTGGGAATTAAAGCCACCCACTGCGGCTGATGACGA
286	Shank1	1850.0	wt scanning 50	no changes	-1.12513840238051	0.323001088241763	0.732648120881138	0.129409354771255	0.0232906401571052	0.876714937328232	0.196014105656754	0.213817093091745	897	0	858	47	CGAAATGGGCCGCATTGCCAACAAATCTTATTTCTTCTCTCCCAGATTACGCCCCCATCCTTACAGCATGGCTCCTCCCTCCCCGCACGTTCCCCCTCCCTGCTTCTGGGGCTTGGGAATTAAAGCCACCTCTCCTCCCCTAGGTAGCCCCCTCCCCTGCTGTGGATAAAAGGGGAGAAGCACTGCGGCTGATGACGA
287	Shank1	1900.0	wt scanning 50	no changes	-0.0298784729965156	0.944765870250648	-0.570151787174524	0.0507715935204956	0.237927396228065	0.0100006689569159	0.5627092695229661	4.466345262799269e-09	2963	98	2071	165	CGAAATGGGCCGCATTGCGACCCTAATCTACCCCGCACGTTCCCCCTCCCTGCTTCTGGGGCTTGGGAATTAAAGCCACCTCTCCTCCCCTAGGTAGCCCCCTCCCCTGCTGTGGATAAAAGGGGAGAAGGCATCGCCCTCAGGTTCCCCCCTATGTTCAGCTGCCAAAGAAGGGAGCTCCACTGCGGCTGATGACGA
288	Shank1	1950.0	wt scanning 50	no changes	0.618386096068949	0.000165910370086376	0.6291736904221711	0.0030529481364915396	0.266347968667281	0.00286397019038152	0.21071074709277696	0.0332024282535388	3501	416	2787	293	CGAAATGGGCCGCATTGCAGAATGCACTCTTCTCCTCCCCTAGGTAGCCCCCTCCCCTGCTGTGGATAAAAGGGGAGAAGGCATCGCCCTCAGGTTCCCCCCTATGTTCAGCTGCCAAAGAAGGGAGCTCCCCTCCTTCCCCCCACCCCATTCCCTATAGCTGTCCCCAGGCGCCCCTGGCACTGCGGCTGATGACGA
289	Shank1	2000.0	wt scanning 50	no changes	0.534181333813692	0.000379074770390289	0.6921384721127429	1.01662396742253e-06	0.15634664667677695	0.0149151006122806	0.258514104741655	6.47301085861583e-05	9480	1183	9190	1165	CGAAATGGGCCGCATTGCCTTCGATACGCGGCATCGCCCTCAGGTTCCCCCCTATGTTCAGCTGCCAAAGAAGGGAGCTCCCCTCCTTCCCCCCACCCCATTCCCTATAGCTGTCCCCAGGCGCCCCTGGGGCGCTCCATCCACGAGGGGAGGGCCAGCCCCCTCCCCTCACCACGTCAGCACTGCGGCTGATGACGA
290	Shank1	2050.0	wt scanning 50	no changes	0.24844479848758	0.132957729763918	0.657269923124553	6.53792340522715e-06	0.27892655118674897	0.000507891980671382	0.275937469177055	0.0018114412628997695	6248	591	5252	714	CGAAATGGGCCGCATTGCGTCTCACGATTACCCTCCTTCCCCCCACCCCATTCCCTATAGCTGTCCCCAGGCGCCCCTGGGGCGCTCCATCCACGAGGGGAGGGCCAGCCCCCTCCCCTCACCACGTCAGGGAAATGCAGGGAACCTTGTGGGAGGGTCACGGGAGGGGGAGGGGTGGCGCACTGCGGCTGATGACGA
291	Shank1	2100.0	wt scanning 50	no changes	0.354565502416868	0.0347225897023415	0.485452782035134	6.0884342965650205e-05	0.13838976603893902	0.0524176587398252	-0.107905809842521	0.182034164068744	7127	859	6575	915	CGAAATGGGCCGCATTGCGACACTGCCCCTGGCGCTCCATCCACGAGGGGAGGGCCAGCCCCCTCCCCTCACCACGTCAGGGAAATGCAGGGAACCTTGTGGGAGGGTCACGGGAGGGGGAGGGGTGGCGAGGGCTGGAGAGGTGGTGGCGCTGGGCCCCTACCCGCCCCCTCCCCCTGGCACTGCGGCTGATGACGA
292	Shank1	2150.0	wt scanning 50	no changes	0.6720062890099511	0.168874401455134	-0.234681283350582	0.385704454385499	0.17568607641914402	0.684549463044115	-0.16686875803465198	0.6456011633361529	6364	451	6652	620	CGAAATGGGCCGCATTGCCCGTCACGAGCGGGAAATGCAGGGAACCTTGTGGGAGGGTCACGGGAGGGGGAGGGGTGGCGAGGGCTGGAGAGGTGGTGGCGCTGGGCCCCTACCCGCCCCCTCCCCCTGGTCGGATGCCCCCCGTCCGCAGGGGGCCTGCGCGGCGCCTGTCTATCAAGGCACTGCGGCTGATGACGA
293	Shank1	2200.0	wt scanning 50	no changes	0.7794734251599421	1.18900578290437e-05	0.434955048222504	0.003998113797134871	0.0671278381628654	0.40728307809906295	0.103850941890217	0.195251230587281	5189	751	4329	549	CGAAATGGGCCGCATTGCGACCATCACCTCAGGGCTGGAGAGGTGGTGGCGCTGGGCCCCTACCCGCCCCCTCCCCCTGGTCGGATGCCCCCCGTCCGCAGGGGGCCTGCGCGGCGCCTGTCTATCAAGGGCTTGTTAATTCCGGATGGGTGCCGCGGGGTTGGGGAGGGCGTAAGGGGTCACTGCGGCTGATGACGA
294	Shank1	2250.0	wt scanning 50	no changes	0.295300204801	0.639706752734858	0.305100761253389	0.23887547484737695	0.0751813095626359	0.585800555427871	-0.224359478092788	0.5401535196754629	1830	34	1395	166	CGAAATGGGCCGCATTGCCTCTGGGTCAACTCGGATGCCCCCCGTCCGCAGGGGGCCTGCGCGGCGCCTGTCTATCAAGGGCTTGTTAATTCCGGATGGGTGCCGCGGGGTTGGGGAGGGCGTAAGGGGTGGGGGTGGGGGTGAAGGAGCGGGGAGAGGGAAGGGGGAGGGATTGGATGGCACTGCGGCTGATGACGA
295	Shank1	2300.0	wt scanning 50	no changes	0.0	1.0	0.0	1.0					0	0	0	0	CGAAATGGGCCGCATTGCAGCATGGGTCACGCTTGTTAATTCCGGATGGGTGCCGCGGGGTTGGGGAGGGCGTAAGGGGTGGGGGTGGGGGTGAAGGAGCGGGGAGAGGGAAGGGGGAGGGATTGGATGGGGGAGCGGGGTGGAGAGGAGAGACCAAGCAAAAAGAGAAACAATAGCAAACACTGCGGCTGATGACGA
296	Shank1	2350.0	wt scanning 50	no changes	-0.650911489458529	0.510019001150046	0.451018561174386	0.539104144864044	-1.16152041983433	0.000783980964189377	-0.5639290120438221	0.10373999354205303	149	0	81	4	CGAAATGGGCCGCATTGCTTACTCCGTTGGGGGGGTGGGGGTGAAGGAGCGGGGAGAGGGAAGGGGGAGGGATTGGATGGGGGAGCGGGGTGGAGAGGAGAGACCAAGCAAAAAGAGAAACAATAGCAAAAGAAAAATATACAAAGCAAAATAAAAATTAAAAAAAAAAACCCTAGAACACACTGCGGCTGATGACGA
297	Shank1	2400.0	wt scanning 50	no changes	-0.466787563063221	0.401880584075515	-0.269829934113562	0.32282855757038104	-0.36435126090983294	0.462831587185568	-0.731064590727538	0.034156823648736005	1570	29	1432	104	CGAAATGGGCCGCATTGCTGTCGCGGGAGCGGGAGCGGGGTGGAGAGGAGAGACCAAGCAAAAAGAGAAACAATAGCAAAAGAAAAATATACAAAGCAAAATAAAAATTAAAAAAAAAAACCCTAGAACACACAAATCCAAAAGGGGGAAAAACCTGAAATAAAAGCCCTAGAACTGTCTCACTGCGGCTGATGACGA
298	Shank1	2450.0	wt scanning 50	no changes	0.6668100349748511	0.258214486485697	-1.08704944963704	0.12368797688858997	-0.435722305382592	0.495388862301883	-0.656777409387729	0.212809314440688	736	51	588	5	CGAAATGGGCCGCATTGCATAGGAGAAAGTAGAAAAATATACAAAGCAAAATAAAAATTAAAAAAAAAAACCCTAGAACACACAAATCCAAAAGGGGGAAAAACCTGAAATAAAAGCCCTAGAACTGTCTTCCAAGGGGGCGGGAGGGGACTTGAAAGGAGTTGAGCTCGTCCTGCAAGGCACTGCGGCTGATGACGA
299	Shank1	2500.0	wt scanning 50	no changes	0.462443754830575	0.0839845869193192	0.052575905699526	0.8031791445744	-0.00410409316140271	0.970175799400633	-0.213772251126726	0.12657259251737102	1978	209	1971	231	CGAAATGGGCCGCATTGCCTTATCGAGCCCCACAAATCCAAAAGGGGGAAAAACCTGAAATAAAAGCCCTAGAACTGTCTTCCAAGGGGGCGGGAGGGGACTTGAAAGGAGTTGAGCTCGTCCTGCAAGGTCGCAGGGATAGGTTGTGACCAGGTTGGCGTTTCTGGCCGAGTGGATGAGCACTGCGGCTGATGACGA
300	Shank1	2550.0	wt scanning 50	no changes	0.207760351126948	0.24163601397343695	0.0991343485136175	0.516726997741695	0.0331940673545869	0.6088766849232261	-0.0642695590746631	0.32744186202910697	9687	1006	9067	1070	CGAAATGGGCCGCATTGCAATATTCTCGTCTCCAAGGGGGCGGGAGGGGACTTGAAAGGAGTTGAGCTCGTCCTGCAAGGTCGCAGGGATAGGTTGTGACCAGGTTGGCGTTTCTGGCCGAGTGGATGAGAGTGGAGGTTCGCCCCGCCCCCCACGCCCAACACGACTTTGCCGAGAGAACACTGCGGCTGATGACGA
301	Shank1	2600.0	wt scanning 50	no changes	-0.5739443948265379	0.189306849156955	0.241615449332873	0.33321013656599896	0.0409743615989384	0.763485516292805	0.12607386341696	0.395395109781196	1001	40	1096	123	CGAAATGGGCCGCATTGCGGGATTCAAAGTTCGCAGGGATAGGTTGTGACCAGGTTGGCGTTTCTGGCCGAGTGGATGAGAGTGGAGGTTCGCCCCGCCCCCCACGCCCAACACGACTTTGCCGAGAGAAATGGCTTTTGTATCAGGTCATTCTTTATAATTAAACTCACAGTATCCACCCACTGCGGCTGATGACGA
302	Shank1	2650.0	wt scanning 50	no changes	-0.11678898494132198	0.6755249966849489	0.0024691815300086303	0.990734071605838	0.142252396342237	0.11778160656851197	0.0114689493807293	0.901065633012217	2144	123	2418	238	CGAAATGGGCCGCATTGCAGGGCCCGCTGGAGTGGAGGTTCGCCCCGCCCCCCACGCCCAACACGACTTTGCCGAGAGAAATGGCTTTTGTATCAGGTCATTCTTTATAATTAAACTCACAGTATCCACCCCCTCGAGCCGGCCCCGCCTCCTTCCTAGGGAGGCCACGCCTTCTCGTTTCACTGCGGCTGATGACGA
303	Shank1	2700.0	wt scanning 50	no changes	-0.156016080141268	0.35038342802314104	0.190323751907774	0.195739724736206	0.108486529900451	0.15565768001683802	0.176152473962726	0.0166599787477759	3727	300	4148	415	CGAAATGGGCCGCATTGCTTCCATACATATATGGCTTTTGTATCAGGTCATTCTTTATAATTAAACTCACAGTATCCACCCCCTCGAGCCGGCCCCGCCTCCTTCCTAGGGAGGCCACGCCTTCTCGTTTCGCCGGGTCTGGGGGCGGGGTGCAGCTGGAACCCGCCCCCGCTGTGCGTCCACTGCGGCTGATGACGA
304	Shank1	2750.0	wt scanning 50	no changes	0.264081152670089	0.0937377394820578	0.196749536806228	0.077430470077534	0.14013675343128	0.0416248707597367	0.0931701863794649	0.159240693115664	5558	479	6443	786	CGAAATGGGCCGCATTGCCGAAATCGGGACCCCTCGAGCCGGCCCCGCCTCCTTCCTAGGGAGGCCACGCCTTCTCGTTTCGCCGGGTCTGGGGGCGGGGTGCAGCTGGAACCCGCCCCCGCTGTGCGTCAATCTTCGTCGGCAGGCTCCGCCCCGAGGGCTTCGAGCATGCGCCTTCGGCACTGCGGCTGATGACGA
305	Shank1	2800.0	wt scanning 50	no changes	0.136065592993947	0.455860206863701	0.0677253226907904	0.660216671267562	-0.0254416162633306	0.7323394773980029	0.0852973819924742	0.27525803044655	3935	309	4467	479	CGAAATGGGCCGCATTGCTCACAAACAAACCGCCGGGTCTGGGGGCGGGGTGCAGCTGGAACCCGCCCCCGCTGTGCGTCAATCTTCGTCGGCAGGCTCCGCCCCGAGGGCTTCGAGCATGCGCCTTCGGACCAGAGAGCGGCGCAGGTGCAAACGGTAGTCCCCCAGCAGTAAATCGTCCACTGCGGCTGATGACGA
306	Shank1	2850.0	wt scanning 50	no changes	0.201384476700011	0.27011064350027303	0.471720976685423	0.0303871945329278	0.0445088069608808	0.608431343091223	0.0871254276358461	0.349896050500511	2696	260	3121	328	CGAAATGGGCCGCATTGCTGGTTCGCGGTCAATCTTCGTCGGCAGGCTCCGCCCCGAGGGCTTCGAGCATGCGCCTTCGGACCAGAGAGCGGCGCAGGTGCAAACGGTAGTCCCCCAGCAGTAAATCGTCGTGGCGCACCAGTGGGTACGCGGTTCCACGGAGGGTGAGCCCGGAGCGCACACTGCGGCTGATGACGA
307	Shank1	2900.0	wt scanning 50	no changes	0.230573644110258	0.335209552081032	0.172295780800624	0.269501482771155	0.162805231485882	0.0321351223064262	0.289018129030867	0.00030646614273319	3802	262	3902	449	CGAAATGGGCCGCATTGCAGGGGATATGAGACCAGAGAGCGGCGCAGGTGCAAACGGTAGTCCCCCAGCAGTAAATCGTCGTGGCGCACCAGTGGGTACGCGGTTCCACGGAGGGTGAGCCCGGAGCGCAGCAGGCGTGACCGCGTCTGGAAGTCTGTGACGGTGATGAGCCACCTGTGGCACTGCGGCTGATGACGA
308	Shank1	2950.0	wt scanning 50	no changes	-0.0238970827195609	0.902254435984733	-0.110799481220259	0.416615981982734	0.17829009096484602	0.013623722141347	0.0725982024699113	0.325148902975701	3795	279	4238	414	CGAAATGGGCCGCATTGCCTTCATGACCCCGTGGCGCACCAGTGGGTACGCGGTTCCACGGAGGGTGAGCCCGGAGCGCAGCAGGCGTGACCGCGTCTGGAAGTCTGTGACGGTGATGAGCCACCTGTGGGCGAAGTGAAGGCCCAGAGACGTCTTTGGGTTCACCCTGGCCCCCTTCGCCACTGCGGCTGATGACGA
309	Shank1	3000.0	wt scanning 50	no changes	0.375661164728055	0.11428081822614	0.274290077206997	0.0285329973765397	0.12613599805861694	0.0559575835024446	0.0965200160623712	0.14020398182763902	8429	862	8875	960	CGAAATGGGCCGCATTGCTCTGGGGCCGGAGCAGGCGTGACCGCGTCTGGAAGTCTGTGACGGTGATGAGCCACCTGTGGGCGAAGTGAAGGCCCAGAGACGTCTTTGGGTTCACCCTGGCCCCCTTCGCTTGCGGGCGTCACTGCGGTCTTCTCAGCTGGATCGTTCACCTCACCTGGGCACTGCGGCTGATGACGA
310	Shank1	3050.0	wt scanning 50	no changes	0.0228605353225214	0.888757821762763	0.266124079715264	0.0327093075694549	0.133139751292104	0.0610093473536598	0.20118623443427	0.00605799481635662	4618	475	5285	691	CGAAATGGGCCGCATTGCCTGTCATCCCGAGCGAAGTGAAGGCCCAGAGACGTCTTTGGGTTCACCCTGGCCCCCTTCGCTTGCGGGCGTCACTGCGGTCTTCTCAGCTGGATCGTTCACCTCACCTGGGAATGCGCCAGGTCCCGCCCTCGCTACTGTCTCCTCAGACTCCGCTAGAAACACTGCGGCTGATGACGA
311	Dlg4	0.0	wt scanning 50	no changes	0.4834662758235701	0.0941714531843394	0.556672207144367	4.62988683752124e-05	0.23480330825863704	0.0008020795163152482	0.296640064598516	9.6463008075388e-05	5534	588	5432	684	CGAAATGGGCCGCATTGCAACCATGGGAGAGCGGATCACAGAGGAGCAAGCCCGGAAAGCCTTCGACAGGGCCACGAAGCTGGAGCAGGAGTTCACGGAGTGCTTCTCAGCCATCGTAGAGGGCGACAGCTTTGAAGAGATCTATCACAAAGTGAAACGTGTCATCGAAGACCTCTCAGGCACTGCGGCTGATGACGA
312	Dlg4	50.0	wt scanning 50	no changes	0.141601901584942	0.372699898982181	0.280518606133914	0.0582012814422582	0.284042933130869	2.11061406531164e-05	0.255609410642103	0.00047520569547223896	6976	611	7376	886	CGAAATGGGCCGCATTGCAATAGAGATAGCTGGAGCAGGAGTTCACGGAGTGCTTCTCAGCCATCGTAGAGGGCGACAGCTTTGAAGAGATCTATCACAAAGTGAAACGTGTCATCGAAGACCTCTCAGGCCCCTACATCTGGGTCCCAGCCCGAGAGAGACTCTGATTCCTGCCCTGGCCACTGCGGCTGATGACGA
313	Dlg4	100.0	wt scanning 50	no changes	-0.0436894487716413	0.785241605393104	0.0847467714719077	0.56446576294054	-0.136876071616242	0.0407389590968922	-0.296841048576288	1.53233632134615e-05	5973	456	6742	773	CGAAATGGGCCGCATTGCCGATTCGGTCCATTTGAAGAGATCTATCACAAAGTGAAACGTGTCATCGAAGACCTCTCAGGCCCCTACATCTGGGTCCCAGCCCGAGAGAGACTCTGATTCCTGCCCTGGCTTGGCCTGGACTCACCCTGCCTCCACCACCTGGGCCCTTGGTCTGGACTGCACTGCGGCTGATGACGA
314	Dlg4	150.0	wt scanning 50	no changes	0.275159673433615	0.0720268136738457	0.0318397252977201	0.8688064233591992	-0.15854125183637902	0.0151965051177894	-0.32566562561068896	4.91792266120031e-07	7342	675	8119	737	CGAAATGGGCCGCATTGCCCTCGCGGGCTGCCCCTACATCTGGGTCCCAGCCCGAGAGAGACTCTGATTCCTGCCCTGGCTTGGCCTGGACTCACCCTGCCTCCACCACCTGGGCCCTTGGTCTGGACTGAATAGCCCAAGCCCTTCGTACCCTAGCCTTTCTTCCCACCCTTCTTATTTCACTGCGGCTGATGACGA
315	Dlg4	200.0	wt scanning 50	no changes	0.0879380946481631	0.66491738162251	0.21169876998641	0.0739849992783615	-0.41517394589830703	5.54187686276495e-09	-0.34271252976897804	1.1168887589196e-06	5886	406	5878	747	CGAAATGGGCCGCATTGCGAACTTCCGGGCTTGGCCTGGACTCACCCTGCCTCCACCACCTGGGCCCTTGGTCTGGACTGAATAGCCCAAGCCCTTCGTACCCTAGCCTTTCTTCCCACCCTTCTTATTTATTTCCTTTCTGACTGGATCGAGCCCATTGGAGGGAGGACACTCCTCTCTCACTGCGGCTGATGACGA
316	Dlg4	250.0	wt scanning 50	no changes	0.140441470927485	0.722620499714365	0.13919878000108	0.442332110989159	-0.0770886463099547	0.370252658747329	0.164909227107546	0.0405024002795395	3665	281	3249	397	CGAAATGGGCCGCATTGCCGCAAGTTCGAGAATAGCCCAAGCCCTTCGTACCCTAGCCTTTCTTCCCACCCTTCTTATTTATTTCCTTTCTGACTGGATCGAGCCCATTGGAGGGAGGACACTCCTCTCTGCATGTATCCCTGCACCCCAGATCAGGGCCCCTAGACCCCAGGAACCTGGCACTGCGGCTGATGACGA
317	Dlg4	300.0	wt scanning 50	no changes	0.417316276082257	0.0131361822280953	0.7769932746846708	5.98760200034893e-11	0.125235901686555	0.0578228777888165	-0.0157059369721496	0.8251164730601099	8828	830	11009	1482	CGAAATGGGCCGCATTGCAAAGAAATACCCATTTCCTTTCTGACTGGATCGAGCCCATTGGAGGGAGGACACTCCTCTCTGCATGTATCCCTGCACCCCAGATCAGGGCCCCTAGACCCCAGGAACCTGGGGTCTGGGGGGGAGCTGGGCTCCTGGTTCCGAGCCCTTGCTCCTTAAGACCACTGCGGCTGATGACGA
318	Dlg4	350.0	wt scanning 50	no changes	0.232691221545279	0.14699608327878	0.410829849556167	0.0179279947729512	0.13379323888235198	0.117633637021344	0.274602819329879	0.0011837869728777099	4259	443	3433	351	CGAAATGGGCCGCATTGCTCAATCCGACATGCATGTATCCCTGCACCCCAGATCAGGGCCCCTAGACCCCAGGAACCTGGGGTCTGGGGGGGAGCTGGGCTCCTGGTTCCGAGCCCTTGCTCCTTAAGACTCCTACCCCTGCCCGCCCCCATGCACACACAGACCCACTGGGGGCCTCTGCACTGCGGCTGATGACGA
319	Dlg4	400.0	wt scanning 50	no changes	0.312963576715658	0.13654294507337	0.09245817124582803	0.602930588226208	0.0231161006136914	0.8057013633103399	0.0674049699497205	0.4684604488192379	2887	317	2532	252	CGAAATGGGCCGCATTGCGTCCTCATTTTAGGTCTGGGGGGGAGCTGGGCTCCTGGTTCCGAGCCCTTGCTCCTTAAGACTCCTACCCCTGCCCGCCCCCATGCACACACAGACCCACTGGGGGCCTCTGCCCTCCCCATTTTCTCCCACACACATTCCAGAAGTCAGGGCCCCTCTCAACACTGCGGCTGATGACGA
320	Dlg4	450.0	wt scanning 50	no changes	-0.172725211268407	0.5943295253064611	0.161757487778768	0.680442279413811	0.161975814754846	0.204233222429502	0.20239591573546	0.130249119493533	1166	71	1129	116	CGAAATGGGCCGCATTGCAGCCCGTCTGAATCCTACCCCTGCCCGCCCCCATGCACACACAGACCCACTGGGGGCCTCTGCCCTCCCCATTTTCTCCCACACACATTCCAGAAGTCAGGGCCCCTCTCAAGGAGTACCCGCTGTAGGGATGCAGGGCCACAGGCTTCCGCGCTCTCCCGACACTGCGGCTGATGACGA
321	Dlg4	0.0	wt scanning 50	no changes	0.27991722910607	0.0918638370888845	0.22925237012927696	0.089157690042488	-0.0255310237619521	0.724467890120831	-0.0258357399285661	0.7205403703501322	4761	557	5020	646	CGAAATGGGCCGCATTGCTTAGCCCATCACTAATTCCTAAGACCTGCAGTCCCATGACAGCACCTCGGGCCTATTTCCATGGAATGACTGTCACTTCTGACCCTTGTGGTGGTTGGGGAGAAGGTGGAAAATCGATCCTGGAGAAGCAGTAGAAAGGATCACTGATCTTCTGTCCCTGGGCACTGCGGCTGATGACGA
322	Dlg4	50.0	wt scanning 50	no changes	0.518936415434341	0.0517647232246138	0.5814429075021329	0.00912853691115255	0.10248610494256	0.23919470196339	-0.0684871278323917	0.4433713365098591	2689	276	3092	367	CGAAATGGGCCGCATTGCGCTTATGAGTCCGGAATGACTGTCACTTCTGACCCTTGTGGTGGTTGGGGAGAAGGTGGAAAATCGATCCTGGAGAAGCAGTAGAAAGGATCACTGATCTTCTGTCCCTGGGACACAGGCTCACGTGGCTTTATGGTTCCGATCAAATCCTCAAGTATACGACACTGCGGCTGATGACGA
323	Dlg4	100.0	wt scanning 50	no changes	-0.40079903391619504	0.338321925265438	0.39133944754878297	0.139892377820816	-0.16670255917048002	0.273411936891286	-0.390222374348108	0.0340887897991424	670	47	924	125	CGAAATGGGCCGCATTGCACTACCTCACCAATCGATCCTGGAGAAGCAGTAGAAAGGATCACTGATCTTCTGTCCCTGGGACACAGGCTCACGTGGCTTTATGGTTCCGATCAAATCCTCAAGTATACGATAATTCTCACATTCTTTAAAAGTGTAGTAATTGAGCCGGGCAGTGGTGGCCACTGCGGCTGATGACGA
324	Dlg4	150.0	wt scanning 50	no changes	0.734805122251822	0.0108904309482026	0.44386098187623707	0.25319195904802105	0.0527052391580339	0.603513876306418	0.0964364167563991	0.34185366914570003	2537	299	2160	131	CGAAATGGGCCGCATTGCTCGTTAGCAATCACACAGGCTCACGTGGCTTTATGGTTCCGATCAAATCCTCAAGTATACGATAATTCTCACATTCTTTAAAAGTGTAGTAATTGAGCCGGGCAGTGGTGGCACATGCCTTTAACTCCAGCACTGGAGAGGCAGAGGCAGGCAGATCTCTTGCACTGCGGCTGATGACGA
325	Dlg4	200.0	wt scanning 50	no changes	0.520115322509222	0.0221160713943138	0.298564794624158	0.0793665266826831	0.22201255000609804	0.015074884849446003	0.230444461156721	0.0103693969079383	2709	240	2695	357	CGAAATGGGCCGCATTGCGCTATGCCATGTTAATTCTCACATTCTTTAAAAGTGTAGTAATTGAGCCGGGCAGTGGTGGCACATGCCTTTAACTCCAGCACTGGAGAGGCAGAGGCAGGCAGATCTCTTGAGCCTGAGGCTAGCCTGATCTACAAAACCAGTTCCAGGACAGCCAGGGCTCACTGCGGCTGATGACGA
326	Dlg4	250.0	wt scanning 50	no changes	0.36226076632332704	0.0159662878257397	0.836715988080654	2.71272415115378e-10	0.220446761146338	0.0011533725709100401	0.24622172413909	0.00024664821042814103	5200	493	5771	759	CGAAATGGGCCGCATTGCCGTTGGAGCCATACATGCCTTTAACTCCAGCACTGGAGAGGCAGAGGCAGGCAGATCTCTTGAGCCTGAGGCTAGCCTGATCTACAAAACCAGTTCCAGGACAGCCAGGGCTACATAGGGAAAAACCTTGTCTCTCTACCTTCCCCCACCCCCAACCCCAGCCACTGCGGCTGATGACGA
327	Dlg4	300.0	wt scanning 50	no changes	0.28728666054413105	0.0823625478296692	-0.0510395640972046	0.7720454716689891	0.202591027600782	0.0068823705139367895	0.110109697041215	0.151326091820134	3511	350	3412	439	CGAAATGGGCCGCATTGCCCAACATCGCGCAGCCTGAGGCTAGCCTGATCTACAAAACCAGTTCCAGGACAGCCAGGGCTACATAGGGAAAAACCTTGTCTCTCTACCTTCCCCCACCCCCAACCCCAGCAATTGTCGGAAAAGAACTGGATGTGATGGGATAAACCTGCTTTTCTAGAACACTGCGGCTGATGACGA
328	Dlg4	350.0	wt scanning 50	no changes	0.355358407697576	0.053728081175442005	0.671319990878574	0.105443568950098	0.00195526998662526	0.9844261552131892	0.0148967736707958	0.883686222692569	2494	256	2735	155	CGAAATGGGCCGCATTGCGTTCCTTCCGGCACATAGGGAAAAACCTTGTCTCTCTACCTTCCCCCACCCCCAACCCCAGCAATTGTCGGAAAAGAACTGGATGTGATGGGATAAACCTGCTTTTCTAGAACTCGGAAGGTAGAGGCAGGAAGGTCGGGAGTTCAGGTCTATCCTGGGCTACACTGCGGCTGATGACGA
329	Dlg4	400.0	wt scanning 50	no changes	-0.18931215400897894	0.4788619407050561	-0.14651117630770902	0.568048879159853	-0.199232164576316	0.0412424117066216	-0.19116338363146693	0.0489365909463835	2752	146	2562	270	CGAAATGGGCCGCATTGCTCTATCATTAGAAATTGTCGGAAAAGAACTGGATGTGATGGGATAAACCTGCTTTTCTAGAACTCGGAAGGTAGAGGCAGGAAGGTCGGGAGTTCAGGTCTATCCTGGGCTACATAGCAAGTTTGAGGCCAGCCTGGGCTACTTGAGACTCTGAGAAAATGGCACTGCGGCTGATGACGA
330	Dlg4	450.0	wt scanning 50	no changes	0.103257764545138	0.6441649934444399	0.0400779488703192	0.84911156651518	-0.295862141460581	0.0038804291209253204	-0.342392827062299	0.00308923019685309	2679	264	2810	226	CGAAATGGGCCGCATTGCATGTTCGGGTTGCTCGGAAGGTAGAGGCAGGAAGGTCGGGAGTTCAGGTCTATCCTGGGCTACATAGCAAGTTTGAGGCCAGCCTGGGCTACTTGAGACTCTGAGAAAATGGGGGGAAAAGGATGAGAGGACAAAAGCTTCACCTTTATAAGGACAATTGACCACTGCGGCTGATGACGA
331	Dlg4	500.0	wt scanning 50	no changes	-0.843736726120788	0.20529718874680605	-0.596226933635277	0.400038463568654	-0.256431619509639	0.114850373049193	-0.858561069302462	1.9317161271131e-06	563	8	709	7	CGAAATGGGCCGCATTGCTGGCACTCCTTGCATAGCAAGTTTGAGGCCAGCCTGGGCTACTTGAGACTCTGAGAAAATGGGGGGAAAAGGATGAGAGGACAAAAGCTTCACCTTTATAAGGACAATTGACATGGTTGTGAAAACATTGTATAAGAAGGAGCACAGAGGCCAGCTGTCTCCCACTGCGGCTGATGACGA
332	Dlg4	550.0	wt scanning 50	no changes	0.658909838440467	0.107241164814362	-0.7921711117985321	0.40063566094343	-0.278707551897183	0.0519061673348787	-0.5709946958798571	0.000277619278056613	860	84	940	2	CGAAATGGGCCGCATTGCCGGCGTCGACACGGGGAAAAGGATGAGAGGACAAAAGCTTCACCTTTATAAGGACAATTGACATGGTTGTGAAAACATTGTATAAGAAGGAGCACAGAGGCCAGCTGTCTCCTGGAACAGACAGGCTTACGTTTAGAACACCCCAGTTAGGTACCCACACACCACTGCGGCTGATGACGA
333	Dlg4	600.0	wt scanning 50	no changes	0.0601326837351745	0.927458255039338	-0.43616456688274	0.34259714155819	0.0229144288791641	0.876536686535017	0.0820734246526518	0.612233456512903	650	19	898	53	CGAAATGGGCCGCATTGCTACTCCTCAATTATGGTTGTGAAAACATTGTATAAGAAGGAGCACAGAGGCCAGCTGTCTCCTGGAACAGACAGGCTTACGTTTAGAACACCCCAGTTAGGTACCCACACACGGCAGCTCAGTACGAGGAAAACACTGTCACAGAATAAGGTTTGTTTGAGGCACTGCGGCTGATGACGA
334	Dlg4	650.0	wt scanning 50	no changes	0.372551226295896	0.556540882971148	-0.0881809942637412	0.866459388142768	0.021341080457333	0.8900402423985959	0.12372839155908698	0.424231855765291	641	27	694	25	CGAAATGGGCCGCATTGCGAGACGAGAAATTGGAACAGACAGGCTTACGTTTAGAACACCCCAGTTAGGTACCCACACACGGCAGCTCAGTACGAGGAAAACACTGTCACAGAATAAGGTTTGTTTGAGGAACACCAAAACTGAAAACCTCTTGAGATGATTCAATATATTAAGAAGTGACACTGCGGCTGATGACGA
335	Dlg4	700.0	wt scanning 50	no changes	0.435605074140162	0.0268455598044773	0.126547529281344	0.491362317975425	-0.075035274717942	0.37043120759435294	-0.187492076620563	0.0224178023554036	3380	418	3560	339	CGAAATGGGCCGCATTGCTACCCGAAAAGCGGCAGCTCAGTACGAGGAAAACACTGTCACAGAATAAGGTTTGTTTGAGGAACACCAAAACTGAAAACCTCTTGAGATGATTCAATATATTAAGAAGTGAGAAGGAAGGTTGTGGTGGCTCACATCTCTAATCCCAGCATTCTGGAGCCACACTGCGGCTGATGACGA
336	Dlg4	750.0	wt scanning 50	no changes	0.24029079511982895	0.27716361730607697	-0.20138088241417	0.275510433665091	0.0851947972795557	0.265712903450354	0.0247555740279694	0.750775636227337	3900	317	3957	358	CGAAATGGGCCGCATTGCAGCCTTGAGGATAACACCAAAACTGAAAACCTCTTGAGATGATTCAATATATTAAGAAGTGAGAAGGAAGGTTGTGGTGGCTCACATCTCTAATCCCAGCATTCTGGAGCCAGAGGCAGGAGGATTGGATGTTCCAGGCTAGCCTGAGCTACACAGTGAGAGCACTGCGGCTGATGACGA
337	Dlg4	800.0	wt scanning 50	no changes	-0.245707715120702	0.578086033741402	-0.485046927486026	0.135835299102369	-0.26731751641698104	0.0733460249048586	-0.8263444799394621	6.5782577534479895e-06	799	50	697	60	CGAAATGGGCCGCATTGCTCGCATGGGGCCGAAGGAAGGTTGTGGTGGCTCACATCTCTAATCCCAGCATTCTGGAGCCAGAGGCAGGAGGATTGGATGTTCCAGGCTAGCCTGAGCTACACAGTGAGAGGAGAACCTGTCAAAAAAAAAAAAAAAAAAAAAAAAAGAGAGAGAGAGAGACACTGCGGCTGATGACGA
338	Dlg4	850.0	wt scanning 50	no changes	-0.104617025850447	0.9021936865486312	-0.7986947412775509	0.179657312194798	0.28903477279751005	0.17746866914768	-0.347247558751626	0.2940544481554461	264	3	212	6	CGAAATGGGCCGCATTGCGCGTTGGCTTTTGAGGCAGGAGGATTGGATGTTCCAGGCTAGCCTGAGCTACACAGTGAGAGGAGAACCTGTCAAAAAAAAAAAAAAAAAAAAAAAAAGAGAGAGAGAGAGAGAAGGAAGATCAGGTGTAGATGTGAGAGGCAATTGATACTCAACATCTGTCACTGCGGCTGATGACGA
339	Dlg4	900.0	wt scanning 50	no changes	-0.460237547945833	0.206875430127741	-0.5667093569713979	0.16244546020416298	0.10463045557563498	0.821041398904317	-0.56682823767521	0.0034290387521427107	863	49	901	53	CGAAATGGGCCGCATTGCGCAACCCATTGTGAGAACCTGTCAAAAAAAAAAAAAAAAAAAAAAAAAGAGAGAGAGAGAGAGAAGGAAGATCAGGTGTAGATGTGAGAGGCAATTGATACTCAACATCTGTTTTCAAATGACAGCCTTCAGTAAACCCAGGAGCAGAGGTTTCATGACACTCACTGCGGCTGATGACGA
340	Dlg4	950.0	wt scanning 50	no changes	0.153087279755126	0.684137190631115	0.4215068174178329	0.007247143144629659	0.0312573277323171	0.7235865019834241	0.107687232611913	0.22292647942092106	2578	164	2646	360	CGAAATGGGCCGCATTGCGTTGGATTTAGCGAAGGAAGATCAGGTGTAGATGTGAGAGGCAATTGATACTCAACATCTGTTTTCAAATGACAGCCTTCAGTAAACCCAGGAGCAGAGGTTTCATGACACTAGCCACCAGTAGCAGACCTTCCCCACAAGTAAATCCCAGCAGTGTGTCTGCACTGCGGCTGATGACGA
341	Dlg4	1000.0	wt scanning 50	no changes	0.189164083583932	0.390914627908836	0.238736827391732	0.15426996456690198	0.19628010272954505	0.0124971225241094	0.3006353157866961	6.854831570372729e-05	3058	331	3223	324	CGAAATGGGCCGCATTGCCTACCAATCACCTTTCAAATGACAGCCTTCAGTAAACCCAGGAGCAGAGGTTTCATGACACTAGCCACCAGTAGCAGACCTTCCCCACAAGTAAATCCCAGCAGTGTGTCTGATACTCCAGGAGTTAGGCAAGGAGGCCTCTTCCTGAGGTTACCCCTCATTCACTGCGGCTGATGACGA
342	Dlg4	1050.0	wt scanning 50	no changes	0.0213589368490242	0.893180577688757	-0.15209251391319298	0.634142151102437	0.191815236860929	0.00928945215590298	0.37742551935340896	6.47682238883361e-07	3822	338	3400	226	CGAAATGGGCCGCATTGCCACCTAAGTTTCAGCCACCAGTAGCAGACCTTCCCCACAAGTAAATCCCAGCAGTGTGTCTGATACTCCAGGAGTTAGGCAAGGAGGCCTCTTCCTGAGGTTACCCCTCATTGCCATCCAGCGCCTTCTCCATGTTAGTGCTGCTCTCTCTTCCCAGAAGAACACTGCGGCTGATGACGA
343	Dlg4	1100.0	wt scanning 50	no changes	-0.0563962200772105	0.8648835775336731	-0.38727507005468703	0.0383157248411197	0.0206631465934365	0.8098167829825892	-0.177732368869309	0.138786178534911	2729	175	2445	239	CGAAATGGGCCGCATTGCAAGCCCGGCCCTATACTCCAGGAGTTAGGCAAGGAGGCCTCTTCCTGAGGTTACCCCTCATTGCCATCCAGCGCCTTCTCCATGTTAGTGCTGCTCTCTCTTCCCAGAAGAATATTATTCCCGGAATTTCCAATAATCAGAAAAAAAATACGTAGCCAGGCGCACTGCGGCTGATGACGA
344	Dlg4	1150.0	wt scanning 50	no changes	-0.316543345682312	0.619745355782729	-0.0941188324291012	0.7014652984930191	0.0807152490271183	0.457083393520373	-0.0971437883265822	0.38798083748708895	1558	24	1815	159	CGAAATGGGCCGCATTGCTCGATGCCTTCGGCCATCCAGCGCCTTCTCCATGTTAGTGCTGCTCTCTCTTCCCAGAAGAATATTATTCCCGGAATTTCCAATAATCAGAAAAAAAATACGTAGCCAGGCGTGGTGGTGCACACCTTGAATCCCAGCACTCAGGAGGCAGAGACTGATGGACACTGCGGCTGATGACGA
345	Dlg4	1200.0	wt scanning 50	no changes	0.365148885780888	0.0941225907721121	0.0578010638490508	0.699903631413952	-0.14343694700095802	0.0798970016631292	-0.267897217176436	0.00203460282177915	3412	364	3362	354	CGAAATGGGCCGCATTGCCCAAAGGCTCCCTATTATTCCCGGAATTTCCAATAATCAGAAAAAAAATACGTAGCCAGGCGTGGTGGTGCACACCTTGAATCCCAGCACTCAGGAGGCAGAGACTGATGGACCCCTATGAGTTCGAGGCCAGCCTGGTCTACAGAGTGAGTTCCAGGACATCACTGCGGCTGATGACGA
346	Dlg4	1250.0	wt scanning 50	no changes	0.00402921088554504	0.997102230566956	-0.0847754889722462	0.7645265847406658	-0.111720833173685	0.376233363478564	-0.0439865986481453	0.7313286637636809	1208	1	1517	111	CGAAATGGGCCGCATTGCCTTTTACCCAAGTGGTGGTGCACACCTTGAATCCCAGCACTCAGGAGGCAGAGACTGATGGACCCCTATGAGTTCGAGGCCAGCCTGGTCTACAGAGTGAGTTCCAGGACATCCAGGGACATATAGAGAAACCCTGTCTTGAAAAACACAAACAGACAAACACACTGCGGCTGATGACGA
347	Dlg4	1300.0	wt scanning 50	no changes	0.0666579118251732	0.929756466850716	0.13914549415904	0.861330672279722	0.11340608982160302	0.531489833307769	0.007436279315749909	0.968795609139326	382	10	520	5	CGAAATGGGCCGCATTGCCACCCTATCGAGCCCCTATGAGTTCGAGGCCAGCCTGGTCTACAGAGTGAGTTCCAGGACATCCAGGGACATATAGAGAAACCCTGTCTTGAAAAACACAAACAGACAAACAAACAAACAAGTTACTTATATATATTTTTTTCTTGAAATGGCGACAGGAGTCACTGCGGCTGATGACGA
348	Dlg4	1350.0	wt scanning 50	no changes	1.54311580405194	0.169341570713212	0.546204897654613	0.6979613710878579					51	0	41	0	CGAAATGGGCCGCATTGCGATTTCCTCTCTCCAGGGACATATAGAGAAACCCTGTCTTGAAAAACACAAACAGACAAACAAACAAACAAGTTACTTATATATATTTTTTTCTTGAAATGGCGACAGGAGTGGAACCCAGGACCTCGTGCATGTTGAATGAGTGCTCACCACTGAATGACACACTGCGGCTGATGACGA
349	Dlg4	1400.0	wt scanning 50	no changes	0.3551379790232371	0.5298949364438831	0.614982677343251	0.0504780800471717	-0.0224623081340892	0.878627226256646	-0.0159600722651914	0.916003927322775	890	47	865	93	CGAAATGGGCCGCATTGCTTGAGACCTGGGAACAAACAAGTTACTTATATATATTTTTTTCTTGAAATGGCGACAGGAGTGGAACCCAGGACCTCGTGCATGTTGAATGAGTGCTCACCACTGAATGACACCCACAGGCCTCACAACCCTGAATACTTTCTCCCCCAGCCTTCCTCTTAGCACTGCGGCTGATGACGA
350	Dlg4	1450.0	wt scanning 50	no changes	0.20201135930162695	0.482314507956448	0.217849240678478	0.287676785003164	0.0292453907113972	0.746074352152982	0.177788162315659	0.0479242414309073	2288	240	2572	339	CGAAATGGGCCGCATTGCGGAGTTAGACCCGGAACCCAGGACCTCGTGCATGTTGAATGAGTGCTCACCACTGAATGACACCCACAGGCCTCACAACCCTGAATACTTTCTCCCCCAGCCTTCCTCTTAGTAGAGGGAACATAGATTTTATTATGGAAAGTGAGAAAGAATCCTCAGAGGCACTGCGGCTGATGACGA
351	Dlg4	1500.0	wt scanning 50	no changes	-0.0328678378149351	0.8631383409258779	0.13438557300125598	0.60801478638695	-0.0021829507917335	0.97881195496933	0.157184901938621	0.0747382388846893	5713	390	4644	406	CGAAATGGGCCGCATTGCGACGGACGGGGACCCACAGGCCTCACAACCCTGAATACTTTCTCCCCCAGCCTTCCTCTTAGTAGAGGGAACATAGATTTTATTATGGAAAGTGAGAAAGAATCCTCAGAGGGCTTCATTTCCTCCCGCCCCTCCTTTTTTTTTGGACAGGGCTTTTCTGTGCACTGCGGCTGATGACGA
352	Dlg4	1550.0	wt scanning 50	no changes	0.0621554437060224	0.7939073369836329	0.473475573417023	0.0253268566027928	0.221479065796694	0.00328623670523325	0.310133093265386	0.000304572201910282	4902	486	4594	593	CGAAATGGGCCGCATTGCCCTAAATTGGCATAGAGGGAACATAGATTTTATTATGGAAAGTGAGAAAGAATCCTCAGAGGGCTTCATTTCCTCCCGCCCCTCCTTTTTTTTTGGACAGGGCTTTTCTGTGTAGCCCCAGCTATTCCCTATGTAGGCCAGGCAGGCTTTGAACTTGTGCTACACTGCGGCTGATGACGA
353	Dlg4	1600.0	wt scanning 50	no changes	0.13159285225105	0.424042717263149	0.368944457005753	0.00392552993099868	0.225003970156744	0.00080975947498165	0.295211536693253	6.67061639180194e-06	7524	731	7086	912	CGAAATGGGCCGCATTGCGCGACATTAAGTGCTTCATTTCCTCCCGCCCCTCCTTTTTTTTTGGACAGGGCTTTTCTGTGTAGCCCCAGCTATTCCCTATGTAGGCCAGGCAGGCTTTGAACTTGTGCTAGTTCACTTGTGTTAGCCTCCTGAGTGCTGGGATTACAGGTGTGTGTCACCCACTGCGGCTGATGACGA
354	Dlg4	1650.0	wt scanning 50	no changes	-1.16261679178032	0.253569749854073	1.1831886858980902	0.0354086500114944	-0.230703424114412	0.3707813104966471	-0.82118760353368	0.00525747708597127	236	0	332	37	CGAAATGGGCCGCATTGCTTCCTAGGATCCTAGCCCCAGCTATTCCCTATGTAGGCCAGGCAGGCTTTGAACTTGTGCTAGTTCACTTGTGTTAGCCTCCTGAGTGCTGGGATTACAGGTGTGTGTCACCATGCTTGGTTTTATTTATAGGTATCTTTTTGTTGTTGTTTCAACCCAGGGCACTGCGGCTGATGACGA
355	Dlg4	1700.0	wt scanning 50	no changes	0.0923369402427738	0.8342088204751841	0.0841948422264674	0.8758586078899491	-0.2327811483562689	0.212230109175018	-0.8635792629355891	4.307542301466e-05	561	49	597	35	CGAAATGGGCCGCATTGCAATTTGCGGGCCGTTCACTTGTGTTAGCCTCCTGAGTGCTGGGATTACAGGTGTGTGTCACCATGCTTGGTTTTATTTATAGGTATCTTTTTGTTGTTGTTTCAACCCAGGGTGGCTTCGAACTCAGCTTCCCAAGTGCTGGGATTAAAGATGTTTATCATCCACTGCGGCTGATGACGA
356	Dlg4	1750.0	wt scanning 50	no changes	0.5691916354517359	0.0185608389760074	0.0878299069370959	0.678346852724268	0.141297129854242	0.0635463646227595	0.203644360136412	0.00545092978503974	4475	518	3244	346	CGAAATGGGCCGCATTGCAAACTAAGCTGGATGCTTGGTTTTATTTATAGGTATCTTTTTGTTGTTGTTTCAACCCAGGGTGGCTTCGAACTCAGCTTCCCAAGTGCTGGGATTAAAGATGTTTATCATCATGCCTGGCCCTATTATACCAATTCTTTTTTTTTTTTTTTTAATTAGAACCACTGCGGCTGATGACGA
357	Dlg4	1800.0	wt scanning 50	no changes	0.4561903661130961	0.0967820513463864	0.5468218128440879	0.00520388845585449	-0.165362001106258	0.135678085913399	-0.226264035564337	0.0396162670564407	1737	194	1758	236	CGAAATGGGCCGCATTGCTCATCAAATGATTGGCTTCGAACTCAGCTTCCCAAGTGCTGGGATTAAAGATGTTTATCATCATGCCTGGCCCTATTATACCAATTCTTTTTTTTTTTTTTTTAATTAGAACAAAAGGGGGCTTATTTATTTATTTGTATTTGTGTGGATATGGACGGTGCCCACTGCGGCTGATGACGA
358	Dlg4	1850.0	wt scanning 50	no changes	0.24995332029886	0.188070650079608	0.618487840713971	5.21762365248479e-05	-0.08389472767752001	0.302568868977233	0.0159605000451338	0.8471757150481459	3616	325	3669	512	CGAAATGGGCCGCATTGCTCCTTTATGCTTATGCCTGGCCCTATTATACCAATTCTTTTTTTTTTTTTTTTAATTAGAACAAAAGGGGGCTTATTTATTTATTTGTATTTGTGTGGATATGGACGGTGCCATGGTGTGTGTGCAGGTCACAGACAACTGGTGAAGGTCTGTTCTCTCGTCCACTGCGGCTGATGACGA
359	Dlg4	1900.0	wt scanning 50	no changes	0.5282818402034659	0.254143750749035	0.0224776510842298	0.964346368422434	-0.112906250469553	0.423266543216139	-0.273329089828016	0.0726970740839737	1385	89	1270	58	CGAAATGGGCCGCATTGCGGGAATGGCGCTAAAAGGGGGCTTATTTATTTATTTGTATTTGTGTGGATATGGACGGTGCCATGGTGTGTGTGCAGGTCACAGACAACTGGTGAAGGTCTGTTCTCTCGTCTACCATGTGGGTCTTGGGGTTCGCACCAGGTCATTAGACTTGGTAGCAAGCACTGCGGCTGATGACGA
360	Dlg4	1950.0	wt scanning 50	no changes	0.16316030673866594	0.284570214788076	0.109840608056367	0.362181857898114	0.0386137829462349	0.553525126647803	-0.0107518579783434	0.8701155612485101	9016	955	7978	991	CGAAATGGGCCGCATTGCAACGCCGAATCTATGGTGTGTGTGCAGGTCACAGACAACTGGTGAAGGTCTGTTCTCTCGTCTACCATGTGGGTCTTGGGGTTCGCACCAGGTCATTAGACTTGGTAGCAAGCACCTTAACCCACCCCGTTACTTGTCTTGTTTTGTTTTCTTATGTTTTTCCACTGCGGCTGATGACGA
361	Dlg4	2000.0	wt scanning 50	no changes	0.0695583021501609	0.777165596292212	0.412635282083942	0.0650055352224673	-0.12525975833557598	0.19521802279063105	-0.267344135850555	0.00755447217325232	2474	178	2751	394	CGAAATGGGCCGCATTGCTTGAACGAACCTTACCATGTGGGTCTTGGGGTTCGCACCAGGTCATTAGACTTGGTAGCAAGCACCTTAACCCACCCCGTTACTTGTCTTGTTTTGTTTTCTTATGTTTTTCCAAGACAAGGTCTTACAAGTCAGCTCTGGCTGTCCTGGAACTATGTAGACCACTGCGGCTGATGACGA
362	Dlg4	2050.0	wt scanning 50	no changes	-0.006827664097547061	0.9679896770860908	0.242254575836053	0.0956028124217369	0.0426374064454816	0.56417393789745	0.0302855576748432	0.6989433133650731	4078	399	4392	501	CGAAATGGGCCGCATTGCTATCATGGCGAACACCTTAACCCACCCCGTTACTTGTCTTGTTTTGTTTTCTTATGTTTTTCCAAGACAAGGTCTTACAAGTCAGCTCTGGCTGTCCTGGAACTATGTAGACCAGGCTGGGCCTTGAACTCAGATTCATCTGTCTCAGCCCCACCCCCTCCCCACTGCGGCTGATGACGA
363	Dlg4	2100.0	wt scanning 50	no changes	0.531529835341442	0.0959980837536503	0.0464321033015252	0.889595167281354	-0.269286018852841	0.0382933276125087	-0.550436357005457	0.00012188892190696002	1237	153	1322	128	CGAAATGGGCCGCATTGCATAAAGATCGGACAAGACAAGGTCTTACAAGTCAGCTCTGGCTGTCCTGGAACTATGTAGACCAGGCTGGGCCTTGAACTCAGATTCATCTGTCTCAGCCCCACCCCCTCCCAGTGCCGGATCAAAGGTGTACACCTTTTATTGAGACACAGTTATGCTGGGCACTGCGGCTGATGACGA
364	Dlg4	2150.0	wt scanning 50	no changes	0.31165268493367	0.126914927969343	-0.0763285262267492	0.6806723095068671	-0.0609411476650333	0.45604952745609	0.0209173417467644	0.7896995439677501	3129	381	3248	304	CGAAATGGGCCGCATTGCCGGGCCCTCTTACAGGCTGGGCCTTGAACTCAGATTCATCTGTCTCAGCCCCACCCCCTCCCAGTGCCGGATCAAAGGTGTACACCTTTTATTGAGACACAGTTATGCTGGGATTTCAGGCCGTGCTGCCATACCCAGCCAAACTTTTCCCCTTCCTTCCTCCACTGCGGCTGATGACGA
365	Dlg4	2200.0	wt scanning 50	no changes	-0.0614915677254746	0.7409876695433358	0.592829257195029	6.31882514524589e-05	0.0439062869736924	0.5428961661513271	0.0887861771065967	0.196828577087369	3956	285	4386	628	CGAAATGGGCCGCATTGCATTGCACGCTTGAGTGCCGGATCAAAGGTGTACACCTTTTATTGAGACACAGTTATGCTGGGATTTCAGGCCGTGCTGCCATACCCAGCCAAACTTTTCCCCTTCCTTCCTCTTTTGTAAGGCTTTTTTTTTTTCCTGGTTTTTCTTTTTTTTTTTAAAGATCACTGCGGCTGATGACGA
366	Dlg4	2250.0	wt scanning 50	no changes	0.15977887891343698	0.5113770153474111	0.682560952655765	0.000681397864024903	0.0540260415662211	0.557455283779824	0.0206610568374418	0.82127154154417	2141	164	2509	330	CGAAATGGGCCGCATTGCCTCCATCCTACAATTTCAGGCCGTGCTGCCATACCCAGCCAAACTTTTCCCCTTCCTTCCTCTTTTGTAAGGCTTTTTTTTTTTCCTGGTTTTTCTTTTTTTTTTTAAAGATTTATTTATTTGTTTATTGTAAGTACACTGTAGCTGTCTTCACACACTCCACACTGCGGCTGATGACGA
367	Dlg4	2300.0	wt scanning 50	no changes	0.731191701458092	0.0180331655174958	0.532125102847698	0.0114630455623786	0.27077690118985	0.0136309912470349	0.232576183385148	0.0349772078995126	2326	254	1835	259	CGAAATGGGCCGCATTGCCAAATGTCTTGTTTTTGTAAGGCTTTTTTTTTTTCCTGGTTTTTCTTTTTTTTTTTAAAGATTTATTTATTTGTTTATTGTAAGTACACTGTAGCTGTCTTCACACACTCCAGAAGAGGGAGTCAGATCTTGTTACAGATGGTTGTGAGCCACCATGTGGTTCACTGCGGCTGATGACGA
368	Dlg4	2350.0	wt scanning 50	no changes	0.589193537763443	0.0855893843779512	0.37818461272192105	0.20876426903436895	-0.13605941237773406	0.261718943082181	0.3404395665678789	0.00247739852144071	1806	193	1583	147	CGAAATGGGCCGCATTGCGATCTGCTAAGTTTATTTATTTGTTTATTGTAAGTACACTGTAGCTGTCTTCACACACTCCAGAAGAGGGAGTCAGATCTTGTTACAGATGGTTGTGAGCCACCATGTGGTTGCTGGGATTTGAACTCTGGACCTTCGGAAGAACAGTCGGGTGCTCTTATCCACTGCGGCTGATGACGA
369	Dlg4	2400.0	wt scanning 50	no changes	0.570089557879343	0.175409555165563	0.814415400955928	0.14994350004608406	-0.21132324175367	0.224307621417033	-0.152057764939497	0.3938645879741289	546	63	563	28	CGAAATGGGCCGCATTGCAATAGATTCCGCGAAGAGGGAGTCAGATCTTGTTACAGATGGTTGTGAGCCACCATGTGGTTGCTGGGATTTGAACTCTGGACCTTCGGAAGAACAGTCGGGTGCTCTTATCCACTGAGCCATCTCACCAGCCCCTTTCTGGTTTTTCGAGACAGGGTTTCTCACTGCGGCTGATGACGA
370	Dlg4	2450.0	wt scanning 50	no changes	0.660409374601122	0.253750964589777	0.7262986888371159	0.116063471540576	-0.0632928572162303	0.6636626393104129	-0.5581199498348299	0.000501015919687816	714	41	861	74	CGAAATGGGCCGCATTGCAAGCCATCGAGCGCTGGGATTTGAACTCTGGACCTTCGGAAGAACAGTCGGGTGCTCTTATCCACTGAGCCATCTCACCAGCCCCTTTCTGGTTTTTCGAGACAGGGTTTCTCTGTATAGCCCTGGCTGTCCTGGATCTCAGAAATCCGCCTGCCTCTGCCTCACTGCGGCTGATGACGA
371	Dlg4	2500.0	wt scanning 50	no changes	0.6646963372619461	0.0208334364834283	1.18825377334699	3.23090450213115e-11	0.17981695488645602	0.009649286310262021	-0.166597150354866	0.019761487699454	4279	405	4541	442	CGAAATGGGCCGCATTGCCATGGATGCTCGCACTGAGCCATCTCACCAGCCCCTTTCTGGTTTTTCGAGACAGGGTTTCTCTGTATAGCCCTGGCTGTCCTGGATCTCAGAAATCCGCCTGCCTCTGCCTCCTGAGTGCTGGGATTAAAGGCGTGCGCCACCACTCCCTGCCATTTGTAACACTGCGGCTGATGACGA
372	Dlg4	2550.0	wt scanning 50	no changes	0.905827610277134	0.0168838596362495	0.7969287127643879	0.0229924596527569	0.111315982814874	0.3948998586660391	0.0598437914919814	0.647206762923105	900	76	860	105	CGAAATGGGCCGCATTGCAAACGCGGCGTCCTGTATAGCCCTGGCTGTCCTGGATCTCAGAAATCCGCCTGCCTCTGCCTCCTGAGTGCTGGGATTAAAGGCGTGCGCCACCACTCCCTGCCATTTGTAAGGCTTTTTTAAAAAAGACTTCTTTACCTTGTTTTAAATGTGTTTTCTTACCACTGCGGCTGATGACGA
373	Dlg4	2600.0	wt scanning 50	no changes	0.0	1.0	0.0	1.0					0	0	0	0	CGAAATGGGCCGCATTGCTTAAAGCCTCTCCCTGAGTGCTGGGATTAAAGGCGTGCGCCACCACTCCCTGCCATTTGTAAGGCTTTTTTAAAAAAGACTTCTTTACCTTGTTTTAAATGTGTTTTCTTACTTTGCTGGCATGTCTGTCCATGTACCACTTGTGTGGTCTGTGCCCATGGACACTGCGGCTGATGACGA
374	Dlg4	2650.0	wt scanning 50	no changes	0.0277706266961832	0.8977798607909091	0.0585183194613089	0.69149183131073	-0.0454241526607778	0.564757835798708	-0.199980179002904	0.0118032930094852	3999	285	3872	448	CGAAATGGGCCGCATTGCCTCGGTCTGCGAGGCTTTTTTAAAAAAGACTTCTTTACCTTGTTTTAAATGTGTTTTCTTACTTTGCTGGCATGTCTGTCCATGTACCACTTGTGTGGTCTGTGCCCATGGAAGTCAGAAGTGTGTTGAGGTCTCAGGTCCCCTGGGACTGGAGTTAGAGGTCACTGCGGCTGATGACGA
375	Dlg4	2700.0	wt scanning 50	no changes	-0.152962963681939	0.406459285862658	0.463708320270726	0.000124137587460878	0.160966814186449	0.0286856177427189	-0.0157984048973793	0.830483177735043	4292	287	5507	698	CGAAATGGGCCGCATTGCTGCCAAGAGGTTTTTGCTGGCATGTCTGTCCATGTACCACTTGTGTGGTCTGTGCCCATGGAAGTCAGAAGTGTGTTGAGGTCTCAGGTCCCCTGGGACTGGAGTTAGAGGTGGCTGTGATCCACCATGTGGGTGCTGGCAACTGAACCAGGGTCTTCCGAGCACTGCGGCTGATGACGA
376	Dlg4	2750.0	wt scanning 50	no changes	0.0462570580966202	0.720019919353708	0.21954875444846306	0.033485989966286	0.0025711653781014107	0.9687848411715972	0.0410015521974509	0.543315648083145	8460	777	9487	1125	CGAAATGGGCCGCATTGCAGCCATAACCTAAGTCAGAAGTGTGTTGAGGTCTCAGGTCCCCTGGGACTGGAGTTAGAGGTGGCTGTGATCCACCATGTGGGTGCTGGCAACTGAACCAGGGTCTTCCGAGAGCGCAGTAAGTGCTCTAACTGCTGAGCTGGCCTACCATCCCTGGTTTCTCACTGCGGCTGATGACGA
377	Dlg4	2800.0	wt scanning 50	no changes	0.0366140600358841	0.853752667285697	-0.109395642758024	0.535534137970187	0.0748017822311865	0.30328151738404696	0.159295327194758	0.023704936347731003	3696	276	4072	393	CGAAATGGGCCGCATTGCCTGGCCTTTAAGGGCTGTGATCCACCATGTGGGTGCTGGCAACTGAACCAGGGTCTTCCGAGAGCGCAGTAAGTGCTCTAACTGCTGAGCTGGCCTACCATCCCTGGTTTCTCTGTTTTCAAATATAACGTTCACTTACTCTTTTTTTTATTTGACTCAAAACACTGCGGCTGATGACGA
378	Dlg4	2850.0	wt scanning 50	no changes	0.0277478297059296	0.931125008016395	0.524105942302351	0.0309481664242212	0.0511897788130126	0.601130207335372	0.10590914166520098	0.26806430511869	2248	132	2447	243	CGAAATGGGCCGCATTGCTTCCTCGCGCTTAGCGCAGTAAGTGCTCTAACTGCTGAGCTGGCCTACCATCCCTGGTTTCTCTGTTTTCAAATATAACGTTCACTTACTCTTTTTTTTATTTGACTCAAAAGCAGTGTGATGCTCAACTAGGATAACTTTGCTAGGGTAAATTTGTCAGGCCACTGCGGCTGATGACGA
379	Dlg4	2900.0	wt scanning 50	no changes	0.089818318250397	0.6925839515822889	-0.194119017624811	0.442595192757704	-0.00100207088742483	0.992023916317883	0.162627727729263	0.0905461277307364	2450	180	2145	232	CGAAATGGGCCGCATTGCTACTTGAAAGGGCTGTTTTCAAATATAACGTTCACTTACTCTTTTTTTTATTTGACTCAAAAGCAGTGTGATGCTCAACTAGGATAACTTTGCTAGGGTAAATTTGTCAGGCTGTTTTGATTGTTATGGTTAGAATGGGAAACAGGAAAGGGACACCTTTGTCACTGCGGCTGATGACGA
380	Dlg4	2950.0	wt scanning 50	no changes	0.0376657490407992	0.8337808078282071	0.281016506190612	0.116921692117157	-0.126639972350135	0.14352954722638595	-0.136387842596044	0.146872374069785	3222	302	3378	321	CGAAATGGGCCGCATTGCGGTTGGCTCCTCGCAGTGTGATGCTCAACTAGGATAACTTTGCTAGGGTAAATTTGTCAGGCTGTTTTGATTGTTATGGTTAGAATGGGAAACAGGAAAGGGACACCTTTGTCATTTGACAGAGAGATAAATTGGACAAGAAATATAATAAGTTGATGAAGACACTGCGGCTGATGACGA
381	Dlg4	3000.0	wt scanning 50	no changes	0.5892995616098621	0.131729201364948	0.926654146230318	0.0892657845092082	-0.196634858879208	0.337796410321266	-0.540576841789308	0.0166588736768867	595	71	732	67	CGAAATGGGCCGCATTGCCCACGGAGACTCTGTTTTGATTGTTATGGTTAGAATGGGAAACAGGAAAGGGACACCTTTGTCATTTGACAGAGAGATAAATTGGACAAGAAATATAATAAGTTGATGAAGAAAGGGGTTAACATTTTTTTTTTTTTTTTTTTTTTGTGACAGAGTCTCATTCACTGCGGCTGATGACGA
382	Dlg4	3050.0	wt scanning 50	no changes	-0.075241466187938	0.7711388027558801	0.447188946201479	0.0444169918919579	0.101708490942305	0.34406046308438004	0.0837457265860166	0.461788292426266	1773	140	2063	206	CGAAATGGGCCGCATTGCATCGAGTTGTCACATTTGACAGAGAGATAAATTGGACAAGAAATATAATAAGTTGATGAAGAAAGGGGTTAACATTTTTTTTTTTTTTTTTTTTTTGTGACAGAGTCTCATTATGTAGCTCTGGCTAGCTTGGGACTTGTTATATAGACCAGTCATTCCAGGCACTGCGGCTGATGACGA
383	Dlg4	3100.0	wt scanning 50	no changes	1.08018475874441	0.00019518619423765902	1.6161484904981005	4.37444177166245e-11	0.41302476308766	0.0415939828383774	0.397594453838863	0.0694645968509767	1687	238	1704	126	CGAAATGGGCCGCATTGCAGGCTTCCGCGGAAGGGGTTAACATTTTTTTTTTTTTTTTTTTTTTGTGACAGAGTCTCATTATGTAGCTCTGGCTAGCTTGGGACTTGTTATATAGACCAGTCATTCCAGGCTGGCCTGGAACTCACAGAGATCCACCTGCCTCTGCCTCCTTAGTGTTGGCACTGCGGCTGATGACGA
384	Dlg4	3150.0	wt scanning 50	no changes	0.231091158315859	0.4795484865893421	0.6692243054841529	0.0798235109062689	0.32254416491202104	0.00308180990227031	0.256070599658347	0.0509837038195765	1571	134	1531	109	CGAAATGGGCCGCATTGCTCTACCCTGCCTATGTAGCTCTGGCTAGCTTGGGACTTGTTATATAGACCAGTCATTCCAGGCTGGCCTGGAACTCACAGAGATCCACCTGCCTCTGCCTCCTTAGTGTTGGGTCTATGGGTGGGCACCACCCTATCCATTGAAAATGATGATATCTCGCAGCACTGCGGCTGATGACGA
385	Dlg4	3200.0	wt scanning 50	no changes	-0.0780015031643072	0.61670344316388	0.101073868824786	0.550949801113094	0.0604375010654465	0.405738530344864	0.0334872707563833	0.647287917649952	4276	346	4420	542	CGAAATGGGCCGCATTGCATTTTCTGGTCGCTGGCCTGGAACTCACAGAGATCCACCTGCCTCTGCCTCCTTAGTGTTGGGTCTATGGGTGGGCACCACCCTATCCATTGAAAATGATGATATCTCGCAGTCCCCAAGTCAGGGTTACTCTGCATAGTCCTGGCTGTCCTGAAACTCACTCACTGCGGCTGATGACGA
386	Dlg4	3250.0	wt scanning 50	no changes	0.19639109477629	0.29976505431555	-0.0364465192090262	0.884877611439242	0.121184851344907	0.120761304661034	0.186932712776026	0.0106207021844023	4011	317	3510	289	CGAAATGGGCCGCATTGCTCTTTCAAAACAGTCTATGGGTGGGCACCACCCTATCCATTGAAAATGATGATATCTCGCAGTCCCCAAGTCAGGGTTACTCTGCATAGTCCTGGCTGTCCTGAAACTCACTCTGTAGACCAGGCTGGCCTTACATTTAAGAGAGCCACCTGCTTTTCCTTACACTGCGGCTGATGACGA
387	Dlg4	3300.0	wt scanning 50	no changes	0.266460064425525	0.4398754388648479	0.367623642103408	0.106988625561564	0.0145761134859721	0.900461994695649	0.2330865354417	0.0349184490991138	1298	109	1299	173	CGAAATGGGCCGCATTGCCACGGCGCTCTGTCCCCAAGTCAGGGTTACTCTGCATAGTCCTGGCTGTCCTGAAACTCACTCTGTAGACCAGGCTGGCCTTACATTTAAGAGAGCCACCTGCTTTTCCTTATTCCCAAGTGCTGGGATTAAAGGTTTGCACCAACACCACCCAGCAAAAGCCACTGCGGCTGATGACGA
388	Dlg4	3350.0	wt scanning 50	no changes	2.02818965673363	0.280164939395513	-3.8191855585032704	7.35613668968977e-05	-0.281976919397194	0.5300976265830529	0.884453672998987	0.0269376160299008	72	0	48	0	CGAAATGGGCCGCATTGCGGCCAAGGTTTTCTGTAGACCAGGCTGGCCTTACATTTAAGAGAGCCACCTGCTTTTCCTTATTCCCAAGTGCTGGGATTAAAGGTTTGCACCAACACCACCCAGCAAAAGCAATGAAGTTTTACTGAAGGGTATAAAACAATGTTTCTAGGTGGAAAAAATCACTGCGGCTGATGACGA
389	Dlg4	3400.0	wt scanning 50	no changes	-0.520802959609747	0.26560691567281897	-0.44003002044134	0.277439215211289	-0.166169024616802	0.20435760368024106	-0.0529585243779198	0.682830327850402	1046	31	1099	51	CGAAATGGGCCGCATTGCCCGATAGTTAAATTCCCAAGTGCTGGGATTAAAGGTTTGCACCAACACCACCCAGCAAAAGCAATGAAGTTTTACTGAAGGGTATAAAACAATGTTTCTAGGTGGAAAAAATTTAAAGCTACTTTTAAAACATTTATTTAATTTGTATGTGTGTGTGTGTGTCACTGCGGCTGATGACGA
390	Dlg4	3450.0	wt scanning 50	no changes	-0.13466914408635	0.6987882539441441	-0.43954535721861104	0.34273617531863004	-0.241607621904477	0.074385456438947	-0.28784012593728003	0.0566896356840932	1295	74	1119	57	CGAAATGGGCCGCATTGCAGACTGATACCCAATGAAGTTTTACTGAAGGGTATAAAACAATGTTTCTAGGTGGAAAAAATTTAAAGCTACTTTTAAAACATTTATTTAATTTGTATGTGTGTGTGTGTGTGTGTTCACACGTGTGTGTGCTCACAGGCTCACGTGTCACAGTGAGTGTATCACTGCGGCTGATGACGA
391	Dlg4	3500.0	wt scanning 50	no changes	-0.291594257735307	0.188578696938265	-0.0629428243025929	0.7375542559485259	0.0205854781855695	0.785293525568143	0.00979026511515671	0.896883586665576	4703	269	4393	425	CGAAATGGGCCGCATTGCTTTGCCGACGATTTAAAGCTACTTTTAAAACATTTATTTAATTTGTATGTGTGTGTGTGTGTGTGTTCACACGTGTGTGTGCTCACAGGCTCACGTGTCACAGTGAGTGTATAGAGATCGGAGGACCATTTGTGGGAGTCAGCTTTCTCCTTCCACCCTGTGCACTGCGGCTGATGACGA
392	Dlg4	3550.0	wt scanning 50	no changes	0.332800067060593	0.0182456744747978	0.412550629806488	0.0006801395359297901	-0.0105904443065339	0.8761406434347591	-0.161188435289097	0.0184095536803049	7116	692	7922	938	CGAAATGGGCCGCATTGCAAAAGGCGATTCGTGTTCACACGTGTGTGTGCTCACAGGCTCACGTGTCACAGTGAGTGTATAGAGATCGGAGGACCATTTGTGGGAGTCAGCTTTCTCCTTCCACCCTGTGGGTGCTGGGGTTGAGCTCCAGTTGTCAGGCTTGGTTGGCAGGAATCTTTACACTGCGGCTGATGACGA
393	Dlg4	3600.0	wt scanning 50	no changes	-0.00730509329763526	0.9757402782114232	0.349562253076476	0.0734544301939169	0.0660947200655917	0.432169947889122	-0.11500401309159	0.188033112070728	3188	219	4032	436	CGAAATGGGCCGCATTGCATACTGCTCGGAAGAGATCGGAGGACCATTTGTGGGAGTCAGCTTTCTCCTTCCACCCTGTGGGTGCTGGGGTTGAGCTCCAGTTGTCAGGCTTGGTTGGCAGGAATCTTTATCCACCGAGCCTGTATAGAAAAATCTTAATATGTAAAAGATCTCAACCTTCACTGCGGCTGATGACGA
394	Dlg4	3650.0	wt scanning 50	no changes	-0.295780248639028	0.8034157689802409	1.03434156677096	0.06428753496282401	-0.0304632955120924	0.831680901160052	-0.27198589673503	0.0771164285612775	809	0	1261	43	CGAAATGGGCCGCATTGCAGGGCCGGTCCAGGTGCTGGGGTTGAGCTCCAGTTGTCAGGCTTGGTTGGCAGGAATCTTTATCCACCGAGCCTGTATAGAAAAATCTTAATATGTAAAAGATCTCAACCTTCCTCACATTATACATCTTATGGAATACTAATCAGAATTTCAGAATTTATGCACTGCGGCTGATGACGA
395	Dlg4	3700.0	wt scanning 50	no changes	-0.38147771593806296	0.646868556784338	0.272353221900683	0.423585772876461	0.0576707130723837	0.6462779493278249	0.179428520053091	0.18685049832369605	1148	6	1413	148	CGAAATGGGCCGCATTGCATCCCTGGGTTGTCCACCGAGCCTGTATAGAAAAATCTTAATATGTAAAAGATCTCAACCTTCCTCACATTATACATCTTATGGAATACTAATCAGAATTTCAGAATTTATGTTGCATCTTAAAGTTCAATTGGAAAATGTGTGGGAGAGTAGCTAAGACATCACTGCGGCTGATGACGA
396	Dlg4	3750.0	wt scanning 50	no changes	-0.0448352384654719	0.901117186962568	-0.307194068587925	0.311869936121647	0.0609386423964308	0.5794930939599789	0.136570566894421	0.213118734927102	1689	91	1576	111	CGAAATGGGCCGCATTGCATCACTGATAAGCCTCACATTATACATCTTATGGAATACTAATCAGAATTTCAGAATTTATGTTGCATCTTAAAGTTCAATTGGAAAATGTGTGGGAGAGTAGCTAAGACATTCTCTTGGGAAAGAATGAGATATTATTTCCTTTATCAAATATGAAACATGCACTGCGGCTGATGACGA
397	Dlg4	3800.0	wt scanning 50	no changes	-0.0490987165709549	0.844007190655999	0.13251079980455802	0.624631318607214	0.0727875908052022	0.53058352257128	0.20707719809165	0.0641630741097065	1538	146	1593	126	CGAAATGGGCCGCATTGCCAACGTCTTGCGTTGCATCTTAAAGTTCAATTGGAAAATGTGTGGGAGAGTAGCTAAGACATTCTCTTGGGAAAGAATGAGATATTATTTCCTTTATCAAATATGAAACATGCTACACCATATTCAAATTTAATGGTACTATTTGTTTTTTACTTTTTCTTTCACTGCGGCTGATGACGA
398	Dlg4	3850.0	wt scanning 50	no changes	0.0284276111614642	0.9332674968969752	0.235748641579066	0.4614748928327	-0.0236777806753063	0.815749403489827	0.272074884660106	0.00500663650929087	2043	171	2122	154	CGAAATGGGCCGCATTGCATAACGCCATACTCTCTTGGGAAAGAATGAGATATTATTTCCTTTATCAAATATGAAACATGCTACACCATATTCAAATTTAATGGTACTATTTGTTTTTTACTTTTTCTTTTTGAAACAAAGTCTCACTCTGTAGCCAAGACTGTCCTTAAGCTGGTAGTGCACTGCGGCTGATGACGA
399	Dlg4	3900.0	wt scanning 50	no changes	-0.461235387498326	0.425653282668133	-0.118893251812353	0.6686177809595649	0.0454212711560881	0.7067220377161071	0.3889680805201989	0.003782615626114871	1403	25	1352	110	CGAAATGGGCCGCATTGCTCATTTTACCGACTACACCATATTCAAATTTAATGGTACTATTTGTTTTTTACTTTTTCTTTTTGAAACAAAGTCTCACTCTGTAGCCAAGACTGTCCTTAAGCTGGTAGTGGTCCTCCTGCCTCAGCCTCCTGGGGCTGGAATTATGAGTGTGTATGATCACACTGCGGCTGATGACGA
400	Dlg4	3950.0	wt scanning 50	no changes	0.199234238902756	0.315214016232007	0.0795639512017574	0.554230156369877	-0.0874630645824931	0.20114097130354505	-0.21006509978634905	0.00238901434481983	6272	678	6408	776	CGAAATGGGCCGCATTGCCACTTATGTCCATTGAAACAAAGTCTCACTCTGTAGCCAAGACTGTCCTTAAGCTGGTAGTGGTCCTCCTGCCTCAGCCTCCTGGGGCTGGAATTATGAGTGTGTATGATCATATCCAGATCTCTGGTACTATTTGGTTGTTGTTTTGGGTTTTTGTTTGTTCACTGCGGCTGATGACGA
401	Dlg4	4000.0	wt scanning 50	no changes	0.0834997786318937	0.510302386070468	0.138361401910728	0.190634883297656	0.0950933873126346	0.134601804984773	0.0041111448780633	0.9551644489833052	12331	1198	11220	1330	CGAAATGGGCCGCATTGCCGGGCCGAGTCGGTCCTCCTGCCTCAGCCTCCTGGGGCTGGAATTATGAGTGTGTATGATCATATCCAGATCTCTGGTACTATTTGGTTGTTGTTTTGGGTTTTTGTTTGTTTTTGAGACAAGGTTTCTCTGTGTAGCCCTGGCTGTCCTGGCACTTGCTCTCACTGCGGCTGATGACGA
402	Dlg4	4050.0	wt scanning 50	no changes	0.31228174283814003	0.102995341117086	0.263044400502288	0.0185902823847716	0.0496807232900394	0.44356956372768297	0.0572821805551739	0.4283473383228429	10998	1125	9891	1186	CGAAATGGGCCGCATTGCGATCGGAAGTTCTATCCAGATCTCTGGTACTATTTGGTTGTTGTTTTGGGTTTTTGTTTGTTTTTGAGACAAGGTTTCTCTGTGTAGCCCTGGCTGTCCTGGCACTTGCTCTGTAAACCAGGCTGGCCTTGAACTCAGAGATCTTTCTGTCTCTGTCTCCAGCACTGCGGCTGATGACGA
403	Dlg4	4100.0	wt scanning 50	no changes	0.279011969036226	0.14046250299662	0.367846806065206	0.0056165032820203785	0.0355088812372422	0.594154781096478	-0.0316718928868631	0.6354577689817671	8091	726	7995	1012	CGAAATGGGCCGCATTGCTTTGGCATTAGATTTGAGACAAGGTTTCTCTGTGTAGCCCTGGCTGTCCTGGCACTTGCTCTGTAAACCAGGCTGGCCTTGAACTCAGAGATCTTTCTGTCTCTGTCTCCAGAGTGCTGGGACTAAATGTGTGCACCGTCACCATTCAGCCTCTGGTACTATCACTGCGGCTGATGACGA
404	Dlg4	4150.0	wt scanning 50	no changes	-0.302021015958391	0.159476884893841	-0.39970382746004296	0.0251304036000189	-0.384149439075324	6.1534143557712e-05	-0.263625110465884	0.0100679890946853	3029	248	2802	281	CGAAATGGGCCGCATTGCAATTACACGGGGGTAAACCAGGCTGGCCTTGAACTCAGAGATCTTTCTGTCTCTGTCTCCAGAGTGCTGGGACTAAATGTGTGCACCGTCACCATTCAGCCTCTGGTACTATTTCTGAACTTACCGAAATTAACTTGGGTTTCCTTGGGAAAAGGGATGGTTCACTGCGGCTGATGACGA
405	Dlg4	4200.0	wt scanning 50	no changes	0.114951919999308	0.6967867444252571	0.407555933270678	0.0111375377130956	-0.13756406095714802	0.15288144730363798	-0.31559751426248	0.000986933515147856	2941	224	3191	354	CGAAATGGGCCGCATTGCAGGGGCACGCGTAGTGCTGGGACTAAATGTGTGCACCGTCACCATTCAGCCTCTGGTACTATTTCTGAACTTACCGAAATTAACTTGGGTTTCCTTGGGAAAAGGGATGGTTTCCAGTCTTGGGCAGGAAGCATAAGACAAGAGACAGGAGGGGTAGAGTACCACTGCGGCTGATGACGA
406	Dlg4	4250.0	wt scanning 50	no changes	-0.368650374403812	0.637706869425416	0.6863220574022659	0.0515876958835444	-0.129064646722702	0.337370574145773	-0.13651020814222	0.31836367408589195	1277	9	1418	111	CGAAATGGGCCGCATTGCTTCGATGCCATGTTCTGAACTTACCGAAATTAACTTGGGTTTCCTTGGGAAAAGGGATGGTTTCCAGTCTTGGGCAGGAAGCATAAGACAAGAGACAGGAGGGGTAGAGTACACTTGGAAACATAGGTTTGTAGGGTGATTGAGATTTTAAGGGGCGCCTGGCACTGCGGCTGATGACGA
407	Dlg4	4300.0	wt scanning 50	no changes	-0.6529782316419189	0.33631900815553	-0.0319690294070161	0.9466742497491708	-0.338961131047263	0.0210242183225108	-0.517846402672572	0.000724555872367321	731	11	742	56	CGAAATGGGCCGCATTGCCCAAAGGTCCACTCCAGTCTTGGGCAGGAAGCATAAGACAAGAGACAGGAGGGGTAGAGTACACTTGGAAACATAGGTTTGTAGGGTGATTGAGATTTTAAGGGGCGCCTGGGCTTCATAGATCCTGCCTCAAAAAAAAAAAAATGGCTGGGGATGTGTTTACACTGCGGCTGATGACGA
408	Dlg4	4350.0	wt scanning 50	no changes	-0.47852262968185	0.298992211846368	0.0126485941149864	0.9649482346462348	-0.00243882546416643	0.9817165107365408	0.0679290377601617	0.513745340808761	1972	50	1834	140	CGAAATGGGCCGCATTGCACAAGAGCTGCAACTTGGAAACATAGGTTTGTAGGGTGATTGAGATTTTAAGGGGCGCCTGGGCTTCATAGATCCTGCCTCAAAAAAAAAAAAATGGCTGGGGATGTGTTTAGCGGGTAGAGTGCTTTCCCAGTATACATGAAATCTTAGGTTTTGTCCCCACACTGCGGCTGATGACGA
409	Dlg4	4400.0	wt scanning 50	no changes	0.7780057912255229	0.0512750394961753	0.35088036584810195	0.0550349328503539	0.134683427302952	0.18929951161199104	0.261768946963988	0.00776016875873995	2918	277	2414	284	CGAAATGGGCCGCATTGCTTGGGAAACTCCGCTTCATAGATCCTGCCTCAAAAAAAAAAAAATGGCTGGGGATGTGTTTAGCGGGTAGAGTGCTTTCCCAGTATACATGAAATCTTAGGTTTTGTCCCCAGTGCTGGGTAAAACTGGGTATTATGGTACATGCTCCTAGTGATCAGGAGGCACTGCGGCTGATGACGA
410	Dlg4	4450.0	wt scanning 50	no changes	0.443951127537596	0.123150411360211	-0.00851243686560068	0.977108839005004	-0.1360847409637	0.347471955190415	-0.0196699234953831	0.8921155709157321	1170	107	884	78	CGAAATGGGCCGCATTGCGCATGTTTTGAGGCGGGTAGAGTGCTTTCCCAGTATACATGAAATCTTAGGTTTTGTCCCCAGTGCTGGGTAAAACTGGGTATTATGGTACATGCTCCTAGTGATCAGGAGGAGGAAGTGAAGGATCAGAAATTCAAGACTACACAGTGAGTTTGAGGGCCTCACTGCGGCTGATGACGA
411	Dlg4	4500.0	wt scanning 50	no changes	0.457113723924992	0.120204334430708	0.0308228670287167	0.856308924190308	-0.19083874242815	0.0777673414651164	-0.147412099254453	0.173900256134519	2415	257	2328	257	CGAAATGGGCCGCATTGCAGAAGCTCAATGGTGCTGGGTAAAACTGGGTATTATGGTACATGCTCCTAGTGATCAGGAGGAGGAAGTGAAGGATCAGAAATTCAAGACTACACAGTGAGTTTGAGGGCCTAGGCTATATGAGGCCCTGGGTTTTTTGTTTTTTTGTTTTTTGTTTTTTTGCACTGCGGCTGATGACGA
412	Dlg4	4550.0	wt scanning 50	no changes	0.0238004685622271	0.928108226400736	0.5452664368586649	0.0109014700978595	-0.0495803396531734	0.660839756677139	0.160863506403878	0.140294646909189	2448	152	2573	305	CGAAATGGGCCGCATTGCTTAGTTGAAACCAGGAAGTGAAGGATCAGAAATTCAAGACTACACAGTGAGTTTGAGGGCCTAGGCTATATGAGGCCCTGGGTTTTTTGTTTTTTTGTTTTTTGTTTTTTTGTTGTTGTTATTTTTTGAGACAGGGTTTCTCTGTGTAGCCTTGGCTGCCCTCACTGCGGCTGATGACGA
413	Dlg4	4600.0	wt scanning 50	no changes	0.7495066434275341	0.0041023156710920106	0.325511293291771	0.0253625326978159	0.00268357626865887	0.971543731666678	0.0112385700601507	0.8897004728199731	4947	572	4000	481	CGAAATGGGCCGCATTGCTGGGACTCTCACAGGCTATATGAGGCCCTGGGTTTTTTGTTTTTTTGTTTTTTGTTTTTTTGTTGTTGTTATTTTTTGAGACAGGGTTTCTCTGTGTAGCCTTGGCTGCCCTGGAACTCACTCTGTAGACCAGGCTGGCCTCGAACTCAGAAATCCACCTGCCACTGCGGCTGATGACGA
414	Dlg4	4650.0	wt scanning 50	no changes	1.1129548500259598	0.00045694190105975496	1.5893126585926598	4.8785749961878e-07	0.79294004343668	1.86585093398231e-13	0.7784765750806031	4.57910262025114e-13	1691	164	976	61	CGAAATGGGCCGCATTGCTTGGGCGCGCAATTGTTGTTATTTTTTGAGACAGGGTTTCTCTGTGTAGCCTTGGCTGCCCTGGAACTCACTCTGTAGACCAGGCTGGCCTCGAACTCAGAAATCCACCTGCCTCTGCCTCCCAAGTGCTGGGATTAAAGGCGTGCACCACCACGCCCGGCGCACTGCGGCTGATGACGA
415	Dlg4	4700.0	wt scanning 50	no changes	1.0239468735428	0.000421797929414009	1.60644245144929	1.23381811304951e-09	0.6581683058136011	4.7393611592243e-09	0.890655783430816	2.50614723674041e-11	1329	197	1228	99	CGAAATGGGCCGCATTGCATTGCAAGGGTCGGAACTCACTCTGTAGACCAGGCTGGCCTCGAACTCAGAAATCCACCTGCCTCTGCCTCCCAAGTGCTGGGATTAAAGGCGTGCACCACCACGCCCGGCGAGGCCCTGTTTTTTTGTTTTTGTTTTTTTTTTAAATATTTATTTATTTAACACTGCGGCTGATGACGA
416	Dlg4	4750.0	wt scanning 50	no changes	0.0130806249579421	0.969412803729639	0.553879028857754	0.0333989668846939	0.170745768463465	0.0844114061231347	0.292681355491128	0.0241336070154666	1704	90	1876	221	CGAAATGGGCCGCATTGCAGATCATACCTACTCTGCCTCCCAAGTGCTGGGATTAAAGGCGTGCACCACCACGCCCGGCGAGGCCCTGTTTTTTTGTTTTTGTTTTTTTTTTAAATATTTATTTATTTAATGTATGTGAGTATGTTGTCACTCTCTTCAGACACTAGAAGAGGGCATTGGCACTGCGGCTGATGACGA
417	Dlg4	4800.0	wt scanning 50	no changes	0.352870743487161	0.167258260173566	1.07464095779368	7.722326056504531e-06	0.0977959798773261	0.367773794343444	-0.19700009926172696	0.077337343010714	1735	159	2082	246	CGAAATGGGCCGCATTGCTTACACCAATGGAGGCCCTGTTTTTTTGTTTTTGTTTTTTTTTTAAATATTTATTTATTTAATGTATGTGAGTATGTTGTCACTCTCTTCAGACACTAGAAGAGGGCATTGGATCTCATTACAGATGGCTGTGAGCCACCATGTGGTTGCTGGGAATTGAACCACTGCGGCTGATGACGA
418	Dlg4	4850.0	wt scanning 50	no changes	0.251315351450481	0.705055610517691	-0.8219905011532029	0.0798606136677149	-0.481515445620803	0.0119591873082627	-0.11062276114866	0.5472894293117779	602	33	377	20	CGAAATGGGCCGCATTGCATTCCGAAGGCTTGTATGTGAGTATGTTGTCACTCTCTTCAGACACTAGAAGAGGGCATTGGATCTCATTACAGATGGCTGTGAGCCACCATGTGGTTGCTGGGAATTGAACTCAGGACCTCTGGAAAAACAGTCAGTGCTCTTAACCGCTGAGCCATTGCTCACTGCGGCTGATGACGA
419	Dlg4	4900.0	wt scanning 50	no changes	0.158240535825979	0.513494566898503	0.0397189694510037	0.883708384113169	-0.0444810829850052	0.6678453945477499	-0.222166130663133	0.0512488791673705	1754	185	1712	119	CGAAATGGGCCGCATTGCCCCAAATTGTCGATCTCATTACAGATGGCTGTGAGCCACCATGTGGTTGCTGGGAATTGAACTCAGGACCTCTGGAAAAACAGTCAGTGCTCTTAACCGCTGAGCCATTGCTCCAGCCCCAAGGCCCTGTTTTTTGGTTCTGTTTTTAAATCGGGCTAGGGACACTGCGGCTGATGACGA
420	Dlg4	4950.0	wt scanning 50	no changes	0.60199011449569	0.0583458896938525	0.496932937536338	0.00417425056394511	0.081155917247383	0.4250856628712921	0.0792770658146043	0.42512964728263297	2299	205	2535	309	CGAAATGGGCCGCATTGCCTCCTTATTCCATCAGGACCTCTGGAAAAACAGTCAGTGCTCTTAACCGCTGAGCCATTGCTCCAGCCCCAAGGCCCTGTTTTTTGGTTCTGTTTTTAAATCGGGCTAGGGAGGTGGCTCAGGTGGTAAAGTGCTTGCTACACAAGCACAAAGGCCAGAGTTCACTGCGGCTGATGACGA
421	Dlg4	5000.0	wt scanning 50	no changes	0.32510044789124604	0.0414547806843761	0.5941561885252641	0.0147384509309139	0.17708304516375198	0.0140928915363673	0.21873411529737904	0.0018544504377995198	6848	742	6301	620	CGAAATGGGCCGCATTGCGAGCTGGTTTATCCAGCCCCAAGGCCCTGTTTTTTGGTTCTGTTTTTAAATCGGGCTAGGGAGGTGGCTCAGGTGGTAAAGTGCTTGCTACACAAGCACAAAGGCCAGAGTTGGGGTCCCCAACACTCCCACACAAAGCTGGGTGCTGTGGTGCACATCTGCCACTGCGGCTGATGACGA
422	Dlg4	5050.0	wt scanning 50	no changes	0.13227835084939302	0.439086528550506	0.247444215314975	0.0346662675003894	0.0338169574380851	0.619870543910737	-0.0282083952842493	0.705481677161376	6216	473	6918	779	CGAAATGGGCCGCATTGCATCCCCGCTATCGGTGGCTCAGGTGGTAAAGTGCTTGCTACACAAGCACAAAGGCCAGAGTTGGGGTCCCCAACACTCCCACACAAAGCTGGGTGCTGTGGTGCACATCTGCCGTCCTGACTCTGAAGGGTGTGCAGAGACAGACGGATTTCTGGAGCTTACCACTGCGGCTGATGACGA
423	Dlg4	5100.0	wt scanning 50	no changes	0.212200505091284	0.470461521380239	-0.452004665182645	0.158506635798812	0.0424316234393709	0.7398676186783159	0.0654358250580102	0.615448530346791	1489	140	1385	112	CGAAATGGGCCGCATTGCTTCGCGTTTCGGGGGGTCCCCAACACTCCCACACAAAGCTGGGTGCTGTGGTGCACATCTGCCGTCCTGACTCTGAAGGGTGTGCAGAGACAGACGGATTTCTGGAGCTTACTGGCCAGCTAGTCCACTCTGTGAGCTCTAGATTCAGCTAGAGACCATGTCCACTGCGGCTGATGACGA
424	Dlg4	5150.0	wt scanning 50	no changes	0.185834420815269	0.542821164396384	0.3087836824785169	0.13539381972892406	0.0241320059301206	0.784493372552849	-0.0953229204277233	0.301791147922274	2703	212	3525	322	CGAAATGGGCCGCATTGCTCTCACAATATCCGTCCTGACTCTGAAGGGTGTGCAGAGACAGACGGATTTCTGGAGCTTACTGGCCAGCTAGTCCACTCTGTGAGCTCTAGATTCAGCTAGAGACCATGTCTCAAAAAGTGAGGTGGAGCTGGGTCTTGTGACGCACACATTCAATCCCAGCACTGCGGCTGATGACGA
425	Dlg4	5200.0	wt scanning 50	no changes	-0.00033407961007817595	0.998883889059355	0.0539429571509812	0.7670050046996499	-0.0138946184896104	0.891549537488978	0.118428046064989	0.233335458092756	1992	188	2041	237	CGAAATGGGCCGCATTGCTTCCTGCTAAACTGGCCAGCTAGTCCACTCTGTGAGCTCTAGATTCAGCTAGAGACCATGTCTCAAAAAGTGAGGTGGAGCTGGGTCTTGTGACGCACACATTCAATCCCAGCACTGGGGAGGCAGATGTCAGTGAATCTCTGTGAGTTCAAGGATAGCCTGCACTGCGGCTGATGACGA
426	Dlg4	5250.0	wt scanning 50	no changes	-0.0436760995277773	0.8307268291705591	0.0836116897313338	0.773182670476962	0.148938712060759	0.0698819070146818	0.224675466970567	0.00473480925520637	3351	324	3465	266	CGAAATGGGCCGCATTGCTGGATGATAGGCTCAAAAAGTGAGGTGGAGCTGGGTCTTGTGACGCACACATTCAATCCCAGCACTGGGGAGGCAGATGTCAGTGAATCTCTGTGAGTTCAAGGATAGCCTGGTCTACATAGTGAGTTCCAGAACAGTCAGACAGAGCTAGGTAGTGAAATCCACTGCGGCTGATGACGA
427	Dlg4	0.0	wt scanning 50	no changes	-0.14574738265183498	0.352503281312651	0.0563346235661659	0.748526710788289	-0.5451699907552641	3.0803852471182203e-12	-0.43262784968258905	1.29304682961854e-08	4048	345	4492	378	CGAAATGGGCCGCATTGCGTCTGGGAACTATTCCTGCCCTGGCTTGGCCTGGACTCACCCTGCCTCCACCACCTGGGCCCTTGGTCTGGACTGAATAGCCCAAGCCCTTCGTACCCTAGCCTTTCTTCCCACCCTTCTTATTTATTTCCTTTCTGACTGGATCGAGCCCATTGGAGGGAGCACTGCGGCTGATGACGA
428	Dlg4	50.0	wt scanning 50	no changes	0.13165257255708698	0.412053596455708	0.388610290918257	0.0113342629966377	-0.21750041152838606	0.00409518117354636	-0.24271964010539696	0.00359824062928693	5169	542	4914	546	CGAAATGGGCCGCATTGCCTAGGGCGTTTCTTGGTCTGGACTGAATAGCCCAAGCCCTTCGTACCCTAGCCTTTCTTCCCACCCTTCTTATTTATTTCCTTTCTGACTGGATCGAGCCCATTGGAGGGAGGACACTCCTCTCTGCATGTATCCCTGCACCCCAGATCAGGGCCCCTAGACCACTGCGGCTGATGACGA
429	Dlg4	100.0	wt scanning 50	no changes	0.41199909622961	0.0300109255480264	0.376826943990549	0.00264377454203967	0.0121151709989934	0.854212699963678	0.0243272250290862	0.711072537862764	9077	793	8435	1091	CGAAATGGGCCGCATTGCACTCCGCCTGCTACCCTTCTTATTTATTTCCTTTCTGACTGGATCGAGCCCATTGGAGGGAGGACACTCCTCTCTGCATGTATCCCTGCACCCCAGATCAGGGCCCCTAGACCCCAGGAACCTGGGGTCTGGGGGGGAGCTGGGCTCCTGGTTCCGAGCCCTCACTGCGGCTGATGACGA
430	Dlg4	150.0	wt scanning 50	no changes	0.177460649020319	0.26649889912755104	0.435300191096639	0.0097237117175754	0.198558282297924	0.00560858665479101	0.397418382661878	4.61174141984138e-09	6526	614	5847	707	CGAAATGGGCCGCATTGCTCGCGATGCTACGACACTCCTCTCTGCATGTATCCCTGCACCCCAGATCAGGGCCCCTAGACCCCAGGAACCTGGGGTCTGGGGGGGAGCTGGGCTCCTGGTTCCGAGCCCTTGCTCCTTAAGACTCCTACCCCTGCCCGCCCCCATGCACACACAGACCCACACTGCGGCTGATGACGA
431	Dlg4	200.0	wt scanning 50	no changes	0.463854853075584	0.0191383698050111	0.252494892389729	0.0583547652520428	-0.0593034317665198	0.398123515668384	-0.11504426560830802	0.164383164896974	5951	659	5552	683	CGAAATGGGCCGCATTGCCCCGCTAGGAGGCCCAGGAACCTGGGGTCTGGGGGGGAGCTGGGCTCCTGGTTCCGAGCCCTTGCTCCTTAAGACTCCTACCCCTGCCCGCCCCCATGCACACACAGACCCACTGGGGGCCTCTGCCCTCCCCATTTTCTCCCACACACATTCCAGAAGTCACACTGCGGCTGATGACGA
432	Dlg4	250.0	wt scanning 50	no changes	0.249195202458271	0.312618499418188	0.37203017231654295	0.0168360538911754	-0.009367180094465329	0.8995440658709308	-0.119893801332281	0.18781585839461495	4690	466	4813	558	CGAAATGGGCCGCATTGCCCACCTGAGCCTTGCTCCTTAAGACTCCTACCCCTGCCCGCCCCCATGCACACACAGACCCACTGGGGGCCTCTGCCCTCCCCATTTTCTCCCACACACATTCCAGAAGTCAGGGCCCCTCTCAAGGAGTACCCGCTGTAGGGATGCAGGGCCACAGGCTTCCACTGCGGCTGATGACGA
433	Dlg4	300.0	wt scanning 50	no changes	0.39341191634999295	0.038389069585585	0.309518851853313	0.0991304238212506	0.00513046315840785	0.944077251107545	0.0793056854833916	0.28641409393690104	4492	505	4202	399	CGAAATGGGCCGCATTGCACTCAACTTAAACTGGGGGCCTCTGCCCTCCCCATTTTCTCCCACACACATTCCAGAAGTCAGGGCCCCTCTCAAGGAGTACCCGCTGTAGGGATGCAGGGCCACAGGCTTCCGCGCTCTCCCGAGGCAGGGGCTGGGGTCACCCCTGCCCCATCATAACTCCACTGCGGCTGATGACGA
434	Dlg4	350.0	wt scanning 50	no changes	0.59917225901645	0.00171377817507711	0.42462682650345707	0.0181191525866888	0.26071360153941003	0.0017947687423616398	0.4013781365182821	4.60105352664537e-06	3188	371	3025	311	CGAAATGGGCCGCATTGCACCTCCTCCACAGGGCCCCTCTCAAGGAGTACCCGCTGTAGGGATGCAGGGCCACAGGCTTCCGCGCTCTCCCGAGGCAGGGGCTGGGGTCACCCCTGCCCCATCATAACTCCCCACGCCGTTTGAGTTCTCCTTTATTTTCTCCATTCTTTTCTTCTCAAACACTGCGGCTGATGACGA
435	Dlg4	400.0	wt scanning 50	no changes	0.35945771437122703	0.0320841410839671	0.280831665923303	0.0145888344376773	0.25973740579464105	0.00013232881519648602	0.13170348638672502	0.0467129891776276	7138	845	7511	905	CGAAATGGGCCGCATTGCATCCCGAGGGACCGCGCTCTCCCGAGGCAGGGGCTGGGGTCACCCCTGCCCCATCATAACTCCCCACGCCGTTTGAGTTCTCCTTTATTTTCTCCATTCTTTTCTTCTCAAAGGTGGTTTTTGGGGGGAGAAGCAGGGGGGCTCTCCTGAGGGTCCCCCCGTCACTGCGGCTGATGACGA
436	Dlg4	450.0	wt scanning 50	no changes	0.38351816930593496	0.0258247257436657	0.5346241347621551	1.01488190340539e-05	0.207560975522085	0.00143873946063419	0.216264196618923	0.0012887032421803801	9973	1065	9417	1212	CGAAATGGGCCGCATTGCACAAGGAAGGCGCCCACGCCGTTTGAGTTCTCCTTTATTTTCTCCATTCTTTTCTTCTCAAAGGTGGTTTTTGGGGGGAGAAGCAGGGGGGCTCTCCTGAGGGTCCCCCCGTCTTTCACACACCTCCCACCTTTTTTCTTTGCCGGTTTGCATGAGTGGAAGCACTGCGGCTGATGACGA
437	Dlg4	500.0	wt scanning 50	no changes	0.542118802480897	0.00102716058403008	0.34015108501339303	0.0354530731014051	0.106877002894925	0.174133611982953	0.32587898630223805	9.5174263476286e-05	5521	711	4058	541	CGAAATGGGCCGCATTGCATACACTTTCTAGGTGGTTTTTGGGGGGAGAAGCAGGGGGGCTCTCCTGAGGGTCCCCCCGTCTTTCACACACCTCCCACCTTTTTTCTTTGCCGGTTTGCATGAGTGGAAGGTCTAACTGTGGCTTTTTTTTTTTCTGGGATTTTATTTCATTTTATTTGACACTGCGGCTGATGACGA
438	Dlg4	550.0	wt scanning 50	no changes	0.600219790302019	0.00279857608555953	0.238546961358575	0.524355327458189	0.0534536004972686	0.608553845353582	0.0684627115797214	0.626435607504057	2701	344	2121	127	CGAAATGGGCCGCATTGCAAGCGGCTACCACTTTCACACACCTCCCACCTTTTTTCTTTGCCGGTTTGCATGAGTGGAAGGTCTAACTGTGGCTTTTTTTTTTTCTGGGATTTTATTTCATTTTATTTGATTTTATTTTTTTGGGAAAAGGGGAGGGATGGGTCTGGGGAGTGGGGAATGCACTGCGGCTGATGACGA
439	Dlg4	600.0	wt scanning 50	no changes	1.08508822327079	0.00267427591694362	1.07890384605712	0.00012531948592013002	-0.37660267720315294	0.0333502674038927	-0.226727382188445	0.22358644322478305	990	127	865	112	CGAAATGGGCCGCATTGCGATGCTCACGACGTCTAACTGTGGCTTTTTTTTTTTCTGGGATTTTATTTCATTTTATTTGATTTTATTTTTTTGGGAAAAGGGGAGGGATGGGTCTGGGGAGTGGGGAATGTGGGAGGGGGGTGGGGGGGCAAAGGGTCAGGGGTTGGGTGTCCGGGAGCCCACTGCGGCTGATGACGA
440	Dlg4	650.0	wt scanning 50	no changes	-0.127860106138694	0.836243865285632	0.309308491864757	0.390570647532752	-0.347242397076015	0.0353413532135413	-0.17721824358267396	0.316411774035493	691	19	587	62	CGAAATGGGCCGCATTGCGAAATTTGCATTTTTTATTTTTTTGGGAAAAGGGGAGGGATGGGTCTGGGGAGTGGGGAATGTGGGAGGGGGGTGGGGGGGCAAAGGGTCAGGGGTTGGGTGTCCGGGAGCCAGGGGAGGACAGGAAATGCTGCCGCCTTCTGCAATTTATTTATTTTTTTCCACTGCGGCTGATGACGA
441	Dlg4	700.0	wt scanning 50	no changes	0.3661687043483379	0.475733969893515	-0.3950412670754501	0.47243035484667	-0.6824365961408431	0.0006486032216661768	-0.498071649922774	0.0172075064154159	710	51	393	28	CGAAATGGGCCGCATTGCTTCGGCACCCAATGGGAGGGGGGTGGGGGGGCAAAGGGTCAGGGGTTGGGTGTCCGGGAGCCAGGGGAGGACAGGAAATGCTGCCGCCTTCTGCAATTTATTTATTTTTTTCTTTTGAGAGAGTGAAAGGAAGAGACAGACACTTGAAACCCCGTGTGTGGCCACTGCGGCTGATGACGA
442	Dlg4	750.0	wt scanning 50	no changes	0.26468292002627897	0.12886683236037902	0.537980213749154	8.21214117978158e-05	-0.0238496848865577	0.7402981053042671	-0.209813064460595	0.00595390719449103	6028	697	5687	767	CGAAATGGGCCGCATTGCTACCCGTTCCTTAGGGGAGGACAGGAAATGCTGCCGCCTTCTGCAATTTATTTATTTTTTTCTTTTGAGAGAGTGAAAGGAAGAGACAGACACTTGAAACCCCGTGTGTGGCCTGGTTCTTTGGGGTGAGGGAGGGAAGTGGCCTGGGATGGGTGGCTCTGACACTGCGGCTGATGACGA
443	Dlg4	800.0	wt scanning 50	no changes	0.461910228394785	0.0631442561656713	0.122171669071812	0.6721058645636501	-0.267075802146179	0.0583263183685903	-0.39851486490818894	0.00608299008598528	1483	155	1489	114	CGAAATGGGCCGCATTGCTCCGACGGATCCTTTTGAGAGAGTGAAAGGAAGAGACAGACACTTGAAACCCCGTGTGTGGCCTGGTTCTTTGGGGTGAGGGAGGGAAGTGGCCTGGGATGGGTGGCTCTGAGAACTTCAGATCCTTCCTTACCTCACAGAGTATAGGGTGCCTAAAGGGGTCACTGCGGCTGATGACGA
444	Dlg4	850.0	wt scanning 50	no changes	-0.0365479405437334	0.885300782880898	0.242935262543855	0.0760073745353385	-0.0774659381564762	0.290083016261013	-0.13446929984587	0.0663499875976077	6232	344	5882	659	CGAAATGGGCCGCATTGCGCCCTATTAATTCTGGTTCTTTGGGGTGAGGGAGGGAAGTGGCCTGGGATGGGTGGCTCTGAGAACTTCAGATCCTTCCTTACCTCACAGAGTATAGGGTGCCTAAAGGGGTCATGGGAAGGACTTACCAGACCGAGGCAGACAGAGCTGCCACCGCCGGGCCACTGCGGCTGATGACGA
445	Dlg4	900.0	wt scanning 50	no changes	-0.703253466058439	0.428053701643303	0.386451744246808	0.16874719814018802	-0.132547229811357	0.312050539306998	-0.215314118685649	0.122650557460978	1290	4	1498	150	CGAAATGGGCCGCATTGCCGGACGAATCCCGAACTTCAGATCCTTCCTTACCTCACAGAGTATAGGGTGCCTAAAGGGGTCATGGGAAGGACTTACCAGACCGAGGCAGACAGAGCTGCCACCGCCGGGCCTGGGAAGAGCCGGAGCTGGGTTAGCCCCTGGCAGACTCGCCATTGATCCCACTGCGGCTGATGACGA
446	Dlg4	950.0	wt scanning 50	no changes	-0.200207302141506	0.178858564987996	0.28827738454345303	0.0350629391243074	0.13618171011878	0.0399258711367778	0.092490155552251	0.18270226558648495	6674	481	7757	795	CGAAATGGGCCGCATTGCATATCTGGTCGACATGGGAAGGACTTACCAGACCGAGGCAGACAGAGCTGCCACCGCCGGGCCTGGGAAGAGCCGGAGCTGGGTTAGCCCCTGGCAGACTCGCCATTGATCCCTGCAAGCTCAGTCGAGCCCTGACCACTCCCCCTAGCTGGCCTCATCCCTCACTGCGGCTGATGACGA
447	Dlg4	1000.0	wt scanning 50	no changes	0.170392450633646	0.548166097665765	0.31616148552318	0.285331566926322	0.173510861922612	0.0557672911437177	0.303933774303769	0.000382677589303925	3209	205	2936	333	CGAAATGGGCCGCATTGCCGGCGACGGTCCCTGGGAAGAGCCGGAGCTGGGTTAGCCCCTGGCAGACTCGCCATTGATCCCTGCAAGCTCAGTCGAGCCCTGACCACTCCCCCTAGCTGGCCTCATCCCTGGTGACAGCACATTCATCCCTAAAGAGAAATACAGAGGCTCCTCGGCTTACACTGCGGCTGATGACGA
448	Dlg4	1050.0	wt scanning 50	no changes	0.940038649310754	0.00836280340469116	-0.236369296047065	0.21004968165277305	0.0862882004125747	0.25580116530385105	-0.00850106128518335	0.915894158444334	3980	478	3035	272	CGAAATGGGCCGCATTGCGCTACGATTTACCTGCAAGCTCAGTCGAGCCCTGACCACTCCCCCTAGCTGGCCTCATCCCTGGTGACAGCACATTCATCCCTAAAGAGAAATACAGAGGCTCCTCGGCTTACAGTGGAGTGAAGAGGACCTATGTATAAAACTACCCAGGATGTACAAATTCACTGCGGCTGATGACGA
449	Dlg4	1100.0	wt scanning 50	no changes	-0.104462247546324	0.637007878414185	-0.33928802574859	0.30393597192896304	0.111913695549173	0.200313053105871	-0.22475122008901	0.0137744246007346	2339	205	2519	174	CGAAATGGGCCGCATTGCCGGTCTGACCTTGGTGACAGCACATTCATCCCTAAAGAGAAATACAGAGGCTCCTCGGCTTACAGTGGAGTGAAGAGGACCTATGTATAAAACTACCCAGGATGTACAAATTCAATACACCTAACCGGCCAAACATCAGGGCTCGGCTCCACCCATCCTTAACACTGCGGCTGATGACGA
450	Dlg4	1150.0	wt scanning 50	no changes	-0.526494005822891	0.256185316674721	0.632882670857156	0.0232667500969127	-0.0267453448317404	0.858064908443344	-0.3694752965352271	0.0185143022068768	660	32	1074	137	CGAAATGGGCCGCATTGCATACCGAGTTATCAGTGGAGTGAAGAGGACCTATGTATAAAACTACCCAGGATGTACAAATTCAATACACCTAACCGGCCAAACATCAGGGCTCGGCTCCACCCATCCTTAAAGGCTCAGCACACAGGCCCGCGGTTGGGCAAAGCCTGTTGTGTCACAAAGCACTGCGGCTGATGACGA
451	Dlg4	1200.0	wt scanning 50	no changes	0.0233414778056675	0.952597124481277	-0.09030626565805	0.5964252137556451	-0.0520395225819034	0.581961534099838	-0.248829264532542	0.014727606264544	2179	87	2579	264	CGAAATGGGCCGCATTGCGCCGAACTATGCCAATACACCTAACCGGCCAAACATCAGGGCTCGGCTCCACCCATCCTTAAAGGCTCAGCACACAGGCCCGCGGTTGGGCAAAGCCTGTTGTGTCACAAAGCACTGAACAGCTCGTGTGACGGCCTGGGAGCTGACGCTACTGCTGCTCAGCACTGCGGCTGATGACGA
452	Dlg4	1250.0	wt scanning 50	no changes	-0.174470696496255	0.5966222412449499	-0.198994739076784	0.320544519200653	0.0065950513662952105	0.9380242650833578	-0.161282973938186	0.0997937880272672	2098	96	2751	243	CGAAATGGGCCGCATTGCAGAGCTAGTCTTAGGCTCAGCACACAGGCCCGCGGTTGGGCAAAGCCTGTTGTGTCACAAAGCACTGAACAGCTCGTGTGACGGCCTGGGAGCTGACGCTACTGCTGCTCAGCATCAAGTGCCACCCAATACATGACTAGCCCATAAAAAGATAAAAAAATACACTGCGGCTGATGACGA
453	Dlg4	1300.0	wt scanning 50	no changes	0.566878999678436	0.63709788013553	-0.185071554787901	0.659295373320803	-0.13331298977252098	0.44982400600790096	-0.335722386319903	0.0654411209838282	517	0	454	32	CGAAATGGGCCGCATTGCACTTTCAACGCCCACTGAACAGCTCGTGTGACGGCCTGGGAGCTGACGCTACTGCTGCTCAGCATCAAGTGCCACCCAATACATGACTAGCCCATAAAAAGATAAAAAAATAATGGAGACTCAGTTATGGAGGCATATGCCTGTAATCCCAGCATTTGGGAACACTGCGGCTGATGACGA
454	Dlg4	1350.0	wt scanning 50	no changes	-0.6631480508966179	0.52185553512989	0.304059498914695	0.238281930657928	0.0851765659963732	0.496351965962774	-0.0724377110245725	0.6059341000057601	1061	1	1680	169	CGAAATGGGCCGCATTGCTTTGGATCGTCACATCAAGTGCCACCCAATACATGACTAGCCCATAAAAAGATAAAAAAATAATGGAGACTCAGTTATGGAGGCATATGCCTGTAATCCCAGCATTTGGGAAGCTGAAACGAGAGCATTGGGAGTTCAGGGTTAGCCCAGGCTATCTAGTCTCACTGCGGCTGATGACGA
455	Dlg4	1400.0	wt scanning 50	no changes	-0.680620751012163	0.125107383472454	-0.673653406841352	0.0124541854701401	0.0796371480674317	0.566911599181906	-0.132680856782022	0.3952284241624989	852	39	962	67	CGAAATGGGCCGCATTGCGTTCCCGACATGATGGAGACTCAGTTATGGAGGCATATGCCTGTAATCCCAGCATTTGGGAAGCTGAAACGAGAGCATTGGGAGTTCAGGGTTAGCCCAGGCTATCTAGTCTGAGCTTCAGAACGAAGCTACTTTAAAAGGTCAAACAAAATGCAACAAAAACACTGCGGCTGATGACGA
456	Dlg4	1450.0	wt scanning 50	no changes	0.04005634104891	0.8463480607172559	-0.16536359850034302	0.334937503696353	0.0289752405008109	0.7393890641433001	0.147774486166852	0.0769431720566598	2736	280	2702	310	CGAAATGGGCCGCATTGCCCTGTTTGTTGGGCTGAAACGAGAGCATTGGGAGTTCAGGGTTAGCCCAGGCTATCTAGTCTGAGCTTCAGAACGAAGCTACTTTAAAAGGTCAAACAAAATGCAACAAAAACAAAAGAATAGTTTCTACCGAATGTATATTTCTTGGTATTGTTTTAAAGCCACTGCGGCTGATGACGA
457	Dlg4	1500.0	wt scanning 50	no changes	0.496553144943515	0.4368699536629029	0.0898115078414353	0.8493773838479871	-0.228907518065792	0.21163812283838	-0.283438419294782	0.126798683809879	494	38	569	34	CGAAATGGGCCGCATTGCCACGCGGGTCTAGAGCTTCAGAACGAAGCTACTTTAAAAGGTCAAACAAAATGCAACAAAAACAAAAGAATAGTTTCTACCGAATGTATATTTCTTGGTATTGTTTTAAAGCTGAAAAACTCTAGGTTGACCCATTAAAGGTGGGGCTGCATAGAGGAAGCACACTGCGGCTGATGACGA
458	Dlg4	1550.0	wt scanning 50	no changes	0.030742669958013	0.944476374066376	0.39943762668127	0.0901128469761127	0.105539544253727	0.36541088081989104	-0.0759851030077469	0.5183141561099059	1632	81	1758	167	CGAAATGGGCCGCATTGCTACCCGCGACCTCAAAAGAATAGTTTCTACCGAATGTATATTTCTTGGTATTGTTTTAAAGCTGAAAAACTCTAGGTTGACCCATTAAAGGTGGGGCTGCATAGAGGAAGCATTCTTTGTTATATTTATGGGGTTGTGGACAGAATATTTTGTCTATTTGTTCACTGCGGCTGATGACGA
459	Dlg4	1600.0	wt scanning 50	no changes	0.241944624467635	0.4216704881047171	-0.150538999334613	0.468220389481918	-0.26413792021821697	0.00319295251525556	-0.492943144601277	3.430126651366069e-07	3479	329	2899	256	CGAAATGGGCCGCATTGCAATTTAAATCGGTGAAAAACTCTAGGTTGACCCATTAAAGGTGGGGCTGCATAGAGGAAGCATTCTTTGTTATATTTATGGGGTTGTGGACAGAATATTTTGTCTATTTGTTTGTTTTATTTTTTTCCAGACATTGTTTCTCTGTGTAGCCCTGGCTGTCCTCACTGCGGCTGATGACGA
460	Dlg4	1650.0	wt scanning 50	no changes	-0.56978530773286	0.0527823169765029	0.217247998807018	0.321636001774599	-0.29705313829956703	0.0177049923160729	-0.492675718346465	0.000178666464444383	1504	78	1466	181	CGAAATGGGCCGCATTGCTATCGGAGATCTTTCTTTGTTATATTTATGGGGTTGTGGACAGAATATTTTGTCTATTTGTTTGTTTTATTTTTTTCCAGACATTGTTTCTCTGTGTAGCCCTGGCTGTCCTGGATCTCGCTCTGTAGGACAAGCTGGCCTCAAACTCAGAGATCTGCCCACCACTGCGGCTGATGACGA
461	Dlg4	1700.0	wt scanning 50	no changes	0.509118392799043	0.0009548497102124027	0.0737452207906333	0.5878942164352889	0.0147236129238143	0.8429761846218741	-0.52660739481108	3.9551201981488607e-11	4145	479	3887	432	CGAAATGGGCCGCATTGCGACATTCGCTACTGTTTTATTTTTTTCCAGACATTGTTTCTCTGTGTAGCCCTGGCTGTCCTGGATCTCGCTCTGTAGGACAAGCTGGCCTCAAACTCAGAGATCTGCCCACCTCTGCCTCCCAAGTGCTGGGACTAAAGGTGTGCACCACCACCGCTCTGTCACTGCGGCTGATGACGA
462	Dlg4	1750.0	wt scanning 50	no changes	0.382783073055169	0.0163096222792242	0.274247476659776	0.0698001514047188	-0.0431770263717852	0.525243724072904	-0.174858632512913	0.0096643256557014	6077	686	6899	670	CGAAATGGGCCGCATTGCCTGGCGTCGTTAGGATCTCGCTCTGTAGGACAAGCTGGCCTCAAACTCAGAGATCTGCCCACCTCTGCCTCCCAAGTGCTGGGACTAAAGGTGTGCACCACCACCGCTCTGTGTGGACAGAATCTTTTCAAGAGTTTGCTGGATGAGGGATGCCATATGAATCACTGCGGCTGATGACGA
463	Dlg4	1800.0	wt scanning 50	no changes	0.00952885535216576	0.9763078542220208	0.457170340507905	0.0740273291184058	-0.040510926160392	0.70081262504149	-0.307423553458726	0.00631000983686383	1712	98	2331	193	CGAAATGGGCCGCATTGCAGAACGAATCTACTCTGCCTCCCAAGTGCTGGGACTAAAGGTGTGCACCACCACCGCTCTGTGTGGACAGAATCTTTTCAAGAGTTTGCTGGATGAGGGATGCCATATGAATAGTCACTGTTAGATTTCTTTGTGTGCCACTTTGCAGGACTTGAGGGAGACCACTGCGGCTGATGACGA
464	Dlg4	1850.0	wt scanning 50	no changes	-0.235060433209732	0.473689490552008	0.294226299447763	0.129189274203287	-0.16533338982314005	0.111365061124477	-0.125426912934096	0.21428695691906896	1797	127	2350	279	CGAAATGGGCCGCATTGCTCTAGAATCGATGTGGACAGAATCTTTTCAAGAGTTTGCTGGATGAGGGATGCCATATGAATAGTCACTGTTAGATTTCTTTGTGTGCCACTTTGCAGGACTTGAGGGAGACTTGGTAAATATTGTGGCTAAGAAAACAGAAATGTGACCCCAGATAGAAAACACTGCGGCTGATGACGA
465	Dlg4	1900.0	wt scanning 50	no changes	0.149686628307202	0.7547683992563191	0.015302367766158	0.9618182283178072	-0.197829413842214	0.157013329709926	-0.480159728148554	0.0037024511751707	1091	82	1012	77	CGAAATGGGCCGCATTGCACAAAGGCGAGCAGTCACTGTTAGATTTCTTTGTGTGCCACTTTGCAGGACTTGAGGGAGACTTGGTAAATATTGTGGCTAAGAAAACAGAAATGTGACCCCAGATAGAAAAGCTGGAGAAATGAAGATGAGCACTTAATTTCAGAACTTGACAGATAAGCCCACTGCGGCTGATGACGA
466	Dlg4	1950.0	wt scanning 50	no changes	0.569237934345535	0.0407211300688448	-0.130631332171436	0.730873310278288	0.045887322727037015	0.698817472184937	0.0517416404260033	0.6746654982206769	1583	206	1302	72	CGAAATGGGCCGCATTGCTTTATGTTCTCCTTGGTAAATATTGTGGCTAAGAAAACAGAAATGTGACCCCAGATAGAAAAGCTGGAGAAATGAAGATGAGCACTTAATTTCAGAACTTGACAGATAAGCCACTTGCTGGCACCAGCTGTGATGCCATCCCCACGTCTGTCTGATTGTCAGCACTGCGGCTGATGACGA
467	Dlg4	2000.0	wt scanning 50	no changes	-0.9305941995019308	0.23631893367551104	1.03317253448376	0.22311395350942	-0.491251202199471	0.0248590039845633	-0.609409821575796	0.0138547889423729	209	2	365	4	CGAAATGGGCCGCATTGCAAGACTTTCCTGGCTGGAGAAATGAAGATGAGCACTTAATTTCAGAACTTGACAGATAAGCCACTTGCTGGCACCAGCTGTGATGCCATCCCCACGTCTGTCTGATTGTCAGGGAAATACACACACACACACACACACACACACACACACATACACACACACCACTGCGGCTGATGACGA
468	Dlg4	2050.0	wt scanning 50	no changes	1.01019605794281	0.0020128473500313398	0.5657671508979971	0.0143631578342061	-0.0888893183027016	0.4856804483565061	-0.0857081820638705	0.509368013110021	1334	149	1433	185	CGAAATGGGCCGCATTGCGATCATTTGGACACTTGCTGGCACCAGCTGTGATGCCATCCCCACGTCTGTCTGATTGTCAGGGAAATACACACACACACACACACACACACACACACACATACACACACACACTTTCACGAGCTCGTGCACTAGAAGGCTGAGGTGGGGAGCCTAAGAGTTCACTGCGGCTGATGACGA
469	Dlg4	2100.0	wt scanning 50	no changes	0.21627975400867305	0.473772183921661	0.271441839181812	0.239099988508277	-0.0494689563065893	0.659173973765981	0.0005520097964813548	0.996198308315928	1647	109	1505	182	CGAAATGGGCCGCATTGCCGGTTTACTATTGGAAATACACACACACACACACACACACACACACACACATACACACACACACTTTCACGAGCTCGTGCACTAGAAGGCTGAGGTGGGGAGCCTAAGAGTTCTTAAATCCTCAATAGTTGCAAAAGGGCAGTTTCTGTGGCCATCCCTGAGCACTGCGGCTGATGACGA
470	Dlg4	2150.0	wt scanning 50	no changes	-0.324204571891928	0.282606840884709	0.0036252438347065797	0.986881907970194	-0.149219478841289	0.154326179207997	-0.0470100663454081	0.64852745687091	1925	96	2106	174	CGAAATGGGCCGCATTGCTCGTTGCCAAGCACTTTCACGAGCTCGTGCACTAGAAGGCTGAGGTGGGGAGCCTAAGAGTTCTTAAATCCTCAATAGTTGCAAAAGGGCAGTTTCTGTGGCCATCCCTGAGCCAAGATAAGAGATGGCTGCAAAAGACCAACCTAGAGGAAGTGATTCTGGCACTGCGGCTGATGACGA
471	Dlg4	2200.0	wt scanning 50	no changes	-0.0887410705000773	0.768358122383121	0.330923546178478	0.0346338998826769	0.0185612978111481	0.8247726008628109	-0.0319573457591404	0.7130823238962869	2781	148	3281	446	CGAAATGGGCCGCATTGCTCGAAGAAGCTACTTAAATCCTCAATAGTTGCAAAAGGGCAGTTTCTGTGGCCATCCCTGAGCCAAGATAAGAGATGGCTGCAAAAGACCAACCTAGAGGAAGTGATTCTGGGGAGGACATGCCATCCAACAGTCAAAGCAGAGTCACTGGACTGCTGGTCGCACTGCGGCTGATGACGA
472	Dlg4	2250.0	wt scanning 50	no changes	-0.323313146665419	0.164264039788044	-0.15312678911777802	0.30103214453120897	-0.200788267668882	0.0250572633768841	-0.28994110394521	0.00177307218120658	3110	172	3607	395	CGAAATGGGCCGCATTGCGGACCGCCATATCCAAGATAAGAGATGGCTGCAAAAGACCAACCTAGAGGAAGTGATTCTGGGGAGGACATGCCATCCAACAGTCAAAGCAGAGTCACTGGACTGCTGGTCGTCACATAAACTTGTGACTCTGCATTGCCCAGTGCAATTATCCTTACGGCACACTGCGGCTGATGACGA
473	Dlg4	2300.0	wt scanning 50	no changes	0.0782172015868699	0.688298285271608	0.193172725412156	0.455602235947543	-0.197902460300674	0.050014640541307	-0.228475989832744	0.0301780363786482	2729	285	3266	227	CGAAATGGGCCGCATTGCATTACTCATACGGGAGGACATGCCATCCAACAGTCAAAGCAGAGTCACTGGACTGCTGGTCGTCACATAAACTTGTGACTCTGCATTGCCCAGTGCAATTATCCTTACGGCATCCTGACCCAAGAGGCTCACCCTTGAAAGCCTGGGGGTGGGGGTTAGAACCACTGCGGCTGATGACGA
474	Dlg4	2350.0	wt scanning 50	no changes	0.658358766963297	0.00555742379395605	0.0513526062987424	0.701818297568112	-0.0247901830634871	0.736638510406521	-0.219909330279411	0.0036665710816028295	4640	606	4563	533	CGAAATGGGCCGCATTGCCCATTTTGGCTCTCACATAAACTTGTGACTCTGCATTGCCCAGTGCAATTATCCTTACGGCATCCTGACCCAAGAGGCTCACCCTTGAAAGCCTGGGGGTGGGGGTTAGAACCCGGGGTCTGAATGCCAGGAAAGCTCCCCATGGTTCTGACATCTTGTTGCCACTGCGGCTGATGACGA
475	Dlg4	2400.0	wt scanning 50	no changes	0.35216555901403	0.097678043143309	0.255128047994603	0.0828532416714239	0.16919488245721806	0.0225911012959056	0.298358468677057	3.16746173380909e-05	6165	480	4837	605	CGAAATGGGCCGCATTGCCGAGCCTTTGGATCCTGACCCAAGAGGCTCACCCTTGAAAGCCTGGGGGTGGGGGTTAGAACCCGGGGTCTGAATGCCAGGAAAGCTCCCCATGGTTCTGACATCTTGTTGCTTTAGATGGGGACTTTCAGATAATTCTCTTAGCTTGATGCTGAGTAGGATCACTGCGGCTGATGACGA
476	Dlg4	2450.0	wt scanning 50	no changes	0.366182350929624	0.122516683980875	0.5624660321134539	0.00060624997762165	0.0483194418442677	0.6034911298993361	0.151251360578074	0.135160962204955	2767	206	2819	374	CGAAATGGGCCGCATTGCTGTCCTCGCGATCCGGGGTCTGAATGCCAGGAAAGCTCCCCATGGTTCTGACATCTTGTTGCTTTAGATGGGGACTTTCAGATAATTCTCTTAGCTTGATGCTGAGTAGGATGAGGCTATGCTGATGGTCTCTGTCAGGAGCGAAAAAGAGAAATGGAGGAACACTGCGGCTGATGACGA
477	Dlg4	2500.0	wt scanning 50	no changes	-0.0543470322928157	0.8306356890359029	-0.0791978988899148	0.7814250402686199	0.0694221255007594	0.527222887160802	0.140901859115698	0.191047394073802	1735	137	1605	145	CGAAATGGGCCGCATTGCCATCATCGCCCTTTTAGATGGGGACTTTCAGATAATTCTCTTAGCTTGATGCTGAGTAGGATGAGGCTATGCTGATGGTCTCTGTCAGGAGCGAAAAAGAGAAATGGAGGAACCGAGGCAGGTATCTTAAGGAGTCTGGGTCCAAGGAGCTGAGGAGCCTTTCACTGCGGCTGATGACGA
478	Dlg4	2550.0	wt scanning 50	no changes	-0.284073902294826	0.422529047020339	0.288471106896409	0.156762775891364	-0.268381114275437	0.0213195020546104	-0.0964813674747103	0.3930059010750661	1923	79	2040	242	CGAAATGGGCCGCATTGCCCTTCTTATCACGAGGCTATGCTGATGGTCTCTGTCAGGAGCGAAAAAGAGAAATGGAGGAACCGAGGCAGGTATCTTAAGGAGTCTGGGTCCAAGGAGCTGAGGAGCCTTTACCTGGAAGGGGTACATCTCTCAGGTTTGTTTCTTTGTTATTAAGTTTCCCACTGCGGCTGATGACGA
479	Dlg4	2600.0	wt scanning 50	no changes	-0.613817151117266	0.198510209634106	-0.156786603686892	0.37761823667334704	-0.300994847621979	0.00319352741386047	-0.329281399206774	0.00293055184525481	2822	65	2554	270	CGAAATGGGCCGCATTGCCTGGGTCACCACCCGAGGCAGGTATCTTAAGGAGTCTGGGTCCAAGGAGCTGAGGAGCCTTTACCTGGAAGGGGTACATCTCTCAGGTTTGTTTCTTTGTTATTAAGTTTCCCGGGCTGGCCTTGAACTTGTCATCCTGCTACAGCATCCTGAGCGCCGGGACACTGCGGCTGATGACGA
480	Dlg4	2650.0	wt scanning 50	no changes	0.000454142457230807	0.998500259119174	-0.7422423172820659	0.0066208049598540895	-0.112912331651643	0.282632712708693	-0.19678684070701896	0.0612028723198085	1911	198	1566	103	CGAAATGGGCCGCATTGCCTCGAGGCGCGGACCTGGAAGGGGTACATCTCTCAGGTTTGTTTCTTTGTTATTAAGTTTCCCGGGCTGGCCTTGAACTTGTCATCCTGCTACAGCATCCTGAGCGCCGGGATTACAAATGTGCACCACCATACCAGGCTCAAAGTCTGCATTATTATTACTCACTGCGGCTGATGACGA
481	Map1a	0.0	wt scanning 50	no changes	0.01101457806156	0.935747033397467	0.269817954814942	0.128697175676706	0.19062931572718106	0.004322549019287	0.267938888314264	9.844603921279909e-05	6759	603	7466	657	CGAAATGGGCCGCATTGCGGATCACACGCGATGACCTGCGCTCCCTTCCCTAAGGATCCACTCCTACAGTTCATTTAGAGAATGGCTACTGCTGAGTCCTCTGGGGTTGAGGGAAGGCGAGCCGGGCAGGGGCCATGTCATGTTATTGGGACTTGGGGCTAAGTGGGAGGTCCTGTCCTTCACTGCGGCTGATGACGA
482	Map1a	50.0	wt scanning 50	no changes	0.15448705063127402	0.494552805695561	0.147027054872565	0.396780437670654	0.143374595319895	0.048991416623057	0.12376989985905197	0.110059539842724	6904	608	5733	805	CGAAATGGGCCGCATTGCAGTCATGTTTATAATGGCTACTGCTGAGTCCTCTGGGGTTGAGGGAAGGCGAGCCGGGCAGGGGCCATGTCATGTTATTGGGACTTGGGGCTAAGTGGGAGGTCCTGTCCTTCCCCTCATCTCTTCCTGGGGTTTCAAGACCAAAGGCAATGAGGAGATACACACTGCGGCTGATGACGA
483	Map1a	100.0	wt scanning 50	no changes	0.157183519465998	0.53467269402771	-0.0596470436127184	0.782821195001519	-0.00849438039845621	0.934462531658358	-0.0851096577073313	0.41670738502333904	2265	160	1984	190	CGAAATGGGCCGCATTGCGACACCGGAGAGGGCCATGTCATGTTATTGGGACTTGGGGCTAAGTGGGAGGTCCTGTCCTTCCCCTCATCTCTTCCTGGGGTTTCAAGACCAAAGGCAATGAGGAGATACACGATTCTGAAAGGTCATCTGAAGCCTGAAACCCCTAGAGCAACCCCCTCTCACTGCGGCTGATGACGA
484	Map1a	150.0	wt scanning 50	no changes	0.14832123969240602	0.362502412542392	0.539343979621435	0.00104145447866954	0.186143744722348	0.014989151126225	0.231386857285395	0.006394949231668079	4194	357	4720	595	CGAAATGGGCCGCATTGCAGCACATTCTCTCCCCTCATCTCTTCCTGGGGTTTCAAGACCAAAGGCAATGAGGAGATACACGATTCTGAAAGGTCATCTGAAGCCTGAAACCCCTAGAGCAACCCCCTCTCCTAGCATTGCCAAATGCTGGTCTTGGTGAGGATGGGTTTCAAACAGCACCACTGCGGCTGATGACGA
485	Map1a	200.0	wt scanning 50	no changes	0.510289356291383	0.152828340981446	0.0806363523363719	0.7500611841709399	0.0498449680330732	0.631569689715453	0.17976332107174806	0.0787492204215244	2007	165	2080	168	CGAAATGGGCCGCATTGCACCAAAGGCGCACGATTCTGAAAGGTCATCTGAAGCCTGAAACCCCTAGAGCAACCCCCTCTCCTAGCATTGCCAAATGCTGGTCTTGGTGAGGATGGGTTTCAAACAGCACACTCCTCCCGGTGGAGGAAGATTAACAACAGTCTCTCCCCCAGAACCTCACACTGCGGCTGATGACGA
486	Map1a	250.0	wt scanning 50	no changes	0.0396754944365002	0.901394219367948	0.644715169482802	0.0315151079849569	-0.240475215018376	0.08288418141763	-0.324047800009281	0.0427902275784877	1044	110	1343	133	CGAAATGGGCCGCATTGCACTACTGGGGACCCTAGCATTGCCAAATGCTGGTCTTGGTGAGGATGGGTTTCAAACAGCACACTCCTCCCGGTGGAGGAAGATTAACAACAGTCTCTCCCCCAGAACCTCATTATTTATTTATTTGGCATTCCAGAAAGGATTGCTGATAATTTAGATGATCACTGCGGCTGATGACGA
487	Map1a	300.0	wt scanning 50	no changes	0.137710099991893	0.6013226839393699	0.251580224400244	0.22568820505809806	0.22009660045134105	0.0788805632969722	0.236302951567704	0.0772865218753429	1549	123	1597	176	CGAAATGGGCCGCATTGCTTTCGCAACTACACTCCTCCCGGTGGAGGAAGATTAACAACAGTCTCTCCCCCAGAACCTCATTATTTATTTATTTGGCATTCCAGAAAGGATTGCTGATAATTTAGATGATGCAGGGAAGGCCACTGTTAGTAAGGTGCCAGAGCTGCGCCCTTTCCTCCACACTGCGGCTGATGACGA
488	Map1a	350.0	wt scanning 50	no changes	-0.0190794181769996	0.934816029134916	0.286192250087143	0.0267843702300514	0.0967301468620934	0.208433618822202	0.267337755215869	0.00106277068240999	5794	421	4818	650	CGAAATGGGCCGCATTGCATGCATTCATGTTTATTTATTTATTTGGCATTCCAGAAAGGATTGCTGATAATTTAGATGATGCAGGGAAGGCCACTGTTAGTAAGGTGCCAGAGCTGCGCCCTTTCCTCCATCTGCCATGCCCTAGCCACTAGAGTCTGGGTTCCAGCAGCTACCTGGGGACACTGCGGCTGATGACGA
489	Map1a	400.0	wt scanning 50	no changes	0.6125753141168421	0.0108686828470053	0.462581281980934	0.0013649491534582301	0.0515727319737738	0.517862464911115	0.185784759335316	0.0133065842747872	4081	504	3648	473	CGAAATGGGCCGCATTGCATGGGCTATGCCGCAGGGAAGGCCACTGTTAGTAAGGTGCCAGAGCTGCGCCCTTTCCTCCATCTGCCATGCCCTAGCCACTAGAGTCTGGGTTCCAGCAGCTACCTGGGGACATGTGGCTGCTCTATTGTCTTACTGCGTCCCACAATATCTGAATGTCTCCACTGCGGCTGATGACGA
490	Map1a	450.0	wt scanning 50	no changes	0.0102002333960032	0.9568363032699648	0.0310177532080463	0.860899888060157	-0.234579661003578	0.00673443918342071	-0.208517376381202	0.0132678130108157	2966	245	3084	304	CGAAATGGGCCGCATTGCTACGAGGGCGACTCTGCCATGCCCTAGCCACTAGAGTCTGGGTTCCAGCAGCTACCTGGGGACATGTGGCTGCTCTATTGTCTTACTGCGTCCCACAATATCTGAATGTCTCAATCCAAAACTTGAAGCTCTTTAGACCAAGAACTAGGGAGAGGAAAAAGGCACTGCGGCTGATGACGA
491	Map1a	500.0	wt scanning 50	no changes	-0.250482442234629	0.310202594883541	-0.00119563067854123	0.993263048221404	-0.20267954437709	0.00814389845885557	-0.236093097733583	0.0257841697743166	4000	213	4147	447	CGAAATGGGCCGCATTGCCTATTAGACTATCATGTGGCTGCTCTATTGTCTTACTGCGTCCCACAATATCTGAATGTCTCAATCCAAAACTTGAAGCTCTTTAGACCAAGAACTAGGGAGAGGAAAAAGGAGCTCATCTCTCAGCCCCTTCTTCATAGCATTTACAGCCCCGGGCTGTACCACTGCGGCTGATGACGA
492	Map1a	550.0	wt scanning 50	no changes	-0.3672835341543689	0.0569978719047315	0.15555903747859698	0.32241280934931	-0.0461451551595108	0.5742295207742281	0.0598809038756859	0.472142242293334	3154	221	3483	422	CGAAATGGGCCGCATTGCAGGGTCACCAAAAATCCAAAACTTGAAGCTCTTTAGACCAAGAACTAGGGAGAGGAAAAAGGAGCTCATCTCTCAGCCCCTTCTTCATAGCATTTACAGCCCCGGGCTGTACCCAGACCAGGCTACCTGGGCAGCACAAAGGGCAAGGAGAGCCCCAACCCCCACTGCGGCTGATGACGA
493	Map1a	600.0	wt scanning 50	no changes	0.262278578105793	0.21296738451179	-0.233180433171566	0.193146493393158	-0.239859680150478	0.0023464402245631398	-0.340743603661564	1.87897235358927e-05	3361	353	3063	266	CGAAATGGGCCGCATTGCACTCGCTACCTCAGCTCATCTCTCAGCCCCTTCTTCATAGCATTTACAGCCCCGGGCTGTACCCAGACCAGGCTACCTGGGCAGCACAAAGGGCAAGGAGAGCCCCAACCCCAGTTGCTCCAAGCTCCCCAATCACTTAGTCTTCACCTACCCCATTCCAATCACTGCGGCTGATGACGA
494	Map1a	650.0	wt scanning 50	no changes	0.264771276791049	0.21651421129756496	-0.218321044804135	0.296383701648176	0.25826275881277805	0.00326105276356203	0.503267859778474	1.7925267674830106e-06	2390	273	2219	206	CGAAATGGGCCGCATTGCCAACTCGCGCTCCCAGACCAGGCTACCTGGGCAGCACAAAGGGCAAGGAGAGCCCCAACCCCAGTTGCTCCAAGCTCCCCAATCACTTAGTCTTCACCTACCCCATTCCAATAAGCCTCATTTCTTCTCATCCCCTGCTTGGCTTCTCTGCATGTGGTCATCCACTGCGGCTGATGACGA
495	Map1a	700.0	wt scanning 50	no changes	0.438856588430168	0.132582652719622	0.14908099469408098	0.540790570771556	0.176505662578534	0.061571600781897	0.356170903129656	0.000286048312772979	2304	180	2408	207	CGAAATGGGCCGCATTGCACAATTTGCGGCAGTTGCTCCAAGCTCCCCAATCACTTAGTCTTCACCTACCCCATTCCAATAAGCCTCATTTCTTCTCATCCCCTGCTTGGCTTCTCTGCATGTGGTCATCTGCTATGGCCTGGTGTGTAATGGGTTAAACAATAAGCCACTGCCTGACACCACTGCGGCTGATGACGA
496	Map1a	750.0	wt scanning 50	no changes	0.244292558239546	0.10843107120307	-0.0602199062093014	0.7807386179199359	0.208597440219609	0.0040705676884275	0.479481951528243	2.30793225987715e-10	5658	557	4345	373	CGAAATGGGCCGCATTGCTCGATAAATCATAAGCCTCATTTCTTCTCATCCCCTGCTTGGCTTCTCTGCATGTGGTCATCTGCTATGGCCTGGTGTGTAATGGGTTAAACAATAAGCCACTGCCTGACACCCACATCCACTTTAGCCATGTGTGACTCCCTAACATTCCAATCCTCTACCCACTGCGGCTGATGACGA
497	Map1a	800.0	wt scanning 50	no changes	-0.121242441484047	0.748040124693068	-0.0300838032905692	0.8667867228318921	-0.14470576005190305	0.14059756466209195	0.0208381495950912	0.8228576332438541	2001	156	2346	229	CGAAATGGGCCGCATTGCCCGGCAACAAGGTGCTATGGCCTGGTGTGTAATGGGTTAAACAATAAGCCACTGCCTGACACCCACATCCACTTTAGCCATGTGTGACTCCCTAACATTCCAATCCTCTACCATCCTGCAGCTGAAATGGGAACACTGGCTGCCTCTCTAAACCTAAACTCTCACTGCGGCTGATGACGA
498	Map1a	850.0	wt scanning 50	no changes	0.0817180304750534	0.6273177936888891	0.0118358809675564	0.9380614029912672	-0.0312965001209846	0.6896872333129149	-0.148394261528689	0.0605594150916335	3688	305	3769	414	CGAAATGGGCCGCATTGCCGTTGCTTACTACCACATCCACTTTAGCCATGTGTGACTCCCTAACATTCCAATCCTCTACCATCCTGCAGCTGAAATGGGAACACTGGCTGCCTCTCTAAACCTAAACTCTTGGATAGAGTTTCTGGGAGGTGGAGGCTGGACTAGAGAACTGGGGGAGGGCACTGCGGCTGATGACGA
499	Map1a	900.0	wt scanning 50	no changes	1.09070688638744	0.00259619883146455	0.43887666550299	0.106102184298136	-0.637339453251481	6.049208229886501e-05	-0.5625862725135781	0.00724718896817361	1483	169	1125	114	CGAAATGGGCCGCATTGCTGGGGCACTGCGATCCTGCAGCTGAAATGGGAACACTGGCTGCCTCTCTAAACCTAAACTCTTGGATAGAGTTTCTGGGAGGTGGAGGCTGGACTAGAGAACTGGGGGAGGGGAGATGGGAGGGAGGGAGGAGGGGAAAGAAGAGAGGAAGGTGAGCTATAGCACTGCGGCTGATGACGA
500	Map1a	950.0	wt scanning 50	no changes	-0.0795297922844183	0.92206344610845	-0.5586659867932929	0.292289833796103	-0.406609703257476	0.0177592940795165	-0.27655709930811	0.13479444931298	712	6	499	32	CGAAATGGGCCGCATTGCTCATCGCCTCGGTGGATAGAGTTTCTGGGAGGTGGAGGCTGGACTAGAGAACTGGGGGAGGGGAGATGGGAGGGAGGGAGGAGGGGAAAGAAGAGAGGAAGGTGAGCTATAGCTTAACTCCTCCAGAGTGAGGAGAGGCTGAGCATTCTACTACAGGACAGGCACTGCGGCTGATGACGA
501	Map1a	1000.0	wt scanning 50	no changes	0.630113786146775	0.00533738137192207	0.337398489080538	0.0833568613370056	-0.18596799749071505	0.0606950336703451	-0.021118560038451	0.8313005287398242	3402	410	2476	335	CGAAATGGGCCGCATTGCTTTATTCCGTCAGAGATGGGAGGGAGGGAGGAGGGGAAAGAAGAGAGGAAGGTGAGCTATAGCTTAACTCCTCCAGAGTGAGGAGAGGCTGAGCATTCTACTACAGGACAGGACCTCGCCCCAAGCAAGCCAGTGAGCAGCCCGGCCAGACCCTGCTGGACTCACTGCGGCTGATGACGA
502	Map1a	1050.0	wt scanning 50	no changes	0.851647946345505	0.0523485008952676	-0.181761852048644	0.616610785643159	0.131086099471376	0.270104739708169	0.0506407796889465	0.6770265062235071	1561	134	1251	101	CGAAATGGGCCGCATTGCTACAAGCGCCTACTTAACTCCTCCAGAGTGAGGAGAGGCTGAGCATTCTACTACAGGACAGGACCTCGCCCCAAGCAAGCCAGTGAGCAGCCCGGCCAGACCCTGCTGGACTGAGAGACCCAGCCGCTGACAGTCCCTGGGGCTTGCCTTCTTTGCCAAGCCCACTGCGGCTGATGACGA
503	Map1a	1100.0	wt scanning 50	no changes	0.0555779593102267	0.8522100924095671	0.4094765973860201	0.17771054427613	0.0583404011876662	0.526801359738723	0.166155687786772	0.0592322379844905	2210	147	2694	305	CGAAATGGGCCGCATTGCGAGCACCTGGATACCTCGCCCCAAGCAAGCCAGTGAGCAGCCCGGCCAGACCCTGCTGGACTGAGAGACCCAGCCGCTGACAGTCCCTGGGGCTTGCCTTCTTTGCCAAGCCAATGGGAAACCAAAAGGAGCTCACTTCCTGTTCTTCCTAGCTCCCCTCCCCACTGCGGCTGATGACGA
504	Map1a	1150.0	wt scanning 50	no changes	-0.016115215555321003	0.9454316995448508	-0.0702162166938851	0.73612105295488	0.226486614043592	0.00624957372291882	0.361563282049396	3.9220709673170185e-06	2823	258	2889	361	CGAAATGGGCCGCATTGCCTCAATCGTTATGAGAGACCCAGCCGCTGACAGTCCCTGGGGCTTGCCTTCTTTGCCAAGCCAATGGGAAACCAAAAGGAGCTCACTTCCTGTTCTTCCTAGCTCCCCTCCCTGCCGCTGTGCTCCGCTCCTCCCCACACTTCCTTGCTACAGTTCCCAGCTCACTGCGGCTGATGACGA
505	Map1a	1200.0	wt scanning 50	no changes	0.0832832620468673	0.731353844966802	0.0687134679822681	0.6704955542786291	0.139655410941904	0.0425541215163248	0.317402601377586	6.53558704979755e-06	5021	300	4796	526	CGAAATGGGCCGCATTGCAGGAGAGGCTCGAATGGGAAACCAAAAGGAGCTCACTTCCTGTTCTTCCTAGCTCCCCTCCCTGCCGCTGTGCTCCGCTCCTCCCCACACTTCCTTGCTACAGTTCCCAGCTGCTGTAACAGAGCCACCTCCACCTCTAACAATAAACCAAGTTCATTGCAGCACTGCGGCTGATGACGA
506	Map1a	1250.0	wt scanning 50	no changes	-0.486682521811515	0.274038418546428	0.5247659140984821	0.102119162943461	0.25907058924472803	0.0142155143515705	0.36047097414213	0.000541599546724454	1245	39	1498	180	CGAAATGGGCCGCATTGCTTCCAACTCTGTTGCCGCTGTGCTCCGCTCCTCCCCACACTTCCTTGCTACAGTTCCCAGCTGCTGTAACAGAGCCACCTCCACCTCTAACAATAAACCAAGTTCATTGCAGATGGTGTGGTGCTGCCTAGGCTTTCCAAGGCTCCTCCAGACAGTAAGCTACACTGCGGCTGATGACGA
507	Map1a	1300.0	wt scanning 50	no changes	-0.18641217093430895	0.4993571317852079	0.38436110621873104	0.186978441067839	-0.0204174887804663	0.857061029078956	0.0419814385557621	0.7299050663190171	1442	121	1581	119	CGAAATGGGCCGCATTGCTTCAACCATGCGGCTGTAACAGAGCCACCTCCACCTCTAACAATAAACCAAGTTCATTGCAGATGGTGTGGTGCTGCCTAGGCTTTCCAAGGCTCCTCCAGACAGTAAGCTATCCTGGTTTCCATCCCTCTGGTTCAGTTATCATTTATCTTGGAAGACTCTCACTGCGGCTGATGACGA
508	Map1a	1350.0	wt scanning 50	no changes	0.140427955463927	0.529686315362072	0.36701602509635	0.0570959871214561	-0.0819950950201692	0.422823119441448	-0.0788071970761735	0.43330084838508703	2065	167	2417	309	CGAAATGGGCCGCATTGCAATTTGTTCTCCATGGTGTGGTGCTGCCTAGGCTTTCCAAGGCTCCTCCAGACAGTAAGCTATCCTGGTTTCCATCCCTCTGGTTCAGTTATCATTTATCTTGGAAGACTCTCCATTATTCAAACCCATCCCAGGACTCGGGAGAGCCAGCCTGTGTGAAAGCACTGCGGCTGATGACGA
509	Map1a	1400.0	wt scanning 50	no changes	0.622420905714515	0.0540942068987367	-0.24317996256227106	0.573379458259207	0.0811338984698764	0.5350554804027671	-0.179558755066161	0.19382007641964105	1258	139	1252	55	CGAAATGGGCCGCATTGCTGTTCATTACGCTCCTGGTTTCCATCCCTCTGGTTCAGTTATCATTTATCTTGGAAGACTCTCCATTATTCAAACCCATCCCAGGACTCGGGAGAGCCAGCCTGTGTGAAAGGAGGATGAGATGAGAGAACCATCATCATTTCTGAAAAGAAGCAGGGTGTGCACTGCGGCTGATGACGA
510	Map1a	1450.0	wt scanning 50	no changes	0.24122694891124105	0.387316347749765	0.00744550972496103	0.9724869642402192	-0.143711718721377	0.164798695371127	-0.322876097231457	0.00259288637790521	2235	238	2269	298	CGAAATGGGCCGCATTGCGGTTCGCGAACTCCATTATTCAAACCCATCCCAGGACTCGGGAGAGCCAGCCTGTGTGAAAGGAGGATGAGATGAGAGAACCATCATCATTTCTGAAAAGAAGCAGGGTGTGATGGTGCATGCCTGTGATCTTAACACTCAGGGTAGAGGTGGAAGAATTAGCACTGCGGCTGATGACGA
511	Map1a	1500.0	wt scanning 50	no changes	0.0477234812180933	0.7946991384242641	0.273234427038337	0.202791394374134	0.176910088127462	0.0449581481188518	0.219296308475018	0.0175388204574669	2890	257	2839	398	CGAAATGGGCCGCATTGCTCGCAATTTCTGGAGGATGAGATGAGAGAACCATCATCATTTCTGAAAAGAAGCAGGGTGTGATGGTGCATGCCTGTGATCTTAACACTCAGGGTAGAGGTGGAAGAATTAGGAGTTTGAGGGCAGCCTGGGCTATAGAAAGTTTTGGGCCAGCCTGAGCTACACTGCGGCTGATGACGA
512	Map1a	1550.0	wt scanning 50	no changes	-0.530435955217076	0.0307006641221858	-0.4582750117826939	0.0916773319536757	-0.301799209223986	0.00039754322706289	-0.612738556811372	0.0050679565961983105	2911	198	2425	134	CGAAATGGGCCGCATTGCAAGGGCTACGCTATGGTGCATGCCTGTGATCTTAACACTCAGGGTAGAGGTGGAAGAATTAGGAGTTTGAGGGCAGCCTGGGCTATAGAAAGTTTTGGGCCAGCCTGAGCTACACAGTGAGTGAGTCCTTGTCTCAAAAAAAAAAAAAAAAAAAAAAAAAAACACTGCGGCTGATGACGA
513	Map1a	1600.0	wt scanning 50	no changes	-0.157440299878147	0.384399001231094	-0.0203324346802663	0.8948084966391191	-0.24055181899789105	0.00145619939668467	-0.71917587380219	7.70771125548943e-05	4017	378	3859	391	CGAAATGGGCCGCATTGCTGCTCTTTGCTGGAGTTTGAGGGCAGCCTGGGCTATAGAAAGTTTTGGGCCAGCCTGAGCTACACAGTGAGTGAGTCCTTGTCTCAAAAAAAAAAAAAAAAAAAAAAAAAAAACAAGGGCTGGAGATAGCTTAGTGGTTAAGAACACTGGCTGCTCTTCCAGCACTGCGGCTGATGACGA
514	Map1a	1650.0	wt scanning 50	no changes	0.0409088798140141	0.912604203292036	-0.551319482696066	0.0534281583104387	0.00908176479854495	0.982824316061364	-0.5953197206422329	0.0747795009319195	1412	96	1177	75	CGAAATGGGCCGCATTGCAGACCTTTACTACACAGTGAGTGAGTCCTTGTCTCAAAAAAAAAAAAAAAAAAAAAAAAAAAACAAGGGCTGGAGATAGCTTAGTGGTTAAGAACACTGGCTGCTCTTCCAGAACTCACATAGCAGTTTACAACTCTATATCTCCACTTCCTGTGGCTTCAACACTGCGGCTGATGACGA
515	Map1a	1700.0	wt scanning 50	no changes	-0.5255664953740411	0.37744644392463295	-0.102336963395625	0.7623165473827049	-0.101487575684518	0.538471422946028	-0.136227406102681	0.457116871724724	598	20	681	61	CGAAATGGGCCGCATTGCATTATTCCGAGCACAAGGGCTGGAGATAGCTTAGTGGTTAAGAACACTGGCTGCTCTTCCAGAACTCACATAGCAGTTTACAACTCTATATCTCCACTTCCTGTGGCTTCAACACCCTTTTCTGGTCCCTGTGGGCACCAGGCATACATGCAGTATATAGACCACTGCGGCTGATGACGA
516	Map1a	1750.0	wt scanning 50	no changes	0.299700447578678	0.549967731027801	-0.0205807975455241	0.96784903702788	-0.129372363069758	0.445567081575826	-0.47096190910972	0.01415238253941	452	37	667	51	CGAAATGGGCCGCATTGCTACATGCTGGACAACTCACATAGCAGTTTACAACTCTATATCTCCACTTCCTGTGGCTTCAACACCCTTTTCTGGTCCCTGTGGGCACCAGGCATACATGCAGTATATAGACTTATATTCAGGCAAAACGCCCATACACATAAAGTAAAAATTTAAGCAAGACACTGCGGCTGATGACGA
517	Map1a	1800.0	wt scanning 50	no changes	-1.56524482966623	0.3886143286653511	0.0	1.0					1	0	0	0	CGAAATGGGCCGCATTGCGCGCAAACCCACCACCCTTTTCTGGTCCCTGTGGGCACCAGGCATACATGCAGTATATAGACTTATATTCAGGCAAAACGCCCATACACATAAAGTAAAAATTTAAGCAAGAAACAAACAAAAAAAATATAAAAATAGTCTAAAATGTGGGAGCCTGTAGCACACTGCGGCTGATGACGA
518	Map1a	1850.0	wt scanning 50	no changes	0.239497014235909	0.616285856699388	-0.4834264570576871	0.23740970385363105	0.0493555266113545	0.7355449438201942	-0.02715834604621	0.8808216587794441	702	57	636	36	CGAAATGGGCCGCATTGCATACTTATGCTCTTATATTCAGGCAAAACGCCCATACACATAAAGTAAAAATTTAAGCAAGAAACAAACAAAAAAAATATAAAAATAGTCTAAAATGTGGGAGCCTGTAGCAGGAACATAAACATCTGGTTTAGAGAGTGCAATCTGCATTCTATGGGGTCACACTGCGGCTGATGACGA
519	Map1a	1900.0	wt scanning 50	no changes	-0.151873719126607	0.764486521569856	0.0525278292800402	0.880572180522466	-0.23617153885655304	0.0851691798263003	-0.191072467914203	0.292021259961271	908	29	1028	82	CGAAATGGGCCGCATTGCGGAAAGCGCAAAAACAAACAAAAAAAATATAAAAATAGTCTAAAATGTGGGAGCCTGTAGCAGGAACATAAACATCTGGTTTAGAGAGTGCAATCTGCATTCTATGGGGTCAAAAGTAGTCCCTGTATTTTCCCAGAAAACTCTTAATAAATCTTTTCATTTCACTGCGGCTGATGACGA
520	Map1a	1950.0	wt scanning 50	no changes	-0.96676449297261	0.18733271623004705	0.5581730231264029	0.270341597096763	-0.325396913211375	0.129004605504981	0.192495530006299	0.358462257229488	221	5	384	31	CGAAATGGGCCGCATTGCTTAATTAAGTCCGGAACATAAACATCTGGTTTAGAGAGTGCAATCTGCATTCTATGGGGTCAAAAGTAGTCCCTGTATTTTCCCAGAAAACTCTTAATAAATCTTTTCATTTACTGCCCAATGGATGAAAGCTACATTAAGTCCCCATAGTAAAACCCTTTGCACTGCGGCTGATGACGA
521	Map1a	2000.0	wt scanning 50	no changes	-0.700060053667486	0.0659722052170861	0.278610263436848	0.410430094045072	0.195611166062566	0.16466715756394	0.3561801609833879	0.0194046618831271	733	39	980	95	CGAAATGGGCCGCATTGCCAAAATTTCAATAAAGTAGTCCCTGTATTTTCCCAGAAAACTCTTAATAAATCTTTTCATTTACTGCCCAATGGATGAAAGCTACATTAAGTCCCCATAGTAAAACCCTTTGTAGTCTTAGGCATGTCATGAGTGGTCAGGTTATAAATGTGTATATGAGAACACTGCGGCTGATGACGA
522	Map1a	2050.0	wt scanning 50	no changes	0.614085280906044	0.0378048207916084	-0.22980313533394695	0.35103855192019	0.135657920801707	0.25841766350790096	-0.165282476037748	0.253665748456156	1429	164	1163	103	CGAAATGGGCCGCATTGCGGCGGCGTTGCGACTGCCCAATGGATGAAAGCTACATTAAGTCCCCATAGTAAAACCCTTTGTAGTCTTAGGCATGTCATGAGTGGTCAGGTTATAAATGTGTATATGAGAAGGGAACCTTGTAGTCATCCCAGTGTCTGGAGCTTTCCTGATGTACATATGCACTGCGGCTGATGACGA
523	Map1a	2100.0	wt scanning 50	no changes	0.216304737507425	0.438029858099941	0.0271164459487057	0.9021544272771452	0.0836762561893326	0.47402925508726	-0.21500970867293104	0.0881393891520206	1840	170	1653	182	CGAAATGGGCCGCATTGCTACACCCGGGAATAGTCTTAGGCATGTCATGAGTGGTCAGGTTATAAATGTGTATATGAGAAGGGAACCTTGTAGTCATCCCAGTGTCTGGAGCTTTCCTGATGTACATATGTCAACAGAGCAGAGGCCAGGCAGTGCCTCTTCCTGTCAGCTCCCGACTCACACTGCGGCTGATGACGA
524	Map1a	2150.0	wt scanning 50	no changes	-0.215924935101932	0.389641041259318	-0.050867764971679004	0.8370062564355228	-0.008178938465947859	0.93099331052041	-0.0617680759436491	0.543343709212313	2241	146	2384	205	CGAAATGGGCCGCATTGCTTATCGGCACACGGGAACCTTGTAGTCATCCCAGTGTCTGGAGCTTTCCTGATGTACATATGTCAACAGAGCAGAGGCCAGGCAGTGCCTCTTCCTGTCAGCTCCCGACTCACACCCCAAGGCACCAGAGAGGAAGGCATCAGAGGCTGCTGCTCAGAAACTCACTGCGGCTGATGACGA
525	Map1a	2200.0	wt scanning 50	no changes	0.17470340270986098	0.29108159073206497	-0.0322325050297804	0.8193539314694129	0.124032099889651	0.0783524195127814	0.109240440062303	0.129000184215751	5179	427	5253	559	CGAAATGGGCCGCATTGCTGTCCCCTATCCTCAACAGAGCAGAGGCCAGGCAGTGCCTCTTCCTGTCAGCTCCCGACTCACACCCCAAGGCACCAGAGAGGAAGGCATCAGAGGCTGCTGCTCAGAAACTACCCAGCATTCTGCTCAGTAAAAACACTTGGGATGGTAGACTGACCACTACACTGCGGCTGATGACGA
526	Map1a	2250.0	wt scanning 50	no changes	-0.8335203651038641	0.00127279082496115	0.369354243191562	0.0730951411526233	-0.0275327397073745	0.753159747942557	-0.21291207032163	0.0596725390080564	2167	96	3205	284	CGAAATGGGCCGCATTGCATCCTCATATGGCACCCCAAGGCACCAGAGAGGAAGGCATCAGAGGCTGCTGCTCAGAAACTACCCAGCATTCTGCTCAGTAAAAACACTTGGGATGGTAGACTGACCACTACAGGGACTCTTTAAAGCCAATCCCCGCTCATCTCCAGTATGTGATTGGTTCACTGCGGCTGATGACGA
527	Map1a	2300.0	wt scanning 50	no changes	-0.0590428765705463	0.8972939371111579	0.121667769045815	0.6591263111492579	-0.4670816294528621	0.00191747664094985	-0.422287126251815	0.0120843069204451	810	49	1107	94	CGAAATGGGCCGCATTGCTGTCGGATATTAACCCAGCATTCTGCTCAGTAAAAACACTTGGGATGGTAGACTGACCACTACAGGGACTCTTTAAAGCCAATCCCCGCTCATCTCCAGTATGTGATTGGTTCAGTCATGGACACAATGGGATTACATATTCATTCTTGAGTTCACAAAGGTCACTGCGGCTGATGACGA
528	Map1a	2350.0	wt scanning 50	no changes	-0.0239747213906271	0.9522446516398	-0.55993221936992	0.0527174589989279	-0.32795344776922	0.0118000350343731	-0.446832138272817	0.0011177083003133	1048	56	1420	91	CGAAATGGGCCGCATTGCCTCCGAACAAATCAGGGACTCTTTAAAGCCAATCCCCGCTCATCTCCAGTATGTGATTGGTTCAGTCATGGACACAATGGGATTACATATTCATTCTTGAGTTCACAAAGGTCACAAAGGAGTCACACCCCCTCGTTCTCATTATTTTGTGTTTATTGAGCACACTGCGGCTGATGACGA
529	Map1a	2400.0	wt scanning 50	no changes	0.23566005787189495	0.4062747196984439	0.0531991653035968	0.864055104113921	-0.0860421526482235	0.438905098474895	-0.247043960665049	0.0266813843965597	1415	151	1820	121	CGAAATGGGCCGCATTGCTTGCCCATAAGTCAGTCATGGACACAATGGGATTACATATTCATTCTTGAGTTCACAAAGGTCACAAAGGAGTCACACCCCCTCGTTCTCATTATTTTGTGTTTATTGAGCACTTGTCATGTTCCGGCCCCAGACTCCAATGACAACATTACCCACACCCACCACTGCGGCTGATGACGA
530	Map1a	2450.0	wt scanning 50	no changes	-0.404942517916517	0.501355918469347	0.513902761611683	0.0289527274476726	0.14453274714522	0.19610772015494	-0.0904857535443149	0.444820175914444	1119	20	1620	223	CGAAATGGGCCGCATTGCGCCGAGAAAGGCCACAAAGGAGTCACACCCCCTCGTTCTCATTATTTTGTGTTTATTGAGCACTTGTCATGTTCCGGCCCCAGACTCCAATGACAACATTACCCACACCCACTCCCATCCCTAGATCTTTGGGAAAAGCTTTGTAATCACATATGGTCATAACACTGCGGCTGATGACGA
531	Map1a	2500.0	wt scanning 50	no changes	0.608335986835885	0.13489508640025302	-0.23894286149439495	0.3655125301935779	0.0928409219117315	0.483820994030777	0.103458140116329	0.477282325849179	1121	102	1187	115	CGAAATGGGCCGCATTGCCTGGGCGAAGAACTTGTCATGTTCCGGCCCCAGACTCCAATGACAACATTACCCACACCCACTCCCATCCCTAGATCTTTGGGAAAAGCTTTGTAATCACATATGGTCATAAAGACACATGATATAAGGACAAACCTCTTGGGGACCCTGGAGTGTTTGATCCACTGCGGCTGATGACGA
532	Map1a	2550.0	wt scanning 50	no changes	1.35368129257721	0.0362824768580354	-0.480866738073975	0.0781704853862199	-0.119489743000701	0.41182374686793	-0.4182349778444021	0.00803219402057658	1118	101	917	78	CGAAATGGGCCGCATTGCGTCAAGGCTTCGTCCCATCCCTAGATCTTTGGGAAAAGCTTTGTAATCACATATGGTCATAAAGACACATGATATAAGGACAAACCTCTTGGGGACCCTGGAGTGTTTGATCTTTGGCCAGTCTGTCCCTGGCAAACTACAGAAATATATATGTTTATATATCACTGCGGCTGATGACGA
533	Cplx2	0.0	wt scanning 50	no changes	1.15603912465953	1.29289440196599e-09	0.752972856298462	0.00175067158706487	0.257991450103334	0.0421746015902494	0.55541293172718	0.00355656299333077	2272	305	1444	186	CGAAATGGGCCGCATTGCGATATCTTTATCCCCATCCTCCTCCGGCCCCTTCCACGTTATGACTTTTTTTTTTTTTTTTTTTTTTTTTTGGTGTTCTTAGTCTTTCTTTTCTTTTTATTCAGTTAAGTCTCAGTTCCAAAGGGGAAAACCTTAGTCGACCTCTGCCCCCTTACCCTAGTCCACTGCGGCTGATGACGA
534	Cplx2	50.0	wt scanning 50	no changes	0.0729983498894075	0.681698420556268	-0.0803590831339958	0.60017586186787	0.331409047083035	2.6167137214158e-06	0.351009397286529	2.57452659701459e-07	7940	563	5684	553	CGAAATGGGCCGCATTGCGTCATTCCTACTTTTTTTTTTGGTGTTCTTAGTCTTTCTTTTCTTTTTATTCAGTTAAGTCTCAGTTCCAAAGGGGAAAACCTTAGTCGACCTCTGCCCCCTTACCCTAGTCAGGGACTCCTCCCCTCTGCAGTCCCTGACAGACCCTTCATCCCAGGGTTTCACTGCGGCTGATGACGA
535	Cplx2	100.0	wt scanning 50	no changes	0.0095285213493667	0.9619248074226228	0.117358276526283	0.5054260704500321	-0.00729837934581375	0.934310812991792	0.202611249677084	0.0181541532297795	3532	328	3438	374	CGAAATGGGCCGCATTGCGGAAATGGTTCACAGTTCCAAAGGGGAAAACCTTAGTCGACCTCTGCCCCCTTACCCTAGTCAGGGACTCCTCCCCTCTGCAGTCCCTGACAGACCCTTCATCCCAGGGTTTCTAGTCCTGTTTCACTCCCAAGTAGCTTGAAAAAGGAAGGAGGAGGAGGACACTGCGGCTGATGACGA
536	Cplx2	150.0	wt scanning 50	no changes	0.22446731990495	0.288481637540413	0.7987296810975981	2.75845277244532e-06	0.0922584857104114	0.481167163273791	0.177573106947836	0.622489335666239	4282	319	4277	560	CGAAATGGGCCGCATTGCCCTACGAGGTCTAGGGACTCCTCCCCTCTGCAGTCCCTGACAGACCCTTCATCCCAGGGTTTCTAGTCCTGTTTCACTCCCAAGTAGCTTGAAAAAGGAAGGAGGAGGAGGAGGAGGAGGAGGAGGAGGAGGAGGAGGAGGAGGAGGAGAAGGAGAAGGAGACACTGCGGCTGATGACGA
537	Cplx2	200.0	wt scanning 50	no changes	-0.0797763656486718	0.8437719353227461	0.2766323889212769	0.199955671590538	-0.0125275856646375	0.9209343096499	-0.112935587074817	0.7606611135331959	3279	114	2533	273	CGAAATGGGCCGCATTGCGTCCGCTGGCCTCTAGTCCTGTTTCACTCCCAAGTAGCTTGAAAAAGGAAGGAGGAGGAGGAGGAGGAGGAGGAGGAGGAGGAGGAGGAGGAGGAGGAGAAGGAGAAGGAGAAGGAGAAGGAGAAGGAGAAGGAGAAGGAGAAGGAGAAGGAGAAGGAGAAGCACTGCGGCTGATGACGA
538	Cplx2	250.0	wt scanning 50	no changes	0.124552711714174	0.7614341779967929	0.7755340593517891	0.0225217802288035	-0.401028514236094	0.00874941231384544	-1.02063700384777	1.65964661953407e-06	1292	64	1148	122	CGAAATGGGCCGCATTGCATACCCAACTGGGGAGGAGGAGGAGGAGGAGGAGGAGGAGGAGGAGGAGAAGGAGAAGGAGAAGGAGAAGGAGAAGGAGAAGGAGAAGGAGAAGGAGAAGGAGAAGGAGAAGGAGAAGGAGAAGGAGAAGGAGAAGGAGAAGGAGAAGGAGAAGGAGAAGGACACTGCGGCTGATGACGA
539	Cplx2	300.0	wt scanning 50	no changes	0.0409910142166796	0.879547957551922	-0.0596776516690154	0.852552342176662	-0.0235146250922481	0.813313470584918	0.21903794645108	0.0193922582115226	2314	167	1661	155	CGAAATGGGCCGCATTGCTACTCACGAAGCAGGAGAAGGAGAAGGAGAAGGAGAAGGAGAAGGAGAAGGAGAAGGAGAAGGAGAAGGAGAAGGAGAAGGAGAAGGAGAAGGAGAAGGAGAAGGAGAAGGAGAAGGAGAAGGAGAAGAAGAAGAAGAAGAAGAAGAAGAAGAAGAAGAAGACACTGCGGCTGATGACGA
540	Cplx2	350.0	wt scanning 50	no changes	-0.21348134706954894	0.726312887810597	0.273222258504685	0.497052879196649	0.130104412257087	0.486322456238999	0.0429586229728894	0.8857537701720122	414	12	333	37	CGAAATGGGCCGCATTGCCCTTATGGGCTAGAGAAGGAGAAGGAGAAGGAGAAGGAGAAGGAGAAGGAGAAGGAGAAGGAGAAGGAGAAGGAGAAGAAGAAGAAGAAGAAGAAGAAGAAGAAGAAGAAGAAGAAGAAGAAGAAGAAGAAGAAGAAGAAGAAGAAGAAGAAGATAGCTTTACACTGCGGCTGATGACGA
541	Cplx2	400.0	wt scanning 50	no changes	-0.16151837375226502	0.530743319755079	-0.22005621737609	0.402829399628307	-0.4184453675063621	0.409199775536264	-0.565968389399397	0.15249285068812898	1723	122	1669	136	CGAAATGGGCCGCATTGCTACGCCCATCTAGAAGGAGAAGGAGAAGAAGAAGAAGAAGAAGAAGAAGAAGAAGAAGAAGAAGAAGAAGAAGAAGAAGAAGAAGAAGAAGAAGAAGAAGAAGATAGCTTTACTCTAGCAGGGGGCATTGAACCCAGAGCCAAAGGCATTGGTTGTCCCTCCCACTGCGGCTGATGACGA
542	Cplx2	450.0	wt scanning 50	no changes	-0.5111412447448971	0.23930420166467	-0.424245183370938	0.21385239655232	-0.119094756291336	0.628617871757027	0.0358353244599905	0.8556877332304879	1414	44	1421	74	CGAAATGGGCCGCATTGCCGAAGTCTCCCAAGAAGAAGAAGAAGAAGAAGAAGAAGAAGAAGAAGAAGAAGATAGCTTTACTCTAGCAGGGGGCATTGAACCCAGAGCCAAAGGCATTGGTTGTCCCTCCAGAAGAAGCCCATGGTCTATGTTAATGTGGTGACACTCCCCCCCATACATCACTGCGGCTGATGACGA
543	Cplx2	500.0	wt scanning 50	no changes	-0.162130442429238	0.460118899220726	0.200314828420842	0.24513016379483896	0.113450562458116	0.136761993954544	0.125033262119922	0.0953056457523872	2923	220	3719	450	CGAAATGGGCCGCATTGCAGATTCCGTCTGCTCTAGCAGGGGGCATTGAACCCAGAGCCAAAGGCATTGGTTGTCCCTCCAGAAGAAGCCCATGGTCTATGTTAATGTGGTGACACTCCCCCCCATACATTCCTTCATGCTCCCCACTGCCAGGAGGACCACTGTCCCCAGCCAGCCAAACACTGCGGCTGATGACGA
544	Cplx2	550.0	wt scanning 50	no changes	-0.5182370818901729	0.213898828918195	-0.20786912264113006	0.27172012656557604	0.183416030220478	0.0509288307821013	0.318731617125134	0.0006552712690152692	1643	51	1983	210	CGAAATGGGCCGCATTGCTGTTATTCAAATAGAAGAAGCCCATGGTCTATGTTAATGTGGTGACACTCCCCCCCATACATTCCTTCATGCTCCCCACTGCCAGGAGGACCACTGTCCCCAGCCAGCCAAAGTAATGACACATTCCAGCCTTGCCCAGCATGCTGACCTTTGGCCTCTGAACACTGCGGCTGATGACGA
545	Cplx2	600.0	wt scanning 50	no changes	-0.4321198512657329	0.132784757978937	0.0157807333629664	0.9307862233799772	0.0664760025782842	0.35773054523317405	0.256727286176738	0.000278321509398522	4416	183	5032	576	CGAAATGGGCCGCATTGCAATTTGGTTGAGTCCTTCATGCTCCCCACTGCCAGGAGGACCACTGTCCCCAGCCAGCCAAAGTAATGACACATTCCAGCCTTGCCCAGCATGCTGACCTTTGGCCTCTGAACCCCCCAGTGGGAGTCCAGGTCAGGGCAGAGGCACTGAGTGGTCTGGCTCCACTGCGGCTGATGACGA
546	Cplx2	650.0	wt scanning 50	no changes	0.302946257106958	0.100521818327341	0.475888159462555	5.8535036781532994e-05	0.108623236282723	0.134037555919832	0.0892590800003323	0.248103688502194	4867	574	5291	673	CGAAATGGGCCGCATTGCTTCCGCCGCGAAGTAATGACACATTCCAGCCTTGCCCAGCATGCTGACCTTTGGCCTCTGAACCCCCCAGTGGGAGTCCAGGTCAGGGCAGAGGCACTGAGTGGTCTGGCTCCAGGAAGGCTATTCAGAGGGAGCCTGTCCTGGAGAGCCTAGCCCTGAGAGCACTGCGGCTGATGACGA
547	Cplx2	700.0	wt scanning 50	no changes	0.4959410863789929	0.039846690777332	0.217664395640734	0.22773930767648495	0.13044519499160198	0.100118206345407	0.3874173844213339	1.2409164767359699e-06	4771	484	3861	460	CGAAATGGGCCGCATTGCCGCTATCCCGCACCCCCCAGTGGGAGTCCAGGTCAGGGCAGAGGCACTGAGTGGTCTGGCTCCAGGAAGGCTATTCAGAGGGAGCCTGTCCTGGAGAGCCTAGCCCTGAGAGGCTCTAGCTGGGTCTGGCCAGGTTAGAATCTGGGCAGGAGGCTTGGGCTCCACTGCGGCTGATGACGA
548	Cplx2	750.0	wt scanning 50	no changes	0.577180383427626	0.00103016686598569	0.110811493663977	0.356832155447894	0.157250393149902	0.0186850105711047	0.253252942473863	0.000714093093591492	8309	1121	6280	762	CGAAATGGGCCGCATTGCTTTTACATATCGCAGGAAGGCTATTCAGAGGGAGCCTGTCCTGGAGAGCCTAGCCCTGAGAGGCTCTAGCTGGGTCTGGCCAGGTTAGAATCTGGGCAGGAGGCTTGGGCTCTCCTCTTTTCCTCTTCCTGGTGCCGCTGCTGGCCAGGAGCACACCTCTCCCACTGCGGCTGATGACGA
549	Cplx2	800.0	wt scanning 50	no changes	0.4741193652989539	0.000750420080677995	0.242251627915918	0.0406812011524702	0.226380035519638	0.00036430248286247	0.466603280787509	2.9733876604300397e-09	9273	1147	7719	1015	CGAAATGGGCCGCATTGCCCATTCTTCGCGGCTCTAGCTGGGTCTGGCCAGGTTAGAATCTGGGCAGGAGGCTTGGGCTCTCCTCTTTTCCTCTTCCTGGTGCCGCTGCTGGCCAGGAGCACACCTCTCCCCAACCCGACCTAAAGAAGCACGGCCCCGGCCAAGCCACTCCTTCCAAATCACTGCGGCTGATGACGA
550	Cplx2	850.0	wt scanning 50	no changes	0.4728901867522271	0.0954063911660285	0.13580324503862098	0.42810349867734	0.126060832922259	0.117680545020809	0.0667867258039225	0.398348190845108	3315	305	3430	361	CGAAATGGGCCGCATTGCCTAAATGACGTCTCCTCTTTTCCTCTTCCTGGTGCCGCTGCTGGCCAGGAGCACACCTCTCCCCAACCCGACCTAAAGAAGCACGGCCCCGGCCAAGCCACTCCTTCCAAATGGATCCTCTTTGGACTTTAGCACATCTGTGGAGGAACCCAGGGCAGGGCACACTGCGGCTGATGACGA
551	Cplx2	900.0	wt scanning 50	no changes	0.413392226889793	0.08703990329697099	-0.29610684425576395	0.376883064613097	-0.0186421524935712	0.818286062154853	0.0223583855518923	0.780085163017765	3160	326	3059	220	CGAAATGGGCCGCATTGCTTAACGACATGTCCAACCCGACCTAAAGAAGCACGGCCCCGGCCAAGCCACTCCTTCCAAATGGATCCTCTTTGGACTTTAGCACATCTGTGGAGGAACCCAGGGCAGGGCAACACCCTTATTTCTCTCTCATCTGACTTAGGTCCTGGGACCCCACTGCCACACTGCGGCTGATGACGA
552	Cplx2	950.0	wt scanning 50	no changes	-0.15556598189642	0.580837854439652	-0.3784013853887361	0.0968649214528512	-0.0319508190311939	0.701356458851146	-0.115045327994524	0.171017471236829	2649	136	2977	297	CGAAATGGGCCGCATTGCCGACTCAACCAAGGATCCTCTTTGGACTTTAGCACATCTGTGGAGGAACCCAGGGCAGGGCAACACCCTTATTTCTCTCTCATCTGACTTAGGTCCTGGGACCCCACTGCCAGGCTAGGCCCGAGTTTGCCCAGCCAAGGGGCTGCCCAGACCCCCAGAAAACACTGCGGCTGATGACGA
553	Cplx2	1000.0	wt scanning 50	no changes	0.0631300117565793	0.759045657851848	0.0545074429564565	0.713686509516577	-0.0987491339204275	0.153693476035073	-0.0195333326404282	0.7708172722496178	6867	453	5618	559	CGAAATGGGCCGCATTGCAGGTTAGCGGACACACCCTTATTTCTCTCTCATCTGACTTAGGTCCTGGGACCCCACTGCCAGGCTAGGCCCGAGTTTGCCCAGCCAAGGGGCTGCCCAGACCCCCAGAAAATACTTGGAGCCATCGGGCAGTGGTGGCCTGTGCCATGAGGCTCCTCATTGCACTGCGGCTGATGACGA
554	Cplx2	1050.0	wt scanning 50	no changes	0.21306740599404894	0.222617221497432	0.4941678042073021	0.0147148605208938	0.153278974281823	0.0208332299294772	0.221241825969218	0.0006986624352787018	6518	572	6711	972	CGAAATGGGCCGCATTGCTCTAATCTTCGGGGCTAGGCCCGAGTTTGCCCAGCCAAGGGGCTGCCCAGACCCCCAGAAAATACTTGGAGCCATCGGGCAGTGGTGGCCTGTGCCATGAGGCTCCTCATTGGCACATCCAAACTGCCCCCATTTCCTGTCCACCCTCCTTCCCTCCATGTCCACTGCGGCTGATGACGA
555	Cplx2	1100.0	wt scanning 50	no changes	0.434698048771196	0.0137256151006827	0.11346170697478998	0.3805769232408789	0.115671244829775	0.0812690238362377	0.103098140541962	0.147219867623547	7175	866	7058	773	CGAAATGGGCCGCATTGCATTCTCTTCGCCTACTTGGAGCCATCGGGCAGTGGTGGCCTGTGCCATGAGGCTCCTCATTGGCACATCCAAACTGCCCCCATTTCCTGTCCACCCTCCTTCCCTCCATGTCCTGTCCATGTGCTTCCAAGTCCCCATTGTCCCCAGGAGGACTCTTCTTGGCACTGCGGCTGATGACGA
556	Cplx2	1150.0	wt scanning 50	no changes	-0.25643843415295103	0.39267940626612896	-0.17641363807497895	0.499652551581484	-0.0840504954861436	0.346813206958739	-0.260423092883199	0.00768477644989838	2339	114	2650	163	CGAAATGGGCCGCATTGCGAGAAATTAAGGGCACATCCAAACTGCCCCCATTTCCTGTCCACCCTCCTTCCCTCCATGTCCTGTCCATGTGCTTCCAAGTCCCCATTGTCCCCAGGAGGACTCTTCTTGGCCAAAGCCCCCAAACAGCTGGGGAGAAGCCAATTGCCACCTGACAAAAGACACTGCGGCTGATGACGA
557	Cplx2	1200.0	wt scanning 50	no changes	0.038207790662011	0.904960622868194	-0.279397627239634	0.193743134152872	-0.0593270950125739	0.470601695246428	-0.143888117021116	0.0862529103563139	3033	155	3731	326	CGAAATGGGCCGCATTGCCCCCACGCATTGCTGTCCATGTGCTTCCAAGTCCCCATTGTCCCCAGGAGGACTCTTCTTGGCCAAAGCCCCCAAACAGCTGGGGAGAAGCCAATTGCCACCTGACAAAAGACTGTCCATTCATCCCACTGGCCAAGGGTCAGCTCTCCTCTGGGATGTATACACTGCGGCTGATGACGA
558	Cplx2	1250.0	wt scanning 50	no changes	0.16791415287562805	0.43152998030581496	0.39817271122406	0.0574860313327121	0.103185320883662	0.138065177108913	-0.0767615390063234	0.315456714828624	4683	331	5937	714	CGAAATGGGCCGCATTGCAGGAGAGTCTGTCCAAAGCCCCCAAACAGCTGGGGAGAAGCCAATTGCCACCTGACAAAAGACTGTCCATTCATCCCACTGGCCAAGGGTCAGCTCTCCTCTGGGATGTATAGGACTGGTATGTGTCCTCACGTACCACCTTGTCAAGGCTTCCTGCTCTGTCACTGCGGCTGATGACGA
559	Cplx2	1300.0	wt scanning 50	no changes	-0.277215870579688	0.378616733899868	0.0429023754268854	0.8112713456669379	-0.3472188252211311	0.00099548005096423	-0.4081171733784	0.000173390117279075	1837	120	2413	309	CGAAATGGGCCGCATTGCGTCCATGAACTCCTGTCCATTCATCCCACTGGCCAAGGGTCAGCTCTCCTCTGGGATGTATAGGACTGGTATGTGTCCTCACGTACCACCTTGTCAAGGCTTCCTGCTCTGTGACTTGTGGAGAAATGGAGAGACAGAGGGGGAGGCGCAAATGAGGGATGACACTGCGGCTGATGACGA
560	Cplx2	1350.0	wt scanning 50	no changes	-0.25794067053506303	0.176155261636393	0.145582999383926	0.476590932156634	-0.107542278449134	0.25182339630911604	-0.32439340613997	0.00443766638675204	2735	217	3215	366	CGAAATGGGCCGCATTGCGACCAATGCGACGGACTGGTATGTGTCCTCACGTACCACCTTGTCAAGGCTTCCTGCTCTGTGACTTGTGGAGAAATGGAGAGACAGAGGGGGAGGCGCAAATGAGGGATGAGCGTGTGAGTCCCCACACACTGGGTAATGCACGGCAGGCCCATCCTACATCACTGCGGCTGATGACGA
561	Cplx2	1400.0	wt scanning 50	no changes	0.0163593340556016	0.932418969088655	-0.0382580796155549	0.752126677875194	-0.191471219867742	0.004799289916994321	-0.23245282560771305	0.000468583923939103	7068	517	7035	826	CGAAATGGGCCGCATTGCCTTAACACGCCTGACTTGTGGAGAAATGGAGAGACAGAGGGGGAGGCGCAAATGAGGGATGAGCGTGTGAGTCCCCACACACTGGGTAATGCACGGCAGGCCCATCCTACATCTCGATGCGACTGTGTCTTGAGATTGCATGTGTGTGTGTTAGCTCTGTGTCACTGCGGCTGATGACGA
562	Cplx2	1450.0	wt scanning 50	no changes	-0.25792398131069	0.4141221835583129	-0.860151914578529	0.0267246499564909	0.09360154078788198	0.3798161613606429	-0.0913678911355013	0.399006856909481	1858	97	1404	88	CGAAATGGGCCGCATTGCAGGCGGCCCTGTGCGTGTGAGTCCCCACACACTGGGTAATGCACGGCAGGCCCATCCTACATCTCGATGCGACTGTGTCTTGAGATTGCATGTGTGTGTGTTAGCTCTGTGTTGCAGGCTGTGTATCTGATGTGCCTCGTGCATATGTGTTTGTGGGATGTACACTGCGGCTGATGACGA
563	Cplx2	1500.0	wt scanning 50	no changes	-0.0776356461806601	0.5414557705335771	0.12184067492106	0.28023537822527195	-0.0440436790729403	0.5066648217091649	-0.0919337241833644	0.244137235109388	17605	1549	13800	1485	CGAAATGGGCCGCATTGCTTTCTCTCTCTTCTCGATGCGACTGTGTCTTGAGATTGCATGTGTGTGTGTTAGCTCTGTGTTGCAGGCTGTGTATCTGATGTGCCTCGTGCATATGTGTTTGTGGGATGTAGTGTGCCTGAGTCCCAGTTCATTTTCTCGGTATGTGCTAGCCATCTCGTGCACTGCGGCTGATGACGA
564	Cplx2	1550.0	wt scanning 50	no changes	-0.383199712194659	0.07677345322547299	0.16371450862850198	0.29629667551536704	-0.0166400446224935	0.844263745714553	-0.00134826540634881	0.9871865910644492	3408	187	3403	394	CGAAATGGGCCGCATTGCACGATAATAAACTGCAGGCTGTGTATCTGATGTGCCTCGTGCATATGTGTTTGTGGGATGTAGTGTGCCTGAGTCCCAGTTCATTTTCTCGGTATGTGCTAGCCATCTCGTGTGCTTTCAGATTGCATGTGCTAGCTTGTATATGCATGTACTTGCAAAACGCACTGCGGCTGATGACGA
565	Cplx2	1600.0	wt scanning 50	no changes	0.314540741437962	0.156400777378516	0.25881353321586	0.217531277252018	0.119676608668857	0.15315532322219105	0.06724754953299901	0.454160096690513	4407	329	3696	307	CGAAATGGGCCGCATTGCACATTACCTCCAGTGTGCCTGAGTCCCAGTTCATTTTCTCGGTATGTGCTAGCCATCTCGTGTGCTTTCAGATTGCATGTGCTAGCTTGTATATGCATGTACTTGCAAAACGGCATGTGTGTCAAGAGTGACAGGTTACATGTTAGCTGTAGACATGTGTGCCACTGCGGCTGATGACGA
566	Cplx2	1650.0	wt scanning 50	no changes	0.32226092648382104	0.278507428079376	0.511223490733779	0.0698716093407852	0.245196360044734	0.0402870916295285	0.102533271651196	0.403828839662065	1721	145	1614	158	CGAAATGGGCCGCATTGCCGCACAAAGCCGTGCTTTCAGATTGCATGTGCTAGCTTGTATATGCATGTACTTGCAAAACGGCATGTGTGTCAAGAGTGACAGGTTACATGTTAGCTGTAGACATGTGTGCTTGAGACAACTGTCACGTGGGCTAAGACTGGTGTTCATGTGTGTGGGTCTCACTGCGGCTGATGACGA
567	Cplx2	1700.0	wt scanning 50	no changes	0.239065562791198	0.488985588208779	-0.0444622184031109	0.847091108115149	-0.0620153753904444	0.578119610259412	-0.31368218206062104	0.007144787723131059	1883	138	1917	241	CGAAATGGGCCGCATTGCGGAACCTTGATGGCATGTGTGTCAAGAGTGACAGGTTACATGTTAGCTGTAGACATGTGTGCTTGAGACAACTGTCACGTGGGCTAAGACTGGTGTTCATGTGTGTGGGTCTAAACCAGGAAGTCGTATGCATAAGTCGTACAACTTCTTTCTCAGAGAGCACACTGCGGCTGATGACGA
568	Cplx2	1750.0	wt scanning 50	no changes	0.0889225586758422	0.783240730683968	0.267337161982953	0.0809921006648143	-0.0668999025013581	0.394844575997556	-0.124432810667279	0.119587803393434	3735	240	4271	475	CGAAATGGGCCGCATTGCACTCATAACACATTGAGACAACTGTCACGTGGGCTAAGACTGGTGTTCATGTGTGTGGGTCTAAACCAGGAAGTCGTATGCATAAGTCGTACAACTTCTTTCTCAGAGAGCAAGAATTGGAGTAAGATGCTTCCTCCCCACCCTGAGACGGTTAGTCACAGACACTGCGGCTGATGACGA
569	Cplx2	1800.0	wt scanning 50	no changes	0.00383461678625874	0.993892959908072	-0.42673480087203	0.12000503786647	0.0468965995616624	0.7098473776272671	0.24785969222653	0.0501788625726967	1362	50	1185	91	CGAAATGGGCCGCATTGCGGAGGAACCACGAAACCAGGAAGTCGTATGCATAAGTCGTACAACTTCTTTCTCAGAGAGCAAGAATTGGAGTAAGATGCTTCCTCCCCACCCTGAGACGGTTAGTCACAGATGGCCACATCTGACAGGAAACCTTACTTTGGCCTAGAGTCCTCCCACCCTCACTGCGGCTGATGACGA
570	Cplx2	1850.0	wt scanning 50	no changes	0.507705148013445	0.0015285267767183401	0.0384242174131045	0.834987884641874	0.0576647123203807	0.487077429371314	0.173650952693346	0.0365602355134979	4202	492	3305	283	CGAAATGGGCCGCATTGCATAGACAAAGGCAGAATTGGAGTAAGATGCTTCCTCCCCACCCTGAGACGGTTAGTCACAGATGGCCACATCTGACAGGAAACCTTACTTTGGCCTAGAGTCCTCCCACCCTTGGGGGTTTCCTACCTGAGGTCCTCAGAATGCTACTGGGACAGACCCAGGCACTGCGGCTGATGACGA
571	Cplx2	1900.0	wt scanning 50	no changes	0.14533288942379802	0.49621172865095	0.416245315584509	0.000987662099583884	0.0657842573851766	0.333187203171583	0.14808973151641	0.0304818620276911	6731	569	7263	811	CGAAATGGGCCGCATTGCATTGGGTCACTTTGGCCACATCTGACAGGAAACCTTACTTTGGCCTAGAGTCCTCCCACCCTTGGGGGTTTCCTACCTGAGGTCCTCAGAATGCTACTGGGACAGACCCAGGCAGTACCCTAGGAAGCCATGCTGGGCCCCTACCAGGGCCTATCCCAAAAGCACTGCGGCTGATGACGA
572	Cplx2	1950.0	wt scanning 50	no changes	0.3927370805306501	0.0167281751938088	0.116459852107035	0.307592219707213	0.0995960602050713	0.13659188420230498	0.232032394673242	0.000367437508496488	7791	990	6873	733	CGAAATGGGCCGCATTGCTCAAAGTCAACATGGGGGTTTCCTACCTGAGGTCCTCAGAATGCTACTGGGACAGACCCAGGCAGTACCCTAGGAAGCCATGCTGGGCCCCTACCAGGGCCTATCCCAAAAGCAGGGGCCCGGGAGGGGGCGACTTGCCCTCCCCCGAAGCCCCTGTCCCACCACTGCGGCTGATGACGA
573	Cplx2	2000.0	wt scanning 50	no changes	0.546746935468532	0.0307448009451405	0.0735653839475106	0.5862777665750029	0.0175184986905173	0.812555518008783	0.073878180580267	0.320067055268303	5508	581	4644	591	CGAAATGGGCCGCATTGCTGGGAAAACTTTCAGTACCCTAGGAAGCCATGCTGGGCCCCTACCAGGGCCTATCCCAAAAGCAGGGGCCCGGGAGGGGGCGACTTGCCCTCCCCCGAAGCCCCTGTCCCACTGGCCCCAGTTTGCATTCTGCAGGTTTTCCATTTTAGTGGACTTACGCTTCACTGCGGCTGATGACGA
574	Cplx2	2050.0	wt scanning 50	no changes	0.488731510716498	0.00372811370291545	0.23048135220717	0.154537807472073	0.17069256878021802	0.0695436876341976	0.0560611923187983	0.589377650963667	3196	354	2840	368	CGAAATGGGCCGCATTGCTCTGCATTCCTTCAGGGGCCCGGGAGGGGGCGACTTGCCCTCCCCCGAAGCCCCTGTCCCACTGGCCCCAGTTTGCATTCTGCAGGTTTTCCATTTTAGTGGACTTACGCTTTTATTTCAGAGAAGACAGACGTCTTCCCTGTCCGTTTCCAATAGTTAAAGCACTGCGGCTGATGACGA
575	Cplx2	2100.0	wt scanning 50	no changes	0.304433876067992	0.12384680725557197	0.15534176576197306	0.31225262599991	-0.0393224994788002	0.6523172108671279	0.108229521410952	0.254280160895891	2710	253	3052	326	CGAAATGGGCCGCATTGCCATTTCTGGAAATGGCCCCAGTTTGCATTCTGCAGGTTTTCCATTTTAGTGGACTTACGCTTTTATTTCAGAGAAGACAGACGTCTTCCCTGTCCGTTTCCAATAGTTAAAGCCATATCAGTTAGACCGCAATACTTTAAAGATAAGACTAAACAATCCATACACTGCGGCTGATGACGA
576	Cplx2	2150.0	wt scanning 50	no changes	-0.37246484860010093	0.451984380270325	-0.026356945468372	0.92461775791207	-0.0534309949191523	0.697471907145505	0.0906082445021367	0.5071163551936221	1000	30	919	84	CGAAATGGGCCGCATTGCGAATCCACTAACTTATTTCAGAGAAGACAGACGTCTTCCCTGTCCGTTTCCAATAGTTAAAGCCATATCAGTTAGACCGCAATACTTTAAAGATAAGACTAAACAATCCATATGTGTAGGGAACCAGAAAAGTCCCCTGGTCTCTCCCTCCTCTAAGGAGCACACTGCGGCTGATGACGA
577	Cplx2	2200.0	wt scanning 50	no changes	0.0323338229397152	0.924437891897197	0.3639405537863901	0.124680529972133	0.150643855074581	0.127221886766788	0.361351738998254	0.000215203981723502	2020	138	2193	189	CGAAATGGGCCGCATTGCAAGTCGTCTAGCCCATATCAGTTAGACCGCAATACTTTAAAGATAAGACTAAACAATCCATATGTGTAGGGAACCAGAAAAGTCCCCTGGTCTCTCCCTCCTCTAAGGAGCAGGGCCTTGGCAGCTCCAGCTCCCGGGACTTACCCTCCTCCCACCCCCACCCACTGCGGCTGATGACGA
578	Cplx2	2250.0	wt scanning 50	no changes	0.0103637328400416	0.9614619375808392	-0.0705983492870706	0.682287761848935	0.0304083553672263	0.6504208330332429	0.06453573005555699	0.3555215704566421	6034	382	5813	589	CGAAATGGGCCGCATTGCCCACTCTTCGACTGTGTAGGGAACCAGAAAAGTCCCCTGGTCTCTCCCTCCTCTAAGGAGCAGGGCCTTGGCAGCTCCAGCTCCCGGGACTTACCCTCCTCCCACCCCCACCCTCTTGGGCCCCTGTGTCATCCCACAGGGGGCTAGTGTTTGTGTCTATGTCACTGCGGCTGATGACGA
579	Cplx2	2300.0	wt scanning 50	no changes	0.25787673399085603	0.0722323193245607	0.11718456131865305	0.4171738700763161	0.187277981123311	0.0031618560853066	0.20820164361094	0.00574375588555411	15446	1528	12249	1437	CGAAATGGGCCGCATTGCACGTTTCTAGAAGGGCCTTGGCAGCTCCAGCTCCCGGGACTTACCCTCCTCCCACCCCCACCCTCTTGGGCCCCTGTGTCATCCCACAGGGGGCTAGTGTTTGTGTCTATGTCTGTGGTGGGGAGCCATCTTGCACCCCTATTGTCTGCTTGTTTCTGTTTCCACTGCGGCTGATGACGA
580	Cplx2	2350.0	wt scanning 50	no changes	0.0624290257169819	0.7743762855584079	0.261667782039275	0.236086178686752	0.0858659180542911	0.239119452314714	0.0238245896073488	0.735978857543602	5493	467	4835	409	CGAAATGGGCCGCATTGCTTTCCTGAAGCTCTCTTGGGCCCCTGTGTCATCCCACAGGGGGCTAGTGTTTGTGTCTATGTCTGTGGTGGGGAGCCATCTTGCACCCCTATTGTCTGCTTGTTTCTGTTTCTTATCCTGGGCAGGATGGTCATTCTTCAGAGCCTTGGGGTCCTGGGCCAGCACTGCGGCTGATGACGA
581	Cplx2	2400.0	wt scanning 50	no changes	0.0337718328783668	0.7850899270203822	0.18076860014775695	0.28188167482828097	0.15399474699336302	0.0204046393610081	0.114037079649736	0.108466435578694	9477	837	8445	872	CGAAATGGGCCGCATTGCACTACAAGCGACCTGTGGTGGGGAGCCATCTTGCACCCCTATTGTCTGCTTGTTTCTGTTTCTTATCCTGGGCAGGATGGTCATTCTTCAGAGCCTTGGGGTCCTGGGCCAGAGACAGGCAGGGACCAGTCCAGGGGCCCTGGGCCTCCCTAGACCCTGAGTCACTGCGGCTGATGACGA
582	Cplx2	2450.0	wt scanning 50	no changes	0.499958073541303	0.0226334494797266	0.403950144203298	0.165783802030029	0.104683477452405	0.301354388947746	0.0651201050417953	0.5236843932936001	2251	268	1697	211	CGAAATGGGCCGCATTGCACCGAAACTATTTTATCCTGGGCAGGATGGTCATTCTTCAGAGCCTTGGGGTCCTGGGCCAGAGACAGGCAGGGACCAGTCCAGGGGCCCTGGGCCTCCCTAGACCCTGAGTGTGACTTCCCCTTCCCCAACCCCCACCCCCTCACACACACCTTGAAGGCACACTGCGGCTGATGACGA
583	Cplx2	2500.0	wt scanning 50	no changes	0.993559203093941	0.0395604463100228	0.534542628907946	0.0673501821958702	0.32926333784237205	0.0107521289800334	0.3680121074648529	0.009448087760973993	1824	179	1278	129	CGAAATGGGCCGCATTGCAGAAAGAAAGGGAGACAGGCAGGGACCAGTCCAGGGGCCCTGGGCCTCCCTAGACCCTGAGTGTGACTTCCCCTTCCCCAACCCCCACCCCCTCACACACACCTTGAAGGCAGGGAAGGACACTAGTGTTTTAAAGGCCTAACCCTTCACAGATAGACCTCACACTGCGGCTGATGACGA
584	Cplx2	2550.0	wt scanning 50	no changes	1.21718015507214	0.00464534512543105	-0.105058187424892	0.8218971242887471	0.0381882149297274	0.833679019480119	0.138845629924755	0.44765897134871296	740	111	503	36	CGAAATGGGCCGCATTGCCAACCTTACTTAGTGACTTCCCCTTCCCCAACCCCCACCCCCTCACACACACCTTGAAGGCAGGGAAGGACACTAGTGTTTTAAAGGCCTAACCCTTCACAGATAGACCTCAAAGGTAATGAACGGCACAGTACAAAGCATCAGATGGGTAGTGGAGACCAACACTGCGGCTGATGACGA
585	Cplx2	2600.0	wt scanning 50	no changes	0.4974710408345101	0.291007283753165	0.5375193877113321	0.205456738836042	-0.0474852874555211	0.7699379018529591	0.0503397773332212	0.7610851692163259	778	61	833	81	CGAAATGGGCCGCATTGCGCACGCTCCACCGGGAAGGACACTAGTGTTTTAAAGGCCTAACCCTTCACAGATAGACCTCAAAGGTAATGAACGGCACAGTACAAAGCATCAGATGGGTAGTGGAGACCAAGACCTGGAGAGATGCAAATAGGCAAGGAAACCCAGCCACGCAAGAACCCGCACTGCGGCTGATGACGA
586	Cplx2	2650.0	wt scanning 50	no changes	-0.7999537041186491	0.36814380836694105	0.62009846225312	0.0239770458821892	0.004156732960847029	0.976193084235074	0.0742774769374764	0.6443753369977929	893	4	1105	153	CGAAATGGGCCGCATTGCTCTCCCTCAATTAAGGTAATGAACGGCACAGTACAAAGCATCAGATGGGTAGTGGAGACCAAGACCTGGAGAGATGCAAATAGGCAAGGAAACCCAGCCACGCAAGAACCCGAATGGTCCTGAGAGAGCCCAGACCCTTCAACTGAAGTCCTTGGTGGTTTCCACTGCGGCTGATGACGA
587	Cplx2	2700.0	wt scanning 50	no changes	0.21950760627620305	0.369802213158216	-0.19548532236313	0.189207489924784	0.163982200481964	0.0137441895145058	0.208354429913119	0.00264523397249902	7369	760	7125	598	CGAAATGGGCCGCATTGCGCTCGATCCTGCGACCTGGAGAGATGCAAATAGGCAAGGAAACCCAGCCACGCAAGAACCCGAATGGTCCTGAGAGAGCCCAGACCCTTCAACTGAAGTCCTTGGTGGTTTCCATGGCTCCTCTGAGCCCAGAGCGAGCTCAGGGCTTTTCAGCCTCACCCACACTGCGGCTGATGACGA
588	Cplx2	2750.0	wt scanning 50	no changes	0.15037143481116402	0.7021441099511709	-0.00219307474635105	0.986418607861307	0.248357345106345	0.00047617426434866	0.30727712057077805	5.18957481700924e-05	4918	192	4359	449	CGAAATGGGCCGCATTGCTACGGGCTTCGAAATGGTCCTGAGAGAGCCCAGACCCTTCAACTGAAGTCCTTGGTGGTTTCCATGGCTCCTCTGAGCCCAGAGCGAGCTCAGGGCTTTTCAGCCTCACCCAGTGCCCCCCAGGCGGGGCTGGCTTAGTCTAGATTTATGTCTCCTTTCTATCACTGCGGCTGATGACGA
589	Cplx2	2800.0	wt scanning 50	no changes	0.159635907076711	0.41348331142839095	-0.0280164923528621	0.854258016066802	0.171488711714953	0.0134832615391653	0.429774770626793	6.59229848216985e-09	7296	530	6006	515	CGAAATGGGCCGCATTGCCTTATTCCCATGCATGGCTCCTCTGAGCCCAGAGCGAGCTCAGGGCTTTTCAGCCTCACCCAGTGCCCCCCAGGCGGGGCTGGCTTAGTCTAGATTTATGTCTCCTTTCTATGCCCAGACAGCAGATTCTGAGGTCCTTTGAAGGTGGAGGTAAGAGAATTTCACTGCGGCTGATGACGA
590	Cplx2	2850.0	wt scanning 50	no changes	0.111728302764274	0.80141896311224	-0.00582020108044208	0.987421891455852	0.0832108797338716	0.565533459031311	0.414022130840181	0.00875987812439061	1198	86	1184	76	CGAAATGGGCCGCATTGCCGTTGCGCCCTCGTGCCCCCCAGGCGGGGCTGGCTTAGTCTAGATTTATGTCTCCTTTCTATGCCCAGACAGCAGATTCTGAGGTCCTTTGAAGGTGGAGGTAAGAGAATTTCTACTTGATACATACCTGGTTCCACCCACACAAAGCCCAGGGAGATGTAACACTGCGGCTGATGACGA
591	Cplx2	2900.0	wt scanning 50	no changes	0.38127958654097693	0.33214933944784897	-1.02861130967663	0.0214435373282923	-0.13977800354425898	0.362840546307333	0.005239281840161999	0.973093739804604	1032	96	685	35	CGAAATGGGCCGCATTGCCTTTCCGATAATGCCCAGACAGCAGATTCTGAGGTCCTTTGAAGGTGGAGGTAAGAGAATTTCTACTTGATACATACCTGGTTCCACCCACACAAAGCCCAGGGAGATGTAATGATTGATATTTCTGACATAGCCTGGGCTATAGGGAGAAAACAACAGGCACACTGCGGCTGATGACGA
592	Cplx2	2950.0	wt scanning 50	no changes	-0.0996574720796331	0.6917301958117821	-0.207917140706217	0.4163013876754621	0.196939107710948	0.0537377781973636	0.299658713890431	0.0027925698490103693	2127	134	2033	156	CGAAATGGGCCGCATTGCGGTTCGCAATTTCTACTTGATACATACCTGGTTCCACCCACACAAAGCCCAGGGAGATGTAATGATTGATATTTCTGACATAGCCTGGGCTATAGGGAGAAAACAACAGGCAACCCTGGAAGGATGCTGTGTACCACACATGCATGGGAGGGCAGAACTTGGCACTGCGGCTGATGACGA
593	Cplx2	3000.0	wt scanning 50	no changes	-0.0998590216401915	0.765628890627815	-0.119353274222446	0.5429527845609711	-0.17216576642967002	0.08505590522028901	-0.0839073763120644	0.386058995244589	2566	193	2490	227	CGAAATGGGCCGCATTGCGAGAAATCAAACTGATTGATATTTCTGACATAGCCTGGGCTATAGGGAGAAAACAACAGGCAACCCTGGAAGGATGCTGTGTACCACACATGCATGGGAGGGCAGAACTTGGGTACTTGAGCATTGGAAAGGATACATATACACACATAGCACATACATGCACACTGCGGCTGATGACGA
594	Cplx2	3050.0	wt scanning 50	no changes	0.7151630415243	0.0131275378609121	0.35324195650222795	0.186865195295485	0.0269100809198961	0.828523213737008	-0.177294616769873	0.172352496658887	1589	191	1430	123	CGAAATGGGCCGCATTGCGATCCATCCTCGACCCTGGAAGGATGCTGTGTACCACACATGCATGGGAGGGCAGAACTTGGGTACTTGAGCATTGGAAAGGATACATATACACACATAGCACATACATGCACACATTCACTCACATACATATACACACATACATACATCCATATATATACACACTGCGGCTGATGACGA
595	Cplx2	3100.0	wt scanning 50	no changes	0.555850295762501	0.10483270208689	-0.438314545889166	0.4008043316268329	0.2992808457512439	0.0379608486234815	0.0552595274261678	0.7205112369810159	847	92	582	36	CGAAATGGGCCGCATTGCACGGTTAACTGTGTACTTGAGCATTGGAAAGGATACATATACACACATAGCACATACATGCACACATTCACTCACATACATATACACACATACATACATCCATATATATACACACACATATATATACATACATATACACATACATAAACATACATATACACACACTGCGGCTGATGACGA
596	Cplx2	3150.0	wt scanning 50	no changes	-1.60980460955897	0.382296352886913	1.11199902293892	0.44627551244400704					1	0	3	0	CGAAATGGGCCGCATTGCGAAATAAGGACGCACATTCACTCACATACATATACACACATACATACATCCATATATATACACACACATATATATACATACATATACACATACATAAACATACATATACACACACATATATATACATACATACACACATATATATACAAACATATACACACACACTGCGGCTGATGACGA
597	Cplx2	3200.0	wt scanning 50	no changes	1.01345046757201	0.022130139010741	0.24148357974955106	0.557227100101722	0.0665136964817471	0.7166998005708121	-0.00500108411233464	0.97865635538854	664	93	498	37	CGAAATGGGCCGCATTGCTCCGACCGCCCTCACACATATATATACATACATATACACATACATAAACATACATATACACACACATATATATACATACATACACACATATATATACAAACATATACACACATATGTACACATACACACACATACATACACACATGCACACACACAGCATGGCACTGCGGCTGATGACGA
598	Cplx2	3250.0	wt scanning 50	no changes	0.0842717510648351	0.7450965796562009	0.0685561687813065	0.7886558000506891	0.0815350268918848	0.445246816404796	-0.15140912436212806	0.17137794165224202	1632	165	1593	160	CGAAATGGGCCGCATTGCAGTTACCACCCACACATATATATACATACATACACACATATATATACAAACATATACACACATATGTACACATACACACACATACATACACACATGCACACACACAGCATGGAAGATGGCTGGAGTGGGATGAGGCACATCACTGACAGGCATGTGTGCTCTCACTGCGGCTGATGACGA
599	Cplx2	3300.0	wt scanning 50	no changes	-0.3554816215676311	0.723140952917171	-1.01086896211119	0.24035055395857105	-0.433541206694251	0.209840774058739	0.0061604773438886295	0.985806503651662	68	0	77	0	CGAAATGGGCCGCATTGCACCACACGGTTGTATGTACACATACACACACATACATACACACATGCACACACACAGCATGGAAGATGGCTGGAGTGGGATGAGGCACATCACTGACAGGCATGTGTGCTCTTTGGGAAGGTCATCAGGCTCCTACACCTGGAAATCACCAGCAGTGAAAAGCACTGCGGCTGATGACGA
600	Cplx2	3350.0	wt scanning 50	no changes	0.4785852171602771	0.0159308433028948	0.13817056380593498	0.6108296915666321	0.27381013924319897	0.00187345158984648	0.20876578505122095	0.0290715511901803	3178	400	2758	239	CGAAATGGGCCGCATTGCTGGGATCGAGGCAAGATGGCTGGAGTGGGATGAGGCACATCACTGACAGGCATGTGTGCTCTTTGGGAAGGTCATCAGGCTCCTACACCTGGAAATCACCAGCAGTGAAAAGAAAGAGCGCTTCTCTGGGCCTCTGTGAAGATGACACAGGATATCCAGGGTCACTGCGGCTGATGACGA
601	Cplx2	3400.0	wt scanning 50	no changes	-0.474317606006663	0.30874031033455	0.408651888004744	0.068938123883157	0.165601612788432	0.10283149222918303	0.236910020028664	0.0168481414964866	1699	44	2047	197	CGAAATGGGCCGCATTGCTCTTTCATGGAATTGGGAAGGTCATCAGGCTCCTACACCTGGAAATCACCAGCAGTGAAAAGAAAGAGCGCTTCTCTGGGCCTCTGTGAAGATGACACAGGATATCCAGGGTACATGTCCCCCATTTCAGCTCCAGAGAGTGAGCCCTTAGCAGCAAAGCTCCACTGCGGCTGATGACGA
602	Cplx2	3450.0	wt scanning 50	no changes	0.34240026903506005	0.17948144384823395	-0.057615456044801	0.74187189473325	0.220742379400011	0.011369175047536002	0.19109667031623	0.0297756263585219	2564	278	2481	229	CGAAATGGGCCGCATTGCCGCGACAATTCGAAAGAGCGCTTCTCTGGGCCTCTGTGAAGATGACACAGGATATCCAGGGTACATGTCCCCCATTTCAGCTCCAGAGAGTGAGCCCTTAGCAGCAAAGCTCCACAGCGCTTCCTTCCATGGAAGTAGGAGCTCTATAGGCCATCCCAGGTACACTGCGGCTGATGACGA
603	Cplx2	3500.0	wt scanning 50	no changes	-0.27695203364693605	0.41895933111813	-0.464390363707759	0.181566719329678	-0.0753512150455375	0.5999458659456379	0.139010656718141	0.35888489280460795	1202	100	1265	69	CGAAATGGGCCGCATTGCGAATTATTCGCGACATGTCCCCCATTTCAGCTCCAGAGAGTGAGCCCTTAGCAGCAAAGCTCCACAGCGCTTCCTTCCATGGAAGTAGGAGCTCTATAGGCCATCCCAGGTAGGTAAATGAGAACAGGAACGAGAAGCCCAGAGACCCCTCACACATGGCAGCACTGCGGCTGATGACGA
604	Cplx2	3550.0	wt scanning 50	no changes	0.519642965706639	0.5215411348944711	-0.656215975576131	0.0916607030016935	-0.261394739783893	0.105867881264663	0.113874772126063	0.515822274771671	1166	25	923	65	CGAAATGGGCCGCATTGCACGGCCGAGGCACACAGCGCTTCCTTCCATGGAAGTAGGAGCTCTATAGGCCATCCCAGGTAGGTAAATGAGAACAGGAACGAGAAGCCCAGAGACCCCTCACACATGGCAGAGCTGGTGAGCAAACCAGCCATCTAAAGGCCCATGGCTAGAGTAAGGGGGCACTGCGGCTGATGACGA
605	Cplx2	3600.0	wt scanning 50	no changes	-0.245013066009288	0.33167804755246194	0.0769438401222798	0.678267365877129	-0.0535464208454072	0.469980292637239	-0.0104667654108035	0.883310457547191	4217	235	4561	446	CGAAATGGGCCGCATTGCACACTACCTACGGGTAAATGAGAACAGGAACGAGAAGCCCAGAGACCCCTCACACATGGCAGAGCTGGTGAGCAAACCAGCCATCTAAAGGCCCATGGCTAGAGTAAGGGGGGCTAAGCATGGGGCTTCCAGCCCCGAGAGTGCCCACTATGAAGTGAGCAGCACTGCGGCTGATGACGA
606	Cplx2	3650.0	wt scanning 50	no changes	0.272700538687746	0.0595318959517411	0.274625888878162	0.0742369944159473	0.19335005461133	0.00359553174991025	0.346699316042017	3.4949520090233605e-07	7573	742	6921	746	CGAAATGGGCCGCATTGCATGGAGTTGCTGAGCTGGTGAGCAAACCAGCCATCTAAAGGCCCATGGCTAGAGTAAGGGGGGCTAAGCATGGGGCTTCCAGCCCCGAGAGTGCCCACTATGAAGTGAGCAGAGTTGCCCACCCACAACTCCCCTTCCATCTTCCTGTGGTTTGGCCAGCCCCACTGCGGCTGATGACGA
607	Cplx2	3700.0	wt scanning 50	no changes	-0.15454796826049302	0.618019274865413	0.0966497783690182	0.5660921705125921	0.272804557786098	0.0015952926638855	0.288711290304346	0.0007968707097587258	2533	121	2739	314	CGAAATGGGCCGCATTGCACATGCCATCGCGCTAAGCATGGGGCTTCCAGCCCCGAGAGTGCCCACTATGAAGTGAGCAGAGTTGCCCACCCACAACTCCCCTTCCATCTTCCTGTGGTTTGGCCAGCCCCTGACCTCACTGGGAGACCTGGGGATCAGACTCCCTCCCATGGGGGATGCCACTGCGGCTGATGACGA
608	Cplx2	3750.0	wt scanning 50	no changes	0.318895746061914	0.0486406243952414	0.125619488941385	0.49034278115866	0.196449221960132	0.00623510619069728	0.477629739980545	2.03214392402168e-10	5043	482	4576	456	CGAAATGGGCCGCATTGCGGCTGCCCCACCAGTTGCCCACCCACAACTCCCCTTCCATCTTCCTGTGGTTTGGCCAGCCCCTGACCTCACTGGGAGACCTGGGGATCAGACTCCCTCCCATGGGGGATGCCTCCCGGCCAATGTCCCCTGCTCTAGTCCCCATTCCTAATGCCCTGCCCTCACTGCGGCTGATGACGA
609	Cplx2	3800.0	wt scanning 50	no changes	0.0453161943922047	0.7770907129901709	0.0073687580599955905	0.969640447700779	0.0567954523597085	0.464844041097172	0.0613059868028936	0.408899227236182	4255	407	4030	353	CGAAATGGGCCGCATTGCCCTTGTCACTCGCTGACCTCACTGGGAGACCTGGGGATCAGACTCCCTCCCATGGGGGATGCCTCCCGGCCAATGTCCCCTGCTCTAGTCCCCATTCCTAATGCCCTGCCCTTTCACCAGGGAGAGAGACCTGAGGTGCTCCTGCTGGCCCCGGGATGGGAGCACTGCGGCTGATGACGA
610	Cplx2	3850.0	wt scanning 50	no changes	-0.0280580496639128	0.8704100319295841	0.29307563475682	0.0146402484642695	-0.0065792711461611295	0.920720346408569	-0.0248969836545385	0.7073317822112951	8152	601	8591	1185	CGAAATGGGCCGCATTGCGCCTTCTGGATGCTCCCGGCCAATGTCCCCTGCTCTAGTCCCCATTCCTAATGCCCTGCCCTTTCACCAGGGAGAGAGACCTGAGGTGCTCCTGCTGGCCCCGGGATGGGAGTGGGAAGTCCCACTGAGACCCAGGTGAGATGGACCATCCTGCTCATGTAGCACTGCGGCTGATGACGA
611	Cplx2	3900.0	wt scanning 50	no changes	-0.0674117528848228	0.6783802110165671	-0.0215333351526484	0.8703590578021021	0.121165705554062	0.118076039449461	-0.142973662786841	0.0698931651459889	4716	353	4151	467	CGAAATGGGCCGCATTGCATCAACTCTCCTTTCACCAGGGAGAGAGACCTGAGGTGCTCCTGCTGGCCCCGGGATGGGAGTGGGAAGTCCCACTGAGACCCAGGTGAGATGGACCATCCTGCTCATGTAGGGGAACCTCTTTCCCACAACTGTGCTGTGTCCTTGTTGCTCTGCTTCCTTCACTGCGGCTGATGACGA
612	Cplx2	3950.0	wt scanning 50	no changes	-0.593205241419166	0.158108127981923	0.0471105134262617	0.745339462286582	-0.0275381496953553	0.7837457190545141	0.0642118799601472	0.535953570503596	3697	136	3269	376	CGAAATGGGCCGCATTGCCCTGTTACGTCGTGGGAAGTCCCACTGAGACCCAGGTGAGATGGACCATCCTGCTCATGTAGGGGAACCTCTTTCCCACAACTGTGCTGTGTCCTTGTTGCTCTGCTTCCTTTAAATGTGTCAGTCTCTGGGGGAGGGGAGGGCCACGCCCCCCGAACTCCCCACTGCGGCTGATGACGA
613	Cplx2	4000.0	wt scanning 50	no changes	0.1492223840403	0.408979523562184	0.243906449968167	0.16187822492258702	0.176408811746853	0.0226305910786671	0.16842319608346498	0.0258093128505342	4693	362	4030	469	CGAAATGGGCCGCATTGCGATGCTACTCTTGGGAACCTCTTTCCCACAACTGTGCTGTGTCCTTGTTGCTCTGCTTCCTTTAAATGTGTCAGTCTCTGGGGGAGGGGAGGGCCACGCCCCCCGAACTCCCTTGAACCTGACCAAAAGCCATGGCCGTGCTCCCCACTTTGTATGATGCAACACTGCGGCTGATGACGA
614	Cplx2	4050.0	wt scanning 50	no changes	-0.761609544956958	0.278658193267144	-0.226321276644958	0.3722526448575179	-0.192360733684767	0.115351002737802	-0.328386606831764	0.00798404933408898	1137	10	1436	107	CGAAATGGGCCGCATTGCAACAACATGATCTAAATGTGTCAGTCTCTGGGGGAGGGGAGGGCCACGCCCCCCGAACTCCCTTGAACCTGACCAAAAGCCATGGCCGTGCTCCCCACTTTGTATGATGCAAATGCTAAGATGATGTACAAAACCAACCATGATGACAAAGAAAAAGACCTTCACTGCGGCTGATGACGA
615	Calm1	0.0	wt scanning 50	no changes	-1.34142241695953	0.00106636102509749	-0.7922343937246931	0.0052375922489564285	-0.19173848709006	0.379608668148357	-0.6438616308355269	0.0015560382387762	1043	27	1019	81	CGAAATGGGCCGCATTGCCCGGACACCCAAAGACCTACTTTCAACTACTTTTCCCCCTCTAGAAGAATCAAATTGAAATCTTTTACTTACCTCTTACAAAAAAAAGAAAAAAAAAGAAAAAGTTCATTTCTTCATTCTGTTTGTATCTAGCGAAGCTGAATGTCAGAAGCCCCTCTGTCCCACTGCGGCTGATGACGA
616	Calm1	50.0	wt scanning 50	no changes	-0.6351593216933531	0.240622870884445	-0.3857660541140671	0.350805985609023	-0.225210160008605	0.2971522727065201	-0.530191966862279	0.0861127829361171	842	23	864	46	CGAAATGGGCCGCATTGCAGTTCCATAACCTTTTACTTACCTCTTACAAAAAAAAGAAAAAAAAAGAAAAAGTTCATTTCTTCATTCTGTTTGTATCTAGCGAAGCTGAATGTCAGAAGCCCCTCTGTCCACACACAAAGTCTGCATGTATTGGTCGGTGGTCCTGCCCCTAAAGTCAAGCACTGCGGCTGATGACGA
617	Calm1	100.0	wt scanning 50	no changes	-0.0031425722730154	0.994265572963756	-0.18403326999807604	0.36498523655482107	0.204829779111444	0.0527168567203726	0.00080917300919693	0.994117051556914	1647	76	1803	167	CGAAATGGGCCGCATTGCCCTAAACGGCCTTTCATTCTGTTTGTATCTAGCGAAGCTGAATGTCAGAAGCCCCTCTGTCCACACACAAAGTCTGCATGTATTGGTCGGTGGTCCTGCCCCTAAAGTCAAGCCCCTACATCAGTTTTACAGTATAAATACTCGTACTACCTTATAAGGAAGCACTGCGGCTGATGACGA
618	Calm1	150.0	wt scanning 50	no changes	0.105792885096132	0.872463994014465	0.161257946530205	0.615131780442222	-0.09883856444555802	0.501460293489536	0.0270245202469887	0.8681492189318991	648	25	776	75	CGAAATGGGCCGCATTGCACGAATCCTATGACACACAAAGTCTGCATGTATTGGTCGGTGGTCCTGCCCCTAAAGTCAAGCCCCTACATCAGTTTTACAGTATAAATACTCGTACTACCTTATAAGGAAGCACTTAGTGGACTCCTTAAAGTTCCATTTGCTAATGATTAATACACTGTTCACTGCGGCTGATGACGA
619	Calm1	200.0	wt scanning 50	no changes	-0.269139599924337	0.482929963300272	0.215012000286735	0.39429534707492897	-0.104535914164273	0.393252085486711	-0.042179316297114994	0.73638534512103	1264	81	1393	150	CGAAATGGGCCGCATTGCACCAACTACGGCCCCCTACATCAGTTTTACAGTATAAATACTCGTACTACCTTATAAGGAAGCACTTAGTGGACTCCTTAAAGTTCCATTTGCTAATGATTAATACACTGTTTGGGCTGGCCAGTTTCTCATGCATGCAGCTTGATGATTGAGCACAGTCAGCACTGCGGCTGATGACGA
620	Calm1	250.0	wt scanning 50	no changes	0.139459118882573	0.700187320651046	-0.327209926110634	0.386627837678555	0.0370238733186085	0.783035590580133	0.0749466355307554	0.597455280614515	1188	102	1127	63	CGAAATGGGCCGCATTGCTTGAGTCTGCGGCACTTAGTGGACTCCTTAAAGTTCCATTTGCTAATGATTAATACACTGTTTGGGCTGGCCAGTTTCTCATGCATGCAGCTTGATGATTGAGCACAGTCAGGCATTTGTATTAAAACTGAAAAATGGAAAAAACAAATTCAAAATCTCAGACACTGCGGCTGATGACGA
621	Calm1	300.0	wt scanning 50	no changes	-0.388001607594359	0.635180792486837	-1.16170273331283	0.0155392366639404	-0.329280313042538	0.109684145168346	-0.4861341359467979	0.0457029757027265	401	4	265	17	CGAAATGGGCCGCATTGCGAGAGTCTAATTTGGGCTGGCCAGTTTCTCATGCATGCAGCTTGATGATTGAGCACAGTCAGGCATTTGTATTAAAACTGAAAAATGGAAAAAACAAATTCAAAATCTCAGATGGCTTCTAGTTCAATCTGTTCAGATAAATTGTCAGCAGCCAGTTTACTGCACTGCGGCTGATGACGA
622	Calm1	350.0	wt scanning 50	no changes	0.0214048507227077	0.957699979159757	-0.16795358053844198	0.5556636623503579	-0.219007251080037	0.151176838627342	-0.592209592590897	0.00294282031780867	1006	71	1061	107	CGAAATGGGCCGCATTGCGGACAAGAAGGAGCATTTGTATTAAAACTGAAAAATGGAAAAAACAAATTCAAAATCTCAGATGGCTTCTAGTTCAATCTGTTCAGATAAATTGTCAGCAGCCAGTTTACTGCAAGCAAACATTTAAAATTGGTTTACCTCAGGATGATTGATGTGCAGAGACACTGCGGCTGATGACGA
623	Calm1	400.0	wt scanning 50	no changes	-0.7361762735751751	0.279082997098151	0.788547099377774	0.013037550976719	0.157214135979766	0.242933708060749	0.0345884975947214	0.80602500598952	916	10	1311	141	CGAAATGGGCCGCATTGCTTCGATCGATCATGGCTTCTAGTTCAATCTGTTCAGATAAATTGTCAGCAGCCAGTTTACTGCAAGCAAACATTTAAAATTGGTTTACCTCAGGATGATTGATGTGCAGAGAATGGGGGAAGGCTAAACTCTGAGACACAGCCCCAGAAGTAGGACAGTCCTCACTGCGGCTGATGACGA
624	Calm1	450.0	wt scanning 50	no changes	0.0661148854077952	0.7968335340975821	0.483504829768511	0.00361817698909358	-0.0394513351597442	0.682980952885899	-0.0063161351143402105	0.946181699132659	2204	204	2708	335	CGAAATGGGCCGCATTGCAATGCTCTCCTACAAGCAAACATTTAAAATTGGTTTACCTCAGGATGATTGATGTGCAGAGAATGGGGGAAGGCTAAACTCTGAGACACAGCCCCAGAAGTAGGACAGTCCTCATCAAGTGCCCCAGTCCCATGGTGACAGTGACACCCTGGTGGCGAGCCCCACTGCGGCTGATGACGA
625	Calm1	500.0	wt scanning 50	no changes	-0.18921736529937805	0.797611783469405	-0.00101360719379324	0.997836335107059	-0.0680208054130466	0.725545300570639	-0.159150958448414	0.439518233151378	364	13	474	53	CGAAATGGGCCGCATTGCGCTAAAGCTATTATGGGGGAAGGCTAAACTCTGAGACACAGCCCCAGAAGTAGGACAGTCCTCATCAAGTGCCCCAGTCCCATGGTGACAGTGACACCCTGGTGGCGAGCCCGAGTGTGATGGTTCATTGCTGTGCGCATTGCATTGGAGTGACTGAACAACCACTGCGGCTGATGACGA
626	Calm1	550.0	wt scanning 50	no changes	0.371779632316794	0.0855005987667699	-0.0117943790649489	0.949394673277056	0.0845277467441902	0.395071045522654	-0.12067968444150802	0.239553341738168	2002	233	2237	206	CGAAATGGGCCGCATTGCCATCTGCCATTTCATCAAGTGCCCCAGTCCCATGGTGACAGTGACACCCTGGTGGCGAGCCCGAGTGTGATGGTTCATTGCTGTGCGCATTGCATTGGAGTGACTGAACAACAAGGCTGTCACCAAATCCCACACATTTTATTAAGAAATGTTTCCTAAGGGCACTGCGGCTGATGACGA
627	Calm1	600.0	wt scanning 50	no changes	0.0267624542655765	0.935746464794973	0.201484653647517	0.393151781292813	-0.418843693909523	0.00012004460108784099	-0.3707007631383111	0.000579643191080615	1499	114	1952	263	CGAAATGGGCCGCATTGCTACGAGGGGATAGAGTGTGATGGTTCATTGCTGTGCGCATTGCATTGGAGTGACTGAACAACAAGGCTGTCACCAAATCCCACACATTTTATTAAGAAATGTTTCCTAAGGGAGCATTTTTGGACTGTGTTTTAAAACCTAGTGAACCATGACTCGGAGCCACACTGCGGCTGATGACGA
628	Calm1	650.0	wt scanning 50	no changes	-0.564976026918027	0.17337822234919198	0.26549642040537	0.18713860206991	-0.27969719528415804	0.00928317118699234	-0.490858946117746	6.11068750966565e-06	1492	48	2033	267	CGAAATGGGCCGCATTGCTACGGGGAACCTAAGGCTGTCACCAAATCCCACACATTTTATTAAGAAATGTTTCCTAAGGGAGCATTTTTGGACTGTGTTTTAAAACCTAGTGAACCATGACTCGGAGCCAGCAGAGTAGGCTGTGTCTGTGGACTTGAGCACACCATCAACATTGCTGTTCACTGCGGCTGATGACGA
629	Calm1	700.0	wt scanning 50	no changes	-0.379654350330521	0.152738336261683	-0.169624616140365	0.5689528387314821	-0.26617773284407803	0.00527292056026267	-0.319708347199555	0.0009472693268873779	2051	110	2622	172	CGAAATGGGCCGCATTGCTCCTCCGATAAGAGCATTTTTGGACTGTGTTTTAAAACCTAGTGAACCATGACTCGGAGCCAGCAGAGTAGGCTGTGTCTGTGGACTTGAGCACACCATCAACATTGCTGTTCAGGAAATGATAATTTACGTCCATTCCAAGTTGTAAATGCTAGTCTTTTACACTGCGGCTGATGACGA
630	Calm1	750.0	wt scanning 50	no changes	-0.18660543618381	0.7942824694908459	-0.2759937073526961	0.175165059644568	-0.269281177862435	0.00925430988951832	-0.4563008137266429	1.23083514755678e-05	1693	17	1874	155	CGAAATGGGCCGCATTGCTGCCTACATTTTGCAGAGTAGGCTGTGTCTGTGGACTTGAGCACACCATCAACATTGCTGTTCAGGAAATGATAATTTACGTCCATTCCAAGTTGTAAATGCTAGTCTTTTATTTTTTTTTTTCCAATAAAAAGACCATTAACTTAAAAGTGGTGTTAAATGCACTGCGGCTGATGACGA
631	Calm1	800.0	wt scanning 50	no changes	0.0	1.0	0.0	1.0					0	0	0	0	CGAAATGGGCCGCATTGCGCTGAACCCTGCCAGGAAATGATAATTTACGTCCATTCCAAGTTGTAAATGCTAGTCTTTTATTTTTTTTTTTCCAATAAAAAGACCATTAACTTAAAAGTGGTGTTAAATGCTTTGTAAAGCTGAGATTGGAAGGGGGACAAGGCCAAGGCCGCTGGAGGGCACTGCGGCTGATGACGA
632	Calm1	850.0	wt scanning 50	no changes	-0.124103786632509	0.718041378325101	-0.0836132842414044	0.7077503072521051	-0.149269161574675	0.329780384443841	-0.3504691646028301	0.00850481267850803	2406	115	2452	180	CGAAATGGGCCGCATTGCGCATATGAGGCATTTTTTTTTTTCCAATAAAAAGACCATTAACTTAAAAGTGGTGTTAAATGCTTTGTAAAGCTGAGATTGGAAGGGGGACAAGGCCAAGGCCGCTGGAGGGGAGGTCAGCATACACAGAGACACGCAACATCCAGTGCAAGCTGGATTTCCCACTGCGGCTGATGACGA
633	Calm1	900.0	wt scanning 50	no changes	0.7420548557692841	0.0918484474680163	-0.0499664808696574	0.7674028529681851	-0.0301023279571283	0.7167337373959031	-0.0702417005403385	0.40326002002957	3749	346	3186	378	CGAAATGGGCCGCATTGCACTCAACAAATCCTTTGTAAAGCTGAGATTGGAAGGGGGACAAGGCCAAGGCCGCTGGAGGGGAGGTCAGCATACACAGAGACACGCAACATCCAGTGCAAGCTGGATTTCCCACCAGGTTCTCTAGCCACAACTCCTGAAACCAGACAGACTCGGAGTTCTCACTGCGGCTGATGACGA
634	Calm1	950.0	wt scanning 50	no changes	-0.6111284493479731	0.175902299882242	-0.635837074258424	0.00331701224036749	-0.279502334443732	0.0317601155076648	-0.267411701002499	0.0419194950920811	1959	52	1452	116	CGAAATGGGCCGCATTGCTGGCGCCCGTCCGAGGTCAGCATACACAGAGACACGCAACATCCAGTGCAAGCTGGATTTCCCACCAGGTTCTCTAGCCACAACTCCTGAAACCAGACAGACTCGGAGTTCTTTGCCGTCTATGACCACGTAAGTCTTGTTATTTTCTGTGTTGTGTGCACACACTGCGGCTGATGACGA
635	Calm1	1000.0	wt scanning 50	no changes	-0.559616133318114	0.0467459225179152	-0.242377383550822	0.276428240335685	-0.3398116489220589	0.000679302387368001	-0.200310413762652	0.043970531894128986	3143	129	2574	177	CGAAATGGGCCGCATTGCTACGCCCTCGCACACCAGGTTCTCTAGCCACAACTCCTGAAACCAGACAGACTCGGAGTTCTTTGCCGTCTATGACCACGTAAGTCTTGTTATTTTCTGTGTTGTGTGCACATGCGCAGATCACAGTCAGGTGATGTTCAGACTAGAGCCCTGGTGAGAGAACACTGCGGCTGATGACGA
636	Calm1	1050.0	wt scanning 50	no changes	0.247396258138666	0.43750343887898	-0.27663795302976096	0.11456429059405	-0.0742342352598546	0.446086325818073	-0.0268121101709576	0.78505253210037	3033	277	2475	233	CGAAATGGGCCGCATTGCACTGTTCCGAGGTTGCCGTCTATGACCACGTAAGTCTTGTTATTTTCTGTGTTGTGTGCACATGCGCAGATCACAGTCAGGTGATGTTCAGACTAGAGCCCTGGTGAGAGAAGGCGTCTCCAGCGTACAGTTAGGATGTCTTGGCTGTGCTGCTGCTGACCTCACTGCGGCTGATGACGA
637	Calm1	1100.0	wt scanning 50	no changes	0.191730538140419	0.224671082711434	0.120539768532961	0.542148582054525	0.214840069740667	0.00355434421053241	0.10583086671035198	0.172463222972918	4039	362	3887	517	CGAAATGGGCCGCATTGCGAAACCCATATCTGCGCAGATCACAGTCAGGTGATGTTCAGACTAGAGCCCTGGTGAGAGAAGGCGTCTCCAGCGTACAGTTAGGATGTCTTGGCTGTGCTGCTGCTGACCTGTTGTAACTACATGAGGCCATCTGTGCGGGAGACATGATTTAGTGTGTCTCACTGCGGCTGATGACGA
638	Calm1	1150.0	wt scanning 50	no changes	0.133613383970033	0.526999576080785	0.0374289735592025	0.79903135479355	-0.0475215887809752	0.575388359442683	-0.1942719513708	0.0231271072259194	2764	290	3339	350	CGAAATGGGCCGCATTGCTTACAAGTTCGAGGCGTCTCCAGCGTACAGTTAGGATGTCTTGGCTGTGCTGCTGCTGACCTGTTGTAACTACATGAGGCCATCTGTGCGGGAGACATGATTTAGTGTGTCTGTATTCCTATACTCACTGTGTATGGCAAAAGCAGGCCAGACAAAGACACTCACTGCGGCTGATGACGA
639	Calm1	1200.0	wt scanning 50	no changes	-1.42155860154461	0.26962636273207696	-0.7864063586699841	0.0632454518713046	-0.16323958582018694	0.341440601782133	-0.229764624420042	0.211306776277828	436	0	573	38	CGAAATGGGCCGCATTGCGGCAAGCAACCTGTTGTAACTACATGAGGCCATCTGTGCGGGAGACATGATTTAGTGTGTCTGTATTCCTATACTCACTGTGTATGGCAAAAGCAGGCCAGACAAAGACACTACCTTTGATTCAGTTTGTAATTTATGGTTATACTTATCTTTAGCCGCTATCACTGCGGCTGATGACGA
640	Calm1	1250.0	wt scanning 50	no changes	0.509995320600937	0.0868964329798468	-0.0026312624673504	0.994865238918454	-0.32248440905699394	0.00354472305656393	-0.132880026341435	0.203288032237393	1899	206	1759	88	CGAAATGGGCCGCATTGCGCTTCGGGCCCAGTATTCCTATACTCACTGTGTATGGCAAAAGCAGGCCAGACAAAGACACTACCTTTGATTCAGTTTGTAATTTATGGTTATACTTATCTTTAGCCGCTATACTTCTTTATTATTATTATTTAACTGCCTTTTCTCCCCGTTAAGTACAGTCACTGCGGCTGATGACGA
641	Calm1	1300.0	wt scanning 50	no changes	-0.8796650819722751	0.319200172423026	0.649268244209208	0.0334223837612845	-0.0409731793508843	0.7711464131467209	0.413782820706767	0.00246558446351913	969	3	1088	123	CGAAATGGGCCGCATTGCGCCACCCCGAGCACCTTTGATTCAGTTTGTAATTTATGGTTATACTTATCTTTAGCCGCTATACTTCTTTATTATTATTATTTAACTGCCTTTTCTCCCCGTTAAGTACAGTTAGTGCATAACACTGTAGCTTGAGAGCAAAGAAACGAAACAATATCCCAGCACTGCGGCTGATGACGA
642	Calm1	1350.0	wt scanning 50	no changes	-0.0105922990760488	0.98917022609001	0.410154251288177	0.22192700129955295	0.071491018034838	0.602785963869407	0.5195260282267871	7.38420826246749e-05	1088	10	1114	102	CGAAATGGGCCGCATTGCACGAGTCTGTTCACTTCTTTATTATTATTATTTAACTGCCTTTTCTCCCCGTTAAGTACAGTTAGTGCATAACACTGTAGCTTGAGAGCAAAGAAACGAAACAATATCCCAGAATGAATTTCCTGTCTAATTACAAACCTGTAACCAAAACGTAGACCTGCTCACTGCGGCTGATGACGA
643	Calm1	1400.0	wt scanning 50	no changes	-0.16114041871736598	0.555079502905892	0.298260569977563	0.326172953521815	0.0517193783024088	0.610002160902993	0.361914058425888	0.00031736903627666604	1824	112	1960	141	CGAAATGGGCCGCATTGCCATACTCGAACCTAGTGCATAACACTGTAGCTTGAGAGCAAAGAAACGAAACAATATCCCAGAATGAATTTCCTGTCTAATTACAAACCTGTAACCAAAACGTAGACCTGCTGGTACTGGTCCCTTCCAAGGCACTGGTCTACTTAAAAAGCCCCCCTTAGACACTGCGGCTGATGACGA
644	Calm1	1450.0	wt scanning 50	no changes	0.699041779786084	0.0709684972987209	0.224468786898585	0.35086416754960403	0.29858739952755603	0.037155361690503	0.525639925091568	0.00021673484486826598	1228	131	1057	128	CGAAATGGGCCGCATTGCCTTACTGATTTGAATGAATTTCCTGTCTAATTACAAACCTGTAACCAAAACGTAGACCTGCTGGTACTGGTCCCTTCCAAGGCACTGGTCTACTTAAAAAGCCCCCCTTAGAAGTGTGTTGCATTTAAAAAACAAGGGCCTTATACATTTTTCAGGGTGTTACACTGCGGCTGATGACGA
645	Calm1	1500.0	wt scanning 50	no changes	0.499194896424497	0.23189670888829	-0.289942909717489	0.17363874339716598	0.100921278838923	0.385381287361849	0.266605739839715	0.0147341881437362	2470	233	1688	187	CGAAATGGGCCGCATTGCGGAAGCATAGGAGGTACTGGTCCCTTCCAAGGCACTGGTCTACTTAAAAAGCCCCCCTTAGAAGTGTGTTGCATTTAAAAAACAAGGGCCTTATACATTTTTCAGGGTGTTAACTGGTTGTATCTGACTAGCAAGGAGCTTTGGCTTCCAAGTTCGGGGGTGCACTGCGGCTGATGACGA
646	Calm1	1550.0	wt scanning 50	no changes	0.0484081438639999	0.8519707882303008	0.0188781661676217	0.90918780033916	-0.0386864607499365	0.619015124350095	-0.0857191751584359	0.25807782739065804	4105	274	4101	430	CGAAATGGGCCGCATTGCGACGGACCCATTAGTGTGTTGCATTTAAAAAACAAGGGCCTTATACATTTTTCAGGGTGTTAACTGGTTGTATCTGACTAGCAAGGAGCTTTGGCTTCCAAGTTCGGGGGTGTCGGAGCTGCAGGCTTCTAGCAAGGCAATGAGAAGCCCTTGGCAACCACGCACTGCGGCTGATGACGA
647	Calm1	1600.0	wt scanning 50	no changes	0.0751866714689787	0.611970838380691	0.408908604713279	0.000160742587105848	0.13999398187748902	0.032710811362397015	0.209708215102506	0.00151276296160569	9040	825	10106	1305	CGAAATGGGCCGCATTGCTTCTGCTCCTGCACTGGTTGTATCTGACTAGCAAGGAGCTTTGGCTTCCAAGTTCGGGGGTGTCGGAGCTGCAGGCTTCTAGCAAGGCAATGAGAAGCCCTTGGCAACCACGTGGGTGCACTCGGGGCTAACCTCTAGATCCCTGGTTGCTCCCTCTCCTGCCACTGCGGCTGATGACGA
648	Calm1	1650.0	wt scanning 50	no changes	0.52412361874951	0.0096050541164983	0.4944777910594601	0.0143038342052063	0.20993365598611705	0.0025592503302894107	0.2666369911879	0.000549195697922737	5710	644	5452	804	CGAAATGGGCCGCATTGCCCTAAAACTTTCTCGGAGCTGCAGGCTTCTAGCAAGGCAATGAGAAGCCCTTGGCAACCACGTGGGTGCACTCGGGGCTAACCTCTAGATCCCTGGTTGCTCCCTCTCCTGCTCCCTGTCTTTCTGGCGTTTTGTAGCTCCTTAGATTTTTTTTTTTTTTTTCACTGCGGCTGATGACGA
649	Calm1	1700.0	wt scanning 50	no changes	-0.458278405277524	0.2781481895499669	0.0389861211269535	0.858217316968977	0.136381512075852	0.137422481315864	0.157974881720763	0.0742705401823054	2702	75	2916	264	CGAAATGGGCCGCATTGCCCTCCACACTACTGGGTGCACTCGGGGCTAACCTCTAGATCCCTGGTTGCTCCCTCTCCTGCTCCCTGTCTTTCTGGCGTTTTGTAGCTCCTTAGATTTTTTTTTTTTTTTTTTCTGCCAGAGGGATGGGTCCGAGCAGTAGAGAGGAAGACATTGCCTGAGCACTGCGGCTGATGACGA
650	Calm1	1750.0	wt scanning 50	no changes	0.488523425135973	0.00823363735526192	0.590670932199651	0.000195570291298065	0.17081038197863596	0.0470275720710829	0.0322816876092213	0.703038192629686	3594	447	3852	461	CGAAATGGGCCGCATTGCACGTTTGACCCATCCCTGTCTTTCTGGCGTTTTGTAGCTCCTTAGATTTTTTTTTTTTTTTTTTCTGCCAGAGGGATGGGTCCGAGCAGTAGAGAGGAAGACATTGCCTGAGCACCTCTGCTCATCCTTGGACTGGGTGGTTGGCACAGGCTGATGACTTTGCACTGCGGCTGATGACGA
651	Calm1	1800.0	wt scanning 50	no changes	0.164432865335319	0.3591021144575539	0.248140281496018	0.0978580050990586	-0.121997294741002	0.0768512040333665	-0.194880470247916	0.0037167241567147694	6570	562	7041	831	CGAAATGGGCCGCATTGCTGGCTCGAGGCCTTCTGCCAGAGGGATGGGTCCGAGCAGTAGAGAGGAAGACATTGCCTGAGCACCTCTGCTCATCCTTGGACTGGGTGGTTGGCACAGGCTGATGACTTTGACTTTGGTATCTGAATCGTTAGGTATTCCCTCCTGGTAGAGAGGACTGGGCACTGCGGCTGATGACGA
652	Calm1	1850.0	wt scanning 50	no changes	-0.380964992798961	0.480881011234683	0.124331706012816	0.368514532707957	-0.197578108365168	0.0155422512584723	-0.289538544210231	0.000833210446354124	4102	77	4979	514	CGAAATGGGCCGCATTGCATGCGCATGCGTCACCTCTGCTCATCCTTGGACTGGGTGGTTGGCACAGGCTGATGACTTTGACTTTGGTATCTGAATCGTTAGGTATTCCCTCCTGGTAGAGAGGACTGGGGGAGGGGGGGTTCCAGGTGTGAAGAAGTGAATGGCAGTGGATATGTCTTGCACTGCGGCTGATGACGA
653	Calm1	1900.0	wt scanning 50	no changes	0.138863270468405	0.464452423626249	0.0592502838561265	0.7529224253562491	-0.111423930383477	0.115655204399925	-0.10457893889919903	0.190907001489004	6577	656	6406	596	CGAAATGGGCCGCATTGCACCAAGACATATACTTTGGTATCTGAATCGTTAGGTATTCCCTCCTGGTAGAGAGGACTGGGGGAGGGGGGGTTCCAGGTGTGAAGAAGTGAATGGCAGTGGATATGTCTTGTAAGAGGATTAAATCACCCAGTTGATGACCCGGTCTCAGGCTTGTCTGTACACTGCGGCTGATGACGA
654	Calm1	1950.0	wt scanning 50	no changes	0.317641837598665	0.0801564192278787	0.4396665737579461	0.0435429722765068	0.0501168608377095	0.583272210567662	-0.139127729082238	0.165847518892514	2826	300	3106	303	CGAAATGGGCCGCATTGCCCACTTGTCGATGGAGGGGGGGTTCCAGGTGTGAAGAAGTGAATGGCAGTGGATATGTCTTGTAAGAGGATTAAATCACCCAGTTGATGACCCGGTCTCAGGCTTGTCTGTAACCTCTTGGTGATTTCAAAGGGGTTTGGAGGTGACTTTTTAAAAAATTGCCACTGCGGCTGATGACGA
655	Calm1	2000.0	wt scanning 50	no changes	0.8027402205208329	0.000149472122546941	0.412142834332345	0.0134212584763832	0.194689619304753	0.0113767144831117	0.144568102605835	0.0587164046482405	4642	651	4575	465	CGAAATGGGCCGCATTGCCTTGTTGCCTTGTAAGAGGATTAAATCACCCAGTTGATGACCCGGTCTCAGGCTTGTCTGTAACCTCTTGGTGATTTCAAAGGGGTTTGGAGGTGACTTTTTAAAAAATTGCCTCCTATCTTTTACCAAGTCTGTAGAAGCTGGGTAGATGATGCTTTAACACACTGCGGCTGATGACGA
656	Calm1	2050.0	wt scanning 50	no changes	-0.129415020864518	0.616667333328422	0.499749907462811	0.0011137778996960401	0.155836479819517	0.0325888887592785	0.242994303839749	0.000793239810455581	4648	261	4959	634	CGAAATGGGCCGCATTGCACAATGCGCCGCACCTCTTGGTGATTTCAAAGGGGTTTGGAGGTGACTTTTTAAAAAATTGCCTCCTATCTTTTACCAAGTCTGTAGAAGCTGGGTAGATGATGCTTTAACAGCCCATAGCCTGTCCTAAAAGCTTACCTCCAAAACAGGATTCTTGTGTAACACTGCGGCTGATGACGA
657	Calm1	2100.0	wt scanning 50	no changes	0.4988194899324721	0.41853881195921705	0.733715134749858	0.109147699540215	0.106097610610155	0.440716870243479	0.180831999988294	0.20327387706154504	944	39	1076	104	CGAAATGGGCCGCATTGCCGAAGTTATGAACTCCTATCTTTTACCAAGTCTGTAGAAGCTGGGTAGATGATGCTTTAACAGCCCATAGCCTGTCCTAAAAGCTTACCTCCAAAACAGGATTCTTGTGTAACTAGGAATCCTGCATGAGAACCAGAAACCCTAACCTCCGAGGAATGTGAACACTGCGGCTGATGACGA
658	Calm1	2150.0	wt scanning 50	no changes	0.300326600351727	0.0353551832193715	0.244538705938465	0.191978576440222	0.0380531957470057	0.6057357531522249	0.151035418841839	0.0435600966436488	4884	488	4806	479	CGAAATGGGCCGCATTGCGGGGCCATGATAGCCCATAGCCTGTCCTAAAAGCTTACCTCCAAAACAGGATTCTTGTGTAACTAGGAATCCTGCATGAGAACCAGAAACCCTAACCTCCGAGGAATGTGAAGCTGGGGTTTGGAACTGTAGGAGGCAGAGTCGTCCCCCCCCCCCCCACTTCACTGCGGCTGATGACGA
659	Calm1	2200.0	wt scanning 50	no changes	0.30196734393844	0.0632088760461699	0.435850224574338	0.0100893223042507	0.152292857989233	0.0181727701727667	0.255840917092216	9.5452665938633e-05	8598	716	9622	1008	CGAAATGGGCCGCATTGCACCATACCGCTTCTAGGAATCCTGCATGAGAACCAGAAACCCTAACCTCCGAGGAATGTGAAGCTGGGGTTTGGAACTGTAGGAGGCAGAGTCGTCCCCCCCCCCCCCACTTCAGCCTTCTGGCATCCTGGGGCACAGGCAGCCCAGGGCTTGGTGTTGGCACACTGCGGCTGATGACGA
660	Calm1	2250.0	wt scanning 50	no changes	-0.0323684245383554	0.909496228098965	-0.11554068086165302	0.4094273185804129	0.0418833108299912	0.5878169953936949	0.0458455257808656	0.536773655282679	4432	225	4004	441	CGAAATGGGCCGCATTGCCCACACCCTCTAGCTGGGGTTTGGAACTGTAGGAGGCAGAGTCGTCCCCCCCCCCCCCACTTCAGCCTTCTGGCATCCTGGGGCACAGGCAGCCCAGGGCTTGGTGTTGGCAGTTTGAGTTCGTGAGATAGAAAGAGTGGGGTGTCAAGGCAGTACCCCTGACACTGCGGCTGATGACGA
661	Calm1	2300.0	wt scanning 50	no changes	0.3727691842291521	0.156525994368822	-0.491670906043971	0.0388586607060146	0.10006894526108502	0.351320075108219	0.108785518357751	0.30866443763791496	1965	152	1737	161	CGAAATGGGCCGCATTGCGCTCCTGCCTATCAGCCTTCTGGCATCCTGGGGCACAGGCAGCCCAGGGCTTGGTGTTGGCAGTTTGAGTTCGTGAGATAGAAAGAGTGGGGTGTCAAGGCAGTACCCCTGAGGTCAGATAACACTTTCCTGTAAACTGTCCCTCACTTATAACTACTCTATCACTGCGGCTGATGACGA
662	Calm1	2350.0	wt scanning 50	no changes	4.2431391255403295	0.0005201419485115308	4.85108196959204	0.000550468589267818					14	0	29	0	CGAAATGGGCCGCATTGCTCCAAAAGACGGGTTTGAGTTCGTGAGATAGAAAGAGTGGGGTGTCAAGGCAGTACCCCTGAGGTCAGATAACACTTTCCTGTAAACTGTCCCTCACTTATAACTACTCTATAAATATATACATATATTTATATAAATATATATATATAAAGTGACTAGTTACACTGCGGCTGATGACGA
663	Calm1	2400.0	wt scanning 50	no changes	-1.14320781114406	0.0525355202484496	-0.459679543267743	0.5844042666151329	0.15804001490593694	0.423676902357708	0.284263162690618	0.158027614021386	298	10	298	3	CGAAATGGGCCGCATTGCGATCCCACTATCGGTCAGATAACACTTTCCTGTAAACTGTCCCTCACTTATAACTACTCTATAAATATATACATATATTTATATAAATATATATATATAAAGTGACTAGTTAACTGGCATCCTGCTTTAGCCTGAGACTTGCCCTAAGAAACTGCTGAGCCCCACTGCGGCTGATGACGA
664	Calm1	2450.0	wt scanning 50	no changes	2.7553037854056	0.0326090811700966	3.17836315435637	0.0052354235945941	1.09596073016371	0.00348443676632029	0.839319096275567	0.0382908231497105	15	0	23	0	CGAAATGGGCCGCATTGCAAAGCCAAGTTCAAATATATACATATATTTATATAAATATATATATATAAAGTGACTAGTTAACTGGCATCCTGCTTTAGCCTGAGACTTGCCCTAAGAAACTGCTGAGCCCTTGGCACACCTCTACATAGTGTGTTTTCTGTCTGTTGGGGGGAGCTGTTGCACTGCGGCTGATGACGA
665	Calm1	2500.0	wt scanning 50	no changes	-0.929492004845856	0.0410524816439067	-0.390484890740592	0.104948143726693	-0.161076452630319	0.13121540075863306	-0.130016216107251	0.250104123926057	1491	34	1985	156	CGAAATGGGCCGCATTGCTGTCGACAAGGAACTGGCATCCTGCTTTAGCCTGAGACTTGCCCTAAGAAACTGCTGAGCCCTTGGCACACCTCTACATAGTGTGTTTTCTGTCTGTTGGGGGGAGCTGTTGAACAAGGCAAACATCTTGATAGTTCAGATGGGCTTTAATGTACTGTTGCCCACTGCGGCTGATGACGA
666	Calm1	2550.0	wt scanning 50	no changes	-0.222612126050372	0.3641969717812621	0.258087210144096	0.272135477264104	-0.0516838794129647	0.623075583436813	-0.130906550920539	0.208247123604219	2258	195	2115	175	CGAAATGGGCCGCATTGCGGAGACCATACATTGGCACACCTCTACATAGTGTGTTTTCTGTCTGTTGGGGGGAGCTGTTGAACAAGGCAAACATCTTGATAGTTCAGATGGGCTTTAATGTACTGTTGCCAGGGAAGGCTTTTTCTGATTTTTTGACAAATTTTTGCACACTTTAATTGGCACTGCGGCTGATGACGA
667	Calm1	2600.0	wt scanning 50	no changes	0.379103628306154	0.3922246278606311	-0.8735481825586792	0.0194057606121708	-0.16798664208242994	0.17933385965245702	-0.386977120510318	0.00253778516570973	1247	117	1002	55	CGAAATGGGCCGCATTGCATCAACTACAAGAACAAGGCAAACATCTTGATAGTTCAGATGGGCTTTAATGTACTGTTGCCAGGGAAGGCTTTTTCTGATTTTTTGACAAATTTTTGCACACTTTAATTGGTGTCTTTGAGCAACTTAAACACATTGAAGATGAGCTATTGTACATATTTTCACTGCGGCTGATGACGA
668	Calm1	2650.0	wt scanning 50	no changes	-0.353995510767562	0.317241295590215	-0.326929027442295	0.216334540687358	-0.124091304487402	0.35158433661897803	-0.18826475272089704	0.183420148767552	1047	81	999	92	CGAAATGGGCCGCATTGCGCACATTGGGAGAGGGAAGGCTTTTTCTGATTTTTTGACAAATTTTTGCACACTTTAATTGGTGTCTTTGAGCAACTTAAACACATTGAAGATGAGCTATTGTACATATTTTTATATTCTCTTTATAAGTGCATGTCCAACTTGTAACTATATTGTAAGGAACACTGCGGCTGATGACGA
669	Calm1	2700.0	wt scanning 50	no changes	-0.658429589389837	0.0219788084693647	-0.8770456987729721	0.0018017039618035602	-0.17021763515354096	0.108300205845431	-0.171929129998897	0.110665909737678	1599	107	1489	117	CGAAATGGGCCGCATTGCATTGCACTTTTATGTCTTTGAGCAACTTAAACACATTGAAGATGAGCTATTGTACATATTTTTATATTCTCTTTATAAGTGCATGTCCAACTTGTAACTATATTGTAAGGAATGGCTGCCCGGTAGGCCTAGTGTTATGTCACACAAGAGGAATAGCATCTACACTGCGGCTGATGACGA
670	Calm1	2750.0	wt scanning 50	no changes	0.387065901756557	0.12533022906832902	-0.14590481492547305	0.614587322612314	0.126342248391811	0.226237222866163	0.36550681306113103	0.00080165768051421	1948	212	1745	188	CGAAATGGGCCGCATTGCCAAATTAGAGCCTATATTCTCTTTATAAGTGCATGTCCAACTTGTAACTATATTGTAAGGAATGGCTGCCCGGTAGGCCTAGTGTTATGTCACACAAGAGGAATAGCATCTATCATTCGCCCCTCAGCATCCTGGGAACTTCTTCTTGAATGAAGACTGTAACACTGCGGCTGATGACGA
671	Calm1	2800.0	wt scanning 50	no changes	0.127790985527133	0.740899198752548	0.00402098006040356	0.9830524794904358	0.0439718112360214	0.6058628381668401	0.140463143590526	0.0924841139875584	2793	115	2806	260	CGAAATGGGCCGCATTGCATGCTAAAGCTGTGGCTGCCCGGTAGGCCTAGTGTTATGTCACACAAGAGGAATAGCATCTATCATTCGCCCCTCAGCATCCTGGGAACTTCTTCTTGAATGAAGACTGTAAATTTGGTCAAGTCAACTCTTAGTTCAGTTATCTTAATCATTTGAATGATTCACTGCGGCTGATGACGA
672	Calm1	2850.0	wt scanning 50	no changes	-0.401664523432433	0.738420443814387	-0.346931504534073	0.190166530437465	0.121573972476771	0.346523078193974	-0.0469335409190337	0.7312354853571579	1002	0	1116	121	CGAAATGGGCCGCATTGCCCGTCGAAGAGATCATTCGCCCCTCAGCATCCTGGGAACTTCTTCTTGAATGAAGACTGTAAATTTGGTCAAGTCAACTCTTAGTTCAGTTATCTTAATCATTTGAATGATTTATTGTGTGTCCTATGTGTATTTCTCTTTGGCAGCGACCAGAGTTACACTCACTGCGGCTGATGACGA
673	Calm1	2900.0	wt scanning 50	no changes	0.415295940684178	0.302354908432262	0.0669628316306578	0.704149966183527	0.054155531098372005	0.534807603751478	-0.0510713677930959	0.5602972258251651	2818	239	2427	245	CGAAATGGGCCGCATTGCCCAAATATGCGCATTTGGTCAAGTCAACTCTTAGTTCAGTTATCTTAATCATTTGAATGATTTATTGTGTGTCCTATGTGTATTTCTCTTTGGCAGCGACCAGAGTTACACTGATGTGTCCCAACTGACCCACTCAGCTGGCGGTCACCTACTTAATTTTTTCACTGCGGCTGATGACGA
674	Calm1	2950.0	wt scanning 50	no changes	0.756641945505361	0.0579819089685326	-0.251449662626966	0.370183194151581	-0.118327242264845	0.4031623181918471	-0.252079318803483	0.161298890077952	1106	117	949	80	CGAAATGGGCCGCATTGCCGCGCCCGAGACTATTGTGTGTCCTATGTGTATTTCTCTTTGGCAGCGACCAGAGTTACACTGATGTGTCCCAACTGACCCACTCAGCTGGCGGTCACCTACTTAATTTTTTTCAATACCCCTTGAAGTTGTCCGGTAGAAGTCAGATTATTTGCCATCTATCACTGCGGCTGATGACGA
675	Calm1	3000.0	wt scanning 50	no changes	0.490826847269464	0.0404962361301038	0.437044112307972	0.175481929560514	0.0609315059667119	0.5001420300375989	0.26127771043667	0.00450214677553813	2578	303	2375	207	CGAAATGGGCCGCATTGCACTTGGTTTCCAGATGTGTCCCAACTGACCCACTCAGCTGGCGGTCACCTACTTAATTTTTTTCAATACCCCTTGAAGTTGTCCGGTAGAAGTCAGATTATTTGCCATCTATCCCTTTGAGTAAGAAATCAGGGATGTGTGCTCCTCCCCTATATCGACGATCACTGCGGCTGATGACGA
676	Calm1	3050.0	wt scanning 50	no changes	0.4691141600568901	0.0168772376069616	0.415551022808661	0.101627937157767	0.249962132600063	0.0047463055645146105	0.43526975069668106	2.2203599032012507e-06	2827	351	2851	256	CGAAATGGGCCGCATTGCACGTCTATGGCCTCAATACCCCTTGAAGTTGTCCGGTAGAAGTCAGATTATTTGCCATCTATCCCTTTGAGTAAGAAATCAGGGATGTGTGCTCCTCCCCTATATCGACGATGTTCATTAAAACACCTATAGCAAGGATGGTGGTGGTCCTTCTGTTACCGACACTGCGGCTGATGACGA
677	Calm1	3100.0	wt scanning 50	no changes	0.7528215392074681	0.0069010861241138605	0.262486353417115	0.13027931729901698	0.0930233091707968	0.16453650986481	0.105677761809973	0.121037150008257	6728	843	6757	989	CGAAATGGGCCGCATTGCGGGGCCGCACGTCCCTTTGAGTAAGAAATCAGGGATGTGTGCTCCTCCCCTATATCGACGATGTTCATTAAAACACCTATAGCAAGGATGGTGGTGGTCCTTCTGTTACCGAAGTCACCCTTCACTGTGGCTGTTTGACAAAGAGTTGTACTTGGACGTTGTCACTGCGGCTGATGACGA
678	Calm1	3150.0	wt scanning 50	no changes	-0.105303744798712	0.525502862687457	0.0846600010662696	0.463611012816431	0.0213279933595982	0.742217567504471	-0.204117992531712	0.036445133862965	8087	554	8700	945	CGAAATGGGCCGCATTGCAAAATACGTCTCGTTCATTAAAACACCTATAGCAAGGATGGTGGTGGTCCTTCTGTTACCGAAGTCACCCTTCACTGTGGCTGTTTGACAAAGAGTTGTACTTGGACGTTGTGTAAATCTTGAGATAAACTGTTTTGGAGATTTAACCACCTCTCTGACGGGCACTGCGGCTGATGACGA
679	Calm1	3200.0	wt scanning 50	no changes	-0.127679382865977	0.5363956735708979	-0.114743166587955	0.4544252024259381	-0.279740038218367	0.17367856541473498	-0.35366344829128704	0.0443532897480354	4725	299	4612	443	CGAAATGGGCCGCATTGCACTGATAAACACAGTCACCCTTCACTGTGGCTGTTTGACAAAGAGTTGTACTTGGACGTTGTGTAAATCTTGAGATAAACTGTTTTGGAGATTTAACCACCTCTCTGACGGGGGACCAACTCTATGGAAATTGTAAATAAGTTTTATTTATAAACCTGGCACCACTGCGGCTGATGACGA
680	Grin1	0.0	wt scanning 50	no changes	0.5806987354366129	0.0605551661020875	0.206648963899639	0.3783739851126161	0.307128162171701	0.4390158346563479	-0.130481258704054	0.704496962961449	3830	442	4131	352	CGAAATGGGCCGCATTGCCACCAACCTAACGACGCCCCGCCCGCCCTCCTCTGCCCCTCCCCCGCAGACAGACGCACGGGACAGCGGCCTGGCCCACGCAGAGCCCCGGAGCACGACGGGGTCGGGGGAGGAGCACCCCCAGCCTCCCCCAGGCCGTGCCCGCCTGCCCGCCGGTCGGCCCACTGCGGCTGATGACGA
681	Grin1	50.0	wt scanning 50	no changes	0.822512574995261	0.0159423120594043	-0.6001758339861121	0.0933954496499899	0.109195856378074	0.42667627965413896	0.4813096671992029	0.00998610915587805	1642	208	1850	137	CGAAATGGGCCGCATTGCTGGTTGTTCCATACAGCGGCCTGGCCCACGCAGAGCCCCGGAGCACGACGGGGTCGGGGGAGGAGCACCCCCAGCCTCCCCCAGGCCGTGCCCGCCTGCCCGCCGGTCGGCCGGCTGGCCGGTCCACCCTGTCCCGGCCCCGCGCGTGCCCCCGACGTCGGACACTGCGGCTGATGACGA
682	Grin1	100.0	wt scanning 50	no changes	0.5387784837827619	0.0265280099471786	0.175736145187436	0.261813496163068	0.202837935017557	0.00589054446405194	0.3928606855287921	8.262452733418178e-08	3857	473	3306	339	CGAAATGGGCCGCATTGCCGTCTAGCGCTCGAGCACCCCCAGCCTCCCCCAGGCCGTGCCCGCCTGCCCGCCGGTCGGCCGGCTGGCCGGTCCACCCTGTCCCGGCCCCGCGCGTGCCCCCGACGTCGGAGCTAACGGGCCGCCTTGTCTGTGTATTTCTATTTTACAGCAGTACCATCCCACTGCGGCTGATGACGA
683	Grin1	150.0	wt scanning 50	no changes	0.0111319671919766	0.964976599954518	0.643262184050784	0.0322650563071162	0.0361712083347534	0.676562041096047	-0.21560676858711605	0.0160652718159543	2675	169	2785	318	CGAAATGGGCCGCATTGCACACTGCGGCCAGGCTGGCCGGTCCACCCTGTCCCGGCCCCGCGCGTGCCCCCGACGTCGGAGCTAACGGGCCGCCTTGTCTGTGTATTTCTATTTTACAGCAGTACCATCCCACTGATATCACGGGCCCGCTCAACCTCTCAGATCCCTCGGTCAGCACCGCACTGCGGCTGATGACGA
684	Grin1	200.0	wt scanning 50	no changes	0.0170371060640828	0.959876502639352	-0.294378819351818	0.171465024732383	-0.242743679873107	0.0356654667224217	-0.905707395804217	4.04255231054793e-10	2511	124	1556	129	CGAAATGGGCCGCATTGCACGGACACTCTAGCTAACGGGCCGCCTTGTCTGTGTATTTCTATTTTACAGCAGTACCATCCCACTGATATCACGGGCCCGCTCAACCTCTCAGATCCCTCGGTCAGCACCGTGGTGTGAGGCCCCCGGAGGCGCCCACCTGCCCAGTTAGCCCGGCCAAGGCACTGCGGCTGATGACGA
685	Grin1	250.0	wt scanning 50	no changes	0.2536173134384	0.41866731460338896	-0.5419690156088259	0.153801858633995	0.0709157335858613	0.6045782515097199	-0.00958782804640526	0.94646363272446	1099	89	944	65	CGAAATGGGCCGCATTGCAAAGAAGAGTCTCACTGATATCACGGGCCCGCTCAACCTCTCAGATCCCTCGGTCAGCACCGTGGTGTGAGGCCCCCGGAGGCGCCCACCTGCCCAGTTAGCCCGGCCAAGGACACTGATGAGTCCTGCTGCTCGGGAAGGCCTGAGGGAAGCCCACCCGCCCACTGCGGCTGATGACGA
686	Grin1	300.0	wt scanning 50	no changes	0.22684232563742104	0.318131051581319	0.31042553860488004	0.0865081644640455	-0.0796818675807953	0.26278545901858	-0.196188792105632	0.0179198225898413	5417	491	6289	631	CGAAATGGGCCGCATTGCCTCGGGTCCGACTGGTGTGAGGCCCCCGGAGGCGCCCACCTGCCCAGTTAGCCCGGCCAAGGACACTGATGAGTCCTGCTGCTCGGGAAGGCCTGAGGGAAGCCCACCCGCCCCAGAGACTGCCCACCCTGGGCCTCCCGTCCTCCTGCTCTGCTGCCTGGCCACTGCGGCTGATGACGA
690	Grin1	500.0	wt scanning 50	no changes	0.6082686357772479	0.00546906950809917	0.0517372457622641	0.6713370402250589	0.0900698018637119	0.17239131816783998	0.0556887410858064	0.42807959740183693	8657	1053	7749	840	CGAAATGGGCCGCATTGCGGTTGGAGCAAGCAGAGCTGAGCCGGCTGGGCAGGGCCACAGGGCGCTCCGGCAGAGGCAGGGCCCTGAGGTCTCTGAGCAGTGGGGTGAGGGGCCTAAGTGGCCCCGGTCGGAGGAGCCTGGAGCAGAAATGGCAGCCCCATCCTTCCTCCAGCCACTACCCACTGCGGCTGATGACGA
691	Grin1	550.0	wt scanning 50	no changes	0.22835609538214705	0.19276276430462805	0.25534984564220703	0.0553713175891059	0.235565933052552	0.0030756738879383198	0.329859152607476	9.085376834108507e-06	3856	349	3804	444	CGAAATGGGCCGCATTGCCCATTGCGAATAGCCCTGAGGTCTCTGAGCAGTGGGGTGAGGGGCCTAAGTGGCCCCGGTCGGAGGAGCCTGGAGCAGAAATGGCAGCCCCATCCTTCCTCCAGCCACTACCCCAAGCTACAGTGGGGGCCCATGGCCCCAGCTTGCTAGGTCACCCTCCACCACTGCGGCTGATGACGA
692	Grin1	600.0	wt scanning 50	no changes	0.32145381221869	0.023492068389854	0.31934305853356393	0.0071564622679479595	0.323148770076698	8.19232548946479e-07	0.5767587374614289	4.5332247226779415e-12	7370	804	6855	904	CGAAATGGGCCGCATTGCGATTTTGGGGCTGAGGAGCCTGGAGCAGAAATGGCAGCCCCATCCTTCCTCCAGCCACTACCCCAAGCTACAGTGGGGGCCCATGGCCCCAGCTTGCTAGGTCACCCTCCACCCCTCCTCCAGCGCCTGCTCTCTGCAACCTGACTTCCACCTCTATCTCTCCACTGCGGCTGATGACGA
693	Grin1	650.0	wt scanning 50	no changes	0.33983271083237604	0.0177344104297569	0.29572661118096505	0.114892025547705	0.276647722857234	4.1551322725638106e-05	0.484268919977868	6.751491334042869e-09	7502	697	5388	743	CGAAATGGGCCGCATTGCAATCCTAATAGACCAAGCTACAGTGGGGGCCCATGGCCCCAGCTTGCTAGGTCACCCTCCACCCCTCCTCCAGCGCCTGCTCTCTGCAACCTGACTTCCACCTCTATCTCTCTTTCTCTCCTGCTGCACAATCCTCCCACGACCCTTCCCACCCCATTCACTCACTGCGGCTGATGACGA
694	Grin1	700.0	wt scanning 50	no changes	0.305802283658195	0.147282212461482	0.0944525638862585	0.4739143516277021	0.19150352709275495	0.00541419167532457	0.39879420142096506	3.71890597174497e-09	6305	454	4523	550	CGAAATGGGCCGCATTGCAACTGGCAACATCCCTCCTCCAGCGCCTGCTCTCTGCAACCTGACTTCCACCTCTATCTCTCTTTCTCTCCTGCTGCACAATCCTCCCACGACCCTTCCCACCCCATTCACTGGGCTGGCTCCGACCTTTCCCAGGGCTAGCCTTCACTGCCCTAGTGGCAGCACTGCGGCTGATGACGA
695	Grin1	750.0	wt scanning 50	no changes	0.47131555168116	0.00487786519819604	0.188936395142565	0.14189074099056198	0.00499269879654775	0.9461093051944248	0.0618444900307479	0.381745653417576	4456	552	4311	484	CGAAATGGGCCGCATTGCACTTTTGAGCCGTTTCTCTCCTGCTGCACAATCCTCCCACGACCCTTCCCACCCCATTCACTGGGCTGGCTCCGACCTTTCCCAGGGCTAGCCTTCACTGCCCTAGTGGCAGCGCTTCCCAGGGGTGCTCTCTGGCTCCCAGATGTCTAGGGCTCCAGACTCCACTGCGGCTGATGACGA
696	Grin1	800.0	wt scanning 50	no changes	0.343397666507527	0.0427486435230566	0.13769040392068302	0.21070721292661895	0.00973752001955475	0.8804475850106479	0.124003850434304	0.0521997836574926	9232	1120	9223	1056	CGAAATGGGCCGCATTGCGGCAAGACGCCAGGGCTGGCTCCGACCTTTCCCAGGGCTAGCCTTCACTGCCCTAGTGGCAGCGCTTCCCAGGGGTGCTCTCTGGCTCCCAGATGTCTAGGGCTCCAGACTCCAAGAGGGCTGAGCCTTCTCTTCTGTCTGCAGCCACAATAGGCTTCCTCACACTGCGGCTGATGACGA
697	Grin1	850.0	wt scanning 50	no changes	0.226620204824594	0.175183329594556	0.16375434731535402	0.209635046725782	0.123294774322954	0.106656052055269	0.13761920241055806	0.0623083933103315	4085	370	4311	508	CGAAATGGGCCGCATTGCCCGAGGCTAAATCGCTTCCCAGGGGTGCTCTCTGGCTCCCAGATGTCTAGGGCTCCAGACTCCAAGAGGGCTGAGCCTTCTCTTCTGTCTGCAGCCACAATAGGCTTCCTCAGACGCTGGCTTGAGAGGAGCCCCGCACCTTGGGCACCAGGGAGTGCCATCCACTGCGGCTGATGACGA
698	Grin1	900.0	wt scanning 50	no changes	0.029529308883063	0.8904820009212759	-0.210105941289361	0.242054317864118	0.114903844928992	0.142125333822649	0.0993096245979149	0.188770341627422	3105	249	3100	292	CGAAATGGGCCGCATTGCTTCACTAATCTCCAAGAGGGCTGAGCCTTCTCTTCTGTCTGCAGCCACAATAGGCTTCCTCAGACGCTGGCTTGAGAGGAGCCCCGCACCTTGGGCACCAGGGAGTGCCATCCGCCTCCCAGTCCGGTGTCACTCACCCAACCTTGTACATGACTAGCTCTCCACTGCGGCTGATGACGA
699	Grin1	950.0	wt scanning 50	no changes	-0.13247502512457102	0.357035444844063	-0.109871254539379	0.434845032474081	0.0793993899651671	0.24316256461926505	-0.0397355636764789	0.5502195572978671	5240	432	5736	591	CGAAATGGGCCGCATTGCCACGCCCTAGCTGACGCTGGCTTGAGAGGAGCCCCGCACCTTGGGCACCAGGGAGTGCCATCCGCCTCCCAGTCCGGTGTCACTCACCCAACCTTGTACATGACTAGCTCTCCCAGTGTCCAAGCGCGTGCCTTCCCCGAGCCACTGGGGCGCAGCAGCGCGCACTGCGGCTGATGACGA
700	Grin1	1000.0	wt scanning 50	no changes	0.000824384757451601	0.997706209904618	0.374365683994115	0.167719464054488	0.0707863098290903	0.299050879189932	0.100478215775171	0.133686686580369	4639	242	5647	478	CGAAATGGGCCGCATTGCGGAGCTAACTCGCGCCTCCCAGTCCGGTGTCACTCACCCAACCTTGTACATGACTAGCTCTCCCAGTGTCCAAGCGCGTGCCTTCCCCGAGCCACTGGGGCGCAGCAGCGCGCTGCCCCTCTGCCCCAGGGACACCGGGCGCGCATAACCACCCCTAATCCCCACTGCGGCTGATGACGA
701	Nrgn	0.0	wt scanning 50	no changes	0.25490685046288103	0.125286827821051	0.313198202964721	0.0248187476787033	0.2911553574816389	7.64386175096145e-05	0.491225514061463	4.145146224508009e-10	4561	460	4197	486	CGAAATGGGCCGCATTGCACCCCTCGGATCGCCAGAGCTGAACGTTTTAGAAGTTCCAGAGGAGAGTCGGATGCCGCGTCCCCTTCGCAGTGACAAGACTTCCCTACTGTGTTTGTGAGCCCCTCCTTCCCACCAACCAGCCAGCTTCAGGAGCCCCCCCCCTCCCCCCGCCGCGTCCCACACTGCGGCTGATGACGA
702	Nrgn	50.0	wt scanning 50	no changes	0.605206979444151	0.000313144339181645	0.466840502321845	0.0304067812310122	0.239572226451596	0.00029062885992120897	0.432523027364515	7.92992986356814e-09	5783	594	5220	453	CGAAATGGGCCGCATTGCCGCGCCTATCATCCCTTCGCAGTGACAAGACTTCCCTACTGTGTTTGTGAGCCCCTCCTTCCCACCAACCAGCCAGCTTCAGGAGCCCCCCCCCTCCCCCCGCCGCGTCCCAGAGACTCCCTCTCCCAGGCTGGCTTCGTCTTGGCGTAGCCAAGTCCGTGCCACTGCGGCTGATGACGA
703	Nrgn	100.0	wt scanning 50	no changes	0.5492240848183251	0.000294950628161415	0.4759723547092021	0.00068941351942799	0.0706368117977472	0.28484302695289504	0.026448821156767003	0.688769837668243	5761	579	6138	815	CGAAATGGGCCGCATTGCCACGAACTGCACCACCAACCAGCCAGCTTCAGGAGCCCCCCCCCTCCCCCCGCCGCGTCCCAGAGACTCCCTCTCCCAGGCTGGCTTCGTCTTGGCGTAGCCAAGTCCGTGCCCTTTTTAGCTCTTCAGTCTAACGTGGTCTCCTTTTGCCTTTTCTCCCCACACTGCGGCTGATGACGA
704	Nrgn	150.0	wt scanning 50	no changes	0.2396016218033	0.363806579381657	0.0240917178920953	0.9071408229154532	0.13457691992778698	0.0451561962575079	0.227630567159614	0.000719981614704037	7579	451	5436	492	CGAAATGGGCCGCATTGCGGGCGGGGAAACGAGACTCCCTCTCCCAGGCTGGCTTCGTCTTGGCGTAGCCAAGTCCGTGCCCTTTTTAGCTCTTCAGTCTAACGTGGTCTCCTTTTGCCTTTTCTCCCCACCCTCGTCCCAAACCCCATACTCCCAAAAATGTCCTTTTGCTTCACGCCCCACTGCGGCTGATGACGA
705	Nrgn	200.0	wt scanning 50	no changes	0.192107816502075	0.470866351519696	0.306469102499637	0.0813733659009246	0.243992136910219	0.00347167179345396	0.19857203853753	0.0610844364624528	3622	301	2763	336	CGAAATGGGCCGCATTGCGTTACCGGGGCCCCTTTTTAGCTCTTCAGTCTAACGTGGTCTCCTTTTGCCTTTTCTCCCCACCCTCGTCCCAAACCCCATACTCCCAAAAATGTCCTTTTGCTTCACGCCCACCTGTCCACGCGCCCAGCATGCAGCTCTGCCTCCGCAGCCTCGGTGCGCCACTGCGGCTGATGACGA
706	Nrgn	250.0	wt scanning 50	no changes	-0.04620996533227599	0.8198228940045391	0.16064654801901002	0.4600284699299021	0.193277419342077	0.0076840043890950595	0.53842462456302	1.82246686687325e-10	3719	328	3885	360	CGAAATGGGCCGCATTGCGACACGATCCGCCCCTCGTCCCAAACCCCATACTCCCAAAAATGTCCTTTTGCTTCACGCCCACCTGTCCACGCGCCCAGCATGCAGCTCTGCCTCCGCAGCCTCGGTGCGCTTCGCTGCGCGTACTGCAGAGGGCGCCCAATGCGTCGCCCAAATACTCTCCACTGCGGCTGATGACGA
707	Nrgn	300.0	wt scanning 50	no changes	-0.348187141817556	0.6570674081000899	-0.7674097998386429	0.123055117988866	-0.319113902328082	0.0891988154535885	-0.5171210183437721	0.0069729208833374	373	11	349	24	CGAAATGGGCCGCATTGCCACCGTTCGGCTACCTGTCCACGCGCCCAGCATGCAGCTCTGCCTCCGCAGCCTCGGTGCGCTTCGCTGCGCGTACTGCAGAGGGCGCCCAATGCGTCGCCCAAATACTCTCAAAAAAAGAAAGAAAAAAAGAAAAAGAAAGAAAGAAAAAAAAAAGCAACCCACTGCGGCTGATGACGA
708	Nrgn	350.0	wt scanning 50	no changes	-0.30128254325882503	0.4888275913760901	0.38226163814745	0.31699276606578003	-0.280693481529395	0.171165134628073	-0.338167887895303	0.21404910372349	482	30	568	62	CGAAATGGGCCGCATTGCATAATCTCGTCTTTCGCTGCGCGTACTGCAGAGGGCGCCCAATGCGTCGCCCAAATACTCTCAAAAAAAGAAAGAAAAAAAGAAAAAGAAAGAAAGAAAAAAAAAAGCAACCACCAAGTCCTTTCGTTCTGTGGGCAACGAAAGGGGGCGCCCGCGTCTTTCCACTGCGGCTGATGACGA
709	Nrgn	400.0	wt scanning 50	no changes	0.369387247206869	0.281580642307058	0.184389623568628	0.57843906040964	-0.152067861092444	0.7001222809802049	-0.417313164755301	0.142614345322048	1180	112	1165	135	CGAAATGGGCCGCATTGCAAACGGCGGAGGAAAAAAAGAAAGAAAAAAAGAAAAAGAAAGAAAGAAAAAAAAAAGCAACCACCAAGTCCTTTCGTTCTGTGGGCAACGAAAGGGGGCGCCCGCGTCTTTCCACCCTAGCCTAACCTCAACCTCCTAAACCTGGGGCTAGGAAAGAGGGGACACTGCGGCTGATGACGA
710	Nrgn	450.0	wt scanning 50	no changes	0.41462980545938	0.0115827682621809	0.23872641524103105	0.17250859962812806	0.103231053833203	0.213666276730542	0.22231599318093104	0.00819505319656944	4078	436	3705	402	CGAAATGGGCCGCATTGCTACCAAAGGGTTACCAAGTCCTTTCGTTCTGTGGGCAACGAAAGGGGGCGCCCGCGTCTTTCCACCCTAGCCTAACCTCAACCTCCTAAACCTGGGGCTAGGAAAGAGGGGAGGAGGTTTTCATGGTTATCTGATAATTTCCCTTGCTCAAATGGAAAGTGACACTGCGGCTGATGACGA
711	Nrgn	500.0	wt scanning 50	no changes	0.34684811333808696	0.115528556183413	0.392282253475711	0.00626588765557128	0.243548833080106	0.00253472392910941	0.466238409512527	3.76626994781288e-08	4043	425	3677	463	CGAAATGGGCCGCATTGCCCCCGGCGACCTCACCCTAGCCTAACCTCAACCTCCTAAACCTGGGGCTAGGAAAGAGGGGAGGAGGTTTTCATGGTTATCTGATAATTTCCCTTGCTCAAATGGAAAGTGAAGTCCTATCCCATACCTGCCTGTCACCCTCTTTTTTCTTGAAAACGCACCCACTGCGGCTGATGACGA
712	Nrgn	550.0	wt scanning 50	no changes	0.329146193689	0.0305837117937466	0.261240580406548	0.108984723168331	0.0795045889977023	0.28915685394029805	0.230855576264804	0.00641601019066081	4653	474	3923	459	CGAAATGGGCCGCATTGCACACACGTTATGGGAGGTTTTCATGGTTATCTGATAATTTCCCTTGCTCAAATGGAAAGTGAAGTCCTATCCCATACCTGCCTGTCACCCTCTTTTTTCTTGAAAACGCACCCTGAGAGCAGCCCCTCCCGCTCTTCTTTGTTTATGCAAAAGCCTCCTGAGCACTGCGGCTGATGACGA
713	Nrgn	600.0	wt scanning 50	no changes	0.30759194318136496	0.131510996256272	0.4180245129896671	0.000121975088197078	0.253440327049108	6.64500661664485e-05	0.495815464869425	2.5236813351660497e-12	11978	1155	11959	1668	CGAAATGGGCCGCATTGCGAGGCGAAGCAAAGTCCTATCCCATACCTGCCTGTCACCCTCTTTTTTCTTGAAAACGCACCCTGAGAGCAGCCCCTCCCGCTCTTCTTTGTTTATGCAAAAGCCTCCTGAGCGCCTGGAGGCTCCGGCAGGAGGAGACTTCCGCAGCCCCGCCCCATGATACACTGCGGCTGATGACGA
714	Nrgn	650.0	wt scanning 50	no changes	0.3715899808313329	0.0117474370111971	0.44659914549523294	3.39694569853209e-05	-0.0967294454290063	0.146003681417896	0.0657324239784738	0.3724221512858471	8342	777	8757	1079	CGAAATGGGCCGCATTGCTTGAGGCTAGGGCTGAGAGCAGCCCCTCCCGCTCTTCTTTGTTTATGCAAAAGCCTCCTGAGCGCCTGGAGGCTCCGGCAGGAGGAGACTTCCGCAGCCCCGCCCCATGATAGCCTCTCCCCCGTTGGGCTCCTGGGGTTGTGGCTGGAAGGTTTTTAATCTCACTGCGGCTGATGACGA
715	Actb	0.0	wt scanning 50	no changes	-0.6297461163282729	0.0869665730092036	0.123635194362742	0.757997186560853	-0.643793918215541	0.150142592564929	-1.04344371170003	0.0116416137988435	1285	50	1103	105	CGAAATGGGCCGCATTGCACGTTTAAGGGAGCGGACTGTTACTGAGCTGCGTTTTACACCCTTTCTTTGACAAAACCTAACTTGCGCAGAAAAAAAAAAAATAAGAGACAACATTGGCATGGCTTTGTTTTTTTAAATTTTTTTTAAAGTTTTTTTTTTTTTTTTTTTTTTTTTTTTTAACACTGCGGCTGATGACGA
716	Actb	50.0	wt scanning 50	no changes	-0.5897359000690361	0.274937312872313	-0.147755058606362	0.740021186926958	-0.30174679905919	0.542474729975144	-0.251968557416534	0.366813533565503	478	16	379	39	CGAAATGGGCCGCATTGCGCAATGAAGCTACTTGCGCAGAAAAAAAAAAAATAAGAGACAACATTGGCATGGCTTTGTTTTTTTAAATTTTTTTTAAAGTTTTTTTTTTTTTTTTTTTTTTTTTTTTTAAGTTTTTTTGTTTTGTTTTGGCGCTTTTGACTCAGGATTTAAAAACTGGAACACTGCGGCTGATGACGA
717	Actb	100.0	wt scanning 50	no changes	2.4158592950230298	0.0062556554363199	1.57692008854992	0.0185201602322907	-0.379296928170826	0.0478617319480746	0.5688325357471989	0.0068775604385212605	157	5	142	7	CGAAATGGGCCGCATTGCTGCGCTGAGCGGTTTTAAATTTTTTTTAAAGTTTTTTTTTTTTTTTTTTTTTTTTTTTTTAAGTTTTTTTGTTTTGTTTTGGCGCTTTTGACTCAGGATTTAAAAACTGGAACGGTGAAGGCGACAGCAGTTGGTTGGAGCAAACATCCCCCAAAGTTCTACCACTGCGGCTGATGACGA
718	Actb	150.0	wt scanning 50	no changes	-0.7460552048090858	0.18128092176950894	0.19057420759277105	0.41392874078603	0.0189358375181363	0.8793466791810051	-0.144106153770709	0.314218602146286	1069	23	1647	152	CGAAATGGGCCGCATTGCGAGAGAGCAACAGTTTTTTTGTTTTGTTTTGGCGCTTTTGACTCAGGATTTAAAAACTGGAACGGTGAAGGCGACAGCAGTTGGTTGGAGCAAACATCCCCCAAAGTTCTACAAATGTGGCTGAGGACTTTGTACATTGTTTTGTTTTTTTTTTTTTTTGGTCACTGCGGCTGATGACGA
719	Actb	200.0	wt scanning 50	no changes	0.56660694314225	0.0296634639719396	0.246682773143562	0.23708445702031605	0.0294531769583708	0.772572911767573	-0.0595525297447634	0.5977994576681949	1614	203	1983	227	CGAAATGGGCCGCATTGCTCTTATTTAAGACGGTGAAGGCGACAGCAGTTGGTTGGAGCAAACATCCCCCAAAGTTCTACAAATGTGGCTGAGGACTTTGTACATTGTTTTGTTTTTTTTTTTTTTTGGTTTTGTCTTTTTTTAATAGTCATTCCAAGTATCCATGAAATAAGTGGTTACCACTGCGGCTGATGACGA
720	Actb	250.0	wt scanning 50	no changes	0.332742907382382	0.162958552291599	0.487690303526114	0.11741510440268403	-0.00714526177964738	0.9313757232510188	-0.17995745788659606	0.0439340380372151	3227	321	3838	458	CGAAATGGGCCGCATTGCCCCTCTAATCTCAAATGTGGCTGAGGACTTTGTACATTGTTTTGTTTTTTTTTTTTTTTGGTTTTGTCTTTTTTTAATAGTCATTCCAAGTATCCATGAAATAAGTGGTTACAGGAAGTCCCTCACCCTCCCAAAAGCCACCCCCACTCCTAAGAGGAGGATCACTGCGGCTGATGACGA
721	Actb	300.0	wt scanning 50	no changes	0.33253635028127504	0.307227035979618	0.265445038450771	0.111084948221059	0.207963641273708	0.0144300925592429	0.3411152999476369	4.87304467282463e-05	3112	174	2717	333	CGAAATGGGCCGCATTGCTTCACACTTTTATTTGTCTTTTTTTAATAGTCATTCCAAGTATCCATGAAATAAGTGGTTACAGGAAGTCCCTCACCCTCCCAAAAGCCACCCCCACTCCTAAGAGGAGGATGGTCGCGTCCATGCCCTGAGTCCACCCCGGGGAAGGTGACAGCATTGCTTCACTGCGGCTGATGACGA
722	Actb	350.0	wt scanning 50	no changes	-0.17196873618286	0.5943131574863489	-0.123767332729106	0.62053824392544	0.0212657613754533	0.8172553933091659	0.17237131554896	0.065575180719673	2539	114	2330	154	CGAAATGGGCCGCATTGCCCCATCGATATTAGGAAGTCCCTCACCCTCCCAAAAGCCACCCCCACTCCTAAGAGGAGGATGGTCGCGTCCATGCCCTGAGTCCACCCCGGGGAAGGTGACAGCATTGCTTCTGTGTAAATTATGTACTGCAAAAATTTTTTTAAATCTTCCGCCTTAATACACTGCGGCTGATGACGA
723	Actb	400.0	wt scanning 50	no changes	-0.0349117849796682	0.9458443118206872	-0.255131458260838	0.33805065521264	-0.0691285821943528	0.437100039026489	-0.161652174124868	0.0830763138628483	2450	61	2489	188	CGAAATGGGCCGCATTGCATATCCACCATGGGTCGCGTCCATGCCCTGAGTCCACCCCGGGGAAGGTGACAGCATTGCTTCTGTGTAAATTATGTACTGCAAAAATTTTTTTAAATCTTCCGCCTTAATACTTCATTTTTGTTTTTAATTTCTGAATGGCCCAGGTCTGAGGCCTCCCTTCACTGCGGCTGATGACGA
724	Actb	450.0	wt scanning 50	no changes	0.692366958785769	0.0023272909826862	0.212730461352579	0.284258028787117	-0.0239471279619545	0.811422466592053	-0.0998630028607032	0.33049481010172105	2150	215	1869	193	CGAAATGGGCCGCATTGCGGCCGCACGCCGCTGTGTAAATTATGTACTGCAAAAATTTTTTTAAATCTTCCGCCTTAATACTTCATTTTTGTTTTTAATTTCTGAATGGCCCAGGTCTGAGGCCTCCCTTTTTTTTGTCCCCCCAACTTGATGTATGAAGGCTTTGGTCTCCCTGGGAGGCACTGCGGCTGATGACGA
725	Actb	500.0	wt scanning 50	no changes	0.4891878987065421	0.0019305953062048106	0.22992825006243695	0.0686677068944665	0.22081064762623895	0.00157414416849667	0.212656383521636	0.010286145765644	7400	921	6598	818	CGAAATGGGCCGCATTGCCCACGATGCGCTCTTCATTTTTGTTTTTAATTTCTGAATGGCCCAGGTCTGAGGCCTCCCTTTTTTTTGTCCCCCCAACTTGATGTATGAAGGCTTTGGTCTCCCTGGGAGGGGGTTGAGGTGTTGAGGCAGCCAGGGCTGGCCTGTACACTGACTTGAGACCACTGCGGCTGATGACGA
726	Map2	0.0	wt scanning 50	no changes	0.888284173598945	0.031567812227151	0.446709588959205	0.0438657942790026	0.218964670241818	0.0342942228212695	0.37831104815715	0.00011363251403048799	1763	194	1774	201	CGAAATGGGCCGCATTGCCCTCGACTACGCATACTTCTCCTTTAGCACTGGAGTAACATTTAGGCATGAGCTCTTGGCAGGAGTGGGCTCTGAGCAGGTGTCATATTCATTCTTTACAAACCATAGAGAAATAATTTCATCCCCCAACTGTAGTAATTGTTACAATTTTATATAAAAAATCACTGCGGCTGATGACGA
727	Map2	50.0	wt scanning 50	no changes	1.14912281783806	0.131135779662135	-0.0980290799217135	0.878801794042222	0.0241899623236987	0.9019925157156908	-0.105489422349926	0.622098705960905	340	13	280	10	CGAAATGGGCCGCATTGCCCTCTGGCCGGCGAGTGGGCTCTGAGCAGGTGTCATATTCATTCTTTACAAACCATAGAGAAATAATTTCATCCCCCAACTGTAGTAATTGTTACAATTTTATATAAAAAATTAATAGTATATGCAGAAAATGACCTGAATTCCATCCGCAACAAGGACACACACTGCGGCTGATGACGA
728	Map2	100.0	wt scanning 50	no changes	-0.231941815837962	0.8144293042909571	0.568857450857068	0.181960492612214	-0.0649260750441561	0.69917032613206	-0.114117303446061	0.527155918666429	450	1	752	50	CGAAATGGGCCGCATTGCACAACCACAAGTATAATTTCATCCCCCAACTGTAGTAATTGTTACAATTTTATATAAAAAATTAATAGTATATGCAGAAAATGACCTGAATTCCATCCGCAACAAGGACACATGGCTTTACATGGATACAATCGGACAATTATTTTCGCTCTGCTCTGTTTTCACTGCGGCTGATGACGA
729	Map2	150.0	wt scanning 50	no changes	-0.44018236974449104	0.15339007038431798	-0.0604976803027087	0.7875785806340351	-0.169324002258165	0.173140779607182	-0.136461255387665	0.267760989075203	1073	76	1351	138	CGAAATGGGCCGCATTGCACCTGCACCGGGTAATAGTATATGCAGAAAATGACCTGAATTCCATCCGCAACAAGGACACATGGCTTTACATGGATACAATCGGACAATTATTTTCGCTCTGCTCTGTTTTGCATGGAGTATTATTATTATTTTTTAAATTGCATTTTTACCTTTCATGTGCACTGCGGCTGATGACGA
730	Map2	200.0	wt scanning 50	no changes	0.233375144230604	0.459958557971807	-0.298778436968821	0.22447593511307	0.104279096710893	0.3935279175850061	0.0264739151273813	0.8351077050275759	1277	106	1162	120	CGAAATGGGCCGCATTGCAAGGGGATCGAATGGCTTTACATGGATACAATCGGACAATTATTTTCGCTCTGCTCTGTTTTGCATGGAGTATTATTATTATTTTTTAAATTGCATTTTTACCTTTCATGTGCCTGAAGGCTATCCAATACATTCTGAAAGGCCTTGTTAAAAATCCAAGCTCACTGCGGCTGATGACGA
731	Map2	250.0	wt scanning 50	no changes	-0.26434353908211	0.446801217524824	0.0414471025211642	0.8111771770489141	0.20095810849031	0.0162190339152833	0.253382413749712	0.0034278140717679396	2639	106	2841	298	CGAAATGGGCCGCATTGCAACACCACCGGGGCATGGAGTATTATTATTATTTTTTAAATTGCATTTTTACCTTTCATGTGCCTGAAGGCTATCCAATACATTCTGAAAGGCCTTGTTAAAAATCCAAGCTGCTCATTTCCCTATTCTGTTTATGGTTGAAAAGATTAAAACCTACCCATTCACTGCGGCTGATGACGA
732	Map2	300.0	wt scanning 50	no changes	0.00836974063209878	0.9880328924434292	0.0106413552189622	0.977991986943226	-0.131683785879226	0.429012253677464	-0.472419093767509	0.0069897191447576106	737	24	563	64	CGAAATGGGCCGCATTGCATTCGAGCATATCCTGAAGGCTATCCAATACATTCTGAAAGGCCTTGTTAAAAATCCAAGCTGCTCATTTCCCTATTCTGTTTATGGTTGAAAAGATTAAAACCTACCCATTGTTACTTACTACAGGTTCGATGAAATCAAGGAGTCTGATTGCAGGAAGGACACTGCGGCTGATGACGA
733	Map2	350.0	wt scanning 50	no changes	-0.38122583318243103	0.347503625451671	0.218690777962767	0.503356414254401	-0.25483369913434	0.0949570574617955	-0.146185515787923	0.39561141882238	875	56	780	64	CGAAATGGGCCGCATTGCTTCTACTTTTATGCTCATTTCCCTATTCTGTTTATGGTTGAAAAGATTAAAACCTACCCATTGTTACTTACTACAGGTTCGATGAAATCAAGGAGTCTGATTGCAGGAAGGAAAGAGCATGTAAGAAACACATTTTTTAAAGTGTTATTTTGTATAAATGGGCACTGCGGCTGATGACGA
734	Map2	400.0	wt scanning 50	no changes	0.6259391359399841	0.0488363253395641	0.16907239801958698	0.6071419242413729	-0.333471905996184	0.0131173939430775	-0.0669900552876655	0.616966726380042	1455	160	1241	94	CGAAATGGGCCGCATTGCCTCAAGACCCGTGTTACTTACTACAGGTTCGATGAAATCAAGGAGTCTGATTGCAGGAAGGAAAGAGCATGTAAGAAACACATTTTTTAAAGTGTTATTTTGTATAAATGGGAAGAAAGACGCAATTAAGTTATTGACACTTGGGACCTGGACGAGTATATCCACTGCGGCTGATGACGA
735	Map2	450.0	wt scanning 50	no changes	-0.2791642492319249	0.317475868335236	0.192645714295578	0.417001403569939	-0.275745556359627	0.0222891451070395	-0.236186265579816	0.054457218099855986	1428	130	1321	128	CGAAATGGGCCGCATTGCAAACCCGACGAAAAGAGCATGTAAGAAACACATTTTTTAAAGTGTTATTTTGTATAAATGGGAAGAAAGACGCAATTAAGTTATTGACACTTGGGACCTGGACGAGTATATCAGAGTATGCCATTCCAATAAATTATTGAACTACAAGCTAGATTTAAGGCACACTGCGGCTGATGACGA
736	Map2	500.0	wt scanning 50	no changes	0.13138101259922302	0.7074369992333001	0.17939682863456194	0.5098241110402351	-0.24496796449284505	0.0315849261644923	-0.0635849734068544	0.6083401702205071	1506	115	1539	167	CGAAATGGGCCGCATTGCTATGAGTTTAGGAAGAAAGACGCAATTAAGTTATTGACACTTGGGACCTGGACGAGTATATCAGAGTATGCCATTCCAATAAATTATTGAACTACAAGCTAGATTTAAGGCATTTGAGCGTTGGTTGAAGAAGTGGTGTCAAAGTGCATCTCTTAGGATTGACACTGCGGCTGATGACGA
737	Map2	550.0	wt scanning 50	no changes	0.14082798047828196	0.57317135704545	-0.34849442599366703	0.109246325143516	0.127430658071298	0.229448315315239	0.154644260342607	0.136014610008325	2053	211	1715	163	CGAAATGGGCCGCATTGCAAATCTTCCATCAGAGTATGCCATTCCAATAAATTATTGAACTACAAGCTAGATTTAAGGCATTTGAGCGTTGGTTGAAGAAGTGGTGTCAAAGTGCATCTCTTAGGATTGATGCACTTTTGTTAGGATGGGCTTGTGTCTGATTAGAATGTCAGTCGATTGCACTGCGGCTGATGACGA
738	Map2	600.0	wt scanning 50	no changes	0.0912683570668286	0.8099546696386891	0.278286885934519	0.340671530756003	0.193219861326855	0.0477917958397226	0.21191927991920495	0.0250419111109744	2294	101	2455	186	CGAAATGGGCCGCATTGCATCATGATTACCTTTGAGCGTTGGTTGAAGAAGTGGTGTCAAAGTGCATCTCTTAGGATTGATGCACTTTTGTTAGGATGGGCTTGTGTCTGATTAGAATGTCAGTCGATTGGCTAGATTTATATCCACACAATCAGTTTCACACCCCCATTCCATCTGTTTCACTGCGGCTGATGACGA
739	Map2	650.0	wt scanning 50	no changes	0.260100752384977	0.677776956216383	1.1872603784668898	8.612230061234979e-06	0.202517594234648	0.0679917432774247	0.251030330368293	0.0275428260737115	968	22	1422	159	CGAAATGGGCCGCATTGCATTGGCAAGAGTTGCACTTTTGTTAGGATGGGCTTGTGTCTGATTAGAATGTCAGTCGATTGGCTAGATTTATATCCACACAATCAGTTTCACACCCCCATTCCATCTGTTTGATACAGTATTATAGATATAAATATATATATATATTTCTCTGTGGCCATTCACTGCGGCTGATGACGA
740	Map2	700.0	wt scanning 50	no changes	0.19448640773645606	0.876757385224837	1.87782024211606	0.17557678330014098	-0.581584650974836	0.194041883501759	-0.458246910588461	0.319486325895294	8	0	28	0	CGAAATGGGCCGCATTGCGATACTATGGCTGCTAGATTTATATCCACACAATCAGTTTCACACCCCCATTCCATCTGTTTGATACAGTATTATAGATATAAATATATATATATATTTCTCTGTGGCCATTTGTGATACTTCCTCATATACTTGAATATGATACTTCTTTATTCACAGTATCACTGCGGCTGATGACGA
741	Map2	750.0	wt scanning 50	no changes	2.60206329246061	0.00025825221442746	0.929649263314855	0.192870581044199	0.06025257481502599	0.6788842272129401	-0.00331673554688017	0.9822439806695608	399	20	406	11	CGAAATGGGCCGCATTGCTGGCCCTTCTTCGATACAGTATTATAGATATAAATATATATATATATTTCTCTGTGGCCATTTGTGATACTTCCTCATATACTTGAATATGATACTTCTTTATTCACAGTATCTGTGTCTCCTGCACCCTTTGGTGTTGCAATTTTAGGTATGTGAAAGTAGCACTGCGGCTGATGACGA
742	Map2	800.0	wt scanning 50	no changes	-0.235310408863699	0.4500370682717701	0.0521496699330641	0.777315176023071	0.0360482183455158	0.7089243119738771	0.164501600177201	0.0722531584207693	2254	105	2309	230	CGAAATGGGCCGCATTGCGCCTTCTCACGATGTGATACTTCCTCATATACTTGAATATGATACTTCTTTATTCACAGTATCTGTGTCTCCTGCACCCTTTGGTGTTGCAATTTTAGGTATGTGAAAGTAGATGTTAGCAGGGTTCTCTCCCTATTTAAAAATAAATTTTAAAAAGACAAACACTGCGGCTGATGACGA
743	Map2	850.0	wt scanning 50	no changes	1.6664167261481395	0.0028592675486371	0.687640279680275	0.306203164540763	0.19259634258971106	0.282048428893572	0.210279835245063	0.24676482659823	778	81	528	11	CGAAATGGGCCGCATTGCCTCCTTCGTTCACTGTGTCTCCTGCACCCTTTGGTGTTGCAATTTTAGGTATGTGAAAGTAGATGTTAGCAGGGTTCTCTCCCTATTTAAAAATAAATTTTAAAAAGACAAAGAGTTTTAGCATGAAGTTGCTTTCTGTAACAACTCAAAGCTGTAACCCTGCACTGCGGCTGATGACGA
744	Map2	900.0	wt scanning 50	no changes	0.0480019972655267	0.8642420650598159	0.4306350677565129	0.110781663051254	-0.0433970032668736	0.6817338915214971	0.290933444880067	0.00471145098126624	1854	157	1762	246	CGAAATGGGCCGCATTGCCCGTTTCCTCGCATGTTAGCAGGGTTCTCTCCCTATTTAAAAATAAATTTTAAAAAGACAAAGAGTTTTAGCATGAAGTTGCTTTCTGTAACAACTCAAAGCTGTAACCCTGTCTTAGTGCCAGAATCAAGTCTTTCCTGTGATGCTAGAACATTTTACTTTCACTGCGGCTGATGACGA
745	Map2	950.0	wt scanning 50	no changes	0.00956049908245842	0.990492293045094	-0.18071457878893304	0.425501480860924	0.19943457528684105	0.00922510067491808	0.332393351085998	5.74589621278614e-05	3241	21	3340	278	CGAAATGGGCCGCATTGCGCATTACGTCCGGAGTTTTAGCATGAAGTTGCTTTCTGTAACAACTCAAAGCTGTAACCCTGTCTTAGTGCCAGAATCAAGTCTTTCCTGTGATGCTAGAACATTTTACTTTTCTTTGCTTCCACCAACATGGAGTTTGTGGAGTGGGTCCAGTTATGCATACACTGCGGCTGATGACGA
746	Map2	1000.0	wt scanning 50	no changes	-0.262770814612112	0.326878689740491	-0.0686114237328485	0.6959372435111679	-0.12180836141216697	0.165723007011401	0.0284926533436932	0.7707426632587141	3064	156	2805	347	CGAAATGGGCCGCATTGCTCATATCGAAGTTCTTAGTGCCAGAATCAAGTCTTTCCTGTGATGCTAGAACATTTTACTTTTCTTTGCTTCCACCAACATGGAGTTTGTGGAGTGGGTCCAGTTATGCATAAAGGGGTTTACAGATGTTGGTTCAAGGATTATGGATTTATCTCATGTATACACTGCGGCTGATGACGA
747	Map2	1050.0	wt scanning 50	no changes	0.152463976134522	0.596621576207146	-0.115469486022556	0.7189530712029409	0.016188794130019	0.8943691677826491	-0.10922827081281	0.409210421761229	1302	141	1438	133	CGAAATGGGCCGCATTGCGTTGGCGACAATTCTTTGCTTCCACCAACATGGAGTTTGTGGAGTGGGTCCAGTTATGCATAAAGGGGTTTACAGATGTTGGTTCAAGGATTATGGATTTATCTCATGTATAATCACTAAATAGGTCGGGTTTTATCCCTCTAATTATCCATGACACCAATCCACTGCGGCTGATGACGA
748	Map2	1100.0	wt scanning 50	no changes	-0.119285315743812	0.5917202779373051	0.20889192046397895	0.537477782124515	-0.076831121969872	0.440396305182504	-0.15654192198254402	0.11973430273345698	1941	165	2153	119	CGAAATGGGCCGCATTGCGCCTCCGGTCACAAGGGGTTTACAGATGTTGGTTCAAGGATTATGGATTTATCTCATGTATAATCACTAAATAGGTCGGGTTTTATCCCTCTAATTATCCATGACACCAATCTCTTACTATTCATTACTCTTTCTTCTATTTCCTTTTTCCATTTGCTAAAGCACTGCGGCTGATGACGA
749	Map2	1150.0	wt scanning 50	no changes	0.413675230387148	0.20725247674547892	-0.38181499426938303	0.21632077861382895	0.162098959502117	0.20091675981380605	0.44277982974652497	0.000705532519375877	1740	172	1083	98	CGAAATGGGCCGCATTGCTCGATACCTTATATCACTAAATAGGTCGGGTTTTATCCCTCTAATTATCCATGACACCAATCTCTTACTATTCATTACTCTTTCTTCTATTTCCTTTTTCCATTTGCTAAAGTTGAAAGTAGGAAAAAATAATTTTGAATAGCTTTTCTTGTTCTCCAAACACACTGCGGCTGATGACGA
750	Map2	1200.0	wt scanning 50	no changes	0.838498069758157	5.17732018193814e-05	0.5100203966811471	0.0568427938536499	0.23352878350664605	0.0675460423326649	0.63378884893607	8.20555836549314e-06	2059	275	1302	178	CGAAATGGGCCGCATTGCTACCTTCGATCCTCTTACTATTCATTACTCTTTCTTCTATTTCCTTTTTCCATTTGCTAAAGTTGAAAGTAGGAAAAAATAATTTTGAATAGCTTTTCTTGTTCTCCAAACAGTATCTGTTCATTAAATTCTGTGATAGAATATATTTGGCTTCCTTCCCCCCACTGCGGCTGATGACGA
751	Map2	1250.0	wt scanning 50	no changes	0.9206983505862628	0.202064210651612	-0.36607398963866494	0.693601406370683	0.014554731519227	0.943707956257479	-0.594907286336048	0.0145150398310201	325	19	235	1	CGAAATGGGCCGCATTGCCACCTTTATTCATTGAAAGTAGGAAAAAATAATTTTGAATAGCTTTTCTTGTTCTCCAAACAGTATCTGTTCATTAAATTCTGTGATAGAATATATTTGGCTTCCTTCCCCCAAAGACCTCTTGATCAAAGATGAAAAATACAACATATAAAGAAGCTATATCACTGCGGCTGATGACGA
752	Map2	1300.0	wt scanning 50	no changes	-0.27986859867868896	0.499264845534945	0.32876030611845297	0.414397254621318	0.128866004982223	0.3998847606912169	0.388724048812774	0.0113437057946859	669	36	806	59	CGAAATGGGCCGCATTGCTTATTATGCTTAGTATCTGTTCATTAAATTCTGTGATAGAATATATTTGGCTTCCTTCCCCCAAAGACCTCTTGATCAAAGATGAAAAATACAACATATAAAGAAGCTATATATGTAATACTTTTGAGACACAGATATCTAAATCCATCTCTCCAGGATTCTCACTGCGGCTGATGACGA
753	Map2	1350.0	wt scanning 50	no changes	0.5587167544794489	0.110554319838529	1.104141751089	1.77344940170966e-05	-0.100705803207016	0.495244901748984	-0.134267253123218	0.432777928680919	796	73	1037	115	CGAAATGGGCCGCATTGCGATTCCCTAAGAAAAGACCTCTTGATCAAAGATGAAAAATACAACATATAAAGAAGCTATATATGTAATACTTTTGAGACACAGATATCTAAATCCATCTCTCCAGGATTCTTCATGAACATGGAACATGGTATTACTTATTCATGAGTAAATGCTATTTTTCACTGCGGCTGATGACGA
754	Map2	1400.0	wt scanning 50	no changes	0.0058079303846241105	0.9843802549558128	-0.273776246425502	0.393244099931235	-0.18914964337644896	0.057539557316426	-0.206536283301	0.187200806635563	2052	118	1703	149	CGAAATGGGCCGCATTGCCCTACACGGCTGATGTAATACTTTTGAGACACAGATATCTAAATCCATCTCTCCAGGATTCTTCATGAACATGGAACATGGTATTACTTATTCATGAGTAAATGCTATTTTTTTCTTGCTTTATATACAATCTAGACATCACAACTCAATTACTATCATTTACACTGCGGCTGATGACGA
755	Map2	1450.0	wt scanning 50	no changes	-0.8505596989694771	0.0820628815241175	0.709615835890419	0.00619283701309796	0.10925464504339	0.424000057262132	-0.12630627115378698	0.3717013831471761	880	22	1107	146	CGAAATGGGCCGCATTGCCTCTGCAAGGACTCATGAACATGGAACATGGTATTACTTATTCATGAGTAAATGCTATTTTTTTCTTGCTTTATATACAATCTAGACATCACAACTCAATTACTATCATTTACAAATCATACTTAATGAATAAGTAATAGTCGATGGCCCAAAATAAGGCAGCACTGCGGCTGATGACGA
756	Map2	1500.0	wt scanning 50	no changes	0.0212350316412701	0.9714973509660748	-0.1265776998206	0.843477604568109	0.2996739550897	0.0938417435644485	0.5024749454288681	0.0141230469939777	444	26	417	18	CGAAATGGGCCGCATTGCGGGTCCCATAGTTTCTTGCTTTATATACAATCTAGACATCACAACTCAATTACTATCATTTACAAATCATACTTAATGAATAAGTAATAGTCGATGGCCCAAAATAAGGCAGAGCATTATCAAACCGAGTGGACTTTTTTTCTTAATATTTAATTTGTTCTTCACTGCGGCTGATGACGA
757	Map2	1550.0	wt scanning 50	no changes	-0.126606500065258	0.606404555656442	0.37829590633222	0.0387266942966034	0.103778643676218	0.243619170901983	0.32388238276254	0.000115817209277052	2947	175	3131	386	CGAAATGGGCCGCATTGCTTCTCTTTGGGGCAAATCATACTTAATGAATAAGTAATAGTCGATGGCCCAAAATAAGGCAGAGCATTATCAAACCGAGTGGACTTTTTTTCTTAATATTTAATTTGTTCTTTTGCTTGCTCGGGATTGGTGGGTGGAATATGCAGAGATAAATGTGAAAAACACTGCGGCTGATGACGA
758	Map2	1600.0	wt scanning 50	no changes	0.22908539538762496	0.37356541947245897	0.18439493167221804	0.454053434599383	-0.0689142840851	0.505404082830788	-0.122485066896613	0.25753702918487104	1930	196	1826	232	CGAAATGGGCCGCATTGCTACCGTTCCACGAGCATTATCAAACCGAGTGGACTTTTTTTCTTAATATTTAATTTGTTCTTTTGCTTGCTCGGGATTGGTGGGTGGAATATGCAGAGATAAATGTGAAAAAGCTGTCTGGGTGTTTTATGTCTCTGAAATAAACCAAGCCCTGTATACAAACACTGCGGCTGATGACGA
759	Map2	1650.0	wt scanning 50	no changes	0.091454173448687	0.7887553594596508	-0.197041302603278	0.3866985617958499	-0.0690017066864014	0.493425744581954	-0.0326454324908569	0.741215796708581	2649	206	2208	184	CGAAATGGGCCGCATTGCCTGGATAAACGATTGCTTGCTCGGGATTGGTGGGTGGAATATGCAGAGATAAATGTGAAAAAGCTGTCTGGGTGTTTTATGTCTCTGAAATAAACCAAGCCCTGTATACAAAGGAGAAGGTGAACATGAACAGGATAGGAAGATGTAGGAGTGTCTAAGACACACTGCGGCTGATGACGA
760	Map2	1700.0	wt scanning 50	no changes	-0.396565881057311	0.143017546847666	-0.0165845091421361	0.942656164708854	-0.132312176197034	0.200746399028988	-0.0867465171846507	0.452112441040766	1812	106	2194	258	CGAAATGGGCCGCATTGCGCTCCGATATCCGCTGTCTGGGTGTTTTATGTCTCTGAAATAAACCAAGCCCTGTATACAAAGGAGAAGGTGAACATGAACAGGATAGGAAGATGTAGGAGTGTCTAAGACAGAAGGCAAGAGGATGCAAAAGTGGAGAGAAACAGGTGGCAGTTTAGTGACCACTGCGGCTGATGACGA
761	Map2	1750.0	wt scanning 50	no changes	-0.548280040828254	0.228076525517578	0.136470631501865	0.7579529860274158	-0.16621290088410598	0.305196182230427	0.15987966586351998	0.37598095182580105	658	29	729	49	CGAAATGGGCCGCATTGCTATTTTGCCTCTGGAGAAGGTGAACATGAACAGGATAGGAAGATGTAGGAGTGTCTAAGACAGAAGGCAAGAGGATGCAAAAGTGGAGAGAAACAGGTGGCAGTTTAGTGACCCATTGAGTATTATGACCAATGTGACAGTCACATAGAAAGCTTAGCATCACACTGCGGCTGATGACGA
762	Map2	1800.0	wt scanning 50	no changes	0.635046047010343	0.13880145675770098	0.6063171597107739	0.0861046720314576	0.0401933846818818	0.7621837191473579	-0.137159454554656	0.34612870417917696	959	106	1162	155	CGAAATGGGCCGCATTGCAATAAATCGGATGAAGGCAAGAGGATGCAAAAGTGGAGAGAAACAGGTGGCAGTTTAGTGACCCATTGAGTATTATGACCAATGTGACAGTCACATAGAAAGCTTAGCATCAAACAGAGACAGTCTTATTGGCTAGTAGGCACACACACACTACAGTCGTCTCACTGCGGCTGATGACGA
763	Map2	1850.0	wt scanning 50	no changes	-0.474127229809217	0.42544751283976	0.5938510167712621	0.362166413825543	-0.464055701856549	0.0248250781988394	-0.462480160438963	0.0376296791678293	308	14	371	25	CGAAATGGGCCGCATTGCTCGAATTACCTACCATTGAGTATTATGACCAATGTGACAGTCACATAGAAAGCTTAGCATCAAACAGAGACAGTCTTATTGGCTAGTAGGCACACACACACTACAGTCGTCTTTGTAAATTGGTTATTTTTTATATAACTTTAAAACTACTGAATAGTGGTTCACTGCGGCTGATGACGA
764	Map2	1900.0	wt scanning 50	no changes	-0.9821450109431372	0.368242002581022	-0.544245915036455	0.184543012603487	-0.486755866891964	0.0024920567680686	-0.414160031401067	0.0107285132992285	470	0	595	36	CGAAATGGGCCGCATTGCAGGACTATGACCAACAGAGACAGTCTTATTGGCTAGTAGGCACACACACACTACAGTCGTCTTTGTAAATTGGTTATTTTTTATATAACTTTAAAACTACTGAATAGTGGTTTTCACTCTGGACAACCCATTCCTTACCTTCTCTTGAAATGCACAGAAAATCACTGCGGCTGATGACGA
765	Map2	1950.0	wt scanning 50	no changes	0.335381158072614	0.31875395465845696	0.0329537689595737	0.9031593826040591	-0.249483773682201	0.0382652687799458	-0.214794523129571	0.0660346395353434	1464	111	1592	130	CGAAATGGGCCGCATTGCACCGATATGGCTTTGTAAATTGGTTATTTTTTATATAACTTTAAAACTACTGAATAGTGGTTTTCACTCTGGACAACCCATTCCTTACCTTCTCTTGAAATGCACAGAAAATGGAAGAAGGAATGACTGTGTGTGGAGAAGTACAGTCTTTTCTTACATGTTCACTGCGGCTGATGACGA
766	Map2	2000.0	wt scanning 50	no changes	0.103990906049301	0.6836489245777672	-0.618182687121639	0.03207295262369	-0.023555072937328	0.833857086687261	-0.21648743383192895	0.1093724034711	1457	138	1334	89	CGAAATGGGCCGCATTGCCTATGCTCTTCTTTCACTCTGGACAACCCATTCCTTACCTTCTCTTGAAATGCACAGAAAATGGAAGAAGGAATGACTGTGTGTGGAGAAGTACAGTCTTTTCTTACATGTTTTGATAGACAAGGATCAAAGTTGTCTAGGAAAAAAAGGTACCAGATGATCCACTGCGGCTGATGACGA
767	Map2	2050.0	wt scanning 50	no changes	0.105011788828789	0.551370336225027	0.276007631972264	0.1104992928556	-0.0768685415137501	0.32502533908851394	-0.0876013883918035	0.28370481439210105	3724	318	3892	571	CGAAATGGGCCGCATTGCAGGGCTAGCTGCGGAAGAAGGAATGACTGTGTGTGGAGAAGTACAGTCTTTTCTTACATGTTTTGATAGACAAGGATCAAAGTTGTCTAGGAAAAAAAGGTACCAGATGATCCATGTGGTTTTAAACTATGCAGAAAATAATTTCAACCCAGTTTATTATAACACTGCGGCTGATGACGA
768	Map2	2100.0	wt scanning 50	no changes	0.23643909742814606	0.782323789562024	-1.2023578746158	0.0399619377628832	-0.00114814396653117	0.9953636015672808	0.17186843887637002	0.38531881755266895	379	15	267	5	CGAAATGGGCCGCATTGCTTCGAGGAGTTATTGATAGACAAGGATCAAAGTTGTCTAGGAAAAAAAGGTACCAGATGATCCATGTGGTTTTAAACTATGCAGAAAATAATTTCAACCCAGTTTATTATAAAAATTAAGCCTAAGTAAACATTTTCTTTGTGTTAAAATTCAGTTTCTTATCACTGCGGCTGATGACGA
769	Map2	2150.0	wt scanning 50	no changes	1.03561476315449	0.166693245630083	0.420306298353675	0.465554495187525	0.275910925131378	0.206926694116345	0.113642770782757	0.612461951600751	439	18	343	33	CGAAATGGGCCGCATTGCTGTTGTCTAGTCCATGTGGTTTTAAACTATGCAGAAAATAATTTCAACCCAGTTTATTATAAAAATTAAGCCTAAGTAAACATTTTCTTTGTGTTAAAATTCAGTTTCTTATGATGCGTGTTCAAAAAAATTATGTAAACCCCAATGTTAATAGATCTAGCACACTGCGGCTGATGACGA
770	Map2	2200.0	wt scanning 50	no changes	0.6645989136983941	0.277239910077005	0.657034508323571	0.24597776359759305	0.0259024285902256	0.870565283706752	0.163707393089514	0.323940550157842	579	34	713	25	CGAAATGGGCCGCATTGCTTAGGGACGCTCAAATTAAGCCTAAGTAAACATTTTCTTTGTGTTAAAATTCAGTTTCTTATGATGCGTGTTCAAAAAAATTATGTAAACCCCAATGTTAATAGATCTAGCACTAAAATAATCATTTTTTCTAATGTCAAAACAATTATAATGGATATAAGTCACTGCGGCTGATGACGA
771	Map2	2250.0	wt scanning 50	no changes	-0.129387146961483	0.8282149618888579	-0.239655181705094	0.497472018230774	0.00229715687724751	0.987367259723378	-0.240079338221629	0.214740747159933	762	38	786	64	CGAAATGGGCCGCATTGCCCGATAGGAAGTGATGCGTGTTCAAAAAAATTATGTAAACCCCAATGTTAATAGATCTAGCACTAAAATAATCATTTTTTCTAATGTCAAAACAATTATAATGGATATAAGTCCTTGTTCTATGTGAAATGTGTTTCTCTATAAAGTTATCACAAGAAGGAACACTGCGGCTGATGACGA
772	Map2	2300.0	wt scanning 50	no changes	1.03625656595883	0.362073061384498	-0.919363046108016	0.35963978791232704	0.0285153522002485	0.927686844624249	0.560879423321396	0.0832844744781627	125	1	82	0	CGAAATGGGCCGCATTGCGCGTCGGATTCCCTAAAATAATCATTTTTTCTAATGTCAAAACAATTATAATGGATATAAGTCCTTGTTCTATGTGAAATGTGTTTCTCTATAAAGTTATCACAAGAAGGAATTTTTATAGGAGACAGACAGAGAAATGCACAGGCTAAAATCATTTCCTTACACTGCGGCTGATGACGA
773	Map2	2350.0	wt scanning 50	no changes	0.20285960675711495	0.705911877524597	0.22143694957539495	0.564719103982066	0.126066800188786	0.510751621814561	-0.253654580824152	0.213806388293387	387	22	493	47	CGAAATGGGCCGCATTGCCATTCGAACACTCCTTGTTCTATGTGAAATGTGTTTCTCTATAAAGTTATCACAAGAAGGAATTTTTATAGGAGACAGACAGAGAAATGCACAGGCTAAAATCATTTCCTTATGGGAATGTGGGATGGAGCTCACCTTACCTACTCTCTTAAGATAATGACTCACTGCGGCTGATGACGA
774	Map2	2400.0	wt scanning 50	no changes	-0.615220248123511	0.43032798368509	-0.0374980751816637	0.9382922005082408	-0.278061377866576	0.109745800495261	-0.0548630704273291	0.767459989019542	544	13	645	26	CGAAATGGGCCGCATTGCTTAACGCACGGCTTTTTATAGGAGACAGACAGAGAAATGCACAGGCTAAAATCATTTCCTTATGGGAATGTGGGATGGAGCTCACCTTACCTACTCTCTTAAGATAATGACTCAAATTAAGCTTTTTGGACACCACTTTTGTGGGGATACACATACGCTGATCACTGCGGCTGATGACGA
775	Map2	2450.0	wt scanning 50	no changes	-0.547682607031557	0.215986125435342	-0.591984995805333	0.0502671319109917	-0.0990439673770999	0.349835673717646	-0.0652375346199665	0.532065020338783	1747	47	1963	95	CGAAATGGGCCGCATTGCCCGTCACCTCTTTGGGAATGTGGGATGGAGCTCACCTTACCTACTCTCTTAAGATAATGACTCAAATTAAGCTTTTTGGACACCACTTTTGTGGGGATACACATACGCTGATCTAGAAATGAAAGGTGCACTACTGCATTTCTAGATCCACTAATGCCAGTTCACTGCGGCTGATGACGA
776	Map2	2500.0	wt scanning 50	no changes	0.646355815038567	0.208050176435459	0.159141035296643	0.7667206221551309	-0.199153311154971	0.265156226712184	-0.160361109718262	0.3827030437142271	631	50	654	22	CGAAATGGGCCGCATTGCGGCGACTACTATCAAATTAAGCTTTTTGGACACCACTTTTGTGGGGATACACATACGCTGATCTAGAAATGAAAGGTGCACTACTGCATTTCTAGATCCACTAATGCCAGTTTCTCTCTGGCTTTAGCCTTTGAGAACCTGTTTAAGAATACGTAAGTATCCCACTGCGGCTGATGACGA
777	Map2	2550.0	wt scanning 50	no changes	-0.298186322238485	0.496453713776139	0.6357364390878679	0.0741750854608083	-0.35765737428745004	0.0182628649789842	-0.191265369534135	0.21893806385953304	715	46	1186	140	CGAAATGGGCCGCATTGCATTCTTTCCTGCCTAGAAATGAAAGGTGCACTACTGCATTTCTAGATCCACTAATGCCAGTTTCTCTCTGGCTTTAGCCTTTGAGAACCTGTTTAAGAATACGTAAGTATCCAGAGCTCGGAAGAGTTCCAAGGCCCACTTTTTCAATAAACTCACACACTCCACTGCGGCTGATGACGA
778	Map2	2600.0	wt scanning 50	no changes	-0.332432390417227	0.7235378564414521	-0.563724072561031	0.335214436873161	-0.7388727619999	0.000106318541117115	-0.520990471744184	0.00622959370374763	542	6	550	22	CGAAATGGGCCGCATTGCCTTTTGGGAGAGTCTCTCTGGCTTTAGCCTTTGAGAACCTGTTTAAGAATACGTAAGTATCCAGAGCTCGGAAGAGTTCCAAGGCCCACTTTTTCAATAAACTCACACACTCTGGGTCTCCTGCAACTGACAATTGGGTACCTTGCAACAATGCAGGAAGGACACTGCGGCTGATGACGA
779	Map2	2650.0	wt scanning 50	no changes	-0.171975748837307	0.542419314048551	-0.534365952122921	0.0124910705325833	-0.251511964366605	0.00918150903836582	-0.359570719516242	0.000152256120274062	2227	168	2375	177	CGAAATGGGCCGCATTGCGATACCCCAACGAGAGCTCGGAAGAGTTCCAAGGCCCACTTTTTCAATAAACTCACACACTCTGGGTCTCCTGCAACTGACAATTGGGTACCTTGCAACAATGCAGGAAGGATCCGAGTCTATGATGAGTTTCAAAGGCCAAGTTCCTTTAGGAACTGACTCCACTGCGGCTGATGACGA
780	Map2	2700.0	wt scanning 50	no changes	0.218085899352673	0.6502409392712171	0.0782659339000776	0.638951943357935	-0.102090667058793	0.267028149839992	-0.0732104318585229	0.41417440712860704	2559	79	2665	272	CGAAATGGGCCGCATTGCCTTTTCGAGCGTTGGGTCTCCTGCAACTGACAATTGGGTACCTTGCAACAATGCAGGAAGGATCCGAGTCTATGATGAGTTTCAAAGGCCAAGTTCCTTTAGGAACTGACTCTCTCTGGATCTGCCTGCTGCGTTCCAGCAGGATGACGGGCTGAAATCCCACACTGCGGCTGATGACGA
781	Map2	2750.0	wt scanning 50	no changes	0.909800196530442	4.0178572060955796e-05	0.39973791675132	0.0315871377262644	-0.0114682013414819	0.8886532815964661	0.0819208299166129	0.32998661769634696	3775	503	3515	419	CGAAATGGGCCGCATTGCAGTCTAGGCATCTCCGAGTCTATGATGAGTTTCAAAGGCCAAGTTCCTTTAGGAACTGACTCTCTCTGGATCTGCCTGCTGCGTTCCAGCAGGATGACGGGCTGAAATCCCACCCATAGGAAAGACCCCTGTGCAATTCCAGCTCAGTTTGGCTGAAGGTAGCACTGCGGCTGATGACGA
782	Map2	2800.0	wt scanning 50	no changes	0.35959464440562605	0.361853030532424	0.2963307496586749	0.0773694631348521	0.104234084489804	0.242765248600253	0.344977392052323	4.140571781275e-05	2299	212	2525	322	CGAAATGGGCCGCATTGCCAATCGGCTCACTCTCTGGATCTGCCTGCTGCGTTCCAGCAGGATGACGGGCTGAAATCCCACCCATAGGAAAGACCCCTGTGCAATTCCAGCTCAGTTTGGCTGAAGGTAGCTGAAGAAGAGAGCCAGTAAAGGGAAGAATAGACTGTAGTTGCCCTTCTCCACTGCGGCTGATGACGA
783	Map2	2850.0	wt scanning 50	no changes	0.211783369903224	0.6023356799315921	0.13325395379131802	0.7694862283017059	-0.00456042682180491	0.966130876099306	0.237105572093206	0.0350461666450894	2090	108	1857	115	CGAAATGGGCCGCATTGCACGCCGGACAATCCCATAGGAAAGACCCCTGTGCAATTCCAGCTCAGTTTGGCTGAAGGTAGCTGAAGAAGAGAGCCAGTAAAGGGAAGAATAGACTGTAGTTGCCCTTCTCCACACACACTCACACAGATGTGGGGTAGAAGAGAGATATAATGCCAAATGCACTGCGGCTGATGACGA
784	Map2	2900.0	wt scanning 50	no changes	0.19476482457551106	0.8034755947418979	0.4041556456264169	0.690290836428872	-0.270422435656064	0.269094064226379	-0.40807863205200107	0.120517036954091	219	4	174	0	CGAAATGGGCCGCATTGCTGCGCCCTCCTGCTGAAGAAGAGAGCCAGTAAAGGGAAGAATAGACTGTAGTTGCCCTTCTCCACACACACTCACACAGATGTGGGGTAGAAGAGAGATATAATGCCAAATGTAGCATTATGTCAGTGGTAGTAAAGAAATGATATAAAAGCAAATAATTCTCACTGCGGCTGATGACGA
785	Map2	2950.0	wt scanning 50	no changes	-0.849039549923023	0.4128859279378	0.0677559901324027	0.780535337116905	0.0964923276109836	0.390010651790803	0.0570335724689012	0.628952948979729	1334	1	1562	189	CGAAATGGGCCGCATTGCCCACCCCTCGGTCACACACACTCACACAGATGTGGGGTAGAAGAGAGATATAATGCCAAATGTAGCATTATGTCAGTGGTAGTAAAGAAATGATATAAAAGCAAATAATTCTGACTTAGCCTCATTTATAGCTTTCCTCTCATATTTCATGCCACATGGGGGCACTGCGGCTGATGACGA
786	Map2	3000.0	wt scanning 50	no changes	-0.6386118913748521	0.5551937575755721	-0.393557633645896	0.497717269292243	0.124503540624511	0.5556641151293249	0.466562435704267	0.0279305041325948	308	0	311	11	CGAAATGGGCCGCATTGCGGGCGCATGCGGTAGCATTATGTCAGTGGTAGTAAAGAAATGATATAAAAGCAAATAATTCTGACTTAGCCTCATTTATAGCTTTCCTCTCATATTTCATGCCACATGGGGGAAAAAAGGAAATGATTGTGGTAGAAGTAGCAAAGTAAAAGTAGATTAATCCACTGCGGCTGATGACGA
787	Map2	3050.0	wt scanning 50	no changes	0.460640840677115	0.277120302596288	-0.133144863006022	0.740859693558155	0.0518434988246697	0.728946974912146	-0.0729470828791789	0.647725899629796	991	89	790	55	CGAAATGGGCCGCATTGCCGCGGGTCGACAGACTTAGCCTCATTTATAGCTTTCCTCTCATATTTCATGCCACATGGGGGAAAAAAGGAAATGATTGTGGTAGAAGTAGCAAAGTAAAAGTAGATTAATCATTTGGAAAAGGCAAATTTCAGGCATTTCTCCAAGATTGATGTGCTAAAACACTGCGGCTGATGACGA
788	Map2	3100.0	wt scanning 50	no changes	-1.57667391970405	0.0381992354939829	1.0328817157362098	0.0169144441068948	-0.315735714018683	0.102144860943791	-0.413305064607348	0.0454618043892092	291	2	437	41	CGAAATGGGCCGCATTGCTCGAAGATGTTTAAAAAAGGAAATGATTGTGGTAGAAGTAGCAAAGTAAAAGTAGATTAATCATTTGGAAAAGGCAAATTTCAGGCATTTCTCCAAGATTGATGTGCTAAAATTAATACTTATGTTTGTGTTTTTACACCTAGAAGTTTTAGCCTGGACATGCACTGCGGCTGATGACGA
789	Map2	3150.0	wt scanning 50	no changes	0.2819631841863089	0.190832932944087	-0.00853257563622444	0.9638631870670942	0.0935784900762188	0.280642575334902	0.0586940733302214	0.5003999336565971	2581	274	2450	281	CGAAATGGGCCGCATTGCGCAACTTATTACATTTGGAAAAGGCAAATTTCAGGCATTTCTCCAAGATTGATGTGCTAAAATTAATACTTATGTTTGTGTTTTTACACCTAGAAGTTTTAGCCTGGACATGTAGATTGAGGCCAAGTCCCTCTGTAGGAAAAGGTTTTTTTTTTTTTTCAACACTGCGGCTGATGACGA
790	Map2	3200.0	wt scanning 50	no changes	0.30195595901604905	0.400999208727242	0.21202044064521	0.5183247162209871	0.15376265308234802	0.204390197674881	-0.111025894127929	0.373134147783284	1265	96	1525	125	CGAAATGGGCCGCATTGCACCTCCGAACTATTAATACTTATGTTTGTGTTTTTACACCTAGAAGTTTTAGCCTGGACATGTAGATTGAGGCCAAGTCCCTCTGTAGGAAAAGGTTTTTTTTTTTTTTCAAAACCCCTAAAAAAAATGCCAATCATGAAAGTCCACTTCAACTTTAGCAAACACTGCGGCTGATGACGA
791	Map2	3250.0	wt scanning 50	no changes	0.765117592875415	0.0351649092736257	-0.4564063776716811	0.0680702032116604	0.179646806213625	0.15750865998095998	0.20357314487271905	0.108999911594378	1554	172	1242	92	CGAAATGGGCCGCATTGCGGTCCCGCTCGCTAGATTGAGGCCAAGTCCCTCTGTAGGAAAAGGTTTTTTTTTTTTTTCAAAACCCCTAAAAAAAATGCCAATCATGAAAGTCCACTTCAACTTTAGCAAAAAGGGGGGAAAATTCAACAAAAAGTATACTCTGTATGCTGGGATCCCAAGCACTGCGGCTGATGACGA
792	Map2	3300.0	wt scanning 50	no changes	0.0227980458925325	0.953045638213308	0.0548051547191461	0.8273014916961451	0.149580994212136	0.215902002900124	0.326493909604475	0.0054271441308312105	1725	103	1466	158	CGAAATGGGCCGCATTGCTTAACTACCCTCAACCCCTAAAAAAAATGCCAATCATGAAAGTCCACTTCAACTTTAGCAAAAAGGGGGGAAAATTCAACAAAAAGTATACTCTGTATGCTGGGATCCCAAGGTTTCAACACACCATCTGTGGGGGGTTCTTTCTTCTGATAATTCTAGAGCCACTGCGGCTGATGACGA
793	Map2	3350.0	wt scanning 50	no changes	0.439883354648826	0.0700520936134166	0.0183095121044066	0.9253024970116708	0.20569505414084804	0.0479266046149723	0.160084300603238	0.15484652358279	2779	213	2164	232	CGAAATGGGCCGCATTGCTTAATTTGGCCGAAGGGGGGAAAATTCAACAAAAAGTATACTCTGTATGCTGGGATCCCAAGGTTTCAACACACCATCTGTGGGGGGTTCTTTCTTCTGATAATTCTAGAGCCTGTTACCATAGAAAGGTATTTCTTCAATGGCTGGTTGTAGTTAGTTCATCACTGCGGCTGATGACGA
794	Map2	3400.0	wt scanning 50	no changes	0.0411626496103894	0.88955817335895	0.129796280297963	0.38772990229539095	0.33675512145331205	9.65295126017178e-05	0.425992361310768	1.06403600208576e-06	2872	168	2991	354	CGAAATGGGCCGCATTGCCCTGTCGTCTGGGTTTCAACACACCATCTGTGGGGGGTTCTTTCTTCTGATAATTCTAGAGCCTGTTACCATAGAAAGGTATTTCTTCAATGGCTGGTTGTAGTTAGTTCATGTTTTTCAATCAATTTGCAAATGTATTTGTTGCTGTATAGTGATTGTTTTCACTGCGGCTGATGACGA
795	Nrgn	0.0	wt scanning 50	no changes	0.285091667996456	0.23058412799207	0.395257190291502	0.0164301648473615	0.26274983922379697	0.000170426036699375	0.507546543637312	1.15775998139411e-11	4538	325	4333	519	CGAAATGGGCCGCATTGCCTTCATCGAAGTGCCAGAGCTGAACGTTTTAGAAGTTCCAGAGGAGAGTCGGATGCCGCGTCCCCTTCGCAGTGACAAGACTTCCCTACTGTGTTTGTGAGCCCCTCCTTCCCACCAACCAGCCAGCTTCAGGAGCCCCCCCCCTCCCCCCGCCGCGTCCCACACTGCGGCTGATGACGA
796	Nrgn	50.0	wt scanning 50	no changes	0.451969254963734	0.00359092607086756	0.369564760103151	0.00207299728808183	0.239933959349272	0.000206575675444201	0.36715058870904105	4.48547566703773e-06	9321	912	7451	969	CGAAATGGGCCGCATTGCTATTTCTTCTTTCCCTTCGCAGTGACAAGACTTCCCTACTGTGTTTGTGAGCCCCTCCTTCCCACCAACCAGCCAGCTTCAGGAGCCCCCCCCCTCCCCCCGCCGCGTCCCAGAGACTCCCTCTCCCAGGCTGGCTTCGTCTTGGCGTAGCCAAGTCCGTGCCACTGCGGCTGATGACGA
797	Nrgn	100.0	wt scanning 50	no changes	0.30721211703719503	0.15397834758789902	0.549775351049859	6.22104667478386e-06	0.227930588944303	0.0009458411493169912	0.321135679431501	1.4076576639877499e-05	5955	494	5341	665	CGAAATGGGCCGCATTGCTCTATTTACTTCCACCAACCAGCCAGCTTCAGGAGCCCCCCCCCTCCCCCCGCCGCGTCCCAGAGACTCCCTCTCCCAGGCTGGCTTCGTCTTGGCGTAGCCAAGTCCGTGCCCTTTTTAGCTCTTCAGTCTAACGTGGTCTCCTTTTGCCTTTTCTCCCCACACTGCGGCTGATGACGA
798	Nrgn	150.0	wt scanning 50	no changes	0.5994825043993061	5.48599807478554e-05	0.4727758250364501	0.000191828136687924	0.224652158950103	0.0006084709246142041	0.346271196361019	7.86716117510246e-08	8979	1123	6459	907	CGAAATGGGCCGCATTGCGTCTTTGGCGGGGAGACTCCCTCTCCCAGGCTGGCTTCGTCTTGGCGTAGCCAAGTCCGTGCCCTTTTTAGCTCTTCAGTCTAACGTGGTCTCCTTTTGCCTTTTCTCCCCACCCTCGTCCCAAACCCCATACTCCCAAAAATGTCCTTTTGCTTCACGCCCCACTGCGGCTGATGACGA
799	Nrgn	200.0	wt scanning 50	no changes	0.0521894855461527	0.813406566627135	0.428646283529711	0.00249190548424703	0.208288303185934	0.0012876600746629901	0.266584279398377	0.000686285151887762	8486	531	7513	891	CGAAATGGGCCGCATTGCCAAAGTCTGTTACCTTTTTAGCTCTTCAGTCTAACGTGGTCTCCTTTTGCCTTTTCTCCCCACCCTCGTCCCAAACCCCATACTCCCAAAAATGTCCTTTTGCTTCACGCCCACCTGTCCACGCGCCCAGCATGCAGCTCTGCCTCCGCAGCCTCGGTGCGCCACTGCGGCTGATGACGA
800	Nrgn	250.0	wt scanning 50	no changes	-0.0699305686947874	0.856269653280057	0.24863745411456895	0.196392462165362	0.155485764810684	0.021565630137322	0.32498374379065903	7.50404092516787e-06	5100	185	5399	474	CGAAATGGGCCGCATTGCACTTGGTCGAGCCCCTCGTCCCAAACCCCATACTCCCAAAAATGTCCTTTTGCTTCACGCCCACCTGTCCACGCGCCCAGCATGCAGCTCTGCCTCCGCAGCCTCGGTGCGCTTCGCTGCGCGTACTGCAGAGGGCGCCCAATGCGTCGCCCAAATACTCTCCACTGCGGCTGATGACGA
801	Nrgn	300.0	wt scanning 50	no changes	0.328526822566416	0.694811387331246	-0.681026659950912	0.167960399757162	0.143007013937858	0.436158023617508	-0.6249802365689799	0.0129712662768249	523	14	351	23	CGAAATGGGCCGCATTGCTGGGGCTCTGAAACCTGTCCACGCGCCCAGCATGCAGCTCTGCCTCCGCAGCCTCGGTGCGCTTCGCTGCGCGTACTGCAGAGGGCGCCCAATGCGTCGCCCAAATACTCTCAAAAAAAGAAAGAAAAAAAGAAAAAGAAAGAAAGAAAAAAAAAAGCAACCCACTGCGGCTGATGACGA
802	Nrgn	350.0	wt scanning 50	no changes	-0.00974413375004333	0.989436151922252	-0.3910632603752301	0.13555921931462	-0.464418239722096	0.0643274630172721	-0.738001660387273	0.00144662910377601	1031	34	999	96	CGAAATGGGCCGCATTGCCATGGGGACACCTTCGCTGCGCGTACTGCAGAGGGCGCCCAATGCGTCGCCCAAATACTCTCAAAAAAAGAAAGAAAAAAAGAAAAAGAAAGAAAGAAAAAAAAAAGCAACCACCAAGTCCTTTCGTTCTGTGGGCAACGAAAGGGGGCGCCCGCGTCTTTCCACTGCGGCTGATGACGA
803	Nrgn	400.0	wt scanning 50	no changes	-0.19114273691430494	0.619687529022948	-0.4610457356905821	0.162650782057853	-0.171803902597471	0.69387741537091	-0.602875327015168	0.139289623850495	762	64	716	58	CGAAATGGGCCGCATTGCGACTTAGTCTCCAAAAAAAGAAAGAAAAAAAGAAAAAGAAAGAAAGAAAAAAAAAAGCAACCACCAAGTCCTTTCGTTCTGTGGGCAACGAAAGGGGGCGCCCGCGTCTTTCCACCCTAGCCTAACCTCAACCTCCTAAACCTGGGGCTAGGAAAGAGGGGACACTGCGGCTGATGACGA
804	Nrgn	450.0	wt scanning 50	no changes	0.3708711220869461	0.24676789937984694	0.609043142494468	0.0049654300795386715	0.12444356549566	0.362031764984323	0.397252425043979	0.0060470535356341604	1512	131	1356	186	CGAAATGGGCCGCATTGCCTAGGTCTTATCACCAAGTCCTTTCGTTCTGTGGGCAACGAAAGGGGGCGCCCGCGTCTTTCCACCCTAGCCTAACCTCAACCTCCTAAACCTGGGGCTAGGAAAGAGGGGAGGAGGTTTTCATGGTTATCTGATAATTTCCCTTGCTCAAATGGAAAGTGACACTGCGGCTGATGACGA
805	Nrgn	500.0	wt scanning 50	no changes	-0.0524454914109382	0.801303917525422	0.15495062344621602	0.472579639271043	0.269749495902419	0.00333864146725249	0.401014129850592	0.000129183341200167	3855	364	2877	362	CGAAATGGGCCGCATTGCTCGATAGGCGGGCACCCTAGCCTAACCTCAACCTCCTAAACCTGGGGCTAGGAAAGAGGGGAGGAGGTTTTCATGGTTATCTGATAATTTCCCTTGCTCAAATGGAAAGTGAAGTCCTATCCCATACCTGCCTGTCACCCTCTTTTTTCTTGAAAACGCACCCACTGCGGCTGATGACGA
806	Nrgn	550.0	wt scanning 50	no changes	0.71305710608024	0.00227575656105727	0.659178837426972	0.000532412418296456	0.264583489320022	0.00264954707375986	0.300164951975675	0.0007174597340371	3276	386	3053	434	CGAAATGGGCCGCATTGCCGCGAGAGCCAAGGAGGTTTTCATGGTTATCTGATAATTTCCCTTGCTCAAATGGAAAGTGAAGTCCTATCCCATACCTGCCTGTCACCCTCTTTTTTCTTGAAAACGCACCCTGAGAGCAGCCCCTCCCGCTCTTCTTTGTTTATGCAAAAGCCTCCTGAGCACTGCGGCTGATGACGA
807	Nrgn	600.0	wt scanning 50	no changes	-0.0243117423731053	0.9002546385757829	0.216619311982848	0.20813996414188896	0.217943824572053	0.00698610378262277	0.471473502498536	1.88799497120046e-09	3040	303	3013	299	CGAAATGGGCCGCATTGCGCCTTTACGCGCAGTCCTATCCCATACCTGCCTGTCACCCTCTTTTTTCTTGAAAACGCACCCTGAGAGCAGCCCCTCCCGCTCTTCTTTGTTTATGCAAAAGCCTCCTGAGCGCCTGGAGGCTCCGGCAGGAGGAGACTTCCGCAGCCCCGCCCCATGATACACTGCGGCTGATGACGA
808	Nrgn	650.0	wt scanning 50	no changes	0.515752179628863	0.00693793225459835	0.455433483166205	0.0038801922311796095	0.13752899311003902	0.112870746265238	0.187474675178722	0.0274122853859102	2725	348	3095	458	CGAAATGGGCCGCATTGCGACGCTCTAACTCTGAGAGCAGCCCCTCCCGCTCTTCTTTGTTTATGCAAAAGCCTCCTGAGCGCCTGGAGGCTCCGGCAGGAGGAGACTTCCGCAGCCCCGCCCCATGATAGCCTCTCCCCCGTTGGGCTCCTGGGGTTGTGGCTGGAAGGTTTTTAATCTCACTGCGGCTGATGACGA
809	Ppp1r9b	0.0	wt scanning 50	no changes	0.251076521714438	0.278996459680654	0.7655204607206351	1.2363307337212298e-06	0.16724827141785098	0.0293921155948504	0.22701001328421205	0.00409529005285777	3358	297	3716	465	CGAAATGGGCCGCATTGCCCTTCAATCGCACAGGAATAACTCCTTGGCCGGACAATAATAATCCCCTCCCATTATCCTCACCCCCTGTCCTCAATCCCCACCCCACCCCTACCAGCCTGGGGACAGGTGCCCCGACTTCCCCTACTCCTCCACCCCACCTCCCCCAGCTTCAGGGACCAGCACTGCGGCTGATGACGA
810	Ppp1r9b	50.0	wt scanning 50	no changes	0.3990950581595391	0.0863384040947296	0.518483656658448	0.00148289613059305	0.12524634218715	0.198225269257486	0.457291881445877	1.35702600044373e-05	4002	292	2832	345	CGAAATGGGCCGCATTGCACTAGACCTATCCCCCCTGTCCTCAATCCCCACCCCACCCCTACCAGCCTGGGGACAGGTGCCCCGACTTCCCCTACTCCTCCACCCCACCTCCCCCAGCTTCAGGGACCAGAGGGCCCATATTACAGGCCCCTTTAGGGTGGCCAGGGCAGACAATGCTGGCACTGCGGCTGATGACGA
811	Ppp1r9b	100.0	wt scanning 50	no changes	0.603407021878703	0.0403687365889393	0.0588952081117492	0.8216219229307931	0.200150009789178	0.00988858905080468	0.336194111334039	1.9910019156548998e-05	3869	458	3150	256	CGAAATGGGCCGCATTGCCCGAAGACAATTCCCGACTTCCCCTACTCCTCCACCCCACCTCCCCCAGCTTCAGGGACCAGAGGGCCCATATTACAGGCCCCTTTAGGGTGGCCAGGGCAGACAATGCTGGCTGGAAGAGTGGTCTCCTTGCCCTGTGGGGCTGAGGCGCAGAGGCCGAGACACTGCGGCTGATGACGA
812	Ppp1r9b	150.0	wt scanning 50	no changes	0.28908571427777	0.290357307166532	0.1592945148534	0.27345383604057	-0.0151216583291915	0.8457163926842521	-0.0752787450498764	0.33407029708457203	4694	388	4397	538	CGAAATGGGCCGCATTGCACCGGGGAACACAGGGCCCATATTACAGGCCCCTTTAGGGTGGCCAGGGCAGACAATGCTGGCTGGAAGAGTGGTCTCCTTGCCCTGTGGGGCTGAGGCGCAGAGGCCGAGAGAAGCTAAGAGCTGGCCTGGGTGGTGGATGGACACGAGGACCTGCAGACCCACTGCGGCTGATGACGA
813	Ppp1r9b	200.0	wt scanning 50	no changes	0.29395913142108504	0.15735233700325	0.101448129913641	0.518192532169667	-0.270355243943875	0.0023978860515119	-0.421518346137332	3.92944161995957e-05	3453	359	3462	392	CGAAATGGGCCGCATTGCAATCTAATGTCACTGGAAGAGTGGTCTCCTTGCCCTGTGGGGCTGAGGCGCAGAGGCCGAGAGAAGCTAAGAGCTGGCCTGGGTGGTGGATGGACACGAGGACCTGCAGACCAAACTGCCAGACTTTATAACCTCCAGCCTGTGTCTCTGGACCGGAGTGGACACTGCGGCTGATGACGA
814	Ppp1r9b	250.0	wt scanning 50	no changes	0.0206707315002673	0.942727829826007	-0.00450283741461735	0.972735051779678	-0.210699415258608	0.00570959498480213	-0.349784093132224	1.03108807035985e-05	4364	225	4896	483	CGAAATGGGCCGCATTGCTCATCGCCCATGGAAGCTAAGAGCTGGCCTGGGTGGTGGATGGACACGAGGACCTGCAGACCAAACTGCCAGACTTTATAACCTCCAGCCTGTGTCTCTGGACCGGAGTGGAGCTGGGGCTCTCCCAGCATCTCACCACTTGGAGGCTGCTCCCTGCCCACACACTGCGGCTGATGACGA
815	Ppp1r9b	300.0	wt scanning 50	no changes	0.31578695467336104	0.117946747456162	0.0344836543668858	0.812128673866956	-0.275535499238445	0.000177070145406947	-0.30809893028912105	5.65388032279917e-05	4612	531	4916	466	CGAAATGGGCCGCATTGCCATATCTCCGGGAAACTGCCAGACTTTATAACCTCCAGCCTGTGTCTCTGGACCGGAGTGGAGCTGGGGCTCTCCCAGCATCTCACCACTTGGAGGCTGCTCCCTGCCCACAGGGTCCGTATGGCCCCTGGGCCTCTTGACTTGAGATTCTCCGTTCTTGGCCACTGCGGCTGATGACGA
816	Ppp1r9b	350.0	wt scanning 50	no changes	0.284621072241792	0.0734618624026861	-0.166127943452052	0.201253904582328	0.01944369136154	0.7640137804212279	0.0407116095958499	0.545148565291675	8667	977	7859	805	CGAAATGGGCCGCATTGCAGTCCACTAACTGCTGGGGCTCTCCCAGCATCTCACCACTTGGAGGCTGCTCCCTGCCCACAGGGTCCGTATGGCCCCTGGGCCTCTTGACTTGAGATTCTCCGTTCTTGGCCCTTTCCTCTTCCCCCATCATTGTGCTGTCTGTTGCATTCTGGCCTCCTGCACTGCGGCTGATGACGA
817	Ppp1r9b	400.0	wt scanning 50	no changes	0.117668299238571	0.473077003542745	-0.11605057967983	0.272010086579754	0.0614473632951743	0.339466593790114	0.00220286111222572	0.977829144162469	10336	1106	9899	1038	CGAAATGGGCCGCATTGCCTAGCCATTCTAGGGTCCGTATGGCCCCTGGGCCTCTTGACTTGAGATTCTCCGTTCTTGGCCCTTTCCTCTTCCCCCATCATTGTGCTGTCTGTTGCATTCTGGCCTCCTGCTTGGAGGGGTTGCCTCAACATCTCCCACCCCTGCTCCCCATCCCAGGAGCACTGCGGCTGATGACGA
818	Ppp1r9b	450.0	wt scanning 50	no changes	0.009443549990013641	0.96040372165575	0.267036794055816	0.165520777091808	0.103068453936424	0.1394527429834	0.2987340332587849	0.13989088946661402	6566	471	6193	521	CGAAATGGGCCGCATTGCATTATCGGCCTTCCTTTCCTCTTCCCCCATCATTGTGCTGTCTGTTGCATTCTGGCCTCCTGCTTGGAGGGGTTGCCTCAACATCTCCCACCCCTGCTCCCCATCCCAGGAGGGATAGAGCCCACCCTTGAGCCAGAGGCTGGGCCTGGGCCTGCACTGATTCACTGCGGCTGATGACGA
819	Ppp1r9b	500.0	wt scanning 50	no changes	-0.117701902670668	0.519661237880341	0.0337251406816513	0.818098612745707	0.0656115979235469	0.352925119651268	0.112889414671399	0.156025802406114	5832	383	5564	515	CGAAATGGGCCGCATTGCGCCCTTCACTCACTTGGAGGGGTTGCCTCAACATCTCCCACCCCTGCTCCCCATCCCAGGAGGGATAGAGCCCACCCTTGAGCCAGAGGCTGGGCCTGGGCCTGCACTGATTTGTATCCTTCAGGGGGAGGTGATTGGGCGTCGGGGGAAGGGTCAGTCCAGCACTGCGGCTGATGACGA
820	Ppp1r9b	550.0	wt scanning 50	no changes	-0.00509332112639395	0.973469861901657	0.0781358480280409	0.568851452837478	-0.0461977232405503	0.498881999699108	-0.12096344433730802	0.0928856823900804	8741	668	7874	746	CGAAATGGGCCGCATTGCCGGACGCACTTTGGATAGAGCCCACCCTTGAGCCAGAGGCTGGGCCTGGGCCTGCACTGATTTGTATCCTTCAGGGGGAGGTGATTGGGCGTCGGGGGAAGGGTCAGTCCAGCACACCTGGGGTCCAGCACCCCTTTCCTAGGAAGGGCAACAGCCCTCAACCACTGCGGCTGATGACGA
821	Ppp1r9b	600.0	wt scanning 50	no changes	-0.0783048755793085	0.721348961906452	0.32710897528530103	0.0334806562617752	0.141216285153609	0.0706762682141949	0.20217909800946304	0.0212736625005485	3843	322	3715	462	CGAAATGGGCCGCATTGCAGACGATGTCGCTGTATCCTTCAGGGGGAGGTGATTGGGCGTCGGGGGAAGGGTCAGTCCAGCACACCTGGGGTCCAGCACCCCTTTCCTAGGAAGGGCAACAGCCCTCAACTTCTCCTTGTGCCTCCCCTCTCCCAGGTGCCAAACAGCCATAGGCGTCCTCACTGCGGCTGATGACGA
822	Ppp1r9b	650.0	wt scanning 50	no changes	0.273977713277107	0.0477802405186053	0.133000858465871	0.36885216668031295	0.123224484585104	0.0635768248461181	0.15468727636627402	0.0186645436674463	6858	740	7051	779	CGAAATGGGCCGCATTGCTTGTTAAGCCGTCACACCTGGGGTCCAGCACCCCTTTCCTAGGAAGGGCAACAGCCCTCAACTTCTCCTTGTGCCTCCCCTCTCCCAGGTGCCAAACAGCCATAGGCGTCCTCCTGGAACTGCCCTGAGGCCACTCTGGGCTTCTGGTTTCCTTGGTCTAGCCACTGCGGCTGATGACGA
823	Ppp1r9b	700.0	wt scanning 50	no changes	0.19548672860872496	0.223376268204986	0.241091872836162	0.104357872470053	0.18311653592471894	0.00859575857363415	0.063959584540482	0.3626902843175	6611	616	5917	690	CGAAATGGGCCGCATTGCCTTCATGTTGGTTTCTCCTTGTGCCTCCCCTCTCCCAGGTGCCAAACAGCCATAGGCGTCCTCCTGGAACTGCCCTGAGGCCACTCTGGGCTTCTGGTTTCCTTGGTCTAGCCCAGGAATGCCAGGAGGGAGGGAGGTCAGCTTAGATGGTGTGCCTGCAGACACTGCGGCTGATGACGA
824	Ppp1r9b	750.0	wt scanning 50	no changes	0.5097342547899779	0.0138446443209028	-0.0471457425851209	0.7673807217677892	-0.0206808113069061	0.8233250098535431	-0.242251994133066	0.0121131403450723	3331	411	2887	306	CGAAATGGGCCGCATTGCGGCTACCCTTTGCCTGGAACTGCCCTGAGGCCACTCTGGGCTTCTGGTTTCCTTGGTCTAGCCCAGGAATGCCAGGAGGGAGGGAGGTCAGCTTAGATGGTGTGCCTGCAGAGCTCTCCCTGGGGAGCTAGGCCCTGCCTAGGGCCACACCTGGAGGCCTTGCACTGCGGCTGATGACGA
825	Ppp1r9b	800.0	wt scanning 50	no changes	0.34552829855145395	0.00406685430294465	0.258261794787983	0.0749903461281631	0.102119436269186	0.116969972619108	0.142515072865949	0.0271224750917703	11249	1221	9588	1074	CGAAATGGGCCGCATTGCCTGTTTATGTTTCCAGGAATGCCAGGAGGGAGGGAGGTCAGCTTAGATGGTGTGCCTGCAGAGCTCTCCCTGGGGAGCTAGGCCCTGCCTAGGGCCACACCTGGAGGCCTTGTATTACCATCGAGGAGACTCTGCCTCCCCTCTTCCCCTCCCCCGCTGTTTCACTGCGGCTGATGACGA
826	Ppp1r9b	850.0	wt scanning 50	no changes	0.293214981558931	0.152183159265055	0.2012967008806	0.12757764190637802	0.134919400462678	0.0897568477693001	0.0281537097441672	0.7397141847085621	3923	418	4175	515	CGAAATGGGCCGCATTGCTGCCCACGGGTTGCTCTCCCTGGGGAGCTAGGCCCTGCCTAGGGCCACACCTGGAGGCCTTGTATTACCATCGAGGAGACTCTGCCTCCCCTCTTCCCCTCCCCCGCTGTTTTCCAACGTTTTCACTGGAGGGCAAAATTTTACTAATCTTTTTGGAGACCACACTGCGGCTGATGACGA
827	Ppp1r9b	900.0	wt scanning 50	no changes	0.811460146906353	0.000191748270473382	0.31958079106409004	0.0205300795309086	0.0399450907516817	0.5991909847300051	-0.0359891211107338	0.665264965841589	4237	546	3887	489	CGAAATGGGCCGCATTGCACCGGTCGATCCTATTACCATCGAGGAGACTCTGCCTCCCCTCTTCCCCTCCCCCGCTGTTTTCCAACGTTTTCACTGGAGGGCAAAATTTTACTAATCTTTTTGGAGACCAGGGCTGCTTGCTGTCAGCCTGCTTTCTAAGTGAAATTGACTCAGTTTCCCCACTGCGGCTGATGACGA
828	Ppp1r9b	950.0	wt scanning 50	no changes	0.8366411986121729	0.0719189680306007	-0.401049102573786	0.296489903799386	0.0816882363135871	0.652766997380792	-0.183135538638923	0.339527770087428	616	66	507	35	CGAAATGGGCCGCATTGCTCGATTCGATGCTCCAACGTTTTCACTGGAGGGCAAAATTTTACTAATCTTTTTGGAGACCAGGGCTGCTTGCTGTCAGCCTGCTTTCTAAGTGAAATTGACTCAGTTTCCCCACTTTAACCCCAAATTGGGGCTTGGACCAAGGGAGGTGAGACCCCCTCACACTGCGGCTGATGACGA
829	Ppp1r9b	1000.0	wt scanning 50	no changes	-0.187343137147125	0.748428191133198	0.190453109535182	0.536743269389468	-0.25080068796038	0.0209527390946111	-0.192266133511705	0.0704876967751615	1666	33	1956	126	CGAAATGGGCCGCATTGCGATCTAATTTTAGGGCTGCTTGCTGTCAGCCTGCTTTCTAAGTGAAATTGACTCAGTTTCCCCACTTTAACCCCAAATTGGGGCTTGGACCAAGGGAGGTGAGACCCCCTCAGGTACCCTCCCCTTTCAGAATCCATCTCTTGCCACTTCCACATTACCACCCACTGCGGCTGATGACGA
830	Ppp1r9b	1050.0	wt scanning 50	no changes	-0.00092540584028535	0.99502477537603	0.17940231096483394	0.19887486531145104	-0.4114259048777171	6.67752000099438e-08	-0.363704892807214	7.76893905343512e-07	5122	446	4809	510	CGAAATGGGCCGCATTGCCGGGCTTTGAGACACTTTAACCCCAAATTGGGGCTTGGACCAAGGGAGGTGAGACCCCCTCAGGTACCCTCCCCTTTCAGAATCCATCTCTTGCCACTTCCACATTACCACCCTTGCCCTAAGCCTAAATTTCTGTTCCTTTTTTTCTTCTTTTGAAAACGACACTGCGGCTGATGACGA
831	Ppp1r9b	1100.0	wt scanning 50	no changes	-0.0737906583044064	0.790774421867961	0.40793313622977706	0.029724768266108995	0.204315013682961	0.0409158300341247	0.19682563779963105	0.0626547984562071	2581	142	2030	277	CGAAATGGGCCGCATTGCCAAGATGGGTCCGGTACCCTCCCCTTTCAGAATCCATCTCTTGCCACTTCCACATTACCACCCTTGCCCTAAGCCTAAATTTCTGTTCCTTTTTTTCTTCTTTTGAAAACGACCCAGTTCTATCCTTTTCGGTTTCTCCGAGTCCCCTGTAAATAGACCATGCACTGCGGCTGATGACGA
832	Ppp1r9b	1150.0	wt scanning 50	no changes	0.12515538481079	0.421653421362764	0.0688689175809263	0.7242142541034641	0.076851514924224	0.294536366138049	0.0532964847281016	0.4870546009270921	4460	402	3756	463	CGAAATGGGCCGCATTGCCATGGAGCACGTCTTGCCCTAAGCCTAAATTTCTGTTCCTTTTTTTCTTCTTTTGAAAACGACCCAGTTCTATCCTTTTCGGTTTCTCCGAGTCCCCTGTAAATAGACCATGCCATCAATCAGTATTTCTTGCCCGTCTCTTCCGTCCCTAGACGTGCCCCCCACTGCGGCTGATGACGA
833	Ppp1r9b	1200.0	wt scanning 50	no changes	-0.165177760100161	0.6999490988987559	-0.3998483966905441	0.06550876112005401	0.0276438619275543	0.73590661132285	-0.5944991852608871	2.0339811504235105e-08	2777	87	2020	173	CGAAATGGGCCGCATTGCCCTATTCCTAAGCCCAGTTCTATCCTTTTCGGTTTCTCCGAGTCCCCTGTAAATAGACCATGCCATCAATCAGTATTTCTTGCCCGTCTCTTCCGTCCCTAGACGTGCCCCCGACTCCCCGGAAAGAGCTGGCTGTCACTGTGCCCGGCCCCTGCACTTCACCACTGCGGCTGATGACGA
834	Ppp1r9b	1250.0	wt scanning 50	no changes	0.0361401710021294	0.9465395216821508	0.4167809090470809	0.007783250274631991	0.16725311390851702	0.0399078554460206	0.329028133651412	8.42236920677154e-05	2798	71	3138	357	CGAAATGGGCCGCATTGCGCTGACCGGTCGCCATCAATCAGTATTTCTTGCCCGTCTCTTCCGTCCCTAGACGTGCCCCCGACTCCCCGGAAAGAGCTGGCTGTCACTGTGCCCGGCCCCTGCACTTCACCCAGGCAGATGGAGGGGGTGGAGCCGGGTGGGCGGGTCCTCGATGTACTTCACTGCGGCTGATGACGA
835	Ppp1r9b	1300.0	wt scanning 50	no changes	0.356770527567469	0.29642528468117496	0.369464790095367	0.0307588395752269	0.22987394424002106	0.00196844122893619	0.220476701409744	0.00244087732485795	4295	338	4709	461	CGAAATGGGCCGCATTGCGATAATGGCTCCGACTCCCCGGAAAGAGCTGGCTGTCACTGTGCCCGGCCCCTGCACTTCACCCAGGCAGATGGAGGGGGTGGAGCCGGGTGGGCGGGTCCTCGATGTACTTCCGGTTTTGACCGGCAGCGCTCCTGCCCCGCCCTTGGAGGACCCCGTCTCCACTGCGGCTGATGACGA
836	Ppp1r9b	1350.0	wt scanning 50	no changes	0.613616407832137	0.18631911610503696	0.294736636227722	0.150719705212202	-0.600794290875731	2.1409999435506e-08	-0.606589695569866	2.14624304462622e-08	2169	170	2101	231	CGAAATGGGCCGCATTGCAGCCACCGAGGCCCAGGCAGATGGAGGGGGTGGAGCCGGGTGGGCGGGTCCTCGATGTACTTCCGGTTTTGACCGGCAGCGCTCCTGCCCCGCCCTTGGAGGACCCCGTCTCTGTATATAATATATATATGTATGTATTGTTCCTGGTTTTGTACGGACCATCACTGCGGCTGATGACGA
837	Tpt1	0.0	wt scanning 50	no changes	0.416677186177028	0.17110807568445	0.144093987297563	0.40896671299771503	-0.0197307004458862	0.82887985296096	-0.173431284701803	0.0615167074374591	2567	172	3108	336	CGAAATGGGCCGCATTGCCCCCAACCTTGTCAAATTGGATCTATCACCTGTCACCATAATTGGCTGCTGCTTACCATCCATACAACACCAGGACTTAGGACAAATGGGACTGATGTCATCTTGAGCTTTTATTTTGACCGTGATTTATTTGGAGTGGTGGCATTGTTTTTTTAAGGAAAACACTGCGGCTGATGACGA
838	Tpt1	50.0	wt scanning 50	no changes	0.16105135633454998	0.5905335247922671	0.159182226648742	0.3645114585640121	-0.34445866401984104	0.000840476766761105	-0.5401694075721091	8.67599137304756e-06	1934	186	2462	294	CGAAATGGGCCGCATTGCCCGACACACCCATACAACACCAGGACTTAGGACAAATGGGACTGATGTCATCTTGAGCTTTTATTTTGACCGTGATTTATTTGGAGTGGTGGCATTGTTTTTTTAAGGAAAAAAAACATGTCATGTGGGTTGTCTAAAAATAAAGTGCATTTAAATCCACTTCACTGCGGCTGATGACGA
839	Tpt1	100.0	wt scanning 50	no changes	-0.582698503141037	0.0856228276445242	0.011500493971112	0.9703593426073142	-0.4132208728955589	0.36630893495902	-0.5598618629138679	0.0988594129077936	1392	94	1202	97	CGAAATGGGCCGCATTGCATGCTCTTTCGTATTTTGACCGTGATTTATTTGGAGTGGTGGCATTGTTTTTTTAAGGAAAAAAAACATGTCATGTGGGTTGTCTAAAAATAAAGTGCATTTAAATCCACTTAAGAACTCTTTGCTGTGATTGTGCTGACCCTGTAGTCTGAGAAGCTAGAGCACTGCGGCTGATGACGA
840	Tpt1	150.0	wt scanning 50	no changes	0.133692338925249	0.6157669436353871	-0.222163522875936	0.249351324916071	-0.103159541461917	0.309968427966961	-0.150965744570456	0.368123285949757	2410	206	2243	201	CGAAATGGGCCGCATTGCTTGCTCGTCTACAAAACATGTCATGTGGGTTGTCTAAAAATAAAGTGCATTTAAATCCACTTAAGAACTCTTTGCTGTGATTGTGCTGACCCTGTAGTCTGAGAAGCTAGAGCCTGGTTGAGCATCGCTAGAAAGCTAAGCCTCTTCAGTTAACTGCTGCAGCACTGCGGCTGATGACGA
841	Tpt1	200.0	wt scanning 50	no changes	-0.5612522994582939	0.582210310708448	0.0796075578153897	0.8176263293465792	0.0225009201212312	0.8710919546379959	-0.00715386232359718	0.961724705045777	873	1	889	58	CGAAATGGGCCGCATTGCCTAAACTCTCCCAAGAACTCTTTGCTGTGATTGTGCTGACCCTGTAGTCTGAGAAGCTAGAGCCTGGTTGAGCATCGCTAGAAAGCTAAGCCTCTTCAGTTAACTGCTGCAGTGGGGACTCTACAAGACTGGAGTGTGTGAACTCAAGAATCTCAGTTACAGCACTGCGGCTGATGACGA
842	Tpt1	250.0	wt scanning 50	no changes	-0.5889072426758281	0.31358652518258195	0.201204523595312	0.5549463412386391	-0.123432110043829	0.36531063481562	-0.36927934633978	0.0138552387866063	958	25	1299	97	CGAAATGGGCCGCATTGCCCATTTTGTCAACCTGGTTGAGCATCGCTAGAAAGCTAAGCCTCTTCAGTTAACTGCTGCAGTGGGGACTCTACAAGACTGGAGTGTGTGAACTCAAGAATCTCAGTTACAGTGAAGGGAGAGGTGAGAAGTGGACCCTGACTTTCATCACCTCCAGTGGAACACTGCGGCTGATGACGA
843	Rpl37	0.0	wt scanning 50	no changes	0.452429670452399	0.239351118727483	-0.0064900081926939	0.977855906962158	-0.430502753625156	0.000795898637097327	-0.445889446987367	0.00422823635107294	1429	133	1276	128	CGAAATGGGCCGCATTGCGAGGCCCTCTGCGGATTTCAATCAGTCATAAAATAAATGTTCTGCTTTCAAAAATTCTGTGGTGATCTAAGGTACTTTAACATCGGTTCAGAGTTCGGTTATATGATTGCTCTGGGATCCTACGCTTCTTCCTTCATAGTTCCTGTGGGTCCGAAGCTGGGACACTGCGGCTGATGACGA
844	Rpl37	50.0	wt scanning 50	no changes	0.0316805126691241	0.8179395862217159	-0.055244158430527004	0.598263868273529	-0.19248746547303894	0.0038280818616449	-0.23332759153506	0.00242976866931712	10142	995	8511	905	CGAAATGGGCCGCATTGCATAGACCCTCCGTGATCTAAGGTACTTTAACATCGGTTCAGAGTTCGGTTATATGATTGCTCTGGGATCCTACGCTTCTTCCTTCATAGTTCCTGTGGGTCCGAAGCTGGGAGGGGCTGGGTGGACTCTCGGGAAAGATACTCTGAGCCTGTCTCGGTCCCCCACTGCGGCTGATGACGA
845	Rpl37	100.0	wt scanning 50	no changes	0.292578463843058	0.16338875252310098	0.399713462028598	0.00172366828147765	0.0135265828881321	0.8382681580802679	0.0014853320929434802	0.984727326153087	10244	1153	9523	1060	CGAAATGGGCCGCATTGCTACTTATGGCTCTGGGATCCTACGCTTCTTCCTTCATAGTTCCTGTGGGTCCGAAGCTGGGAGGGGCTGGGTGGACTCTCGGGAAAGATACTCTGAGCCTGTCTCGGTCCCCATCGTGTTTGCTTGGCCCTGGGCATGGAAGTGGGTGAGTGATGAGCTGAACACTGCGGCTGATGACGA
846	Rpl37	150.0	wt scanning 50	no changes	-0.0694258527243872	0.7074780697143531	-0.0695622183126733	0.644331591613503	-0.20008593839876504	0.00936894185594265	-0.21359339285395604	0.009478108861675407	6275	458	5415	495	CGAAATGGGCCGCATTGCAGGGCTGATGTCGGGGCTGGGTGGACTCTCGGGAAAGATACTCTGAGCCTGTCTCGGTCCCCATCGTGTTTGCTTGGCCCTGGGCATGGAAGTGGGTGAGTGATGAGCTGAACGAGCAGGCTTGCTAGAGATGAGGACAGTTACTGGTGTGGTTATATCACTCACTGCGGCTGATGACGA
847	Rpl37	200.0	wt scanning 50	no changes	-0.0226983401934885	0.930822440202681	-0.0147591368948809	0.951081323027262	-0.199296581945712	0.121156880822583	-0.29559492373873697	0.021225713984351	1771	137	1713	152	CGAAATGGGCCGCATTGCAAGCCCACTACAATCGTGTTTGCTTGGCCCTGGGCATGGAAGTGGGTGAGTGATGAGCTGAACGAGCAGGCTTGCTAGAGATGAGGACAGTTACTGGTGTGGTTATATCACTACCATGCCTACAGTGTCTTAAGACGCTTACAGTCTGTAAGGGACTTAAATCACTGCGGCTGATGACGA
848	Rpl37	250.0	wt scanning 50	no changes	0.331047980705723	0.444165253189	-0.0818333640513991	0.8040993092539119	-0.27434708211096	0.0427069660743702	-0.0812865508360143	0.5614689752827379	1421	107	1191	69	CGAAATGGGCCGCATTGCTCTCTAACGAAGCGAGCAGGCTTGCTAGAGATGAGGACAGTTACTGGTGTGGTTATATCACTACCATGCCTACAGTGTCTTAAGACGCTTACAGTCTGTAAGGGACTTAAATGATTTGAGCTCTTACTTATCCTGTAGTTTCTGATTTTTAACATTTACTTGCACTGCGGCTGATGACGA
849	Rpl37	300.0	wt scanning 50	no changes	-0.0657492761619928	0.932637026472932	0.127418143416241	0.6943571611070849	-0.0538704707651242	0.685284067625467	0.0833082370978891	0.532813879101691	1006	9	1359	113	CGAAATGGGCCGCATTGCGCCTCCATGGCAACCATGCCTACAGTGTCTTAAGACGCTTACAGTCTGTAAGGGACTTAAATGATTTGAGCTCTTACTTATCCTGTAGTTTCTGATTTTTAACATTTACTTGAATAAAGCCAAGCAAGATAAGCCTTTATTCCCAGCACTTGGTGACAGGTGCACTGCGGCTGATGACGA
850	Dlg4	0.0	wt scanning 50	no changes	-0.037247936008565005	0.8113583806190481	0.0663980048500589	0.668166249144996	0.283720599660016	0.000173934287823073	0.352274812632228	3.13255867713461e-05	3952	336	3540	402	CGAAATGGGCCGCATTGCTCTTACCATCGCGCGGATCACAGAGGAGCAAGCCCGGAAAGCCTTCGACAGGGCCACGAAGCTGGAGCAGGAGTTCACGGAGTGCTTCTCAGCCATCGTAGAGGGCGACAGCTTTGAAGAGATCTATCACAAAGTGAAACGTGTCATCGAAGACCTCTCAGGCACTGCGGCTGATGACGA
851	Dlg4	50.0	wt scanning 50	no changes	-0.0718529031116463	0.7921916528167351	0.492478174243069	0.000445497498317988	0.172655847996458	0.0175705179775649	0.031424485342624	0.6935923393486839	4197	239	4877	649	CGAAATGGGCCGCATTGCTTCGGCAAGCTATGGAGCAGGAGTTCACGGAGTGCTTCTCAGCCATCGTAGAGGGCGACAGCTTTGAAGAGATCTATCACAAAGTGAAACGTGTCATCGAAGACCTCTCAGGCCCCTACATCTGGGTCCCAGCCCGAGAGAGACTCTGATTCCTGCCCTGGCCACTGCGGCTGATGACGA
852	Dlg4	100.0	wt scanning 50	no changes	0.437730190805298	0.0488607950467928	0.178555168135704	0.287307872832605	-0.222160465616082	0.00369335030905923	-0.222269980257467	0.00396639901242088	4153	443	4530	486	CGAAATGGGCCGCATTGCGGCGGGGTCCAATTTGAAGAGATCTATCACAAAGTGAAACGTGTCATCGAAGACCTCTCAGGCCCCTACATCTGGGTCCCAGCCCGAGAGAGACTCTGATTCCTGCCCTGGCTTGGCCTGGACTCACCCTGCCTCCACCACCTGGGCCCTTGGTCTGGACTGCACTGCGGCTGATGACGA
853	Dlg4	150.0	wt scanning 50	no changes	0.251168540782704	0.0770136597619981	-0.0421149646227358	0.746350142173336	-0.0758442539583586	0.287169258203381	-0.0918978427011726	0.23718468524823105	5382	528	4708	548	CGAAATGGGCCGCATTGCTTAATGCTAATCCCCCTACATCTGGGTCCCAGCCCGAGAGAGACTCTGATTCCTGCCCTGGCTTGGCCTGGACTCACCCTGCCTCCACCACCTGGGCCCTTGGTCTGGACTGAATAGCCCAAGCCCTTCGTACCCTAGCCTTTCTTCCCACCCTTCTTATTTCACTGCGGCTGATGACGA
854	Dlg4	200.0	wt scanning 50	no changes	0.056102453624865	0.761167111665505	0.463142069195884	0.00025938573985255097	-0.42692724459731	2.5950302118211e-10	-0.447610160328644	1.6344535504934694e-11	6407	481	7418	865	CGAAATGGGCCGCATTGCGATGTTCGCTTGTTGGCCTGGACTCACCCTGCCTCCACCACCTGGGCCCTTGGTCTGGACTGAATAGCCCAAGCCCTTCGTACCCTAGCCTTTCTTCCCACCCTTCTTATTTATTTCCTTTCTGACTGGATCGAGCCCATTGGAGGGAGGACACTCCTCTCTCACTGCGGCTGATGACGA
855	Dlg4	250.0	wt scanning 50	no changes	-0.0755911666378254	0.68246692812022	0.410859259359471	0.0116322255934487	-0.0831462054040654	0.34565924018377	0.10357958825797	0.219882161340068	3767	288	3336	407	CGAAATGGGCCGCATTGCTGGAAGGCTAGGAATAGCCCAAGCCCTTCGTACCCTAGCCTTTCTTCCCACCCTTCTTATTTATTTCCTTTCTGACTGGATCGAGCCCATTGGAGGGAGGACACTCCTCTCTGCATGTATCCCTGCACCCCAGATCAGGGCCCCTAGACCCCAGGAACCTGGCACTGCGGCTGATGACGA
856	Dlg4	300.0	wt scanning 50	no changes	0.411754348292463	0.0337206603403625	0.0982098780539204	0.368753393840818	-0.0432257338817661	0.518668515514518	-0.142830308041326	0.0416931536184962	7337	848	7828	893	CGAAATGGGCCGCATTGCATGAGAACTCAAATTTCCTTTCTGACTGGATCGAGCCCATTGGAGGGAGGACACTCCTCTCTGCATGTATCCCTGCACCCCAGATCAGGGCCCCTAGACCCCAGGAACCTGGGGTCTGGGGGGGAGCTGGGCTCCTGGTTCCGAGCCCTTGCTCCTTAAGACCACTGCGGCTGATGACGA
857	Dlg4	350.0	wt scanning 50	no changes	-0.113701064818639	0.478636209495456	0.16825081376863402	0.460279908849823	0.0449165117452487	0.548001495676711	-0.0827977828003953	0.256997618873901	4504	338	4256	363	CGAAATGGGCCGCATTGCATGCGGAGACGGGCATGTATCCCTGCACCCCAGATCAGGGCCCCTAGACCCCAGGAACCTGGGGTCTGGGGGGGAGCTGGGCTCCTGGTTCCGAGCCCTTGCTCCTTAAGACTCCTACCCCTGCCCGCCCCCATGCACACACAGACCCACTGGGGGCCTCTGCACTGCGGCTGATGACGA
858	Dlg4	400.0	wt scanning 50	no changes	-0.0790130436601826	0.7714561507876528	0.245501207713726	0.0798293444092037	0.0748385408485778	0.330763653288031	-0.0157065034292506	0.8438541569082428	3704	203	3857	480	CGAAATGGGCCGCATTGCGGAAGATTCGGAGGTCTGGGGGGGAGCTGGGCTCCTGGTTCCGAGCCCTTGCTCCTTAAGACTCCTACCCCTGCCCGCCCCCATGCACACACAGACCCACTGGGGGCCTCTGCCCTCCCCATTTTCTCCCACACACATTCCAGAAGTCAGGGCCCCTCTCAACACTGCGGCTGATGACGA
859	Dlg4	450.0	wt scanning 50	no changes	0.25331149507021805	0.22914543420283606	0.241646217329758	0.25930188982172003	0.13667674359290802	0.158543673774247	0.236697073684091	0.0154495569055598	2610	250	1997	223	CGAAATGGGCCGCATTGCACCACCTCCTCCTCCTACCCCTGCCCGCCCCCATGCACACACAGACCCACTGGGGGCCTCTGCCCTCCCCATTTTCTCCCACACACATTCCAGAAGTCAGGGCCCCTCTCAAGGAGTACCCGCTGTAGGGATGCAGGGCCACAGGCTTCCGCGCTCTCCCGACACTGCGGCTGATGACGA
860	Dlg4	0.0	wt scanning 50	no changes	0.0822484833758988	0.686569611909848	-0.0933594895046051	0.532353528116857	0.14811623467681198	0.031591870738976	0.0551704728783338	0.442683574385835	5413	447	5464	634	CGAAATGGGCCGCATTGCTTGCCCCAATCTTAATTCCTAAGACCTGCAGTCCCATGACAGCACCTCGGGCCTATTTCCATGGAATGACTGTCACTTCTGACCCTTGTGGTGGTTGGGGAGAAGGTGGAAAATCGATCCTGGAGAAGCAGTAGAAAGGATCACTGATCTTCTGTCCCTGGGCACTGCGGCTGATGACGA
861	Dlg4	50.0	wt scanning 50	no changes	-0.148132600899056	0.808745103161203	-0.0155059964317384	0.971478161963851	-0.118896432701785	0.360698204664355	-0.260422748430077	0.0515772223343771	1057	21	1222	73	CGAAATGGGCCGCATTGCGGATTATCATCTGGAATGACTGTCACTTCTGACCCTTGTGGTGGTTGGGGAGAAGGTGGAAAATCGATCCTGGAGAAGCAGTAGAAAGGATCACTGATCTTCTGTCCCTGGGACACAGGCTCACGTGGCTTTATGGTTCCGATCAAATCCTCAAGTATACGACACTGCGGCTGATGACGA
862	Dlg4	100.0	wt scanning 50	no changes	0.43648896339842	0.22317058173562895	0.7261348094960859	0.0013215701153202301	0.18917024232670104	0.12227383173342	-0.10408974019314697	0.512222817575679	1294	126	1601	197	CGAAATGGGCCGCATTGCTCGCGTCTGCCAATCGATCCTGGAGAAGCAGTAGAAAGGATCACTGATCTTCTGTCCCTGGGACACAGGCTCACGTGGCTTTATGGTTCCGATCAAATCCTCAAGTATACGATAATTCTCACATTCTTTAAAAGTGTAGTAATTGAGCCGGGCAGTGGTGGCCACTGCGGCTGATGACGA
863	Dlg4	150.0	wt scanning 50	no changes	0.20435941078685896	0.46622173042108	0.3850513799477121	0.323772484870378	0.283658409674274	0.0227352900291998	0.312788592469586	0.0128860408970804	1271	128	1359	79	CGAAATGGGCCGCATTGCAGACGGAATGAGACACAGGCTCACGTGGCTTTATGGTTCCGATCAAATCCTCAAGTATACGATAATTCTCACATTCTTTAAAAGTGTAGTAATTGAGCCGGGCAGTGGTGGCACATGCCTTTAACTCCAGCACTGGAGAGGCAGAGGCAGGCAGATCTCTTGCACTGCGGCTGATGACGA
864	Dlg4	200.0	wt scanning 50	no changes	0.5543159288076079	0.00173062088108229	0.414447055629884	0.09388320262348	0.33896002941443804	3.60494948093381e-05	0.486643086354027	3.17232876798688e-08	4115	541	3676	344	CGAAATGGGCCGCATTGCTCCAACTTTTCATAATTCTCACATTCTTTAAAAGTGTAGTAATTGAGCCGGGCAGTGGTGGCACATGCCTTTAACTCCAGCACTGGAGAGGCAGAGGCAGGCAGATCTCTTGAGCCTGAGGCTAGCCTGATCTACAAAACCAGTTCCAGGACAGCCAGGGCTCACTGCGGCTGATGACGA
865	Dlg4	250.0	wt scanning 50	no changes	0.628226646463647	0.0136053646591564	0.24081294101416	0.263528251862922	0.103434747614101	0.282296619711795	0.100382711414012	0.28497512748042403	2215	235	2071	200	CGAAATGGGCCGCATTGCCCCTTGCGCTCTACATGCCTTTAACTCCAGCACTGGAGAGGCAGAGGCAGGCAGATCTCTTGAGCCTGAGGCTAGCCTGATCTACAAAACCAGTTCCAGGACAGCCAGGGCTACATAGGGAAAAACCTTGTCTCTCTACCTTCCCCCACCCCCAACCCCAGCCACTGCGGCTGATGACGA
866	Dlg4	300.0	wt scanning 50	no changes	-0.20002894557084305	0.4849498173725711	0.0717722448207615	0.724326844541511	0.155065748459574	0.101274541799206	0.136334659315081	0.222825288613648	2019	112	2405	215	CGAAATGGGCCGCATTGCAACGACATTTCTAGCCTGAGGCTAGCCTGATCTACAAAACCAGTTCCAGGACAGCCAGGGCTACATAGGGAAAAACCTTGTCTCTCTACCTTCCCCCACCCCCAACCCCAGCAATTGTCGGAAAAGAACTGGATGTGATGGGATAAACCTGCTTTTCTAGAACACTGCGGCTGATGACGA
867	Dlg4	350.0	wt scanning 50	no changes	0.0	1.0	0.0	1.0					0	0	0	0	CGAAATGGGCCGCATTGCGGGAGACATCGCACATAGGGAAAAACCTTGTCTCTCTACCTTCCCCCACCCCCAACCCCAGCAATTGTCGGAAAAGAACTGGATGTGATGGGATAAACCTGCTTTTCTAGAACTCGGAAGGTAGAGGCAGGAAGGTCGGGAGTTCAGGTCTATCCTGGGCTACACTGCGGCTGATGACGA
868	Dlg4	400.0	wt scanning 50	no changes	-0.236128773217246	0.441825255038702	0.203166779443045	0.25416399604632	-0.19221548084346304	0.0794658554245854	-0.189685689797662	0.0841861079112557	1683	91	2121	256	CGAAATGGGCCGCATTGCACCTATTCCTCAAATTGTCGGAAAAGAACTGGATGTGATGGGATAAACCTGCTTTTCTAGAACTCGGAAGGTAGAGGCAGGAAGGTCGGGAGTTCAGGTCTATCCTGGGCTACATAGCAAGTTTGAGGCCAGCCTGGGCTACTTGAGACTCTGAGAAAATGGCACTGCGGCTGATGACGA
869	Dlg4	450.0	wt scanning 50	no changes	-0.141028350247366	0.7008522448537778	-0.35534420628128605	0.109760451260203	-0.20058935815017895	0.0833347708050542	-0.31834466009730394	0.00629451959378649	1947	83	1902	207	CGAAATGGGCCGCATTGCACTGGTTTAGCGCTCGGAAGGTAGAGGCAGGAAGGTCGGGAGTTCAGGTCTATCCTGGGCTACATAGCAAGTTTGAGGCCAGCCTGGGCTACTTGAGACTCTGAGAAAATGGGGGGAAAAGGATGAGAGGACAAAAGCTTCACCTTTATAAGGACAATTGACCACTGCGGCTGATGACGA
870	Dlg4	500.0	wt scanning 50	no changes	0.06181929860844999	0.95779843822896	-0.388031935457459	0.407775947584442	-0.678876072591605	0.0003700153800499	-0.337215338809843	0.0893833460724106	505	0	517	25	CGAAATGGGCCGCATTGCAGGAGGATCGACCATAGCAAGTTTGAGGCCAGCCTGGGCTACTTGAGACTCTGAGAAAATGGGGGGAAAAGGATGAGAGGACAAAAGCTTCACCTTTATAAGGACAATTGACATGGTTGTGAAAACATTGTATAAGAAGGAGCACAGAGGCCAGCTGTCTCCCACTGCGGCTGATGACGA
871	Dlg4	550.0	wt scanning 50	no changes	0.13498495870604302	0.8936205550520909	-0.307980266030927	0.640418979847705	-0.207079084561879	0.267483598716619	-0.650603223081922	0.0013207721392010901	335	1	480	12	CGAAATGGGCCGCATTGCCTCTACGGATCCGGGGAAAAGGATGAGAGGACAAAAGCTTCACCTTTATAAGGACAATTGACATGGTTGTGAAAACATTGTATAAGAAGGAGCACAGAGGCCAGCTGTCTCCTGGAACAGACAGGCTTACGTTTAGAACACCCCAGTTAGGTACCCACACACCACTGCGGCTGATGACGA
872	Dlg4	600.0	wt scanning 50	no changes	-0.17983108428658898	0.762685394373537	-0.675002511976472	0.12216590478581	-0.19941328711826894	0.0985200274669642	-0.0957584844759026	0.448599510867372	1104	22	1462	48	CGAAATGGGCCGCATTGCGGAGACCCGCGAATGGTTGTGAAAACATTGTATAAGAAGGAGCACAGAGGCCAGCTGTCTCCTGGAACAGACAGGCTTACGTTTAGAACACCCCAGTTAGGTACCCACACACGGCAGCTCAGTACGAGGAAAACACTGTCACAGAATAAGGTTTGTTTGAGGCACTGCGGCTGATGACGA
873	Dlg4	650.0	wt scanning 50	no changes	-0.0397473575561801	0.932176590674466	0.24534096395519	0.606792831577163	-0.0735195937829753	0.5565269588662379	0.0462297900921294	0.7267377958765491	1104	40	1519	56	CGAAATGGGCCGCATTGCCGATCGAGCACATGGAACAGACAGGCTTACGTTTAGAACACCCCAGTTAGGTACCCACACACGGCAGCTCAGTACGAGGAAAACACTGTCACAGAATAAGGTTTGTTTGAGGAACACCAAAACTGAAAACCTCTTGAGATGATTCAATATATTAAGAAGTGACACTGCGGCTGATGACGA
874	Dlg4	700.0	wt scanning 50	no changes	-0.114933056175241	0.8540140512781501	-0.142796190652324	0.59416491527554	-0.0331269510175474	0.799283961518696	0.0267324781389801	0.845137986384765	1096	20	1064	105	CGAAATGGGCCGCATTGCGCGCCACATCATGGCAGCTCAGTACGAGGAAAACACTGTCACAGAATAAGGTTTGTTTGAGGAACACCAAAACTGAAAACCTCTTGAGATGATTCAATATATTAAGAAGTGAGAAGGAAGGTTGTGGTGGCTCACATCTCTAATCCCAGCATTCTGGAGCCACACTGCGGCTGATGACGA
875	Dlg4	750.0	wt scanning 50	no changes	0.0116926532950848	0.966873592533089	0.161134104933626	0.365236475788507	0.158144176966008	0.0764712227991738	-0.0223056637036154	0.830556031538729	2320	145	2661	259	CGAAATGGGCCGCATTGCCATGAAGTCCACAACACCAAAACTGAAAACCTCTTGAGATGATTCAATATATTAAGAAGTGAGAAGGAAGGTTGTGGTGGCTCACATCTCTAATCCCAGCATTCTGGAGCCAGAGGCAGGAGGATTGGATGTTCCAGGCTAGCCTGAGCTACACAGTGAGAGCACTGCGGCTGATGACGA
876	Dlg4	800.0	wt scanning 50	no changes	-0.834060830536283	0.0191394960929571	-0.7143183907686658	0.00017349047320665	-0.293256084616638	0.000329522385108409	-0.670121422142807	5.25649606460591e-07	2361	70	2529	191	CGAAATGGGCCGCATTGCGCCGCCTCTACAGAAGGAAGGTTGTGGTGGCTCACATCTCTAATCCCAGCATTCTGGAGCCAGAGGCAGGAGGATTGGATGTTCCAGGCTAGCCTGAGCTACACAGTGAGAGGAGAACCTGTCAAAAAAAAAAAAAAAAAAAAAAAAAGAGAGAGAGAGAGACACTGCGGCTGATGACGA
877	Dlg4	850.0	wt scanning 50	no changes	0.7138866774884101	0.23673115567273	0.599351231139876	0.14712810245182995	-0.13104678602598	0.429151506684035	-0.285008619141492	0.0963737210985666	621	32	653	67	CGAAATGGGCCGCATTGCCCTCATATCCCGGAGGCAGGAGGATTGGATGTTCCAGGCTAGCCTGAGCTACACAGTGAGAGGAGAACCTGTCAAAAAAAAAAAAAAAAAAAAAAAAAGAGAGAGAGAGAGAGAAGGAAGATCAGGTGTAGATGTGAGAGGCAATTGATACTCAACATCTGTCACTGCGGCTGATGACGA
878	Dlg4	900.0	wt scanning 50	no changes	0.0	1.0	2.84158350389319	0.0775988353600899					0	0	2	0	CGAAATGGGCCGCATTGCCAAATATTCACCGAGAACCTGTCAAAAAAAAAAAAAAAAAAAAAAAAAGAGAGAGAGAGAGAGAAGGAAGATCAGGTGTAGATGTGAGAGGCAATTGATACTCAACATCTGTTTTCAAATGACAGCCTTCAGTAAACCCAGGAGCAGAGGTTTCATGACACTCACTGCGGCTGATGACGA
879	Dlg4	950.0	wt scanning 50	no changes	0.6461592818430021	0.266261430917549	-0.124320666825861	0.747562181860169	0.228962225024661	0.116662834237523	-0.0238692884582963	0.8986260263369019	763	64	722	68	CGAAATGGGCCGCATTGCTGCTCTAACTATGAAGGAAGATCAGGTGTAGATGTGAGAGGCAATTGATACTCAACATCTGTTTTCAAATGACAGCCTTCAGTAAACCCAGGAGCAGAGGTTTCATGACACTAGCCACCAGTAGCAGACCTTCCCCACAAGTAAATCCCAGCAGTGTGTCTGCACTGCGGCTGATGACGA
880	Dlg4	1000.0	wt scanning 50	no changes	0.43874823308366095	0.191724247653705	0.242682209845443	0.259544699336469	0.0593459056389378	0.483409832128503	0.10159076193181403	0.23482111351795604	2574	238	3081	305	CGAAATGGGCCGCATTGCTGCTCACCGGAGTTTCAAATGACAGCCTTCAGTAAACCCAGGAGCAGAGGTTTCATGACACTAGCCACCAGTAGCAGACCTTCCCCACAAGTAAATCCCAGCAGTGTGTCTGATACTCCAGGAGTTAGGCAAGGAGGCCTCTTCCTGAGGTTACCCCTCATTCACTGCGGCTGATGACGA
881	Dlg4	1050.0	wt scanning 50	no changes	-0.0792414540017593	0.7204005530121109	0.355312496210024	0.0525013527548924	0.18499911308011305	0.00941718045010044	0.35562119833936995	3.83973968701893e-06	4289	265	4716	434	CGAAATGGGCCGCATTGCGTCGAACGACTAAGCCACCAGTAGCAGACCTTCCCCACAAGTAAATCCCAGCAGTGTGTCTGATACTCCAGGAGTTAGGCAAGGAGGCCTCTTCCTGAGGTTACCCCTCATTGCCATCCAGCGCCTTCTCCATGTTAGTGCTGCTCTCTCTTCCCAGAAGAACACTGCGGCTGATGACGA
882	Dlg4	1100.0	wt scanning 50	no changes	-0.531046004531002	0.147606804876098	0.0173752299724112	0.935182047593882	0.0436596505127772	0.5780945607032509	-0.0697867578712879	0.365521793814287	2989	96	3195	240	CGAAATGGGCCGCATTGCAGAATACTATCGATACTCCAGGAGTTAGGCAAGGAGGCCTCTTCCTGAGGTTACCCCTCATTGCCATCCAGCGCCTTCTCCATGTTAGTGCTGCTCTCTCTTCCCAGAAGAATATTATTCCCGGAATTTCCAATAATCAGAAAAAAAATACGTAGCCAGGCGCACTGCGGCTGATGACGA
883	Dlg4	1150.0	wt scanning 50	no changes	-0.217262636496909	0.32813421462897	-0.170529923040809	0.594767748089161	-0.00244365646902843	0.9798910587309458	-0.114136678735822	0.306746308388263	2001	161	2407	204	CGAAATGGGCCGCATTGCACATGCGCAACGGCCATCCAGCGCCTTCTCCATGTTAGTGCTGCTCTCTCTTCCCAGAAGAATATTATTCCCGGAATTTCCAATAATCAGAAAAAAAATACGTAGCCAGGCGTGGTGGTGCACACCTTGAATCCCAGCACTCAGGAGGCAGAGACTGATGGACACTGCGGCTGATGACGA
884	Dlg4	1200.0	wt scanning 50	no changes	-0.0360724464005463	0.910566826263534	0.320459811939336	0.204971752445506	-0.23088137959714006	0.0708239734362608	-0.402033317162053	0.00666436824410205	1141	103	1448	183	CGAAATGGGCCGCATTGCGGTCGCTCCAAATATTATTCCCGGAATTTCCAATAATCAGAAAAAAAATACGTAGCCAGGCGTGGTGGTGCACACCTTGAATCCCAGCACTCAGGAGGCAGAGACTGATGGACCCCTATGAGTTCGAGGCCAGCCTGGTCTACAGAGTGAGTTCCAGGACATCACTGCGGCTGATGACGA
885	Dlg4	1250.0	wt scanning 50	no changes	-0.722554190604767	0.41116667997638107	-0.0361067190971316	0.891171004368145	-0.187556646667222	0.21768411160546694	-0.3552349982302321	0.0312360849899587	734	3	1152	117	CGAAATGGGCCGCATTGCCCACACGAGCTGTGGTGGTGCACACCTTGAATCCCAGCACTCAGGAGGCAGAGACTGATGGACCCCTATGAGTTCGAGGCCAGCCTGGTCTACAGAGTGAGTTCCAGGACATCCAGGGACATATAGAGAAACCCTGTCTTGAAAAACACAAACAGACAAACACACTGCGGCTGATGACGA
886	Dlg4	1300.0	wt scanning 50	no changes	-1.5546853499975202	0.390139625773716	-1.7251658815518	0.31225451164273804					1	0	1	0	CGAAATGGGCCGCATTGCAAGTCCAACACACCCCTATGAGTTCGAGGCCAGCCTGGTCTACAGAGTGAGTTCCAGGACATCCAGGGACATATAGAGAAACCCTGTCTTGAAAAACACAAACAGACAAACAAACAAACAAGTTACTTATATATATTTTTTTCTTGAAATGGCGACAGGAGTCACTGCGGCTGATGACGA
887	Dlg4	1350.0	wt scanning 50	no changes	-2.37764623474829	0.000277949457559839	0.10351610739200097	0.8268369560536141	-0.582701241766014	0.00537419909976321	-0.988515256931127	4.88664163017262e-06	297	5	403	37	CGAAATGGGCCGCATTGCGGGTTACAATGCCCAGGGACATATAGAGAAACCCTGTCTTGAAAAACACAAACAGACAAACAAACAAACAAGTTACTTATATATATTTTTTTCTTGAAATGGCGACAGGAGTGGAACCCAGGACCTCGTGCATGTTGAATGAGTGCTCACCACTGAATGACACACTGCGGCTGATGACGA
888	Dlg4	1400.0	wt scanning 50	no changes	0.220803001724638	0.33174961562825	0.14385184760056194	0.454415950842455	-0.0488738336773012	0.6022122058354841	-0.147602153112827	0.169216471048441	2198	257	2374	309	CGAAATGGGCCGCATTGCGGGCCGTTCGGGAACAAACAAGTTACTTATATATATTTTTTTCTTGAAATGGCGACAGGAGTGGAACCCAGGACCTCGTGCATGTTGAATGAGTGCTCACCACTGAATGACACCCACAGGCCTCACAACCCTGAATACTTTCTCCCCCAGCCTTCCTCTTAGCACTGCGGCTGATGACGA
889	Dlg4	1450.0	wt scanning 50	no changes	0.240311846001894	0.6515841355792521	-0.0552096350709689	0.874472872156369	0.0585216333835006	0.618759300136674	0.0471512991667319	0.697241648262593	1296	39	1205	95	CGAAATGGGCCGCATTGCTCCTCTACGACAGGAACCCAGGACCTCGTGCATGTTGAATGAGTGCTCACCACTGAATGACACCCACAGGCCTCACAACCCTGAATACTTTCTCCCCCAGCCTTCCTCTTAGTAGAGGGAACATAGATTTTATTATGGAAAGTGAGAAAGAATCCTCAGAGGCACTGCGGCTGATGACGA
890	Dlg4	1500.0	wt scanning 50	no changes	0.572257347716606	0.00942079794401574	0.110292596702599	0.509755171491073	0.266865199885159	0.000144869427291274	0.441027608990596	5.960776775174791e-08	6108	699	4535	491	CGAAATGGGCCGCATTGCAGCCCTGGCGCTCCCACAGGCCTCACAACCCTGAATACTTTCTCCCCCAGCCTTCCTCTTAGTAGAGGGAACATAGATTTTATTATGGAAAGTGAGAAAGAATCCTCAGAGGGCTTCATTTCCTCCCGCCCCTCCTTTTTTTTTGGACAGGGCTTTTCTGTGCACTGCGGCTGATGACGA
891	Dlg4	1550.0	wt scanning 50	no changes	0.741338025768259	0.00253960029021195	0.25056136533281403	0.148812873605526	0.183617578373164	0.0230211734475628	0.395129163533135	1.6871985843008996e-06	5792	705	3798	435	CGAAATGGGCCGCATTGCCTCCCGTTAGAATAGAGGGAACATAGATTTTATTATGGAAAGTGAGAAAGAATCCTCAGAGGGCTTCATTTCCTCCCGCCCCTCCTTTTTTTTTGGACAGGGCTTTTCTGTGTAGCCCCAGCTATTCCCTATGTAGGCCAGGCAGGCTTTGAACTTGTGCTACACTGCGGCTGATGACGA
892	Dlg4	1600.0	wt scanning 50	no changes	0.4191289667625061	0.0100523057964501	0.35673969392227	0.0019567099638801	0.173434789256812	0.0070300317966684785	0.2866791021858689	7.50605882145856e-06	11129	964	10006	1304	CGAAATGGGCCGCATTGCGGCACCTGCTATGCTTCATTTCCTCCCGCCCCTCCTTTTTTTTTGGACAGGGCTTTTCTGTGTAGCCCCAGCTATTCCCTATGTAGGCCAGGCAGGCTTTGAACTTGTGCTAGTTCACTTGTGTTAGCCTCCTGAGTGCTGGGATTACAGGTGTGTGTCACCCACTGCGGCTGATGACGA
893	Dlg4	1650.0	wt scanning 50	no changes	-0.314737614476255	0.270385022969335	-0.556612057922219	0.0270224018728129	-0.213389165155156	0.040338178228843	-0.473722882335057	0.0002741742792828609	2370	140	1854	137	CGAAATGGGCCGCATTGCAGTTTAAAGGTCTAGCCCCAGCTATTCCCTATGTAGGCCAGGCAGGCTTTGAACTTGTGCTAGTTCACTTGTGTTAGCCTCCTGAGTGCTGGGATTACAGGTGTGTGTCACCATGCTTGGTTTTATTTATAGGTATCTTTTTGTTGTTGTTTCAACCCAGGGCACTGCGGCTGATGACGA
894	Dlg4	1700.0	wt scanning 50	no changes	-0.407320437133649	0.441038958440715	-0.8834131032620129	0.104325703923228	-0.293640724264708	0.0659100069645427	-0.7775584134954999	1.5872051967719597e-05	734	25	652	17	CGAAATGGGCCGCATTGCGGAGTTTCAAACGTTCACTTGTGTTAGCCTCCTGAGTGCTGGGATTACAGGTGTGTGTCACCATGCTTGGTTTTATTTATAGGTATCTTTTTGTTGTTGTTTCAACCCAGGGTGGCTTCGAACTCAGCTTCCCAAGTGCTGGGATTAAAGATGTTTATCATCCACTGCGGCTGATGACGA
895	Dlg4	1750.0	wt scanning 50	no changes	0.730030591109924	7.24278200917705e-05	0.373823027346234	0.0482316957070894	0.0387624389186469	0.664463260978766	0.0415417283081971	0.63423173119708	3104	320	2374	293	CGAAATGGGCCGCATTGCCATTGCGGCGCAATGCTTGGTTTTATTTATAGGTATCTTTTTGTTGTTGTTTCAACCCAGGGTGGCTTCGAACTCAGCTTCCCAAGTGCTGGGATTAAAGATGTTTATCATCATGCCTGGCCCTATTATACCAATTCTTTTTTTTTTTTTTTTAATTAGAACCACTGCGGCTGATGACGA
896	Dlg4	1800.0	wt scanning 50	no changes	0.521130639727351	0.13554542227498598	0.325995843000372	0.156668543888855	-0.0154239369441438	0.8780503553085609	-0.120301801564055	0.23143966157880705	2251	195	2273	253	CGAAATGGGCCGCATTGCCTGATTAAGAGATGGCTTCGAACTCAGCTTCCCAAGTGCTGGGATTAAAGATGTTTATCATCATGCCTGGCCCTATTATACCAATTCTTTTTTTTTTTTTTTTAATTAGAACAAAAGGGGGCTTATTTATTTATTTGTATTTGTGTGGATATGGACGGTGCCCACTGCGGCTGATGACGA
897	Dlg4	1850.0	wt scanning 50	no changes	0.30383271366698805	0.0926631612906332	0.28906079735591	0.24571034946279	0.0980610836172495	0.307324748757133	-0.00110338285376829	0.990930621167928	2669	282	2341	221	CGAAATGGGCCGCATTGCATGTCTTTAGTTATGCCTGGCCCTATTATACCAATTCTTTTTTTTTTTTTTTTAATTAGAACAAAAGGGGGCTTATTTATTTATTTGTATTTGTGTGGATATGGACGGTGCCATGGTGTGTGTGCAGGTCACAGACAACTGGTGAAGGTCTGTTCTCTCGTCCACTGCGGCTGATGACGA
898	Dlg4	1900.0	wt scanning 50	no changes	0.17661195428716198	0.3820035648139861	0.245245549571897	0.27760412622520303	-0.15809197616167406	0.0255151460216876	-0.23699142271172896	0.000626569934134042	6225	653	6084	540	CGAAATGGGCCGCATTGCCCGAGGTCAAACAAAAGGGGGCTTATTTATTTATTTGTATTTGTGTGGATATGGACGGTGCCATGGTGTGTGTGCAGGTCACAGACAACTGGTGAAGGTCTGTTCTCTCGTCTACCATGTGGGTCTTGGGGTTCGCACCAGGTCATTAGACTTGGTAGCAAGCACTGCGGCTGATGACGA
899	Dlg4	1950.0	wt scanning 50	no changes	-0.140144736421802	0.642074782664785	0.102888588752608	0.535355448525443	0.0350753884495724	0.6777747617501021	-0.0472257754729151	0.6319868290117261	3099	152	3089	324	CGAAATGGGCCGCATTGCATTACCTTGGCAATGGTGTGTGTGCAGGTCACAGACAACTGGTGAAGGTCTGTTCTCTCGTCTACCATGTGGGTCTTGGGGTTCGCACCAGGTCATTAGACTTGGTAGCAAGCACCTTAACCCACCCCGTTACTTGTCTTGTTTTGTTTTCTTATGTTTTTCCACTGCGGCTGATGACGA
900	Dlg4	2000.0	wt scanning 50	no changes	0.152643738971545	0.474544224286474	0.6316635062576711	0.0049733854271890214	-0.0890641356726303	0.245837817707481	-0.22263228415419	0.00465980765419159	3603	376	4289	379	CGAAATGGGCCGCATTGCACAAGAGTTCAATACCATGTGGGTCTTGGGGTTCGCACCAGGTCATTAGACTTGGTAGCAAGCACCTTAACCCACCCCGTTACTTGTCTTGTTTTGTTTTCTTATGTTTTTCCAAGACAAGGTCTTACAAGTCAGCTCTGGCTGTCCTGGAACTATGTAGACCACTGCGGCTGATGACGA
901	Dlg4	2050.0	wt scanning 50	no changes	0.30243776332431105	0.104175127425081	0.121711226883105	0.371417361159205	-0.0712882979547232	0.32466989142576297	0.16839621978401598	0.0166745474131078	4624	496	4289	513	CGAAATGGGCCGCATTGCCTTCACGCCATCCACCTTAACCCACCCCGTTACTTGTCTTGTTTTGTTTTCTTATGTTTTTCCAAGACAAGGTCTTACAAGTCAGCTCTGGCTGTCCTGGAACTATGTAGACCAGGCTGGGCCTTGAACTCAGATTCATCTGTCTCAGCCCCACCCCCTCCCCACTGCGGCTGATGACGA
902	Dlg4	2100.0	wt scanning 50	no changes	0.15464152051152802	0.544958785459326	-0.0343802699386761	0.8873524206253129	-0.17759510930016498	0.0777485861864738	-0.0693829063921127	0.483412691715355	2206	232	2790	257	CGAAATGGGCCGCATTGCTTGCACGTCCCGCAAGACAAGGTCTTACAAGTCAGCTCTGGCTGTCCTGGAACTATGTAGACCAGGCTGGGCCTTGAACTCAGATTCATCTGTCTCAGCCCCACCCCCTCCCAGTGCCGGATCAAAGGTGTACACCTTTTATTGAGACACAGTTATGCTGGGCACTGCGGCTGATGACGA
903	Dlg4	2150.0	wt scanning 50	no changes	0.374992072932848	0.12171437657508803	-0.0171037619842248	0.9003457978567121	-0.0500650915363224	0.4818032524357361	-0.0669426264099921	0.337540593106457	4496	431	4826	488	CGAAATGGGCCGCATTGCTTCGTCATTCAACAGGCTGGGCCTTGAACTCAGATTCATCTGTCTCAGCCCCACCCCCTCCCAGTGCCGGATCAAAGGTGTACACCTTTTATTGAGACACAGTTATGCTGGGATTTCAGGCCGTGCTGCCATACCCAGCCAAACTTTTCCCCTTCCTTCCTCCACTGCGGCTGATGACGA
904	Dlg4	2200.0	wt scanning 50	no changes	-0.0741522551024059	0.9204594614656422	0.4405325406817371	0.577868100614508	0.0523413734755564	0.773503507667869	0.266080539976196	0.14411379554810094	472	7	469	12	CGAAATGGGCCGCATTGCATCATAACAATGAGTGCCGGATCAAAGGTGTACACCTTTTATTGAGACACAGTTATGCTGGGATTTCAGGCCGTGCTGCCATACCCAGCCAAACTTTTCCCCTTCCTTCCTCTTTTGTAAGGCTTTTTTTTTTTCCTGGTTTTTCTTTTTTTTTTTAAAGATCACTGCGGCTGATGACGA
905	Dlg4	2250.0	wt scanning 50	no changes	0.8709702502457601	0.0290368144930629	0.7915639673521541	0.00017261118341263602	0.0734332573178891	0.461432807589697	-0.0012649528894845	0.990033834931061	2206	225	1969	225	CGAAATGGGCCGCATTGCAGTCGGACCCACATTTCAGGCCGTGCTGCCATACCCAGCCAAACTTTTCCCCTTCCTTCCTCTTTTGTAAGGCTTTTTTTTTTTCCTGGTTTTTCTTTTTTTTTTTAAAGATTTATTTATTTGTTTATTGTAAGTACACTGTAGCTGTCTTCACACACTCCACACTGCGGCTGATGACGA
906	Dlg4	2300.0	wt scanning 50	no changes	0.52156479579832	0.0209124664541175	0.457029319077483	0.043027380347904	0.034693391126053005	0.731042778005797	0.114577166731243	0.240265082425872	2923	359	2626	292	CGAAATGGGCCGCATTGCCCAAGGGAACGGTTTTGTAAGGCTTTTTTTTTTTCCTGGTTTTTCTTTTTTTTTTTAAAGATTTATTTATTTGTTTATTGTAAGTACACTGTAGCTGTCTTCACACACTCCAGAAGAGGGAGTCAGATCTTGTTACAGATGGTTGTGAGCCACCATGTGGTTCACTGCGGCTGATGACGA
907	Dlg4	2350.0	wt scanning 50	no changes	-0.22652311049386606	0.4396597553526021	0.4582518440081029	0.053775433637379993	-0.0697714065291258	0.500749550851023	0.292653182434677	0.00402847651492724	1937	126	2123	261	CGAAATGGGCCGCATTGCCTGCACCATTGCTTATTTATTTGTTTATTGTAAGTACACTGTAGCTGTCTTCACACACTCCAGAAGAGGGAGTCAGATCTTGTTACAGATGGTTGTGAGCCACCATGTGGTTGCTGGGATTTGAACTCTGGACCTTCGGAAGAACAGTCGGGTGCTCTTATCCACTGCGGCTGATGACGA
908	Dlg4	2400.0	wt scanning 50	no changes	0.892668671138158	0.00969492693717165	1.1968139545803	4.21091834474657e-11	-0.0707092683819967	0.511525238898441	0.0357342183986395	0.7323943595900041	2234	283	2081	208	CGAAATGGGCCGCATTGCTGGGGTTACTTTGAAGAGGGAGTCAGATCTTGTTACAGATGGTTGTGAGCCACCATGTGGTTGCTGGGATTTGAACTCTGGACCTTCGGAAGAACAGTCGGGTGCTCTTATCCACTGAGCCATCTCACCAGCCCCTTTCTGGTTTTTCGAGACAGGGTTTCTCACTGCGGCTGATGACGA
909	Dlg4	2450.0	wt scanning 50	no changes	0.0892090814655604	0.7304952312955492	0.6717826467263379	0.000302705752105762	-0.194884747779475	0.034631258724996	-0.713808657778979	4.11824018834597e-12	2403	214	3357	378	CGAAATGGGCCGCATTGCGGCTGGATAAAAGCTGGGATTTGAACTCTGGACCTTCGGAAGAACAGTCGGGTGCTCTTATCCACTGAGCCATCTCACCAGCCCCTTTCTGGTTTTTCGAGACAGGGTTTCTCTGTATAGCCCTGGCTGTCCTGGATCTCAGAAATCCGCCTGCCTCTGCCTCACTGCGGCTGATGACGA
910	Dlg4	2500.0	wt scanning 50	no changes	0.6971353779646279	0.0307029233336275	1.04598235686245	2.04632994858465e-08	0.196202270152674	0.0111160651758414	-0.370236007886294	2.61698636667022e-05	2642	284	2846	288	CGAAATGGGCCGCATTGCCCAAACCACGAGCACTGAGCCATCTCACCAGCCCCTTTCTGGTTTTTCGAGACAGGGTTTCTCTGTATAGCCCTGGCTGTCCTGGATCTCAGAAATCCGCCTGCCTCTGCCTCCTGAGTGCTGGGATTAAAGGCGTGCGCCACCACTCCCTGCCATTTGTAACACTGCGGCTGATGACGA
911	Dlg4	2550.0	wt scanning 50	no changes	0.3564120537391829	0.133762399258471	0.28937065081745	0.128014965150225	0.0566429147445595	0.426768470269598	0.17247491024411102	0.0114914446718669	3441	349	3064	432	CGAAATGGGCCGCATTGCGATAACCGCCTACTGTATAGCCCTGGCTGTCCTGGATCTCAGAAATCCGCCTGCCTCTGCCTCCTGAGTGCTGGGATTAAAGGCGTGCGCCACCACTCCCTGCCATTTGTAAGGCTTTTTTAAAAAAGACTTCTTTACCTTGTTTTAAATGTGTTTTCTTACCACTGCGGCTGATGACGA
912	Dlg4	2600.0	wt scanning 50	no changes	0.377644708167976	0.13356687772545595	0.254676467994682	0.0603089525075787	-0.0284923385643081	0.674199088607016	-0.103034269265491	0.11717414859332	6145	644	6519	902	CGAAATGGGCCGCATTGCCAAAGCGAGCTCCCTGAGTGCTGGGATTAAAGGCGTGCGCCACCACTCCCTGCCATTTGTAAGGCTTTTTTAAAAAAGACTTCTTTACCTTGTTTTAAATGTGTTTTCTTACTTTGCTGGCATGTCTGTCCATGTACCACTTGTGTGGTCTGTGCCCATGGACACTGCGGCTGATGACGA
913	Dlg4	2650.0	wt scanning 50	no changes	0.065596502020236	0.695945735641315	-0.134458786309473	0.6792880631584461	-0.138138994995482	0.105711116889296	-0.397269656882961	3.4623704984504304e-05	3387	329	3141	151	CGAAATGGGCCGCATTGCCCGATATTCTGGGGCTTTTTTAAAAAAGACTTCTTTACCTTGTTTTAAATGTGTTTTCTTACTTTGCTGGCATGTCTGTCCATGTACCACTTGTGTGGTCTGTGCCCATGGAAGTCAGAAGTGTGTTGAGGTCTCAGGTCCCCTGGGACTGGAGTTAGAGGTCACTGCGGCTGATGACGA
914	Dlg4	2700.0	wt scanning 50	no changes	0.19277809250122505	0.323219142305825	0.07714793396762	0.635316293071198	0.0614586275189227	0.45457935200931	-0.0692639235349709	0.448986550256938	3872	392	4234	495	CGAAATGGGCCGCATTGCACGACCCCATGTTTTGCTGGCATGTCTGTCCATGTACCACTTGTGTGGTCTGTGCCCATGGAAGTCAGAAGTGTGTTGAGGTCTCAGGTCCCCTGGGACTGGAGTTAGAGGTGGCTGTGATCCACCATGTGGGTGCTGGCAACTGAACCAGGGTCTTCCGAGCACTGCGGCTGATGACGA
915	Dlg4	2750.0	wt scanning 50	no changes	0.448381480092679	0.227794220248558	0.277418806092836	0.0739541472839572	0.124982655412968	0.18035670166992104	-0.0867915387654163	0.4558824688225821	2688	262	3233	403	CGAAATGGGCCGCATTGCGACCCAATCACCAGTCAGAAGTGTGTTGAGGTCTCAGGTCCCCTGGGACTGGAGTTAGAGGTGGCTGTGATCCACCATGTGGGTGCTGGCAACTGAACCAGGGTCTTCCGAGAGCGCAGTAAGTGCTCTAACTGCTGAGCTGGCCTACCATCCCTGGTTTCTCACTGCGGCTGATGACGA
916	Dlg4	2800.0	wt scanning 50	no changes	0.112275665112073	0.747175904421475	0.33557283574037394	0.0308361032619069	-0.054916702610837004	0.520687450623267	-0.0584023327516391	0.503328559162632	2677	134	3145	391	CGAAATGGGCCGCATTGCGACCTAGAGGAAGGCTGTGATCCACCATGTGGGTGCTGGCAACTGAACCAGGGTCTTCCGAGAGCGCAGTAAGTGCTCTAACTGCTGAGCTGGCCTACCATCCCTGGTTTCTCTGTTTTCAAATATAACGTTCACTTACTCTTTTTTTTATTTGACTCAAAACACTGCGGCTGATGACGA
917	Dlg4	2850.0	wt scanning 50	no changes	0.125379559419653	0.532558422139335	0.21084335219292605	0.117085500127393	-0.0360733158512778	0.6562395036005579	0.0191275846644145	0.806547486951538	4113	435	3853	460	CGAAATGGGCCGCATTGCAGACTTGGACTTAGCGCAGTAAGTGCTCTAACTGCTGAGCTGGCCTACCATCCCTGGTTTCTCTGTTTTCAAATATAACGTTCACTTACTCTTTTTTTTATTTGACTCAAAAGCAGTGTGATGCTCAACTAGGATAACTTTGCTAGGGTAAATTTGTCAGGCCACTGCGGCTGATGACGA
918	Dlg4	2900.0	wt scanning 50	no changes	-0.123270688757057	0.614349221630684	-0.191224790666751	0.348176424258077	0.00133581179270939	0.988955700782333	0.0751382981490129	0.417052911171389	2650	221	2112	201	CGAAATGGGCCGCATTGCGTTACCGCGCGTCTGTTTTCAAATATAACGTTCACTTACTCTTTTTTTTATTTGACTCAAAAGCAGTGTGATGCTCAACTAGGATAACTTTGCTAGGGTAAATTTGTCAGGCTGTTTTGATTGTTATGGTTAGAATGGGAAACAGGAAAGGGACACCTTTGTCACTGCGGCTGATGACGA
919	Dlg4	2950.0	wt scanning 50	no changes	0.0821537486487209	0.845225125974582	0.126708143878215	0.7045573217492719	0.0763091033518939	0.581246966615957	-0.00403767829061223	0.9777871410987672	1225	80	1037	112	CGAAATGGGCCGCATTGCCTTCGGTTACTAGCAGTGTGATGCTCAACTAGGATAACTTTGCTAGGGTAAATTTGTCAGGCTGTTTTGATTGTTATGGTTAGAATGGGAAACAGGAAAGGGACACCTTTGTCATTTGACAGAGAGATAAATTGGACAAGAAATATAATAAGTTGATGAAGACACTGCGGCTGATGACGA
920	Dlg4	3000.0	wt scanning 50	no changes	-0.7941530147245841	0.559655088197783	-1.092174211581	0.20151060882504	0.643708969538282	0.0446173117518748	0.108112143697194	0.761860755605223	144	0	98	0	CGAAATGGGCCGCATTGCCTAACTTTCTTCTGTTTTGATTGTTATGGTTAGAATGGGAAACAGGAAAGGGACACCTTTGTCATTTGACAGAGAGATAAATTGGACAAGAAATATAATAAGTTGATGAAGAAAGGGGTTAACATTTTTTTTTTTTTTTTTTTTTTGTGACAGAGTCTCATTCACTGCGGCTGATGACGA
921	Dlg4	3050.0	wt scanning 50	no changes	0.678852687929648	0.00394163246186428	0.468842384625753	0.111015724722442	0.271957051610828	0.0187090265066949	0.12808148926976598	0.34147558590007104	2017	239	1735	222	CGAAATGGGCCGCATTGCTCACCATTATGTCATTTGACAGAGAGATAAATTGGACAAGAAATATAATAAGTTGATGAAGAAAGGGGTTAACATTTTTTTTTTTTTTTTTTTTTTGTGACAGAGTCTCATTATGTAGCTCTGGCTAGCTTGGGACTTGTTATATAGACCAGTCATTCCAGGCACTGCGGCTGATGACGA
922	Dlg4	3100.0	wt scanning 50	no changes	0.648060385914073	0.0525753357524855	0.93122823098818	0.00041321388632321204	0.235077070660691	0.0404732684863801	0.199885061896261	0.130743976656144	1540	160	1514	158	CGAAATGGGCCGCATTGCCCATCAACACCGAAGGGGTTAACATTTTTTTTTTTTTTTTTTTTTTGTGACAGAGTCTCATTATGTAGCTCTGGCTAGCTTGGGACTTGTTATATAGACCAGTCATTCCAGGCTGGCCTGGAACTCACAGAGATCCACCTGCCTCTGCCTCCTTAGTGTTGGCACTGCGGCTGATGACGA
923	Dlg4	3150.0	wt scanning 50	no changes	0.339439121700979	0.26378715429995897	1.01989323888021	8.517381278036441e-09	0.16032799446674698	0.0359689454523684	-0.0661066409738316	0.40297513015671904	3518	210	3557	393	CGAAATGGGCCGCATTGCCGTCTCCCACCGATGTAGCTCTGGCTAGCTTGGGACTTGTTATATAGACCAGTCATTCCAGGCTGGCCTGGAACTCACAGAGATCCACCTGCCTCTGCCTCCTTAGTGTTGGGTCTATGGGTGGGCACCACCCTATCCATTGAAAATGATGATATCTCGCAGCACTGCGGCTGATGACGA
924	Dlg4	3200.0	wt scanning 50	no changes	-0.0725981195045477	0.691035475078152	0.0467755273932255	0.7403800542609291	0.128265591323221	0.0707258718179784	0.00940750694326107	0.89249115403997	4582	419	5006	542	CGAAATGGGCCGCATTGCTCTAGCGCCCAACTGGCCTGGAACTCACAGAGATCCACCTGCCTCTGCCTCCTTAGTGTTGGGTCTATGGGTGGGCACCACCCTATCCATTGAAAATGATGATATCTCGCAGTCCCCAAGTCAGGGTTACTCTGCATAGTCCTGGCTGTCCTGAAACTCACTCACTGCGGCTGATGACGA
925	Dlg4	3250.0	wt scanning 50	no changes	0.15535465766431605	0.4065467304930751	0.219278539729117	0.0794787403230145	0.282691656405841	2.9971869975075e-05	0.3634918568272461	3.33163498090049e-08	5756	424	5601	602	CGAAATGGGCCGCATTGCACCAATCGCCTGGTCTATGGGTGGGCACCACCCTATCCATTGAAAATGATGATATCTCGCAGTCCCCAAGTCAGGGTTACTCTGCATAGTCCTGGCTGTCCTGAAACTCACTCTGTAGACCAGGCTGGCCTTACATTTAAGAGAGCCACCTGCTTTTCCTTACACTGCGGCTGATGACGA
926	Dlg4	3300.0	wt scanning 50	no changes	0.551140502835175	0.11962026697254598	0.281550819775822	0.0793078935425718	0.106066420506208	0.162084931057623	0.20188085028290495	0.0113326735642414	3917	376	3842	461	CGAAATGGGCCGCATTGCAACAAAACTGCCTCCCCAAGTCAGGGTTACTCTGCATAGTCCTGGCTGTCCTGAAACTCACTCTGTAGACCAGGCTGGCCTTACATTTAAGAGAGCCACCTGCTTTTCCTTATTCCCAAGTGCTGGGATTAAAGGTTTGCACCAACACCACCCAGCAAAAGCCACTGCGGCTGATGACGA
927	Dlg4	3350.0	wt scanning 50	no changes	-0.0977672502714925	0.798240400628527	-0.137974931987029	0.694832495065047	0.190218207174234	0.15296541991274898	0.203383408299114	0.128672963588889	1056	77	1031	81	CGAAATGGGCCGCATTGCAGACCCCACGTCCTGTAGACCAGGCTGGCCTTACATTTAAGAGAGCCACCTGCTTTTCCTTATTCCCAAGTGCTGGGATTAAAGGTTTGCACCAACACCACCCAGCAAAAGCAATGAAGTTTTACTGAAGGGTATAAAACAATGTTTCTAGGTGGAAAAAATCACTGCGGCTGATGACGA
928	Dlg4	3400.0	wt scanning 50	no changes	0.346723911016612	0.5626583279639829	0.847617469254213	0.156190315671759	-0.256503384804341	0.26508757967124896	-0.639909717392959	0.0100222249508704	307	19	397	20	CGAAATGGGCCGCATTGCGGGCACCAATGTTTCCCAAGTGCTGGGATTAAAGGTTTGCACCAACACCACCCAGCAAAAGCAATGAAGTTTTACTGAAGGGTATAAAACAATGTTTCTAGGTGGAAAAAATTTAAAGCTACTTTTAAAACATTTATTTAATTTGTATGTGTGTGTGTGTGTCACTGCGGCTGATGACGA
929	Dlg4	3450.0	wt scanning 50	no changes	0.0569925968512731	0.802647583941478	-0.305646207487155	0.145742956144655	-0.170774632414823	0.0337042639611009	-0.16867405831399698	0.0753104702934422	4066	349	3735	298	CGAAATGGGCCGCATTGCGTCGAACGGAAAAATGAAGTTTTACTGAAGGGTATAAAACAATGTTTCTAGGTGGAAAAAATTTAAAGCTACTTTTAAAACATTTATTTAATTTGTATGTGTGTGTGTGTGTGTGTTCACACGTGTGTGTGCTCACAGGCTCACGTGTCACAGTGAGTGTATCACTGCGGCTGATGACGA
930	Dlg4	3500.0	wt scanning 50	no changes	0.0245138479540243	0.936060435586237	-0.0640311099709673	0.7418673231021998	-0.271844310800164	0.000145041548962102	-0.125409448860236	0.0678347539814784	5772	279	5276	467	CGAAATGGGCCGCATTGCAGGCCGAGCCTTTTAAAGCTACTTTTAAAACATTTATTTAATTTGTATGTGTGTGTGTGTGTGTGTTCACACGTGTGTGTGCTCACAGGCTCACGTGTCACAGTGAGTGTATAGAGATCGGAGGACCATTTGTGGGAGTCAGCTTTCTCCTTCCACCCTGTGCACTGCGGCTGATGACGA
931	Dlg4	3550.0	wt scanning 50	no changes	0.3294403367254181	0.0477210697924042	0.4111205640065589	0.00530895756682601	-0.0175122136439865	0.816826368194635	-0.25525638921000304	0.0027406663968076697	5272	483	5678	738	CGAAATGGGCCGCATTGCGTCATGAATGGTGTGTTCACACGTGTGTGTGCTCACAGGCTCACGTGTCACAGTGAGTGTATAGAGATCGGAGGACCATTTGTGGGAGTCAGCTTTCTCCTTCCACCCTGTGGGTGCTGGGGTTGAGCTCCAGTTGTCAGGCTTGGTTGGCAGGAATCTTTACACTGCGGCTGATGACGA
932	Dlg4	3600.0	wt scanning 50	no changes	0.6641809424155379	0.22809376074723695	0.497512301005375	0.0793827805739985	0.0795353807317966	0.5265112748739579	0.0777797658064275	0.538838593321859	1443	121	1530	209	CGAAATGGGCCGCATTGCAACCCCGAACCGAGAGATCGGAGGACCATTTGTGGGAGTCAGCTTTCTCCTTCCACCCTGTGGGTGCTGGGGTTGAGCTCCAGTTGTCAGGCTTGGTTGGCAGGAATCTTTATCCACCGAGCCTGTATAGAAAAATCTTAATATGTAAAAGATCTCAACCTTCACTGCGGCTGATGACGA
933	Dlg4	3650.0	wt scanning 50	no changes	-0.459449648377539	0.499134448142644	0.23576549692118895	0.647729383344739	0.317391760035948	0.0613096346434579	0.6171105654279431	0.00117694515411021	464	15	553	25	CGAAATGGGCCGCATTGCCTGCACAAATTTGGTGCTGGGGTTGAGCTCCAGTTGTCAGGCTTGGTTGGCAGGAATCTTTATCCACCGAGCCTGTATAGAAAAATCTTAATATGTAAAAGATCTCAACCTTCCTCACATTATACATCTTATGGAATACTAATCAGAATTTCAGAATTTATGCACTGCGGCTGATGACGA
934	Dlg4	3700.0	wt scanning 50	no changes	0.212999652871022	0.4600165084296231	-0.0055063019999944795	0.985707027356604	0.16072382848718694	0.16030563010129298	0.0937972817734455	0.422963349380988	1515	160	1598	135	CGAAATGGGCCGCATTGCCGGGCTGAAATCTCCACCGAGCCTGTATAGAAAAATCTTAATATGTAAAAGATCTCAACCTTCCTCACATTATACATCTTATGGAATACTAATCAGAATTTCAGAATTTATGTTGCATCTTAAAGTTCAATTGGAAAATGTGTGGGAGAGTAGCTAAGACATCACTGCGGCTGATGACGA
935	Dlg4	3750.0	wt scanning 50	no changes	-0.190926512747337	0.649309141876074	0.178876574149326	0.541192630765943	0.105215423640971	0.478356979248702	0.272776024529423	0.0893289887268754	842	40	840	97	CGAAATGGGCCGCATTGCGGGGTCACTTTGCCTCACATTATACATCTTATGGAATACTAATCAGAATTTCAGAATTTATGTTGCATCTTAAAGTTCAATTGGAAAATGTGTGGGAGAGTAGCTAAGACATTCTCTTGGGAAAGAATGAGATATTATTTCCTTTATCAAATATGAAACATGCACTGCGGCTGATGACGA
936	Dlg4	3800.0	wt scanning 50	no changes	0.08244077211739	0.7581201563407621	0.0639568969087865	0.8065195467659431	-0.0289838938720367	0.7730595478559041	0.0232176960401777	0.810225910141948	2361	151	2170	224	CGAAATGGGCCGCATTGCCGAGCTGGGGATTTGCATCTTAAAGTTCAATTGGAAAATGTGTGGGAGAGTAGCTAAGACATTCTCTTGGGAAAGAATGAGATATTATTTCCTTTATCAAATATGAAACATGCTACACCATATTCAAATTTAATGGTACTATTTGTTTTTTACTTTTTCTTTCACTGCGGCTGATGACGA
937	Dlg4	3850.0	wt scanning 50	no changes	-0.0675408259051429	0.798830110607397	-0.0277667692584319	0.903339304866822	0.0629183687472392	0.42088798186308896	0.121734790633672	0.11001769066491	3146	180	3657	332	CGAAATGGGCCGCATTGCAGCTATCGACGATCTCTTGGGAAAGAATGAGATATTATTTCCTTTATCAAATATGAAACATGCTACACCATATTCAAATTTAATGGTACTATTTGTTTTTTACTTTTTCTTTTTGAAACAAAGTCTCACTCTGTAGCCAAGACTGTCCTTAAGCTGGTAGTGCACTGCGGCTGATGACGA
938	Dlg4	3900.0	wt scanning 50	no changes	0.143274545904514	0.459185780641191	0.482767844473078	0.013277704271157	0.0240964006542006	0.7871584564963751	0.0451562473292727	0.6368399926015029	2698	225	2791	379	CGAAATGGGCCGCATTGCTGTCATATCAAGCTACACCATATTCAAATTTAATGGTACTATTTGTTTTTTACTTTTTCTTTTTGAAACAAAGTCTCACTCTGTAGCCAAGACTGTCCTTAAGCTGGTAGTGGTCCTCCTGCCTCAGCCTCCTGGGGCTGGAATTATGAGTGTGTATGATCACACTGCGGCTGATGACGA
939	Dlg4	3950.0	wt scanning 50	no changes	0.0113825704132747	0.936619521028984	0.208600042266732	0.17006693871004802	0.0140284091610741	0.842122304090665	-0.0443681811322814	0.514455378470163	5061	450	5773	644	CGAAATGGGCCGCATTGCTCATTCCTACCGTTGAAACAAAGTCTCACTCTGTAGCCAAGACTGTCCTTAAGCTGGTAGTGGTCCTCCTGCCTCAGCCTCCTGGGGCTGGAATTATGAGTGTGTATGATCATATCCAGATCTCTGGTACTATTTGGTTGTTGTTTTGGGTTTTTGTTTGTTCACTGCGGCTGATGACGA
940	Dlg4	4000.0	wt scanning 50	no changes	0.284811816981295	0.108831029861929	-0.11917174993603802	0.454577155651813	0.10599297490206698	0.122519971127089	0.0959193201945667	0.170739649067669	6415	774	5285	571	CGAAATGGGCCGCATTGCGTCAATGAATCCGTCCTCCTGCCTCAGCCTCCTGGGGCTGGAATTATGAGTGTGTATGATCATATCCAGATCTCTGGTACTATTTGGTTGTTGTTTTGGGTTTTTGTTTGTTTTTGAGACAAGGTTTCTCTGTGTAGCCCTGGCTGTCCTGGCACTTGCTCTCACTGCGGCTGATGACGA
941	Dlg4	4050.0	wt scanning 50	no changes	0.021397656219756003	0.941239097255721	0.5558800918233511	5.9942745342318704e-05	0.0680171802991998	0.393154697612445	-0.0499815188024553	0.557869435943169	4217	261	4373	540	CGAAATGGGCCGCATTGCGCGATAAGATTATATCCAGATCTCTGGTACTATTTGGTTGTTGTTTTGGGTTTTTGTTTGTTTTTGAGACAAGGTTTCTCTGTGTAGCCCTGGCTGTCCTGGCACTTGCTCTGTAAACCAGGCTGGCCTTGAACTCAGAGATCTTTCTGTCTCTGTCTCCAGCACTGCGGCTGATGACGA
942	Dlg4	4100.0	wt scanning 50	no changes	0.387283185950186	0.204643349062152	0.523488165033001	1.33099878325627e-05	-0.244893671481298	0.00046597861641638097	-0.257359311103182	0.000494561151117067	5671	561	6689	806	CGAAATGGGCCGCATTGCGAAGGCTCTAATTTTGAGACAAGGTTTCTCTGTGTAGCCCTGGCTGTCCTGGCACTTGCTCTGTAAACCAGGCTGGCCTTGAACTCAGAGATCTTTCTGTCTCTGTCTCCAGAGTGCTGGGACTAAATGTGTGCACCGTCACCATTCAGCCTCTGGTACTATCACTGCGGCTGATGACGA
943	Dlg4	4150.0	wt scanning 50	no changes	-0.727140146164776	0.204784799096412	0.0322848986521356	0.86391402469829	-0.387222916415148	0.0008308772351597691	-0.0525086385928209	0.6465792129944731	1934	29	2068	249	CGAAATGGGCCGCATTGCTTCATAGATACGGTAAACCAGGCTGGCCTTGAACTCAGAGATCTTTCTGTCTCTGTCTCCAGAGTGCTGGGACTAAATGTGTGCACCGTCACCATTCAGCCTCTGGTACTATTTCTGAACTTACCGAAATTAACTTGGGTTTCCTTGGGAAAAGGGATGGTTCACTGCGGCTGATGACGA
944	Dlg4	4200.0	wt scanning 50	no changes	0.5718731994740229	0.0258958908857993	0.137635019374225	0.5680185464204971	-0.212390160766834	0.0322863085815168	-0.112969804431682	0.23463160581397696	3343	368	2763	240	CGAAATGGGCCGCATTGCGTTGATGCATTTAGTGCTGGGACTAAATGTGTGCACCGTCACCATTCAGCCTCTGGTACTATTTCTGAACTTACCGAAATTAACTTGGGTTTCCTTGGGAAAAGGGATGGTTTCCAGTCTTGGGCAGGAAGCATAAGACAAGAGACAGGAGGGGTAGAGTACCACTGCGGCTGATGACGA
945	Dlg4	4250.0	wt scanning 50	no changes	-0.0069515818591503785	0.973413744435976	0.29455341071308805	0.101279002731479	-0.0974334123830523	0.341495640016342	-0.15374979463602806	0.147222062040569	2545	264	2390	278	CGAAATGGGCCGCATTGCCATCGGCATCAATTCTGAACTTACCGAAATTAACTTGGGTTTCCTTGGGAAAAGGGATGGTTTCCAGTCTTGGGCAGGAAGCATAAGACAAGAGACAGGAGGGGTAGAGTACACTTGGAAACATAGGTTTGTAGGGTGATTGAGATTTTAAGGGGCGCCTGGCACTGCGGCTGATGACGA
946	Dlg4	4300.0	wt scanning 50	no changes	0.4848609445296821	0.0819552607334812	-0.638513785609423	0.0318077014832507	0.0780117006492901	0.5872850179429621	-0.0948374059296723	0.568412494691419	1245	126	852	80	CGAAATGGGCCGCATTGCGGAGACCGGGAATCCAGTCTTGGGCAGGAAGCATAAGACAAGAGACAGGAGGGGTAGAGTACACTTGGAAACATAGGTTTGTAGGGTGATTGAGATTTTAAGGGGCGCCTGGGCTTCATAGATCCTGCCTCAAAAAAAAAAAAATGGCTGGGGATGTGTTTACACTGCGGCTGATGACGA
947	Dlg4	4350.0	wt scanning 50	no changes	0.389125632195458	0.0731887816968262	-0.0105966433431158	0.965149002423331	-0.0777509592870822	0.495293778877247	0.0807500084576904	0.4809822130801421	2258	277	1773	158	CGAAATGGGCCGCATTGCTCAATTTTAGAAACTTGGAAACATAGGTTTGTAGGGTGATTGAGATTTTAAGGGGCGCCTGGGCTTCATAGATCCTGCCTCAAAAAAAAAAAAATGGCTGGGGATGTGTTTAGCGGGTAGAGTGCTTTCCCAGTATACATGAAATCTTAGGTTTTGTCCCCACACTGCGGCTGATGACGA
948	Dlg4	4400.0	wt scanning 50	no changes	-0.0803182055926146	0.697568641161699	-0.159686460114962	0.483908785961596	0.125470602670682	0.20746823123893	0.204627346116923	0.091734817318176	3387	328	2920	241	CGAAATGGGCCGCATTGCGCCGATTTTACGGCTTCATAGATCCTGCCTCAAAAAAAAAAAAATGGCTGGGGATGTGTTTAGCGGGTAGAGTGCTTTCCCAGTATACATGAAATCTTAGGTTTTGTCCCCAGTGCTGGGTAAAACTGGGTATTATGGTACATGCTCCTAGTGATCAGGAGGCACTGCGGCTGATGACGA
949	Dlg4	4450.0	wt scanning 50	no changes	0.0929383655072032	0.7472887855325	0.347870621511204	0.296850836464652	-0.0328189087141482	0.766419804280807	-0.00742270599976461	0.953298212033634	1918	160	2069	211	CGAAATGGGCCGCATTGCTCTGCCGAGTCAGCGGGTAGAGTGCTTTCCCAGTATACATGAAATCTTAGGTTTTGTCCCCAGTGCTGGGTAAAACTGGGTATTATGGTACATGCTCCTAGTGATCAGGAGGAGGAAGTGAAGGATCAGAAATTCAAGACTACACAGTGAGTTTGAGGGCCTCACTGCGGCTGATGACGA
950	Dlg4	4500.0	wt scanning 50	no changes	0.43629744090904704	0.267557793557437	-0.0347049108246412	0.847270499350431	-0.120239503254437	0.271666765888243	-0.136825528283271	0.308701992812021	2347	176	2202	220	CGAAATGGGCCGCATTGCAGACTGCCTCGAGTGCTGGGTAAAACTGGGTATTATGGTACATGCTCCTAGTGATCAGGAGGAGGAAGTGAAGGATCAGAAATTCAAGACTACACAGTGAGTTTGAGGGCCTAGGCTATATGAGGCCCTGGGTTTTTTGTTTTTTTGTTTTTTGTTTTTTTGCACTGCGGCTGATGACGA
951	Dlg4	4550.0	wt scanning 50	no changes	-1.3463596734041798	0.214357043804284	0.7254829423309972	0.0928320645585295	-0.3349382505327	0.0781153564042492	0.283186892007206	0.111890558407195	627	0	799	93	CGAAATGGGCCGCATTGCTTCTTGATCAAGAGGAAGTGAAGGATCAGAAATTCAAGACTACACAGTGAGTTTGAGGGCCTAGGCTATATGAGGCCCTGGGTTTTTTGTTTTTTTGTTTTTTGTTTTTTTGTTGTTGTTATTTTTTGAGACAGGGTTTCTCTGTGTAGCCTTGGCTGCCCTCACTGCGGCTGATGACGA
952	Dlg4	4600.0	wt scanning 50	no changes	0.248915936758583	0.264903187176295	0.701036675550925	0.00149088919357155	0.00506561074754935	0.952103605871346	0.0686304249347787	0.4677022903753161	3053	251	3079	442	CGAAATGGGCCGCATTGCCCGCGGCAAACTAGGCTATATGAGGCCCTGGGTTTTTTGTTTTTTTGTTTTTTGTTTTTTTGTTGTTGTTATTTTTTGAGACAGGGTTTCTCTGTGTAGCCTTGGCTGCCCTGGAACTCACTCTGTAGACCAGGCTGGCCTCGAACTCAGAAATCCACCTGCCACTGCGGCTGATGACGA
953	Dlg4	4650.0	wt scanning 50	no changes	0.910298213627211	0.00423955942007631	1.74007525221944	1.98289398420746e-09	0.689993792563467	1.01000996820544e-13	0.601186593147948	3.57359605578217e-08	2075	175	1811	108	CGAAATGGGCCGCATTGCACCCACCACGCATTGTTGTTATTTTTTGAGACAGGGTTTCTCTGTGTAGCCTTGGCTGCCCTGGAACTCACTCTGTAGACCAGGCTGGCCTCGAACTCAGAAATCCACCTGCCTCTGCCTCCCAAGTGCTGGGATTAAAGGCGTGCACCACCACGCCCGGCGCACTGCGGCTGATGACGA
954	Dlg4	4700.0	wt scanning 50	no changes	0.572505178478349	0.0590204710506446	0.8244451622709441	0.00153391765124375	0.192844069565948	0.113430950569238	-0.219662186400092	0.16378178558465	1263	119	1322	161	CGAAATGGGCCGCATTGCATTGGTTTACCAGGAACTCACTCTGTAGACCAGGCTGGCCTCGAACTCAGAAATCCACCTGCCTCTGCCTCCCAAGTGCTGGGATTAAAGGCGTGCACCACCACGCCCGGCGAGGCCCTGTTTTTTTGTTTTTGTTTTTTTTTTAAATATTTATTTATTTAACACTGCGGCTGATGACGA
955	Dlg4	4750.0	wt scanning 50	no changes	0.636272456850293	5.48956841333118e-05	0.392828293994996	0.0453389373503151	0.207206867528152	0.00340362733887796	0.206303759882856	0.00410955994977558	4441	537	4171	483	CGAAATGGGCCGCATTGCTTCAACAAGACCCTCTGCCTCCCAAGTGCTGGGATTAAAGGCGTGCACCACCACGCCCGGCGAGGCCCTGTTTTTTTGTTTTTGTTTTTTTTTTAAATATTTATTTATTTAATGTATGTGAGTATGTTGTCACTCTCTTCAGACACTAGAAGAGGGCATTGGCACTGCGGCTGATGACGA
956	Dlg4	4800.0	wt scanning 50	no changes	0.184100598399862	0.623978465937486	1.49233366923677	6.283055388265078e-07	-0.00383968395121562	0.9791351270628672	-0.17162841425012	0.286558614365406	770	66	1192	117	CGAAATGGGCCGCATTGCATAAAAGTCTGCAGGCCCTGTTTTTTTGTTTTTGTTTTTTTTTTAAATATTTATTTATTTAATGTATGTGAGTATGTTGTCACTCTCTTCAGACACTAGAAGAGGGCATTGGATCTCATTACAGATGGCTGTGAGCCACCATGTGGTTGCTGGGAATTGAACCACTGCGGCTGATGACGA
957	Dlg4	4850.0	wt scanning 50	no changes	0.37797464735476	0.39776018607924	0.0522109170033284	0.8372552374322391	-0.161544296281144	0.171075346280868	0.11784242301703697	0.326749573350663	2202	156	1821	189	CGAAATGGGCCGCATTGCTTTATTCCGGGTTGTATGTGAGTATGTTGTCACTCTCTTCAGACACTAGAAGAGGGCATTGGATCTCATTACAGATGGCTGTGAGCCACCATGTGGTTGCTGGGAATTGAACTCAGGACCTCTGGAAAAACAGTCAGTGCTCTTAACCGCTGAGCCATTGCTCACTGCGGCTGATGACGA
958	Dlg4	4900.0	wt scanning 50	no changes	0.0188623354217045	0.953809342114875	0.724907705389107	0.000671689017586402	0.15630560521495498	0.11644965996675698	0.113458649110754	0.247937443699918	2099	142	2380	254	CGAAATGGGCCGCATTGCTGTCCGACTACAATCTCATTACAGATGGCTGTGAGCCACCATGTGGTTGCTGGGAATTGAACTCAGGACCTCTGGAAAAACAGTCAGTGCTCTTAACCGCTGAGCCATTGCTCCAGCCCCAAGGCCCTGTTTTTTGGTTCTGTTTTTAAATCGGGCTAGGGACACTGCGGCTGATGACGA
959	Dlg4	4950.0	wt scanning 50	no changes	0.057659430735629014	0.8191096353590039	0.381848225038889	0.0110528116238424	0.0591704338973555	0.473390509791159	-0.104991955358575	0.229153271477218	3227	197	3508	498	CGAAATGGGCCGCATTGCCTTCCTGCACATTCAGGACCTCTGGAAAAACAGTCAGTGCTCTTAACCGCTGAGCCATTGCTCCAGCCCCAAGGCCCTGTTTTTTGGTTCTGTTTTTAAATCGGGCTAGGGAGGTGGCTCAGGTGGTAAAGTGCTTGCTACACAAGCACAAAGGCCAGAGTTCACTGCGGCTGATGACGA
960	Dlg4	5000.0	wt scanning 50	no changes	-0.027808896170821	0.893827756708479	0.107500123078473	0.535650947585932	0.148450634640609	0.08821010633081401	0.23687347529692895	0.00519206956947965	3846	306	3247	385	CGAAATGGGCCGCATTGCATAATGTTGGGGCCAGCCCCAAGGCCCTGTTTTTTGGTTCTGTTTTTAAATCGGGCTAGGGAGGTGGCTCAGGTGGTAAAGTGCTTGCTACACAAGCACAAAGGCCAGAGTTGGGGTCCCCAACACTCCCACACAAAGCTGGGTGCTGTGGTGCACATCTGCCACTGCGGCTGATGACGA
961	Dlg4	5050.0	wt scanning 50	no changes	0.0834284608534113	0.703737536002397	0.149339495940985	0.35584860777050004	0.127114654838129	0.0808970380551453	-0.041035674105618994	0.603698045122983	4887	329	5858	546	CGAAATGGGCCGCATTGCAATGCATTCTACGGTGGCTCAGGTGGTAAAGTGCTTGCTACACAAGCACAAAGGCCAGAGTTGGGGTCCCCAACACTCCCACACAAAGCTGGGTGCTGTGGTGCACATCTGCCGTCCTGACTCTGAAGGGTGTGCAGAGACAGACGGATTTCTGGAGCTTACCACTGCGGCTGATGACGA
962	Dlg4	5100.0	wt scanning 50	no changes	-0.141793729593035	0.599025941197603	0.0250772308888203	0.897092524842211	0.0247048481033809	0.7799178359666179	-0.00134718816951906	0.9880515968713328	2975	199	3258	421	CGAAATGGGCCGCATTGCTCTAACAAATCGGGGGTCCCCAACACTCCCACACAAAGCTGGGTGCTGTGGTGCACATCTGCCGTCCTGACTCTGAAGGGTGTGCAGAGACAGACGGATTTCTGGAGCTTACTGGCCAGCTAGTCCACTCTGTGAGCTCTAGATTCAGCTAGAGACCATGTCCACTGCGGCTGATGACGA
963	Dlg4	5150.0	wt scanning 50	no changes	0.105525108206379	0.682353769814782	-0.218924295433038	0.310331030351452	-0.279541320174555	0.0108198169841555	-0.19922074531001505	0.0824334906554406	1776	177	1706	141	CGAAATGGGCCGCATTGCAAACAATCCTCCCGTCCTGACTCTGAAGGGTGTGCAGAGACAGACGGATTTCTGGAGCTTACTGGCCAGCTAGTCCACTCTGTGAGCTCTAGATTCAGCTAGAGACCATGTCTCAAAAAGTGAGGTGGAGCTGGGTCTTGTGACGCACACATTCAATCCCAGCACTGCGGCTGATGACGA
964	Dlg4	5200.0	wt scanning 50	no changes	0.109081504633477	0.5851729317160269	0.0563589658721075	0.666358695845626	0.127977316180877	0.0780002287264632	0.00959454224364769	0.900334869262665	4839	494	5092	581	CGAAATGGGCCGCATTGCGTTTTATCCTGTTGGCCAGCTAGTCCACTCTGTGAGCTCTAGATTCAGCTAGAGACCATGTCTCAAAAAGTGAGGTGGAGCTGGGTCTTGTGACGCACACATTCAATCCCAGCACTGGGGAGGCAGATGTCAGTGAATCTCTGTGAGTTCAAGGATAGCCTGCACTGCGGCTGATGACGA
965	Dlg4	5250.0	wt scanning 50	no changes	0.0262288722049862	0.9310667197675172	0.109586067368189	0.7732381967756021	0.0572077353112619	0.646608975624445	0.187038926889355	0.128995473880111	1237	92	1278	111	CGAAATGGGCCGCATTGCGGAACGCATTCCTCAAAAAGTGAGGTGGAGCTGGGTCTTGTGACGCACACATTCAATCCCAGCACTGGGGAGGCAGATGTCAGTGAATCTCTGTGAGTTCAAGGATAGCCTGGTCTACATAGTGAGTTCCAGAACAGTCAGACAGAGCTAGGTAGTGAAATCCACTGCGGCTGATGACGA
966	Dlg4	0.0	wt scanning 50	no changes	0.0709606164467346	0.6628758685545	0.0399026288704196	0.7763801672025371	-0.335538170695389	7.46225755768392e-07	-0.327466163975603	1.5700583218269198e-06	6733	509	6773	735	CGAAATGGGCCGCATTGCCACCCGATGAGTTTCCTGCCCTGGCTTGGCCTGGACTCACCCTGCCTCCACCACCTGGGCCCTTGGTCTGGACTGAATAGCCCAAGCCCTTCGTACCCTAGCCTTTCTTCCCACCCTTCTTATTTATTTCCTTTCTGACTGGATCGAGCCCATTGGAGGGAGCACTGCGGCTGATGACGA
967	Dlg4	50.0	wt scanning 50	no changes	-0.247146238809848	0.16820440915642002	-0.15739994612841002	0.323724680211616	-0.238772655603546	0.00148963550895909	-0.201795876505708	0.00787266665561427	4745	357	4444	535	CGAAATGGGCCGCATTGCGACGGTCGAGACTTGGTCTGGACTGAATAGCCCAAGCCCTTCGTACCCTAGCCTTTCTTCCCACCCTTCTTATTTATTTCCTTTCTGACTGGATCGAGCCCATTGGAGGGAGGACACTCCTCTCTGCATGTATCCCTGCACCCCAGATCAGGGCCCCTAGACCACTGCGGCTGATGACGA
968	Dlg4	100.0	wt scanning 50	no changes	0.460116272943024	0.0398486309302242	-0.050505593861259	0.750574926813955	-0.262391599406826	0.0068755663509111895	-0.266807634948342	0.007454950044208359	2966	308	2917	301	CGAAATGGGCCGCATTGCGGAACTCTAGCGACCCTTCTTATTTATTTCCTTTCTGACTGGATCGAGCCCATTGGAGGGAGGACACTCCTCTCTGCATGTATCCCTGCACCCCAGATCAGGGCCCCTAGACCCCAGGAACCTGGGGTCTGGGGGGGAGCTGGGCTCCTGGTTCCGAGCCCTCACTGCGGCTGATGACGA
969	Dlg4	150.0	wt scanning 50	no changes	0.382572642802115	0.00551605566774515	-0.0277408284370705	0.8117468076791601	0.30112914250305395	9.86541521802601e-06	0.368128261292807	5.398074978893609e-08	8120	845	6953	770	CGAAATGGGCCGCATTGCATGGCCCTATGCGACACTCCTCTCTGCATGTATCCCTGCACCCCAGATCAGGGCCCCTAGACCCCAGGAACCTGGGGTCTGGGGGGGAGCTGGGCTCCTGGTTCCGAGCCCTTGCTCCTTAAGACTCCTACCCCTGCCCGCCCCCATGCACACACAGACCCACACTGCGGCTGATGACGA
970	Dlg4	200.0	wt scanning 50	no changes	0.327500242977992	0.051275698293848	-0.136261313320593	0.428416642647771	0.003990209019978121	0.9583389552552422	-0.126783323580102	0.0919011418770181	4024	444	3611	384	CGAAATGGGCCGCATTGCACCACTGCGCTGCCCAGGAACCTGGGGTCTGGGGGGGAGCTGGGCTCCTGGTTCCGAGCCCTTGCTCCTTAAGACTCCTACCCCTGCCCGCCCCCATGCACACACAGACCCACTGGGGGCCTCTGCCCTCCCCATTTTCTCCCACACACATTCCAGAAGTCACACTGCGGCTGATGACGA
971	Dlg4	250.0	wt scanning 50	no changes	0.16027294366303102	0.4321308790525371	0.288945788222178	0.0141576834138603	0.0014580485810544801	0.983234787532829	-0.0176104417359647	0.8038277153893921	5496	415	5250	640	CGAAATGGGCCGCATTGCGACTACTTCACTTGCTCCTTAAGACTCCTACCCCTGCCCGCCCCCATGCACACACAGACCCACTGGGGGCCTCTGCCCTCCCCATTTTCTCCCACACACATTCCAGAAGTCAGGGCCCCTCTCAAGGAGTACCCGCTGTAGGGATGCAGGGCCACAGGCTTCCACTGCGGCTGATGACGA
[truncated: 46,378 more rows]
