# Supplementary material for: A massively parallel reporter assay reveals focused and broadly encoded RNA localization signals in neurons
Source: Nucleic Acids Res. 2022 Sep 26;50(18):10643–64. doi: 10.1093/nar/gkac806 (PMC9561380; doi:10.1093/nar/gkac806)
Supplement: gkac806_Supplemental_Files [file gkac806_supplemental_files.zip › SupplementaryData_NAR_Final/SupplementaryTables/TableS5.xlsx]

## Sheet: Sheet 1 - TableS5_new
TableS5_new
RBP name and motif	log-odds ratio
TBG972.9.4840_CUUUCU	12.164
PCBP2_CCCCCCA	10.3635
PTBP1_ACUUUCU	10.0975
ELAVL1_UUUAGUU	8.58392
PFI1435W_UGUUUUG	7.31065
TBG972.6.2300_CUGUUGC	7.07847
ELAVL1_UUUUUUG	7.06502
GW1.84.45.1_CUUUUUU	6.63092
TVAG_514790_CUUUUUG	6.60198
TIA1_UUUUUCG	6.47819
E_GW1.03.00.367.1_UUUUUUG	6.34407
SXL_UUUUUUU	6.27145
ELAVL1_UUAGUUU	6.15328
TIA1_AUUUUUC	6.07941
U2AF50_UUUUUCC	5.92866
TIAR-3_AUUUUUU	5.80827
SFPQ_GUAAUGG	5.7454
SMP_067420_AAAUUUU	5.60613
TIAR-1_UUUUUU	5.47687
CPEB2_CAUUUUU	5.47178
CPEB4_UUUUUU	5.3395
ELAV_UUUAGUU	5.32076
CELF4_GGUGUGG	5.20777
ELAVL1_UUAUUUU	4.94085
ELAVL1_UUGAUUU	4.57837
RBP9_UUAAGUU	4.429
ORB2_GUUUGGG	4.35079
U2AF2_UUUUUCC	4.27999
HNRNPC_AUUUUUG	4.20367
HNRNPCL1_AUUUUUG	4.11218
FNE_UUGAGUU	3.96118
RALY_UUUUUUC	3.93015
ROX8_ACAUUUU	3.91328
ARET_UGUGUGU	3.75479
CELF5_UGUGUGG	3.6361
TVAG_129710_UGUUUGA	3.56918
ZNF638_CGUUCGU	3.43982
RBM38_GGGUGUG	3.43058
UNC-75_UGUUGUA	3.41577
RB97D_GGAGG	3.27508
HNRNPH2_GGGAGGG	2.97115
SHEP_AAUAUAA	2.8808
CELF6_UGUGAGG	2.87878
ETR-1_GGUAUGU	2.80563
PAPI_GGUGUGU	2.67576
EXC-7_CUAAGUU	2.48099
ESRP2_UGGGAAA	2.46992
CG7804_AGGAUGA	2.40128
BRU-3_GUGGUGU	2.2403
CADANIAG00004740_UACUAAG	2.10796
PUF68_UAAAAGA	2.02994
E_GW1.81.40.1_AACCUA	1.8797
PCBP1_CCUUCC	1.76721
MATR3_AAUCUUA	1.62554
RBM14_GCGCGCG	1.57915
ESTEXT_FGENESHHS_PG.C_730016_AAUUUUG	1.52434
AT1G76460_AGAGUGA	1.47736
B52_GGACGAA	1.39184
HRB87F_GGUAGGG	1.38657
SRSF1_GGAGGAA	1.36557
SHEP_AUAUAAA	1.3612
HRB98DE_GGUAGGG	1.33741
SRSF1_GAAGGA	1.32211
HRB98DE_AGUAGGG	1.26926
PF10_0068_GGAGGA	1.26075
CG5213_UACUUU	1.24019
PUM_UGUAAAU	1.22889
RBM42_AACUAC	1.13812
CG11360_GAGUAA	1.13174
RBM38_GAGUGUG	1.08634
SRSF1_GGAGGA	1.08431
SF2_AGGAGGA	1.06606
RBM41_AUACAUG	1.03317
LARK_CGCGCG	1.00387
SHEP_AUAUUAA	1.00056
HNRNPA1L2_AUAGGGA	0.988283
HRB27C_UAGGAAA	0.972772
SRSF1_GGACGAA	0.952965
RIN_AAAUGAA	0.952629
PCBP3_UUUCCC	0.951665
TUT1_AAAUACU	0.949699
PFF0320C_ACUAAAC	0.916778
SRSF9_GGAAGCA	0.908196
TARDBP_GAAUGA	0.897209
NCU02404_GGAGGAA	0.886377
HNRNPA1_AUAGGGA	0.875354
HNRNPA2B1_AUAGGGA	0.849433
RBM3_AAAACGA	0.848934
SUP-12_AGUGUGA	0.837015
SNRNP70_AAUCAAG	0.802034
SYP_CAAAUUA	0.797768
RBM47_GAUGAAA	0.785969
RBM24A_AGUGUG	0.784004
HNRNPR_AAAAAAC	0.770261
LIN28A_CGGAGGA	0.766818
RBM46_AAUCAAA	0.751911
RBM24_AGAGUGA	0.749481
RO3G_00049_AGGGGAA	0.741206
SRSF9_AGGAAAA	0.721308
RBM5_CAAGGAG	0.690219
SRSF2_GGAGAA	0.686952
HRB27C_UAGGAUA	0.683771
MSI1_UAGGAAG	0.663112
RBM5_GAAGGAA	0.64717
MSI_AGUAGGA	0.630579
MEX-5_UAAUAA	0.586471
FXR1_ACGACA	0.575539
HNRNPAB_AAGAUAG	0.553218
ZCRB1_GAAUUAA	0.529128
SNRNP-U1-70K_AUCAAG	0.476188
CG33714_CCGCGUG	0.472331
RBM45_GACGAAA	0.449742
DRBD10_AGAACGA	0.443932
PCBP2_AAUCCC	0.422602
A1CF_AUAAUUA	0.411128
DAZAP1_UAGGAAA	0.397317
QKR58E-1_AUAAUAA	0.385055
RBM28_GAGUAGA	0.383473
MBNL1_GCUUGC	0.377899
EIF-2ALPHA_AGCAUG	0.377486
ASD-1_AGCAUGA	0.368234
RBM42_AACUAAG	0.364158
FMR1_AAGGACA	0.362836
TBG972.8.6820_UAUACU	0.359663
PF13_0315_GUACAUA	0.351223
G3BP2_AGGAUAA	0.350938
PUM_UGUACAG	0.341893
CPO_AGCACA	0.337746
FOX-1_AGCAUGA	0.32941
SYNCRIP_AAAAAAA	0.327009
RBFOX1_AGCAUGA	0.297209
MSI1_UAGUAAG	0.294238
ANIA_04546_ACCCAA	0.287938
A2BP1_UGCAUG	0.275306
MEC-8_AAGCACA	0.270053
LMJF.18.0180_CAUUUU	0.267254
LIN28A_AGGAGAA	0.264364
PFI1695C_CCAGCAC	0.262146
SRSF1_AGGACA	0.249893
MOD_AAUGGAA	0.240154
PABPC5_AGAAAAU	0.235696
HNRNPK_CCAAACC	0.234378
E_GW1.09.00.326.1_AGAACAA	0.231419
SRSF7_ACGACG	0.230191
PUM_UGUAAAG	0.222191
C_SCAFFOLD_4000008_UUGCACA	0.203863
NCU08034_AGCACA	0.203804
SNRPA_AUGCACA	0.199855
REF2_AGAAGAA	0.183795
KHDRBS2_AAUAAAA	0.173844
KHDRBS1_UAAAAAA	0.168539
IGF2BP2_AAAAACA	0.155655
PCBP1_CCAAACC	0.149672
QKI_ACUAACA	0.141863
RBMS3_AAUAUA	0.133317
RBM8A_ACGCGCC	0.128579
RBM47_GAUGAA	0.127971
RBM14_GCGCGCC	0.124302
PPRC1_CCGCGCC	0.118674
CG7903_AAUGCGA	0.11237
CG2931_AACUAAG	0.0743593
SART3_AAAAAAA	0.0742754
PABPC1_AAAAAAA	0.0742356
YBX2_AACAACA	0.0742005
IGF2BP3_AAAAACA	0.0691067
HNRNPL_AAACAAA	0.0522423
TBG972.11.1000_AUUCACA	0.0474527
RBP1-LIKE_AUCAACA	0.0444356
ENOX1_AAGACAG	0.0293951
HNRNPLL_ACAAACA	0.0231999
SAMD4A_GCGGGAA	0.0215808
RBM6_AAUCCAA	0.0178874
KHDRBS1_AUAAAAA	0.0164613
RBP1_ACAACAA	0.0155327
YBX1_AACAUCA	0.0123456
RBMS3_AUAUAGA	0.00814409
FMR1_GGACAAG	0.00758451
HNRNPL_ACACAAA	0
CNOT4_ACACAAA	0
TVAG_267990_ACCAUGA	0
NEMVEDRAFT_V1G104011_AGACACA	0
RNP4F_AGAGAAA	0
ESTEXT_GWP_GW1.C_700168_AUGGAG	0
SF3B4_CAAAAG	0
SNF_UAGCAC	0
TRA2_AAAGAA	0
PF10_0214_AUACCGA	0
SM_ACACACA	0
PABP2_AAAAAAA	0
HOW_ACUAACA	0
PABPC4_AAAAAAA	0
RBM4.3_ACGACG	0
VTS1_GCUGGCC	0
SRSF10_AGAGAAA	0
ZC3H10_CCAGCGA	0
PABPN1_AAAAGA	0
LARK_ACGCGCG	0
KHDRBS3_AUAAAA	0
TBG972.9.5210_AAAAAAA	0
RSF1_ACGACGA	0
CNOT4_GACAGA	0
FXR2_AGACAAA	0
MAL8P1.40_AUACAUA	0
THAPSDRAFT_1841_AACACGC	0
YBX1_AACAUC	0
MAL13P1.35_AAUACAC	0
RBMS1_GAUAUAC	0
TBG972.3.4300_CAUAGUA	0
LMJF.32.0750_GUACACG	0
TVAG_002940_AAAAAAA	0
MXT_CAACGAA	0
PABP_GAAAAAA	0
HNRNPR_AAAAAAG	0
ANKHD1_AGACGAA	0
TVAG_302220_CAAUAA	0
SRSF10_AAAGAAA	0
HRP1_UACAUAA	0
PABPC3_AAAAACA	0
