# Supplementary material for: A massively parallel reporter assay reveals focused and broadly encoded RNA localization signals in neurons
Source: Nucleic Acids Res. 2022 Sep 26;50(18):10643–64. doi: 10.1093/nar/gkac806 (PMC9561380; doi:10.1093/nar/gkac806)
Supplement: gkac806_Supplemental_Files [file gkac806_supplemental_files.zip › SupplementaryData_NAR_Final/SupplementaryTables/TableS16.xlsx]

## Sheet: MQ-report-bfabric_N2A_UTR_qV005
ProteinName	TopProteinName	nrPeptides	N2A_Ctrl	N2A_probe	proteinID	log2FC	CI.L	CI.R	AveExpr	P.Value	adj.P.Val	C23444_017_S276590_N2A_UTR_ctrls_1_N2A_Ctrl.raw	C23444_019_S276594_N2A_UTR_ctrls_2_N2A_Ctrl.raw	C23444_021_S276598_N2A_UTR_ctrls_3_N2A_Ctrl.raw	C23444_023_S276602_N2A_UTR_ctrls_4_N2A_Ctrl.raw	C23444_025_S276589_N2A_UTR_probe_1_N2A_probe.raw	C23444_027_S276593_N2A_UTR_probe_2_N2A_probe.raw	C23444_029_S276597_N2A_UTR_probe_3_N2A_probe.raw	C23444_031_S276601_N2A_UTR_probe_4_N2A_probe.raw	C23444_017_S276590_N2A_UTR_ctrls_1_N2A_Ctrl.transformed	C23444_019_S276594_N2A_UTR_ctrls_2_N2A_Ctrl.transformed	C23444_021_S276598_N2A_UTR_ctrls_3_N2A_Ctrl.transformed	C23444_023_S276602_N2A_UTR_ctrls_4_N2A_Ctrl.transformed	C23444_025_S276589_N2A_UTR_probe_1_N2A_probe.transformed	C23444_027_S276593_N2A_UTR_probe_2_N2A_probe.transformed	C23444_029_S276597_N2A_UTR_probe_3_N2A_probe.transformed	C23444_031_S276601_N2A_UTR_probe_4_N2A_probe.transformed
sp|P70318|TIAR_MOUSE	sp|P70318|TIAR_MOUSE	12	4.81069	-0.592113	sp|P70318|TIAR_MOUSE	-5.40281	-6.03177	-4.77384	2.10929	1.97018e-08	1.42497e-05	1207100000	1723700000	2643500000	1540900000	12469000	12217000	27828000	21133000	4.6158	5.06388	4.87107	4.69202	-0.337041	-1.1594	-0.260833	-0.611179
sp|Q3UE17|MEX3D_MOUSE	sp|Q3UE17|MEX3D_MOUSE	7	1.44658	-5.07796	sp|Q3UE17|MEX3D_MOUSE	-6.52454	-7.1733	-5.87577	-1.34965	2.32551e-08	1.42497e-05	155870000	159450000	266830000	103730000	526750	795070	903350	NA	1.60206	1.6098	1.61443	0.960011	-5.08608	-5.10918	-5.03861	NA
sp|Q9Z130|HNRDL_MOUSE	sp|Q9Z130|HNRDL_MOUSE	8	4.47438	-0.623994	sp|Q9Z130|HNRDL_MOUSE	-5.09838	-5.71087	-4.48589	1.92519	2.56788e-08	1.42497e-05	1276000000	1480600000	1398900000	1238100000	9771600	18071000	18733000	24578000	4.69753	4.84329	3.9673	4.38941	-0.702891	-0.593451	-0.812469	-0.387167
sp|Q9JLI8|SART3_MOUSE	sp|Q9JLI8|SART3_MOUSE	15	1.96033	-2.53839	sp|Q9JLI8|SART3_MOUSE	-4.49873	-5.04504	-3.95241	-0.289029	2.81199e-08	1.42497e-05	230960000	233640000	317770000	168820000	2742400	4977400	4703400	6556200	2.18101	2.16416	1.86255	1.63363	-2.60992	-2.45749	-2.73881	-2.34735
sp|Q60668|HNRPD_MOUSE	sp|Q60668|HNRPD_MOUSE	12	7.02456	2.55637	sp|Q60668|HNRPD_MOUSE	-4.46819	-5.04802	-3.88837	4.79046	4.9104e-08	1.88563e-05	6796100000	7701700000	10075000000	7777500000	113800000	131400000	211540000	161200000	7.16013	7.23596	6.7711	6.93104	2.98159	2.27466	2.56647	2.40275
sp|Q64213|SF01_MOUSE	sp|Q64213|SF01_MOUSE	17	6.1587	2.06655	sp|Q64213|SF01_MOUSE	-4.09215	-4.63135	-3.55295	4.11263	5.58155e-08	1.88563e-05	4289900000	3699700000	6470300000	3528000000	64353000	99620000	146780000	141440000	6.48275	6.17211	6.14223	5.83771	2.12603	1.87438	2.05704	2.20877
sp|Q3U0V1|FUBP2_MOUSE	sp|Q3U0V1|FUBP2_MOUSE	36	8.79981	5.05419	sp|Q3U0V1|FUBP2_MOUSE	-3.74561	-4.256	-3.23522	6.927	7.39415e-08	2.14114e-05	22172000000	25053000000	38727000000	27294000000	431490000	767780000	1448700000	1034200000	8.90111	8.94748	8.68324	8.6674	4.9819	4.82663	5.2483	5.15994
sp|Q61510|TRI25_MOUSE	sp|Q61510|TRI25_MOUSE	19	5.09155	0.374626	sp|Q61510|TRI25_MOUSE	-4.71693	-5.38078	-4.05308	2.73309	9.68725e-08	2.45451e-05	1788300000	2004500000	2288000000	2261900000	27505000	24288000	44764000	42136000	5.19448	5.28286	4.66597	5.2229	0.8503	-0.166006	0.401763	0.412445
sp|Q62189|SNRPA_MOUSE	sp|Q62189|SNRPA_MOUSE	11	5.35341	1.42053	sp|Q62189|SNRPA_MOUSE	-3.93288	-4.49509	-3.37068	3.38697	1.1034e-07	2.47653e-05	1856700000	2366100000	2984200000	2964800000	38006000	60001000	101670000	97694000	5.24975	5.52351	5.04323	5.59716	1.33563	1.14142	1.5452	1.65987
sp|Q91W50|CSDE1_MOUSE	sp|Q91W50|CSDE1_MOUSE	29	5.00533	1.18217	sp|Q91W50|CSDE1_MOUSE	-3.82316	-4.3764	-3.26992	3.09375	1.22177e-07	2.47653e-05	1737400000	1914300000	2620600000	1659500000	32247000	49959000	94256000	77866000	5.15197	5.21606	4.85872	4.79457	1.08902	0.876637	1.43966	1.32336
sp|Q8BL48|UNK_MOUSE	sp|Q8BL48|UNK_MOUSE	8	2.31626	-4.45999	sp|Q8BL48|UNK_MOUSE	-6.77625	-7.51038	-6.04212	0.0575122	1.94964e-07	3.44867e-05	279440000	239740000	488850000	241310000	NA	1131500	1511700	NA	2.46154	2.20155	2.47422	2.12773	NA	-4.59905	-4.32093	NA
sp|Q99020|ROAA_MOUSE	sp|Q99020|ROAA_MOUSE	11	8.3485	4.17607	sp|Q99020|ROAA_MOUSE	-4.17242	-4.81462	-3.53023	6.26229	2.04164e-07	3.44867e-05	17955000000	21578000000	21633000000	19699000000	260540000	583940000	515020000	556950000	8.59051	8.73082	7.85629	8.21638	4.22475	4.43094	3.80673	4.24187
sp|Q62376|RU17_MOUSE	sp|Q62376|RU17_MOUSE	18	5.60906	1.61699	sp|Q62376|RU17_MOUSE	-3.99207	-4.62052	-3.36362	3.61303	2.4618e-07	3.83852e-05	2636700000	2726200000	3256000000	3369300000	58993000	69399000	123660000	76781000	5.76612	5.72906	5.16702	5.77405	1.99551	1.35178	1.81813	1.30255
sp|Q9QYS9|QKI_MOUSE	sp|Q9QYS9|QKI_MOUSE	8	2.38746	-4.66577	sp|Q9QYS9|QKI_MOUSE	-7.05323	-7.86918	-6.23727	0.0363831	2.99011e-07	4.32926e-05	205890000	281380000	432680000	393250000	NA	NA	1140200	1419100	2.01183	2.43393	2.30089	2.80318	NA	NA	-4.71405	-4.61748
sp|Q91WJ8|FUBP1_MOUSE	sp|Q91WJ8|FUBP1_MOUSE	31	8.39774	5.04507	sp|Q91WJ8|FUBP1_MOUSE	-3.35267	-3.90554	-2.79981	6.7214	3.61517e-07	4.70376e-05	18078000000	17519000000	31233000000	19245000000	468330000	673750000	1398700000	1090300000	8.60056	8.42845	8.37783	8.18413	5.10486	4.63776	5.19935	5.2383
sp|P62320|SMD3_MOUSE	sp|P62320|SMD3_MOUSE	3	4.84337	1.54603	sp|P62320|SMD3_MOUSE	-3.29734	-3.8433	-2.75139	3.1947	3.73876e-07	4.70376e-05	1406600000	1631400000	2157400000	1878400000	37261000	69671000	123230000	100880000	4.841	4.98402	4.58251	4.96594	1.30592	1.35744	1.81327	1.70747
sp|Q80U58|PUM2_MOUSE	sp|Q80U58|PUM2_MOUSE	13	1.87644	-4.54799	sp|Q80U58|PUM2_MOUSE	-6.42443	-7.49562	-5.35325	-1.33577	3.96112e-07	4.70376e-05	149960000	280460000	446510000	122130000	353050	1156300	1786000	2382100	1.54515	2.42918	2.34557	1.18586	-5.68659	-4.5677	-4.08851	-3.84916
sp|P62317|SMD2_MOUSE	sp|P62317|SMD2_MOUSE	6	5.08846	1.25093	sp|P62317|SMD2_MOUSE	-3.83753	-4.48151	-3.19355	3.16969	4.177e-07	4.70376e-05	1692300000	2049000000	2192300000	2427400000	33415000	89948000	79386000	59899000	5.11325	5.31472	4.6053	5.32056	1.14242	1.72673	1.20034	0.934231
sp|Q9D883|U2AF1_MOUSE	sp|Q9D883|U2AF1_MOUSE	4	4.24363	1.38847	sp|Q9D883|U2AF1_MOUSE	-2.85517	-3.34028	-2.37005	2.81605	4.62724e-07	4.93654e-05	899540000	1005900000	1772100000	1084500000	33788000	77540000	96541000	82527000	4.18281	4.28239	4.30312	4.20621	1.15908	1.51214	1.47305	1.4096
sp|Q8K4P0|WDR33_MOUSE	sp|Q8K4P0|WDR33_MOUSE	13	2.09385	-2.38216	sp|Q8K4P0|WDR33_MOUSE	-4.47601	-5.25039	-3.70163	-0.144152	5.37048e-07	5.44298e-05	126390000	284460000	514700000	233950000	2362800	5886700	7516400	6349700	1.29339	2.44973	2.5474	2.08489	-2.83352	-2.21493	-2.08536	-2.39483
sp|P62311|LSM3_MOUSE	sp|P62311|LSM3_MOUSE	3	3.1272	-0.249045	sp|P62311|LSM3_MOUSE	-3.37624	-3.97901	-2.77348	1.43908	6.95425e-07	6.59228e-05	464040000	513100000	669190000	478560000	13751000	18220000	40381000	23047000	3.20827	3.30563	2.92015	3.07473	-0.19016	-0.58158	0.258131	-0.482572
sp|P62322|LSM5_MOUSE	sp|P62322|LSM5_MOUSE	2	1.47379	-2.11962	sp|P62322|LSM5_MOUSE	-3.59341	-4.23717	-2.94965	-0.322913	7.15492e-07	6.59228e-05	107470000	181020000	259690000	150060000	3012200	5245500	9673800	8899200	1.05464	1.7939	1.57592	1.4707	-2.46908	-2.38165	-1.73363	-1.89411
sp|Q920Q6|MSI2H_MOUSE	sp|Q920Q6|MSI2H_MOUSE	10	4.87999	1.27994	sp|Q920Q6|MSI2H_MOUSE	-3.60005	-4.26487	-2.93522	3.07996	9.1753e-07	8.08623e-05	1781300000	1620100000	2115400000	1669300000	53134000	68055000	76633000	54960000	5.18871	4.97394	4.55459	4.80272	1.83852	1.32351	1.15115	0.806581
sp|Q3UPF5|ZCCHV_MOUSE	sp|Q3UPF5|ZCCHV_MOUSE	20	3.54043	0.631758	sp|Q3UPF5|ZCCHV_MOUSE	-2.90868	-3.45985	-2.35751	2.0861	1.13264e-06	9.27178e-05	631040000	663790000	888810000	650100000	28912000	46261000	49778000	38710000	3.66086	3.67926	3.3232	3.49843	0.925175	0.765461	0.54975	0.286648
sp|Q61474|MSI1H_MOUSE	sp|Q61474|MSI1H_MOUSE	10	3.82822	0.172541	sp|Q61474|MSI1H_MOUSE	-3.65567	-4.35039	-2.96096	2.00038	1.15952e-06	9.27178e-05	725500000	555960000	1212300000	1128000000	14703000	26157000	34278000	55048000	3.86623	3.42204	3.76399	4.26061	-0.0896948	-0.058832	0.0297366	0.808954
sp|O54781|SRPK2_MOUSE	sp|O54781|SRPK2_MOUSE	20	2.00509	4.62762	sp|O54781|SRPK2_MOUSE	2.62253	2.12058	3.12448	3.31636	1.22906e-06	9.27178e-05	185000000	211060000	407790000	209560000	395090000	621850000	879350000	702640000	1.85432	2.01668	2.21675	1.93262	4.84963	4.52188	4.55243	4.58656
sp|Q9JII5|DAZP1_MOUSE	sp|Q9JII5|DAZP1_MOUSE	7	5.44285	2.05716	sp|Q9JII5|DAZP1_MOUSE	-3.38569	-4.0341	-2.73729	3.75001	1.23502e-06	9.27178e-05	2013500000	2325100000	2685200000	3998500000	68476000	102980000	156490000	118060000	5.36911	5.49815	4.8933	6.01086	2.21923	1.92233	2.14632	1.94075
sp|Q8BWT5|DIP2A_MOUSE	sp|Q8BWT5|DIP2A_MOUSE	4	-2.24861	-4.95904	sp|Q8BWT5|DIP2A_MOUSE	-2.71043	-3.24177	-2.17909	-3.60383	1.4937e-06	0.000108133	10733000	11731000	15366000	11843000	561970	1103500	855490	1026800	-2.33738	-2.17654	-2.43918	-2.04135	-4.98894	-4.63527	-5.11449	-5.09747
sp|Q80VI1|TRI56_MOUSE	sp|Q80VI1|TRI56_MOUSE	12	1.49955	-2.57438	sp|Q80VI1|TRI56_MOUSE	-4.07393	-4.9011	-3.24676	-0.537415	1.98626e-06	0.000135908	161890000	117380000	337550000	125790000	3012400	6077000	7042900	3047900	1.65786	1.16535	1.9483	1.2267	-2.46898	-2.16893	-2.17605	-3.48355
sp|Q8VC70|RBMS2_MOUSE	sp|Q8VC70|RBMS2_MOUSE	6	1.86793	-2.80517	sp|Q8VC70|RBMS2_MOUSE	-4.6731	-5.6234	-3.72279	-0.468624	2.01146e-06	0.000135908	264880000	194210000	265380000	163140000	4570400	4238800	4142800	2509400	2.38276	1.89595	1.60669	1.58629	-1.84334	-2.68971	-2.91571	-3.77193
sp|Q9EPU4|CPSF1_MOUSE	sp|Q9EPU4|CPSF1_MOUSE	25	2.91861	-2.548	sp|Q9EPU4|CPSF1_MOUSE	-5.46661	-6.59042	-4.3428	0.185306	2.19629e-06	0.000143609	341900000	468120000	734440000	362640000	1225200	3419200	10859000	9482500	2.75855	3.17251	3.05228	2.6911	-3.81918	-3.00034	-1.57254	-1.79993
sp|Q6ZWM4|LSM8_MOUSE	sp|Q6ZWM4|LSM8_MOUSE	6	2.21002	-0.869143	sp|Q6ZWM4|LSM8_MOUSE	-3.07916	-3.72517	-2.43316	0.670438	2.58838e-06	0.000162404	281970000	226960000	372680000	245990000	7746900	11739000	28700000	16367000	2.47481	2.12207	2.0889	2.1543	-1.05137	-1.2171	-0.217825	-0.990282
sp|Q99PW4|PRPK_MOUSE	sp|Q99PW4|PRPK_MOUSE	3	-5.02252	-1.76058	sp|Q99PW4|PRPK_MOUSE	3.26194	2.57578	3.94809	-3.39155	2.64397e-06	0.000162404	1895900	1984500	2197500	1168600	4130700	13079000	8918600	7542900	-4.88981	-4.75476	-5.20104	-5.24446	-1.99516	-1.06084	-1.84693	-2.13939
sp|Q62241|RU1C_MOUSE	sp|Q62241|RU1C_MOUSE	2	3.26061	-1.73237	sp|Q62241|RU1C_MOUSE	-4.99297	-5.8131	-4.17285	1.59628	2.89235e-06	0.000172435	542390000	573290000	614560000	579180000	NA	7402000	NA	10991000	3.43797	3.46658	2.79921	3.33866	NA	-1.88379	NA	-1.58095
sp|Q99J36|THUM1_MOUSE	sp|Q99J36|THUM1_MOUSE	8	0.106961	2.66374	sp|Q99J36|THUM1_MOUSE	2.55678	2.00939	3.10418	1.38535	3.04791e-06	0.00017246	43649000	66435000	97011000	59134000	108320000	156310000	209750000	192660000	-0.271948	0.339455	0.177594	0.182741	2.90752	2.52562	2.55463	2.6672
sp|Q8BG05|ROA3_MOUSE	sp|Q8BG05|ROA3_MOUSE	8	5.81549	2.15446	sp|Q8BG05|ROA3_MOUSE	-3.66103	-4.44531	-2.87674	3.98497	3.06293e-06	0.00017246	3511200000	3520600000	3761700000	2975100000	107400000	82981000	136820000	136300000	6.18784	6.10011	5.37204	5.60196	2.89472	1.61018	1.95909	2.15386
sp|Q8R081|HNRPL_MOUSE	sp|Q8R081|HNRPL_MOUSE	15	3.81781	0.940523	sp|Q8R081|HNRPL_MOUSE	-2.87729	-3.49589	-2.25869	2.37917	3.15255e-06	0.000172709	699560000	968610000	1031000000	750530000	22387000	61766000	60357000	72581000	3.81262	4.22758	3.53394	3.69711	0.541298	1.18334	0.818356	1.2191
sp|Q60749|KHDR1_MOUSE	sp|Q60749|KHDR1_MOUSE	9	4.70547	1.28388	sp|Q60749|KHDR1_MOUSE	-3.4216	-4.16572	-2.67748	2.99467	3.45739e-06	0.000176461	1530300000	1522400000	3250900000	813370000	37989000	69726000	76643000	76167000	4.9651	4.88369	5.16479	3.80832	1.33496	1.35858	1.15133	1.29064
sp|Q8CCS6|PABP2_MOUSE	sp|Q8CCS6|PABP2_MOUSE	5	3.86334	1.43307	sp|Q8CCS6|PABP2_MOUSE	-2.43028	-2.95891	-1.90164	2.6482	3.46295e-06	0.000176461	704950000	836980000	1106500000	920530000	45789000	83868000	80871000	74877000	3.82392	4.01564	3.63431	3.97949	1.61524	1.62555	1.22617	1.2653
sp|Q9CX86|ROA0_MOUSE	sp|Q9CX86|ROA0_MOUSE	8	5.88963	2.78738	sp|Q9CX86|ROA0_MOUSE	-3.10225	-3.77752	-2.42698	4.33851	3.48221e-06	0.000176461	3082600000	4201800000	3801500000	3479600000	123950000	198770000	177690000	216940000	5.99616	6.35677	5.38698	5.8186	3.10982	2.87302	2.32341	2.84327
sp|Q91W59|RBMS1_MOUSE	sp|Q91W59|RBMS1_MOUSE	9	4.9148	1.79237	sp|Q91W59|RBMS1_MOUSE	-3.12243	-3.81532	-2.42954	3.35359	4.06445e-06	0.000200942	1750300000	1960100000	1966000000	1660500000	72940000	84763000	127580000	79435000	5.16286	5.25036	4.45058	4.7954	2.31401	1.6409	1.86163	1.35296
sp|P62313|LSM6_MOUSE	sp|P62313|LSM6_MOUSE	4	1.72538	-1.97786	sp|P62313|LSM6_MOUSE	-3.70324	-4.53304	-2.87344	-0.126244	4.39328e-06	0.000209719	204710000	225010000	191360000	170370000	2542900	6495000	12874000	9609900	2.00337	2.10955	1.14231	1.64627	-2.72327	-2.07276	-1.33528	-1.78014
sp|P23949|TISD_MOUSE	sp|P23949|TISD_MOUSE	5	1.66691	-5.39552	sp|P23949|TISD_MOUSE	-7.06243	-8.07804	-6.04681	0.254423	4.44889e-06	0.000209719	158310000	189190000	268510000	160230000	428610	NA	NA	NA	1.62493	1.85795	1.62335	1.5614	-5.39552	NA	NA	NA
sp|Q9JKP5|MBNL1_MOUSE	sp|Q9JKP5|MBNL1_MOUSE	7	2.59835	5.18977	sp|Q9JKP5|MBNL1_MOUSE	2.59142	2.00452	3.17831	3.89406	4.78451e-06	0.000216406	347160000	333830000	574970000	259040000	659560000	916300000	1177900000	992040000	2.78103	2.68194	2.70465	2.22579	5.61875	5.08228	4.95986	5.0982
sp|O88569|ROA2_MOUSE	sp|O88569|ROA2_MOUSE	16	6.88282	3.68765	sp|O88569|ROA2_MOUSE	-3.19518	-3.91919	-2.47117	5.28524	4.80429e-06	0.000216406	6023600000	7380700000	7721200000	8065900000	157560000	463460000	312300000	497470000	6.98248	7.17419	6.39323	6.9814	3.46991	4.09688	3.10946	4.07434
sp|Q8C460|ERI3_MOUSE	sp|Q8C460|ERI3_MOUSE	4	1.27124	-2.80139	sp|Q8C460|ERI3_MOUSE	-4.07263	-4.92547	-3.21978	-0.474176	5.71695e-06	0.000251919	154450000	167550000	136460000	119220000	3119100	NA	4856300	3465200	1.58859	1.6817	0.662142	1.15251	-2.41674	NA	-2.69422	-3.29321
sp|Q8BIQ5|CSTF2_MOUSE	sp|Q8BIQ5|CSTF2_MOUSE	16	3.47751	0.355045	sp|Q8BIQ5|CSTF2_MOUSE	-3.12247	-3.86066	-2.38427	1.91628	6.73569e-06	0.000290495	415560000	608040000	1275700000	639600000	15190000	24984000	55167000	58261000	3.04581	3.55197	3.83638	3.4759	-0.0407891	-0.125161	0.693029	0.893102
sp|Q4VGL6|RC3H1_MOUSE	sp|Q4VGL6|RC3H1_MOUSE	18	2.16175	-0.39465	sp|Q4VGL6|RC3H1_MOUSE	-2.5564	-3.16529	-1.9475	0.883548	7.147e-06	0.000301812	253730000	267970000	296750000	254090000	9848900	17525000	28661000	31269000	2.31944	2.36308	1.76536	2.19911	-0.691065	-0.637804	-0.219721	-0.0300079
sp|Q8VDV8|MITD1_MOUSE	sp|Q8VDV8|MITD1_MOUSE	2	-0.440209	-2.89272	sp|Q8VDV8|MITD1_MOUSE	-2.45251	-3.0401	-1.86491	-1.66646	7.48756e-06	0.000309741	35289000	44860000	53686000	42230000	2888700	4128600	3276500	4032100	-0.584973	-0.230316	-0.66264	-0.282907	-2.53191	-2.72779	-3.24271	-3.06845
sp|P62315|SMD1_MOUSE	sp|P62315|SMD1_MOUSE	5	5.04262	0.986548	sp|P62315|SMD1_MOUSE	-4.05607	-5.0306	-3.08155	3.01459	7.65609e-06	0.000310378	1076200000	2256900000	2713500000	2498600000	14615000	53010000	107930000	85039000	4.4468	5.45495	4.90819	5.36055	-0.0987045	0.962333	1.62849	1.45408
sp|Q7TMK9|HNRPQ_MOUSE	sp|Q7TMK9|HNRPQ_MOUSE	18	5.86558	3.20728	sp|Q7TMK9|HNRPQ_MOUSE	-2.6583	-3.30481	-2.01179	4.53643	8.42974e-06	0.000335041	3674200000	3866400000	4042700000	2758200000	154720000	217000000	311800000	291090000	6.25465	6.23606	5.47434	5.49726	3.44261	2.99988	3.10722	3.2794
sp|P27048|RSMB_MOUSE;sp|P63163|RSMN_MOUSE	sp|P27048|RSMB_MOUSE	4	2.76689	-0.836445	sp|P27048|RSMB_MOUSE	-3.60333	-4.48197	-2.7247	0.965221	8.60547e-06	0.000335448	310400000	440570000	469000000	437750000	7388600	8320600	24896000	29976000	2.61624	3.0845	2.41536	2.95145	-1.12244	-1.71467	-0.416021	-0.0926508
sp|P62307|RUXF_MOUSE	sp|P62307|RUXF_MOUSE	4	0.833535	-2.13503	sp|P62307|RUXF_MOUSE	-2.96857	-3.70102	-2.23612	-0.65075	9.4454e-06	0.000361242	101090000	117720000	121720000	85968000	4377500	4060300	6271000	11281000	0.964539	1.16954	0.499813	0.700247	-1.90806	-2.7519	-2.33786	-1.54231
sp|Q8CFQ3|AQR_MOUSE	sp|Q8CFQ3|AQR_MOUSE	24	2.98168	-0.163049	sp|Q8CFQ3|AQR_MOUSE	-3.14473	-3.95335	-2.33612	1.40932	1.30656e-05	0.000485584	465210000	616840000	693250000	249090000	13373000	17753000	40944000	30263000	3.21198	3.57282	2.97031	2.17162	-0.231994	-0.619117	0.277431	-0.0785161
sp|Q9D554|SF3A3_MOUSE	sp|Q9D554|SF3A3_MOUSE	7	1.09891	-1.53868	sp|Q9D554|SF3A3_MOUSE	-2.63759	-3.31653	-1.95865	-0.219887	1.31757e-05	0.000485584	95402000	142010000	148260000	132130000	5357800	6399700	12908000	14954000	0.879275	1.44173	0.779919	1.29471	-1.60478	-2.09413	-1.3316	-1.12421
sp|Q922D8|C1TC_MOUSE	sp|Q922D8|C1TC_MOUSE	26	3.9059	1.39467	sp|Q922D8|C1TC_MOUSE	-2.51123	-3.16144	-1.86101	2.65029	1.37946e-05	0.000499316	961370000	950910000	1136800000	636610000	48612000	71774000	70082000	84614000	4.28068	4.20082	3.67267	3.46942	1.70503	1.40043	1.02659	1.44665
sp|Q8BWL5|RBMS3_MOUSE	sp|Q8BWL5|RBMS3_MOUSE	5	0.967614	-5.12135	sp|Q8BWL5|RBMS3_MOUSE	-6.08896	-7.16896	-5.00897	-0.250179	1.40755e-05	0.000500543	121890000	106740000	141390000	98640000	NA	NA	NA	1010400	1.24002	1.02747	0.712542	0.890423	NA	NA	NA	-5.12135
sp|O54774|AP3D1_MOUSE	sp|O54774|AP3D1_MOUSE	25	1.06686	3.36354	sp|O54774|AP3D1_MOUSE	2.29668	1.69513	2.89823	2.2152	1.50923e-05	0.00052745	107670000	114640000	129790000	151950000	155170000	233170000	382690000	340200000	1.05738	1.13107	0.590976	1.48802	3.44697	3.10378	3.39278	3.51066
sp|Q8VC85|LSM1_MOUSE	sp|Q8VC85|LSM1_MOUSE	5	0.163529	-3.61068	sp|Q8VC85|LSM1_MOUSE	-3.77421	-4.77077	-2.77765	-1.72358	1.60738e-05	0.000552229	83809000	111360000	46955000	42611000	1419300	2138400	2005200	3596000	0.688525	1.08895	-0.85288	-0.270485	-3.59847	-3.67886	-3.92715	-3.23825
sp|P57724|PCBP4_MOUSE	sp|P57724|PCBP4_MOUSE	4	-2.76016	-0.362191	sp|P57724|PCBP4_MOUSE	2.39797	1.75013	3.0458	-1.56117	1.92062e-05	0.000648851	7177000	9577000	11769000	6735300	12172000	21989000	37434000	17181000	-2.9299	-2.47091	-2.8179	-2.82192	-0.373222	-0.309763	0.152503	-0.918284
sp|Q6PDM2|SRSF1_MOUSE	sp|Q6PDM2|SRSF1_MOUSE	11	2.77815	0.548322	sp|Q6PDM2|SRSF1_MOUSE	-2.22983	-2.83795	-1.62171	1.66324	2.06622e-05	0.000686596	276820000	318280000	770630000	431520000	27432000	43712000	37877000	44534000	2.44767	2.61273	3.12059	2.93162	0.846311	0.683525	0.168902	0.49455
sp|Q8BP71|RFOX2_MOUSE;sp|Q9JJ43|RFOX1_MOUSE	sp|Q8BP71|RFOX2_MOUSE	11	0.643978	2.54375	sp|Q8BP71|RFOX2_MOUSE	1.89977	1.37552	2.42401	1.59386	2.26349e-05	0.000740015	94356000	83152000	140890000	66266000	94958000	146380000	222950000	160320000	0.863044	0.665124	0.707511	0.340234	2.70993	2.43073	2.6397	2.39463
sp|Q8C181|MBNL2_MOUSE	sp|Q8C181|MBNL2_MOUSE	7	0.644085	2.95912	sp|Q8C181|MBNL2_MOUSE	2.31503	1.67014	2.95993	1.8016	2.43447e-05	0.000783283	86964000	85725000	144990000	67993000	157040000	142780000	302040000	227520000	0.742932	0.709341	0.748247	0.375817	3.46495	2.39473	3.06289	2.9139
sp|Q8BHN7|CL029_MOUSE	sp|Q8BHN7|CL029_MOUSE	5	0.313188	2.65631	sp|Q8BHN7|CL029_MOUSE	2.34312	1.68542	3.00081	1.48475	2.58117e-05	0.000813457	57359000	99716000	96246000	52855000	102790000	169060000	264910000	148130000	0.130211	0.928704	0.166351	0.0274854	2.82888	2.63898	2.88006	2.27732
sp|Q9R0B7|ZN346_MOUSE	sp|Q9R0B7|ZN346_MOUSE	3	2.11898	0.0527879	sp|Q9R0B7|ZN346_MOUSE	-2.06619	-2.64695	-1.48543	1.08588	2.60852e-05	0.000813457	225170000	207310000	342000000	288490000	19942000	24107000	41465000	26512000	2.14363	1.99067	1.9669	2.37472	0.367723	-0.176819	0.295056	-0.274808
sp|Q61990|PCBP2_MOUSE	sp|Q61990|PCBP2_MOUSE	18	5.62779	7.94144	sp|Q61990|PCBP2_MOUSE	2.31366	1.65903	2.96828	6.78462	2.74458e-05	0.000830799	3020200000	2476800000	4196400000	2623300000	4247100000	4549100000	9269800000	7595400000	5.96606	5.58985	5.52733	5.42791	8.41392	7.39873	7.83547	8.11765
sp|Q6ZPZ3|ZC3H4_MOUSE	sp|Q6ZPZ3|ZC3H4_MOUSE	16	2.12906	-0.310741	sp|Q6ZPZ3|ZC3H4_MOUSE	-2.4398	-3.13017	-1.74943	0.909158	2.74611e-05	0.000830799	235060000	310630000	336720000	188630000	14634000	16113000	37692000	22037000	2.20691	2.57743	1.9448	1.78709	-0.0967547	-0.759243	0.162077	-0.549045
sp|Q9QXA5|LSM4_MOUSE	sp|Q9QXA5|LSM4_MOUSE	3	2.21523	-0.325192	sp|Q9QXA5|LSM4_MOUSE	-2.54042	-3.26118	-1.81965	0.945017	2.8031e-05	0.000835572	237600000	328250000	327450000	232370000	15678000	13248000	28525000	31084000	2.22274	2.65748	1.90516	2.07552	0.00666886	-1.04227	-0.226351	-0.0388102
sp|Q99LI7|CSTF3_MOUSE	sp|Q99LI7|CSTF3_MOUSE	16	3.32948	-0.214308	sp|Q99LI7|CSTF3_MOUSE	-3.54379	-4.55384	-2.53373	1.55759	2.90351e-05	0.000842867	472580000	625090000	1026600000	441370000	6403800	19068000	41965000	50599000	3.23512	3.59209	3.52787	2.96284	-1.33713	-0.515814	0.311763	0.683945
sp|P49312|ROA1_MOUSE	sp|P49312|ROA1_MOUSE	12	6.09727	3.21862	sp|P49312|ROA1_MOUSE	-2.87865	-3.69939	-2.05791	4.65795	2.91074e-05	0.000842867	4630000000	4441900000	3877000000	3803500000	122670000	396960000	237720000	271890000	6.59507	6.4374	5.41491	5.9417	3.09424	3.87297	2.72911	3.17818
sp|P70372|ELAV1_MOUSE	sp|P70372|ELAV1_MOUSE	8	4.33317	1.91189	sp|P70372|ELAV1_MOUSE	-2.42128	-3.11532	-1.72725	3.12253	3.03232e-05	0.000862528	964930000	1053500000	1430200000	1548000000	51438000	94235000	97412000	181430000	4.28612	4.34948	3.99872	4.69837	1.78983	1.79404	1.48557	2.57812
sp|Q3TC46|PATL1_MOUSE	sp|Q3TC46|PATL1_MOUSE	16	2.22699	-0.308947	sp|Q3TC46|PATL1_MOUSE	-2.53594	-3.26382	-1.80806	0.959022	3.06374e-05	0.000862528	284800000	299230000	239770000	300840000	11538000	17458000	29200000	33109000	2.48952	2.52318	1.46258	2.4327	-0.453505	-0.643342	-0.193751	0.0548081
sp|Q6NVF4|HELB_MOUSE	sp|Q6NVF4|HELB_MOUSE	5	-2.54837	-0.273247	sp|Q6NVF4|HELB_MOUSE	2.27512	1.61492	2.93532	-1.41081	3.33138e-05	0.000925029	10318000	12539000	13775000	5414800	12249000	20839000	35691000	23913000	-2.39544	-2.07989	-2.5944	-3.12375	-0.363757	-0.387418	0.0860421	-0.427855
sp|P60335|PCBP1_MOUSE	sp|P60335|PCBP1_MOUSE	10	1.99837	4.43373	sp|P60335|PCBP1_MOUSE	2.43536	1.72429	3.14643	3.21605	3.49189e-05	0.000937833	269150000	145320000	353590000	236140000	235320000	519770000	766940000	952930000	2.4063	1.47516	2.01423	2.09778	4.07195	4.26265	4.36178	5.03854
sp|Q8BQZ5|CPSF4_MOUSE	sp|Q8BQZ5|CPSF4_MOUSE	4	1.11461	-4.96181	sp|Q8BQZ5|CPSF4_MOUSE	-6.07642	-7.85093	-4.30192	-1.9236	3.49697e-05	0.000937833	72762000	135000000	247760000	114830000	223220	479540	815420	6113200	0.48042	1.36828	1.50913	1.10062	-6.37465	-5.84011	-5.18136	-2.45113
sp|P19783|COX41_MOUSE	sp|P19783|COX41_MOUSE	6	2.76921	0.723204	sp|P19783|COX41_MOUSE	-2.04601	-2.64394	-1.44808	1.74621	3.5163e-05	0.000937833	346290000	338090000	709360000	338600000	32118000	34778000	68164000	43771000	2.77734	2.70034	3.00294	2.59623	1.083	0.352992	0.987907	0.468915
sp|O89090|SP1_MOUSE	sp|O89090|SP1_MOUSE	3	0.857115	2.82373	sp|O89090|SP1_MOUSE	1.96661	1.38742	2.5458	1.84042	3.72983e-05	0.000981551	77823000	121510000	124210000	115190000	111350000	184720000	230520000	224290000	0.579422	1.21552	0.528571	1.10495	2.94893	2.76704	2.68624	2.89269
sp|Q7TN98|CPEB4_MOUSE	sp|Q7TN98|CPEB4_MOUSE	6	0.111502	-2.89002	sp|Q7TN98|CPEB4_MOUSE	-3.00152	-3.88696	-2.11608	-1.38926	3.77706e-05	0.000981551	50608000	49931000	103660000	64522000	2046100	2070400	8816300	4450600	-0.0541509	-0.0749214	0.271735	0.303346	-3.04951	-3.72558	-1.86301	-2.92197
sp|Q9CZD5|IF3M_MOUSE	sp|Q9CZD5|IF3M_MOUSE	7	1.94578	4.3637	sp|Q9CZD5|IF3M_MOUSE	2.41792	1.70319	3.13264	3.15474	3.83604e-05	0.00098426	223810000	267770000	279790000	165320000	445720000	451110000	680230000	531260000	2.13471	2.36199	1.68178	1.60465	5.0306	4.05783	4.19454	4.17182
sp|Q9Z1Z2|STRAP_MOUSE	sp|Q9Z1Z2|STRAP_MOUSE	15	4.57589	2.35295	sp|Q9Z1Z2|STRAP_MOUSE	-2.22294	-2.88506	-1.56081	3.46442	4.06515e-05	0.00103001	1560000000	1549700000	1543900000	1155000000	66049000	119660000	198180000	188120000	4.9934	4.90948	4.10735	4.29332	2.16507	2.13936	2.47554	2.63183
sp|Q9DCD2|SYF1_MOUSE	sp|Q9DCD2|SYF1_MOUSE	26	3.18469	0.380851	sp|Q9DCD2|SYF1_MOUSE	-2.80384	-3.64089	-1.96679	1.78277	4.136e-05	0.00103502	603550000	714010000	728810000	276710000	24194000	31668000	53581000	31815000	3.59528	3.78508	3.04135	2.31706	0.657799	0.217564	0.652369	-0.00432979
sp|Q8R502|LRC8C_MOUSE	sp|Q8R502|LRC8C_MOUSE	6	0.992379	-1.76979	sp|Q8R502|LRC8C_MOUSE	-2.76217	-3.5902	-1.93414	-0.388705	4.26806e-05	0.00105504	103210000	106650000	173270000	102750000	7717200	4308400	12952000	8125600	0.995096	1.02625	1.00129	0.946883	-1.05713	-2.66616	-1.32686	-2.02901
sp|Q8BL97|SRSF7_MOUSE	sp|Q8BL97|SRSF7_MOUSE	5	2.55351	-1.57077	sp|Q8BL97|SRSF7_MOUSE	-4.12428	-5.36312	-2.88545	0.491369	4.33316e-05	0.00105823	258350000	316820000	562750000	336550000	7839700	2673000	14810000	19202000	2.34601	2.60606	2.67415	2.58783	-1.03349	-3.35627	-1.14001	-0.753318
sp|Q8C1Z8|TM10A_MOUSE	sp|Q8C1Z8|TM10A_MOUSE	7	0.60174	3.017	sp|Q8C1Z8|TM10A_MOUSE	2.41526	1.68799	3.14254	1.80937	4.41485e-05	0.00106535	61207000	104890000	100630000	102940000	100200000	216910000	229960000	360180000	0.225811	1.0021	0.229607	0.949438	2.79057	2.99928	2.68285	3.59531
sp|Q811U4|MFN1_MOUSE	sp|Q811U4|MFN1_MOUSE	2	-3.05908	-6.09352	sp|Q811U4|MFN1_MOUSE	-3.03444	-3.80676	-2.26212	-4.07056	4.6162e-05	0.00110083	5424100	8174700	10004000	5332700	NA	NA	440330	506130	-3.34219	-2.70063	-3.04864	-3.14488	NA	NA	-6.04023	-6.14682
sp|Q80W00|PP1RA_MOUSE	sp|Q80W00|PP1RA_MOUSE	20	2.19361	0.136527	sp|Q80W00|PP1RA_MOUSE	-2.05708	-2.6814	-1.43276	1.16507	4.68612e-05	0.00110451	171400000	239530000	494270000	281820000	12758000	30476000	44399000	38963000	1.7419	2.20028	2.48988	2.34237	-0.302652	0.162098	0.390351	0.296312
sp|Q7TPV2|DZIP3_MOUSE	sp|Q7TPV2|DZIP3_MOUSE	15	1.20396	-3.29959	sp|Q7TPV2|DZIP3_MOUSE	-4.50355	-5.788	-3.21911	-0.726131	5.0736e-05	0.00118209	134450000	186150000	263260000	51878000	1982100	NA	5081200	1918200	1.38441	1.83445	1.5953	0.00168061	-3.0972	NA	-2.63112	-4.17045
sp|O54836|ZMAT3_MOUSE	sp|O54836|ZMAT3_MOUSE	5	1.08903	-1.67692	sp|O54836|ZMAT3_MOUSE	-2.76595	-3.6228	-1.9091	-0.293944	5.47074e-05	0.00126014	103950000	144760000	114110000	150290000	8474500	6649400	10882000	7326100	1.00561	1.46956	0.408131	1.47282	-0.916637	-2.0388	-1.56959	-2.18265
sp|Q8VD12|Z385A_MOUSE	sp|Q8VD12|Z385A_MOUSE	13	2.47628	-5.58141	sp|Q8VD12|Z385A_MOUSE	-8.05769	-9.90524	-6.21013	0.864742	5.67024e-05	0.00129141	420440000	381540000	222670000	341700000	378680	NA	NA	NA	3.063	2.87577	1.35751	2.60884	-5.58141	NA	NA	NA
sp|Q3UQ84|SYTM_MOUSE	sp|Q3UQ84|SYTM_MOUSE	15	2.88988	0.866205	sp|Q3UQ84|SYTM_MOUSE	-2.02367	-2.65577	-1.39157	1.87804	5.82158e-05	0.00131115	364550000	320980000	911940000	370790000	27846000	38657000	84386000	54890000	2.85299	2.62499	3.35968	2.72184	0.868792	0.505861	1.28548	0.80469
sp|Q61656|DDX5_MOUSE	sp|Q61656|DDX5_MOUSE	31	6.22704	7.91549	sp|Q61656|DDX5_MOUSE	1.68845	1.15765	2.21924	7.07126	6.10972e-05	0.00136092	3600800000	3867200000	6460200000	4952700000	3740600000	5599700000	8233100000	7352000000	6.22494	6.23636	6.14001	6.30685	8.22333	7.69911	7.67016	8.06934
sp|Q69ZQ2|ISY1_MOUSE	sp|Q69ZQ2|ISY1_MOUSE	7	1.42589	-1.1938	sp|Q69ZQ2|ISY1_MOUSE	-2.61969	-3.44637	-1.79302	0.116046	6.28543e-05	0.00137822	196120000	216570000	176790000	84681000	7274000	9699200	17899000	13643000	1.94026	2.05407	1.02985	0.679385	-1.1459	-1.49304	-0.875948	-1.26032
sp|P57722|PCBP3_MOUSE	sp|P57722|PCBP3_MOUSE	17	5.88528	7.7729	sp|P57722|PCBP3_MOUSE	1.88762	1.29148	2.48376	6.82909	6.32335e-05	0.00137822	2966400000	3801300000	5294000000	2830000000	2594000000	4738500000	9136100000	7735200000	5.93959	6.21142	5.85729	5.5328	7.67396	7.4577	7.81522	8.14471
sp|Q61701|ELAV4_MOUSE	sp|Q61701|ELAV4_MOUSE	12	4.46159	2.48321	sp|Q61701|ELAV4_MOUSE	-1.97838	-2.60763	-1.34913	3.4724	6.66817e-05	0.00141523	1185300000	1274500000	1684300000	1248200000	95264000	100770000	253600000	173040000	4.58897	4.6258	4.23096	4.40065	2.71476	1.89097	2.81924	2.50788
sp|P26369|U2AF2_MOUSE	sp|P26369|U2AF2_MOUSE	13	5.71856	3.92537	sp|P26369|U2AF2_MOUSE	-1.79319	-2.36369	-1.22269	4.82196	6.6811e-05	0.00141523	2458000000	2953700000	6045300000	2427000000	190520000	462730000	505690000	496230000	5.6628	5.84536	6.04575	5.32033	3.75499	4.0946	3.78125	4.07064
sp|Q6NZF1|ZC11A_MOUSE	sp|Q6NZF1|ZC11A_MOUSE	14	1.65583	-1.58366	sp|Q6NZF1|ZC11A_MOUSE	-3.23949	-4.27057	-2.20842	0.0360881	6.7026e-05	0.00141523	118490000	183050000	175120000	339160000	5733800	5104300	10683000	18417000	1.19837	1.81008	1.01637	2.59852	-1.50299	-2.4211	-1.59532	-0.815234
sp|Q9WVB0|RBPMS_MOUSE	sp|Q9WVB0|RBPMS_MOUSE	3	-0.635962	-4.13013	sp|Q9WVB0|RBPMS_MOUSE	-3.49417	-4.44745	-2.54089	-1.80069	7.08439e-05	0.00148042	21913000	42301000	70798000	31873000	1094400	NA	NA	1791700	-1.28651	-0.315541	-0.269729	-0.672066	-3.98862	NA	NA	-4.27165
sp|Q8VDG3|PARN_MOUSE	sp|Q8VDG3|PARN_MOUSE	6	1.15278	-0.907309	sp|Q8VDG3|PARN_MOUSE	-2.06009	-2.73006	-1.39012	0.122734	7.87085e-05	0.0016158	134020000	122320000	217360000	84904000	11414000	10668000	20532000	15002000	1.3797	1.22516	1.32323	0.683022	-0.469721	-1.3554	-0.684653	-1.11946
sp|Q9D824|FIP1_MOUSE	sp|Q9D824|FIP1_MOUSE	10	3.17063	0.661933	sp|Q9D824|FIP1_MOUSE	-2.5087	-3.32485	-1.69254	1.91628	7.89168e-05	0.0016158	341400000	579080000	873730000	503890000	15722000	65127000	39195000	69762000	2.7564	3.48116	3.2989	3.14606	0.010875	1.25994	0.21658	1.16034
sp|O70551|SRPK1_MOUSE	sp|O70551|SRPK1_MOUSE	17	2.75927	4.42183	sp|O70551|SRPK1_MOUSE	1.66256	1.11824	2.20688	3.59055	8.27284e-05	0.00166271	308110000	387870000	496660000	465130000	261140000	537920000	920540000	676630000	2.60534	2.89965	2.49673	3.03536	4.2282	4.31227	4.61623	4.53061
sp|P62482|KCAB2_MOUSE	sp|P62482|KCAB2_MOUSE	9	0.981376	-1.26485	sp|P62482|KCAB2_MOUSE	-2.24622	-2.98178	-1.51066	-0.141735	8.28483e-05	0.00166271	95100000	114360000	195610000	89108000	6240500	12076000	22411000	8600700	0.874607	1.12753	1.17351	0.749863	-1.37589	-1.17618	-0.562595	-1.94472
sp|Q99LX5|MMTA2_MOUSE	sp|Q99LX5|MMTA2_MOUSE	2	-2.16581	-0.287275	sp|Q99LX5|MMTA2_MOUSE	1.87853	1.26246	2.49461	-1.22654	8.3771e-05	0.00166474	8388200	12381000	23631000	11883000	14003000	17908000	30471000	27045000	-2.7003	-2.09829	-1.82796	-2.03668	-0.162905	-0.60655	-0.134362	-0.245282
sp|Q99LC2|CSTF1_MOUSE	sp|Q99LC2|CSTF1_MOUSE	7	1.89879	-1.26223	sp|Q99LC2|CSTF1_MOUSE	-3.16103	-4.19907	-2.12298	0.318279	8.4596e-05	0.00166482	214280000	278670000	242640000	167790000	4106600	6644800	21931000	24163000	2.07064	2.41989	1.47948	1.62516	-2.00394	-2.0398	-0.592773	-0.412428
sp|Q8JZY4|MRPP3_MOUSE	sp|Q8JZY4|MRPP3_MOUSE	2	-4.89991	-1.95621	sp|Q8JZY4|MRPP3_MOUSE	2.9437	2.11481	3.77258	-2.93744	8.59759e-05	0.0016757	2266600	1487600	NA	NA	5338000	6273600	8645100	7234800	-4.62688	-5.17294	NA	NA	-1.61034	-2.1229	-1.89035	-2.20125
sp|P52912|TIA1_MOUSE	sp|P52912|TIA1_MOUSE	6	0.574267	-4.47935	sp|P52912|TIA1_MOUSE	-5.05361	-6.31112	-3.7961	-0.436456	8.79159e-05	0.00169719	52501000	84777000	148210000	94049000	NA	NA	NA	1557600	-8.41253e-05	0.693206	0.77944	0.824504	NA	NA	NA	-4.47935
sp|Q8R409|HEXI1_MOUSE	sp|Q8R409|HEXI1_MOUSE	4	-0.885407	1.41433	sp|Q8R409|HEXI1_MOUSE	2.29974	1.53803	3.06145	0.264463	9.01447e-05	0.0017238	23803000	46355000	29059000	32156000	44931000	62086000	80050000	98213000	-1.16471	-0.182749	-1.53433	-0.65984	1.58685	1.19081	1.21195	1.66773
sp|Q9CWT6|DDX28_MOUSE	sp|Q9CWT6|DDX28_MOUSE	5	-0.810633	-3.83674	sp|Q9CWT6|DDX28_MOUSE	-3.02611	-4.03277	-2.01945	-2.32369	9.30906e-05	0.0017635	24963000	29816000	48643000	35523000	1328400	797030	2512800	4423800	-1.09465	-0.823046	-0.802724	-0.522111	-3.69781	-5.10562	-3.61262	-2.93093
sp|Q64705|USF2_MOUSE	sp|Q64705|USF2_MOUSE	4	-2.97539	-0.717849	sp|Q64705|USF2_MOUSE	2.25754	1.50341	3.01167	-1.84662	9.60043e-05	0.00180186	7759600	8967000	9698000	4347400	11585000	9833800	25554000	21710000	-2.81499	-2.5664	-3.09276	-3.42741	-0.447403	-1.47311	-0.379659	-0.571222
sp|O08791|COE3_MOUSE	sp|O08791|COE3_MOUSE	14	2.37493	4.07402	sp|O08791|COE3_MOUSE	1.69909	1.1285	2.26968	3.22447	9.9821e-05	0.0018563	313770000	319040000	391390000	235310000	289210000	408840000	574510000	486070000	2.63214	2.61619	2.15846	2.09291	4.38143	3.9156	3.9591	4.03995
sp|P97789|XRN1_MOUSE	sp|P97789|XRN1_MOUSE	33	4.3906	2.3312	sp|P97789|XRN1_MOUSE	-2.0594	-2.75293	-1.36587	3.3609	0.000101903	0.0018778	1257100000	1221600000	1778500000	944010000	95845000	105960000	239110000	114870000	4.67556	4.56429	4.30824	4.01433	2.72388	1.96357	2.73723	1.90011
sp|P70428|EXT2_MOUSE	sp|P70428|EXT2_MOUSE	5	-4.15449	-1.01101	sp|P70428|EXT2_MOUSE	3.14348	2.14267	4.14429	-2.35822	0.000107544	0.00196389	2894500	2126500	7067300	NA	6808400	19822000	9575500	21419000	-4.26685	-4.65448	-3.54214	NA	-1.24518	-0.45975	-1.74787	-0.591239
sp|Q8CCP0|NEMF_MOUSE	sp|Q8CCP0|NEMF_MOUSE	20	2.28762	3.87034	sp|Q8CCP0|NEMF_MOUSE	1.58272	1.04447	2.12096	3.07898	0.000109516	0.00196621	241430000	265600000	486110000	234440000	232430000	307930000	597490000	444810000	2.24628	2.35019	2.46624	2.08779	4.0534	3.50582	4.01377	3.90837
sp|Q80T69|RSBN1_MOUSE	sp|Q80T69|RSBN1_MOUSE	8	-0.861135	1.71474	sp|Q80T69|RSBN1_MOUSE	2.57587	1.69977	3.45197	0.4268	0.000109611	0.00196621	26895000	41109000	59068000	16584000	55291000	93223000	169550000	59496000	-0.984896	-0.357015	-0.526967	-1.57566	1.89824	1.77843	2.25805	0.924217
sp|Q9DBC3|CMTR1_MOUSE	sp|Q9DBC3|CMTR1_MOUSE	25	3.04119	0.632407	sp|Q9DBC3|CMTR1_MOUSE	-2.40878	-3.23019	-1.58737	1.8368	0.00011173	0.00198663	584170000	561660000	667420000	266350000	33926000	42246000	50477000	35567000	3.54723	3.43684	2.91639	2.26428	1.16519	0.634209	0.569187	0.161037
sp|O35218|CPSF2_MOUSE	sp|O35218|CPSF2_MOUSE	13	1.58296	-3.82881	sp|O35218|CPSF2_MOUSE	-5.41177	-7.26764	-3.5559	-1.12292	0.00011644	0.00205238	118980000	123680000	361240000	196210000	207600	2487400	6690200	3884600	1.20444	1.24121	2.04462	1.84158	-6.48352	-3.46031	-2.24767	-3.12373
sp|Q9JKN6|NOVA1_MOUSE	sp|Q9JKN6|NOVA1_MOUSE	11	2.3175	-3.08946	sp|Q9JKN6|NOVA1_MOUSE	-5.40696	-7.2791	-3.53483	-0.38598	0.000124927	0.002183	112320000	376350000	667090000	289340000	367830	4697400	6210000	9229000	1.11963	2.8559	2.91569	2.37879	-5.62504	-2.54119	-2.35149	-1.84013
sp|Q3V3R1|C1TM_MOUSE	sp|Q3V3R1|C1TM_MOUSE	26	4.58059	2.06802	sp|Q3V3R1|C1TM_MOUSE	-2.51257	-3.38429	-1.64086	3.32431	0.000126776	0.00219636	1858000000	1357600000	1992400000	859510000	100130000	112260000	98562000	117490000	5.25078	4.71745	4.46952	3.88463	2.78953	2.04707	1.50193	1.93357
sp|Q8K4Z5|SF3A1_MOUSE	sp|Q8K4Z5|SF3A1_MOUSE	20	3.12708	0.570784	sp|Q8K4Z5|SF3A1_MOUSE	-2.5563	-3.45175	-1.66084	1.84893	0.000135982	0.00232737	385390000	549010000	622220000	585170000	15900000	36836000	37317000	98438000	2.93484	3.40379	2.81681	3.35289	0.0277715	0.436104	0.14814	1.67112
sp|Q91VU7|PUS7_MOUSE	sp|Q91VU7|PUS7_MOUSE	17	3.01212	1.40813	sp|Q91VU7|PUS7_MOUSE	-1.60399	-2.16623	-1.04176	2.21012	0.000136634	0.00232737	352540000	564110000	710160000	391530000	34744000	70076000	103090000	87784000	2.80367	3.44316	3.00454	2.79712	1.20095	1.36582	1.56453	1.5012
sp|Q8C0D0|TRUB1_MOUSE	sp|Q8C0D0|TRUB1_MOUSE	4	-0.846041	-3.81896	sp|Q8C0D0|TRUB1_MOUSE	-2.97292	-3.97214	-1.9737	-2.12015	0.000154706	0.00261324	28229000	37310000	35666000	30578000	NA	3605000	1246800	2235200	-0.913623	-0.497711	-1.2434	-0.729434	NA	-2.92384	-4.58947	-3.94358
sp|Q60899|ELAV2_MOUSE	sp|Q60899|ELAV2_MOUSE	12	3.33859	1.28029	sp|Q60899|ELAV2_MOUSE	-2.0583	-2.79506	-1.32154	2.30944	0.000159078	0.00266489	620350000	718450000	498910000	614900000	33316000	58576000	97176000	81682000	3.6357	3.79407	2.50315	3.42143	1.13796	1.10667	1.48219	1.39433
sp|Q8K310|MATR3_MOUSE	sp|Q8K310|MATR3_MOUSE	16	2.17947	0.42581	sp|Q8K310|MATR3_MOUSE	-1.75366	-2.38741	-1.11991	1.30264	0.000170454	0.00283204	214320000	308980000	398720000	203560000	16518000	46000000	56127000	35158000	2.07092	2.5697	2.18481	1.89244	0.0850006	0.757281	0.717077	0.14388
sp|Q8VDC0|SYLM_MOUSE	sp|Q8VDC0|SYLM_MOUSE	3	-2.3696	-6.58701	sp|Q8VDC0|SYLM_MOUSE	-4.21741	-5.40882	-3.026	-3.21308	0.000172445	0.00284184	7699400	11462000	20104000	9242500	NA	NA	NA	376170	-2.82645	-2.2102	-2.05751	-2.38425	NA	NA	NA	-6.58701
sp|Q8R1N0|ZN830_MOUSE	sp|Q8R1N0|ZN830_MOUSE	13	2.92698	-0.0914091	sp|Q8R1N0|ZN830_MOUSE	-3.01839	-4.11711	-1.91967	1.41779	0.000179563	0.00293527	547740000	650060000	601630000	195640000	20934000	30161000	36002000	15706000	3.45242	3.64893	2.76902	1.83755	0.440583	0.147078	0.0981353	-1.05143
zz|Y-FGCZCont00444|;CON__Streptavidin	zz|Y-FGCZCont00444|	4	2.80039	4.87886	zz|Y-FGCZCont00444|	2.07847	1.31734	2.8396	3.83963	0.000187459	0.00303984	500340000	295350000	729170000	280550000	437700000	567610000	1651800000	753890000	3.31916	2.50424	3.04205	2.33612	5.00335	4.38994	5.43118	4.69099
sp|Q62176|RBM38_MOUSE;sp|D3Z4I3|RBM24_MOUSE	sp|Q62176|RBM38_MOUSE	4	0.252281	2.47126	sp|Q62176|RBM38_MOUSE	2.21898	1.40264	3.03531	1.36177	0.000193768	0.0031172	79690000	98836000	70393000	43461000	63249000	135320000	200560000	237190000	0.614326	0.915842	-0.277876	-0.243167	2.10006	2.31715	2.49218	2.97565
sp|O35295|PURB_MOUSE	sp|O35295|PURB_MOUSE	7	3.63247	0.664312	sp|O35295|PURB_MOUSE	-2.96816	-4.06255	-1.87377	2.14839	0.00019689	0.00314249	1049300000	685630000	1172100000	359230000	34700000	48583000	72760000	23449000	4.40954	3.72623	3.7161	2.67803	1.19905	0.836261	1.07886	-0.456921
sp|Q9ESX5|DKC1_MOUSE	sp|Q9ESX5|DKC1_MOUSE	3	-1.17238	-3.00751	sp|Q9ESX5|DKC1_MOUSE	-1.83513	-2.52023	-1.15002	-2.08994	0.000215214	0.00340811	20470000	20099000	31757000	36117000	2261900	2565900	3933800	5073200	-1.38681	-1.39528	-1.40825	-0.499175	-2.89902	-3.41539	-2.98787	-2.72775
sp|Q3U7R1|ESYT1_MOUSE	sp|Q3U7R1|ESYT1_MOUSE	28	1.57825	3.36719	sp|Q3U7R1|ESYT1_MOUSE	1.78894	1.11427	2.46362	2.47272	0.000231341	0.00361307	181960000	151120000	318790000	113460000	154340000	196040000	495290000	321010000	1.82992	1.53195	1.8671	1.08402	3.43892	2.85303	3.75228	3.42453
sp|O08784|TCOF_MOUSE	sp|O08784|TCOF_MOUSE	5	-1.86837	0.290942	sp|O08784|TCOF_MOUSE	2.15932	1.34477	2.97386	-0.788715	0.000231721	0.00361307	14965000	11404000	20710000	18931000	17672000	37146000	69019000	23148000	-1.848	-2.21756	-2.01534	-1.39259	0.186353	0.448219	1.00528	-0.476085
sp|Q8VE47|UBA5_MOUSE	sp|Q8VE47|UBA5_MOUSE	3	-4.06827	-1.8969	sp|Q8VE47|UBA5_MOUSE	2.17136	1.3944	2.94833	-2.82749	0.000234081	0.003622	4298600	3339800	3547900	NA	6304400	6024000	7993300	8034100	-3.68459	-3.99945	-4.52076	NA	-1.3606	-2.1816	-1.99961	-2.04581
sp|Q6NVF9|CPSF6_MOUSE	sp|Q6NVF9|CPSF6_MOUSE	10	4.90593	3.53008	sp|Q6NVF9|CPSF6_MOUSE	-1.37585	-1.89625	-0.855464	4.218	0.000236163	0.00362653	1378700000	1594600000	3291600000	1526300000	155580000	283580000	484280000	352110000	4.8115	4.95092	5.18246	4.67885	3.45093	3.38673	3.72095	3.5617
sp|P54071|IDHP_MOUSE	sp|P54071|IDHP_MOUSE	13	2.29635	-1.27453	sp|P54071|IDHP_MOUSE	-3.57088	-4.92837	-2.21339	0.510912	0.000244822	0.00373124	541760000	364850000	390180000	91349000	7240400	17753000	6472100	15910000	3.43626	2.81087	2.15407	0.784217	-1.15285	-0.619117	-2.29386	-1.03229
sp|Q60900|ELAV3_MOUSE	sp|Q60900|ELAV3_MOUSE	11	2.19229	-1.32802	sp|Q60900|ELAV3_MOUSE	-3.52031	-4.8633	-2.17731	0.432134	0.000251024	0.00379721	268100000	234400000	306430000	291440000	11270000	2848700	19375000	18688000	2.40055	2.16887	1.81094	2.38879	-0.488777	-3.26424	-0.765499	-0.793566
sp|Q9Z1R2|BAG6_MOUSE	sp|Q9Z1R2|BAG6_MOUSE	3	-2.87579	-0.369453	sp|Q9Z1R2|BAG6_MOUSE	2.50634	1.54846	3.46421	-1.62262	0.000254218	0.00381704	10897000	7455200	5825100	8275200	11913000	12205000	39246000	29233000	-2.31505	-2.83431	-3.81665	-2.53714	-0.405502	-1.16082	0.218392	-0.129882
sp|Q9ERV1|MKRN2_MOUSE	sp|Q9ERV1|MKRN2_MOUSE	5	-0.513499	-3.86061	sp|Q9ERV1|MKRN2_MOUSE	-3.34711	-4.56447	-2.12976	-1.94798	0.000260433	0.00387397	22305000	25296000	63692000	85206000	797140	NA	2459500	3065400	-1.26041	-1.06159	-0.419935	0.687933	-4.46428	NA	-3.6425	-3.47506
sp|Q8VEK3|HNRPU_MOUSE	sp|Q8VEK3|HNRPU_MOUSE	17	6.22468	3.97181	sp|Q8VEK3|HNRPU_MOUSE	-2.25287	-3.11747	-1.38826	5.09824	0.000261832	0.00387397	4069800000	6267500000	3902600000	4365400000	253310000	538760000	363630000	495560000	6.4052	6.93697	5.42426	6.13228	4.18251	4.31453	3.32157	4.06863
sp|P42669|PURA_MOUSE	sp|P42669|PURA_MOUSE	6	3.42135	1.47096	sp|P42669|PURA_MOUSE	-1.95039	-2.69997	-1.20082	2.44615	0.00026444	0.00388421	745640000	598550000	983840000	387350000	50554000	74847000	119280000	58183000	3.90654	3.52914	3.46745	2.78227	1.76382	1.46104	1.76786	0.891114
sp|Q9QZH3|PPIE_MOUSE	sp|Q9QZH3|PPIE_MOUSE	7	1.35688	-1.32859	sp|Q9QZH3|PPIE_MOUSE	-2.68547	-3.72204	-1.6489	0.0141431	0.000272673	0.00396274	198670000	202170000	188190000	68963000	5020600	7743000	24430000	12834000	1.95928	1.95424	1.11859	0.395409	-1.70234	-1.81868	-0.442359	-1.35099
sp|P62309|RUXG_MOUSE	sp|P62309|RUXG_MOUSE	3	1.24158	-1.4144	sp|P62309|RUXG_MOUSE	-2.65598	-3.68171	-1.63025	-0.0864062	0.000273697	0.00396274	177380000	199530000	87073000	124700000	4577700	8374100	16007000	15411000	1.79239	1.93517	0.024113	1.21466	-1.84095	-1.70541	-1.03167	-1.07956
sp|Q61069|USF1_MOUSE	sp|Q61069|USF1_MOUSE	3	-2.63424	-0.89318	sp|Q61069|USF1_MOUSE	1.74106	1.06599	2.41613	-1.76371	0.000281486	0.0040466	11394000	10557000	9256200	6847600	10986000	11988000	19289000	15332000	-2.24939	-2.32954	-3.15897	-2.79905	-0.527082	-1.18676	-0.7717	-1.08718
sp|P47934|CACP_MOUSE	sp|P47934|CACP_MOUSE	4	-1.74367	-3.8043	sp|P47934|CACP_MOUSE	-2.06063	-2.86626	-1.255	-2.77399	0.000298377	0.00425923	16154000	14438000	22953000	17584000	1746500	1049600	3162100	2255500	-1.73544	-1.87528	-1.8693	-1.49468	-3.28712	-4.70767	-3.29225	-3.93017
sp|Q8CE46|PUS7L_MOUSE	sp|Q8CE46|PUS7L_MOUSE	4	-1.44073	-3.37715	sp|Q8CE46|PUS7L_MOUSE	-1.93642	-2.69588	-1.17695	-2.40894	0.000305066	0.00432426	15213000	28671000	28118000	17795000	1611300	1716600	4538800	3413300	-1.8238	-0.879866	-1.58108	-1.47818	-3.40805	-3.99649	-2.78846	-3.31559
sp|Q501J6|DDX17_MOUSE	sp|Q501J6|DDX17_MOUSE	22	3.14054	4.4502	sp|Q501J6|DDX17_MOUSE	1.30966	0.795332	1.82399	3.79537	0.000307907	0.00432494	473570000	530740000	728800000	430370000	350540000	578570000	792140000	581670000	3.2382	3.35468	3.04133	2.92793	4.67007	4.41759	4.40684	4.30629
sp|Q8C854|MYEF2_MOUSE	sp|Q8C854|MYEF2_MOUSE	16	3.14256	1.30287	sp|Q8C854|MYEF2_MOUSE	-1.83969	-2.56267	-1.11671	2.22271	0.000309382	0.00432494	388140000	719450000	745860000	379690000	38533000	76264000	105940000	53422000	2.94531	3.79609	3.07419	2.75465	1.3563	1.48815	1.60255	0.764478
sp|Q91YJ3|THYN1_MOUSE	sp|Q91YJ3|THYN1_MOUSE	9	1.56554	3.00901	sp|Q91YJ3|THYN1_MOUSE	1.44348	0.872864	2.01409	2.28728	0.000322383	0.00447583	124040000	183180000	263360000	163510000	126150000	164810000	339880000	252810000	1.26576	1.81111	1.59584	1.58943	3.13622	2.60217	3.22742	3.07025
sp|Q8R326|PSPC1_MOUSE	sp|Q8R326|PSPC1_MOUSE	24	6.41844	4.12168	sp|Q8R326|PSPC1_MOUSE	-2.29676	-3.20714	-1.38638	5.27006	0.000328533	0.00453017	4807900000	4474100000	10195000000	3401900000	296310000	394380000	1137600000	293970000	6.65058	6.44788	6.78791	5.78737	4.41783	3.86354	4.91134	3.294
sp|Q6ZQ03|FNBP4_MOUSE	sp|Q6ZQ03|FNBP4_MOUSE	4	-3.08825	-1.07468	sp|Q6ZQ03|FNBP4_MOUSE	2.01356	1.25068	2.77644	-1.93764	0.000339561	0.00462246	NA	5619000	7604300	8011000	6710700	10692000	15934000	20703000	NA	-3.24459	-3.43814	-2.58202	-1.26687	-1.35215	-1.03804	-0.641673
sp|Q9WV03|FA50A_MOUSE;sp|Q9WTJ8|FA50B_MOUSE	sp|Q9WV03|FA50A_MOUSE	3	-0.0878563	-4.49511	sp|Q9WV03|FA50A_MOUSE	-4.40725	-5.97072	-2.84378	-1.55694	0.000343299	0.00462246	19455000	48034000	150010000	71470000	NA	1424300	1132200	NA	-1.46168	-0.131122	0.796584	0.444796	NA	-4.26635	-4.72386	NA
sp|Q3TFK5|GPTC4_MOUSE	sp|Q3TFK5|GPTC4_MOUSE	8	-0.0690273	1.40372	sp|Q3TFK5|GPTC4_MOUSE	1.47275	0.885247	2.06026	0.667348	0.000343511	0.00462246	42791000	59548000	85607000	46302000	46223000	57240000	116500000	70559000	-0.301177	0.180657	0	-0.155589	1.6294	1.07332	1.73499	1.17719
sp|Q149F1|RUSD2_MOUSE	sp|Q149F1|RUSD2_MOUSE	3	-1.88561	-0.183969	sp|Q149F1|RUSD2_MOUSE	1.70164	1.02248	2.38081	-1.03479	0.000344758	0.00462246	15804000	21237000	14595000	12678000	16204000	21931000	30268000	25461000	-1.76769	-1.31537	-2.51228	-1.94711	0.0561958	-0.313581	-0.14368	-0.33481
sp|Q3UJB9|EDC4_MOUSE	sp|Q3UJB9|EDC4_MOUSE	10	0.0779157	-2.09022	sp|Q3UJB9|EDC4_MOUSE	-2.16814	-3.03416	-1.30211	-1.00615	0.000346628	0.00462246	66965000	64172000	129330000	26611000	5547200	6202400	6227500	6672500	0.358183	0.289168	0.585934	-0.921622	-1.55264	-2.1394	-2.34756	-2.32127
sp|Q8K1R3|PNPT1_MOUSE	sp|Q8K1R3|PNPT1_MOUSE	30	6.37208	4.73976	sp|Q8K1R3|PNPT1_MOUSE	-1.63232	-2.28706	-0.977569	5.55592	0.000356918	0.00472858	4809000000	4935200000	7889800000	3491400000	383270000	554860000	1319500000	748230000	6.65092	6.5902	6.42391	5.82329	4.80405	4.35709	5.1181	4.67981
sp|Q9WU56|TRUA_MOUSE	sp|Q9WU56|TRUA_MOUSE	15	1.68396	2.974	sp|Q9WU56|TRUA_MOUSE	1.29004	0.771913	1.80816	2.32898	0.00036014	0.00473888	167490000	184480000	233310000	188040000	98950000	203560000	292070000	276050000	1.70792	1.82137	1.42379	1.78275	2.77173	2.90745	3.01611	3.2007
sp|Q91YK2|RRP1B_MOUSE	sp|Q91YK2|RRP1B_MOUSE	9	-0.728644	1.4636	sp|Q91YK2|RRP1B_MOUSE	2.19224	1.31098	3.07351	0.367478	0.000362371	0.00473888	24282000	29013000	74569000	30776000	47994000	102440000	122930000	43041000	-1.13537	-0.86266	-0.196034	-0.720508	1.68582	1.91473	1.80987	0.443967
sp|Q9D0E1|HNRPM_MOUSE	sp|Q9D0E1|HNRPM_MOUSE	32	5.98294	4.42026	sp|Q9D0E1|HNRPM_MOUSE	-1.56269	-2.19237	-0.933005	5.2016	0.00036841	0.00478696	3294400000	4722400000	5148200000	2751500000	325200000	608250000	752740000	578400000	6.094	6.52625	5.81763	5.4939	4.55746	4.48991	4.33573	4.29793
sp|Q60817|NACA_MOUSE;sp|P70670|NACAM_MOUSE	sp|Q60817|NACA_MOUSE	4	0.0421794	1.67906	sp|Q60817|NACA_MOUSE	1.63688	0.974602	2.29917	0.860622	0.000379008	0.00489331	75323000	50514000	82151000	43371000	65698000	82189000	114330000	74313000	0.531349	-0.0580776	-0.0585195	-0.246034	2.15707	1.59632	1.70878	1.25408
sp|Q99N96|RM01_MOUSE	sp|Q99N96|RM01_MOUSE	3	-0.75234	-3.17475	sp|Q99N96|RM01_MOUSE	-2.42241	-3.42538	-1.41944	-1.96354	0.000444389	0.00570112	23191000	46223000	51071000	27308000	1640700	4339800	6001400	1801800	-1.20306	-0.186886	-0.733553	-0.885862	-3.38091	-2.65566	-2.39911	-4.26331
sp|Q9QXK7|CPSF3_MOUSE	sp|Q9QXK7|CPSF3_MOUSE	9	0.694005	-2.76142	sp|Q9QXK7|CPSF3_MOUSE	-3.45542	-4.83628	-2.07457	-0.78689	0.000477736	0.00609039	45273000	104950000	205630000	88911000	NA	3012000	11801000	2735400	-0.218164	1.00293	1.24445	0.746802	NA	-3.18365	-1.45658	-3.64402
sp|Q99LB2|DHRS4_MOUSE	sp|Q99LB2|DHRS4_MOUSE	6	1.92245	0.326749	sp|Q99LB2|DHRS4_MOUSE	-1.5957	-2.26628	-0.925113	1.1246	0.00049209	0.00623417	163540000	241970000	327170000	204390000	16506000	25495000	67112000	40474000	1.67279	2.21499	1.90395	1.89807	0.0839099	-0.0958909	0.966227	0.35275
sp|Q52KI8|SRRM1_MOUSE	sp|Q52KI8|SRRM1_MOUSE	7	0.317206	2.08162	sp|Q52KI8|SRRM1_MOUSE	1.76441	1.01495	2.51387	1.19941	0.000529292	0.0066578	49807000	67960000	89199000	100460000	65949000	74332000	167130000	169200000	-0.0776402	0.372385	0.05837	0.915709	2.1628	1.45106	2.23801	2.47459
sp|Q9CQQ4|GEMI2_MOUSE	sp|Q9CQQ4|GEMI2_MOUSE	3	1.80927	-0.521108	sp|Q9CQQ4|GEMI2_MOUSE	-2.33038	-3.32101	-1.33975	0.644083	0.000532099	0.0066578	164710000	127990000	349880000	266230000	7018400	11792000	46186000	29436000	1.68328	1.29091	1.99925	2.26366	-1.19958	-1.21059	0.445354	-0.119616
sp|Q3UPH7|ARH40_MOUSE	sp|Q3UPH7|ARH40_MOUSE	8	-2.29723	-0.487702	sp|Q3UPH7|ARH40_MOUSE	1.80953	1.03695	2.58211	-1.39247	0.00054809	0.00681582	10497000	12612000	21266000	6994900	8951900	14945000	41846000	21931000	-2.37012	-2.07147	-1.97771	-2.76961	-0.834386	-0.868028	0.307805	-0.556198
sp|O70311|NMT2_MOUSE	sp|O70311|NMT2_MOUSE	11	1.04316	2.30376	sp|O70311|NMT2_MOUSE	1.2606	0.721016	1.80019	1.67346	0.000557627	0.00687508	87248000	121180000	204350000	105070000	61247000	132000000	182870000	174290000	0.747732	1.21158	1.23558	0.977764	2.05179	2.28124	2.36347	2.51856
sp|Q8BX17|GEMI5_MOUSE	sp|Q8BX17|GEMI5_MOUSE	29	5.08448	3.34331	sp|Q8BX17|GEMI5_MOUSE	-1.74117	-2.48686	-0.995488	4.21389	0.000559639	0.00687508	1553000000	1732400000	3328400000	2042400000	108560000	179920000	570390000	409130000	4.98678	5.07118	5.19825	5.08171	2.91084	2.72898	3.94907	3.78434
sp|Q61655|DD19A_MOUSE	sp|Q61655|DD19A_MOUSE	4	-1.04717	-3.37914	sp|Q61655|DD19A_MOUSE	-2.33197	-3.33704	-1.32691	-2.21316	0.000584217	0.00713378	28685000	29384000	40358000	19014000	2461200	1033200	3933500	4149500	-0.89003	-0.844223	-1.06788	-1.38654	-2.77228	-4.73043	-2.98797	-3.02588
sp|Q9CR08|RPP29_MOUSE	sp|Q9CR08|RPP29_MOUSE	3	-2.79683	-0.658718	sp|Q9CR08|RPP29_MOUSE	2.13811	1.24128	3.03495	-1.57505	0.000648177	0.0078674	8210800	8472600	NA	5878800	5529100	18258000	26128000	28838000	-2.73177	-2.64869	NA	-3.01003	-1.55755	-0.578568	-0.348696	-0.150062
sp|Q99NH0|ANR17_MOUSE	sp|Q99NH0|ANR17_MOUSE	37	3.03168	4.34087	sp|Q99NH0|ANR17_MOUSE	1.30919	0.73344	1.88494	3.68628	0.00066918	0.00806252	373870000	471230000	702350000	475420000	289090000	392800000	816850000	745950000	2.89016	3.18212	2.98883	3.06562	4.38081	3.85774	4.44966	4.67529
sp|Q8R3C6|RBM19_MOUSE	sp|Q8R3C6|RBM19_MOUSE	15	-0.51736	1.50015	sp|Q8R3C6|RBM19_MOUSE	2.01751	1.12966	2.90535	0.491393	0.000672208	0.00806252	46182000	49453000	72376000	16855000	62796000	70991000	80670000	76858000	-0.188896	-0.0888789	-0.238424	-1.55324	2.08927	1.38457	1.22271	1.30403
sp|Q8R151|ZNFX1_MOUSE	sp|Q8R151|ZNFX1_MOUSE	16	1.74793	-1.34818	sp|Q8R151|ZNFX1_MOUSE	-3.09611	-4.4726	-1.71962	0.199879	0.000719688	0.00858122	250430000	167310000	465400000	80394000	9109000	5112200	31423000	7882400	2.30017	1.67962	2.40441	0.607531	-0.808275	-2.41886	-0.0914801	-2.07408
sp|Q62523|ZYX_MOUSE	sp|Q62523|ZYX_MOUSE	4	-2.52296	-0.735596	sp|Q62523|ZYX_MOUSE	1.78737	1.02051	2.55422	-1.50161	0.000746078	0.00884387	11499000	10678000	NA	5836600	13314000	13717000	17497000	18555000	-2.23588	-2.31301	NA	-3.02	-0.23863	-0.991981	-0.907611	-0.804161
sp|P58069|RASA2_MOUSE	sp|P58069|RASA2_MOUSE	10	0.378841	1.67999	sp|P58069|RASA2_MOUSE	1.30115	0.718435	1.88386	1.02941	0.000755538	0.00890393	63995000	80578000	120380000	56527000	49337000	63824000	125980000	116260000	0.291392	0.619498	0.484093	0.120381	1.72724	1.23072	1.84404	1.91796
sp|Q9QX47|SON_MOUSE	sp|Q9QX47|SON_MOUSE	11	-1.22509	1.38536	sp|Q9QX47|SON_MOUSE	2.61045	1.43708	3.78383	0.0801332	0.000774178	0.00902137	29066000	50099000	14344000	18522000	46464000	93913000	90292000	52384000	-0.870603	-0.0700475	-2.53692	-1.4228	1.6372	1.78909	1.37977	0.735372
sp|P47753|CAZA1_MOUSE	sp|P47753|CAZA1_MOUSE	6	-0.832284	0.503575	sp|P47753|CAZA1_MOUSE	1.33586	0.735042	1.93668	-0.164355	0.000777268	0.00902137	30344000	29133000	39117000	34739000	19995000	53828000	38647000	43543000	-0.807251	-0.856671	-1.11224	-0.552978	0.371707	0.984471	0.196954	0.461168
sp|Q8BGW6|ST32A_MOUSE	sp|Q8BGW6|ST32A_MOUSE	4	-2.35921	-0.672775	sp|Q8BGW6|ST32A_MOUSE	1.68644	0.92771	2.44516	-1.51599	0.000778855	0.00902137	10126000	9970300	10030000	16818000	9803500	14948000	24425000	20138000	-2.42309	-2.41251	-3.04496	-1.55628	-0.698	-0.867738	-0.442644	-0.682718
sp|Q61136|PRP4B_MOUSE	sp|Q61136|PRP4B_MOUSE	4	-2.73895	-0.490835	sp|Q61136|PRP4B_MOUSE	2.24811	1.23314	3.26308	-1.61489	0.000797136	0.00918066	9555100	16529000	6306700	5652200	11392000	19529000	33508000	16178000	-2.50853	-1.67903	-3.70384	-3.0644	-0.472617	-0.481279	-0.00193165	-1.00751
sp|P67984|RL22_MOUSE	sp|P67984|RL22_MOUSE	4	7.09032	5.69793	sp|P67984|RL22_MOUSE	-1.39239	-2.02763	-0.757145	6.39413	0.000854236	0.00978269	7362100000	8553300000	11114000000	6996900000	986190000	1346100000	1764700000	1222100000	7.27791	7.38814	6.91048	6.78475	6.22249	5.63832	5.52334	5.40758
sp|O08663|MAP2_MOUSE	sp|O08663|MAP2_MOUSE	13	3.24333	4.77181	sp|O08663|MAP2_MOUSE	1.52848	0.827943	2.22903	4.00757	0.000880449	0.0100262	571380000	537400000	577190000	594930000	462540000	551420000	828240000	1051100000	3.51463	3.37277	2.71012	3.37577	5.08619	4.3481	4.46896	5.18399
sp|Q9CWY4|GEMI7_MOUSE	sp|Q9CWY4|GEMI7_MOUSE	2	-1.96628	-5.5398	sp|Q9CWY4|GEMI7_MOUSE	-3.57352	-4.96208	-2.18497	-3.39569	0.000892099	0.0101022	NA	9196000	33266000	11969000	263560	884990	NA	NA	NA	-2.52981	-1.34232	-2.02671	-6.12532	-4.95428	NA	NA
sp|P60879|SNP25_MOUSE	sp|P60879|SNP25_MOUSE	3	-3.92993	-2.29946	sp|P60879|SNP25_MOUSE	1.63047	0.94326	2.31767	-3.11469	0.000923015	0.0103942	4258900	3069300	5230600	NA	3185600	6113000	NA	6531700	-3.69825	-4.12201	-3.96952	NA	-2.38508	-2.16039	NA	-2.35291
sp|Q4FZF3|DDX49_MOUSE	sp|Q4FZF3|DDX49_MOUSE	2	-4.61235	-1.90264	sp|Q4FZF3|DDX49_MOUSE	2.70971	1.45286	3.96656	-3.2575	0.000952218	0.0106638	838990	2659800	4400100	3286200	2562000	13673000	8479600	8372500	-6.09011	-4.32979	-4.21505	-3.81446	-2.71204	-0.996626	-1.91729	-1.98461
sp|Q8C7E9|CSTFT_MOUSE	sp|Q8C7E9|CSTFT_MOUSE	9	-0.645327	-3.67282	sp|Q8C7E9|CSTFT_MOUSE	-3.02749	-4.31316	-1.74183	-1.65449	0.000962764	0.0106936	15777000	43353000	86457000	34934000	NA	NA	2437800	2650500	-1.7702	-0.279897	0.0140308	-0.545236	NA	NA	-3.65485	-3.69079
sp|Q922E6|FAKD2_MOUSE	sp|Q922E6|FAKD2_MOUSE	12	3.53864	1.44225	sp|Q922E6|FAKD2_MOUSE	-2.09639	-3.07081	-1.12197	2.49044	0.000965427	0.0106936	725940000	785540000	1156600000	356280000	60546000	54297000	143040000	51719000	3.86712	3.92361	3.69719	2.66663	2.03451	0.997012	2.02106	0.716421
sp|Q9DAW6|PRP4_MOUSE	sp|Q9DAW6|PRP4_MOUSE	6	-0.103701	-2.11031	sp|Q9DAW6|PRP4_MOUSE	-2.0066	-2.94078	-1.07243	-1.107	0.00097554	0.0107193	46079000	93766000	42536000	49300000	4301300	8893700	5493800	6473700	-0.192183	0.839434	-0.993241	-0.0688159	-1.93442	-1.61838	-2.52229	-2.36614
sp|Q8BJ34|MARF1_MOUSE	sp|Q8BJ34|MARF1_MOUSE	4	-1.24104	-5.28036	sp|Q8BJ34|MARF1_MOUSE	-4.03932	-5.7596	-2.31904	-2.58748	0.000978332	0.0107193	19934000	18845000	16487000	63886000	373640	NA	956310	NA	-1.42587	-1.48876	-2.33918	0.289645	-5.60152	NA	-4.9592	NA
REV__sp|O88196|TTC3_MOUSE	REV__sp|O88196|TTC3_MOUSE	2	2.84676	0.668404	REV__sp|O88196|TTC3_MOUSE	-2.17836	-3.20212	-1.1546	1.75758	0.0010375	0.0112947	509900000	305370000	904070000	243460000	35822000	70105000	38662000	29091000	3.34703	2.55265	3.34737	2.14	1.24681	1.36642	0.197495	-0.137105
sp|Q99K48|NONO_MOUSE	sp|Q99K48|NONO_MOUSE	25	8.62338	7.24139	sp|Q99K48|NONO_MOUSE	-1.38199	-2.03192	-0.732068	7.93239	0.00104199	0.0112947	21274000000	23753000000	30600000000	23062000000	2255200000	3978500000	7861200000	2903000000	8.84023	8.87016	8.34875	8.43438	7.4639	7.20497	7.60573	6.69095
sp|Q8BI72|CARF_MOUSE	sp|Q8BI72|CARF_MOUSE	19	4.07813	2.66157	sp|Q8BI72|CARF_MOUSE	-1.41656	-2.08755	-0.745572	3.36985	0.00109178	0.0117454	885990000	1001600000	1582800000	770370000	115890000	171540000	280970000	124140000	4.16046	4.27617	4.14269	3.7332	3.0089	2.66003	2.9621	2.01524
sp|Q921F2|TADBP_MOUSE	sp|Q921F2|TADBP_MOUSE	14	6.89999	8.05584	sp|Q921F2|TADBP_MOUSE	1.15584	0.608087	1.7036	7.47792	0.00109516	0.0117454	5686800000	7050900000	11453000000	6307100000	4275500000	6886100000	9664400000	6593300000	6.89777	7.10786	6.95315	6.6412	8.42392	7.99806	7.89358	7.90777
sp|O55028|BCKD_MOUSE	sp|O55028|BCKD_MOUSE	8	0.66245	-1.71746	sp|O55028|BCKD_MOUSE	-2.37991	-3.51435	-1.24547	-0.527503	0.00113727	0.011983	109790000	108600000	163560000	38572000	9852000	8684900	9016600	5187100	1.08609	1.05254	0.919391	-0.40822	-0.690593	-1.65272	-1.8317	-2.69481
sp|P61358|RL27_MOUSE	sp|P61358|RL27_MOUSE	6	2.29339	3.55257	sp|P61358|RL27_MOUSE	1.25918	0.658911	1.85945	2.92298	0.00113791	0.011983	270550000	280470000	365500000	267280000	139170000	374240000	331460000	456370000	2.41394	2.42923	2.06127	2.2691	3.28364	3.78776	3.19245	3.94643
sp|Q8VD37|SGIP1_MOUSE	sp|Q8VD37|SGIP1_MOUSE	5	-2.63885	-0.368909	sp|Q8VD37|SGIP1_MOUSE	2.26994	1.1874	3.35249	-1.50388	0.00114083	0.011983	4707600	8666100	19758000	9776600	9544100	19308000	59194000	15925000	-3.55077	-2.61593	-2.08216	-2.30654	-0.738246	-0.497732	0.791235	-1.03089
sp|Q91ZS8|RED1_MOUSE	sp|Q91ZS8|RED1_MOUSE	17	1.88203	3.27455	sp|Q91ZS8|RED1_MOUSE	1.39252	0.728411	2.05664	2.57829	0.00114096	0.011983	184640000	179900000	335280000	212680000	125540000	169020000	434880000	402380000	1.85145	1.7849	1.93872	1.95306	3.12895	2.63863	3.57098	3.75966
sp|Q91VJ5|PQBP1_MOUSE	sp|Q91VJ5|PQBP1_MOUSE	3	-3.28381	-0.473661	sp|Q91VJ5|PQBP1_MOUSE	2.81015	1.46806	4.15225	-1.87874	0.00115142	0.0120306	12309000	2227300	4479900	10387000	9258000	19249000	22056000	31402000	-2.13566	-4.58728	-4.18953	-2.22278	-0.783924	-0.502156	-0.584851	-0.0237119
sp|Q08288|LYAR_MOUSE	sp|Q08288|LYAR_MOUSE	10	2.5636	3.61848	sp|Q08288|LYAR_MOUSE	1.05489	0.550016	1.55975	3.09104	0.00116727	0.0121336	266060000	321440000	507830000	367550000	190000000	372260000	421960000	318740000	2.3893	2.62706	2.52832	2.7097	3.75089	3.7801	3.52894	3.414
sp|Q9ESX4|NO40_MOUSE	sp|Q9ESX4|NO40_MOUSE	3	-1.51749	0.0465796	sp|Q9ESX4|NO40_MOUSE	1.56407	0.837989	2.29016	-0.623738	0.00120721	0.0124848	16905000	21473000	28048000	NA	11916000	34826000	29283000	42530000	-1.66853	-1.29933	-1.58462	NA	-0.405124	0.354986	-0.189795	0.426251
sp|Q922U1|PRPF3_MOUSE	sp|Q922U1|PRPF3_MOUSE	7	0.395158	-1.39849	sp|Q922U1|PRPF3_MOUSE	-1.79364	-2.65849	-0.928796	-0.501664	0.00122449	0.0125992	47059000	138050000	81389000	69840000	7003600	10935000	9082100	13739000	-0.161199	1.4007	-0.0717533	0.412887	-1.20275	-1.31967	-1.82161	-1.24991
sp|Q921X6|RPC6_MOUSE	sp|Q921X6|RPC6_MOUSE	5	-0.439628	-2.25323	sp|Q921X6|RPC6_MOUSE	-1.8136	-2.68914	-0.938066	-1.34643	0.0012341	0.0126027	22120000	52420000	87450000	35790000	2632300	4593300	6975800	11009000	-1.27267	-0.00433638	0.0302483	-0.511755	-2.67141	-2.57359	-2.1894	-1.57852
sp|Q78WZ7|RPA43_MOUSE	sp|Q78WZ7|RPA43_MOUSE	2	-3.59156	-2.26333	sp|Q78WZ7|RPA43_MOUSE	1.32823	0.68667	1.9698	-2.92745	0.00123837	0.0126027	3806900	3719100	8324500	4598300	2808600	6404100	5374100	9273100	-3.86344	-3.84337	-3.30963	-3.34981	-2.57412	-2.09314	-2.553	-1.83306
sp|Q9D7B1|DUS2L_MOUSE	sp|Q9D7B1|DUS2L_MOUSE	5	-1.54119	-4.70277	sp|Q9D7B1|DUS2L_MOUSE	-3.16158	-4.69063	-1.63253	-3.12198	0.00124849	0.0126027	10197000	17102000	21830000	45432000	453640	1255700	486420	3814400	-2.41281	-1.62958	-1.94054	-0.181824	-5.31034	-4.44848	-5.90148	-3.15079
sp|Q99PU8|DHX30_MOUSE	sp|Q99PU8|DHX30_MOUSE	52	4.7638	5.99336	sp|Q99PU8|DHX30_MOUSE	1.22957	0.634818	1.82432	5.37858	0.0012497	0.0126027	1602100000	1494000000	1977600000	1558000000	915740000	1328600000	2282700000	2323600000	5.0326	4.85636	4.45893	4.70728	6.11126	5.6194	5.88209	6.36071
sp|Q9JKB3|YBOX3_MOUSE	sp|Q9JKB3|YBOX3_MOUSE	13	3.99062	2.80484	sp|Q9JKB3|YBOX3_MOUSE	-1.18578	-1.76064	-0.610928	3.39773	0.00126774	0.0127213	762700000	960300000	1064200000	1102200000	91315000	200710000	221350000	249620000	3.93985	4.21508	3.57895	4.2286	2.65122	2.88706	2.62966	3.05141
sp|Q69ZU6|THS7A_MOUSE	sp|Q69ZU6|THS7A_MOUSE	5	-1.11349	0.678526	sp|Q69ZU6|THS7A_MOUSE	1.79202	0.922243	2.6618	-0.217484	0.00127734	0.0127545	41034000	23600000	38194000	14279000	37412000	40102000	58537000	33394000	-0.362906	-1.16229	-1.14615	-1.78264	1.31199	0.558914	0.775678	0.0675222
sp|Q9CZW5|TOM70_MOUSE	sp|Q9CZW5|TOM70_MOUSE	15	1.92345	3.19283	sp|Q9CZW5|TOM70_MOUSE	1.26938	0.652772	1.88599	2.55814	0.001284	0.0127581	205970000	274100000	283630000	162910000	163090000	251340000	297540000	240370000	2.01241	2.3959	1.70114	1.58434	3.52168	3.21226	3.04197	2.9954
sp|Q9DBZ5|EIF3K_MOUSE	sp|Q9DBZ5|EIF3K_MOUSE	4	0.185213	-0.900923	sp|Q9DBZ5|EIF3K_MOUSE	-1.08614	-1.61546	-0.556808	-0.357855	0.00131118	0.0129647	58146000	56290000	85651000	73889000	9043500	14810000	14609000	19318000	0.150275	0.0990156	0.000729711	0.490833	-0.819106	-0.881147	-1.15905	-0.744384
sp|Q3UMQ8|NAF1_MOUSE	sp|Q3UMQ8|NAF1_MOUSE	2	-2.83627	-5.31272	sp|Q3UMQ8|NAF1_MOUSE	-2.47645	-3.6478	-1.3051	-3.89761	0.00135036	0.0132873	6078200	5457300	8065700	17152000	338510	743060	941150	NA	-3.17455	-3.28696	-3.35448	-1.52908	-5.74971	-5.20698	-4.98147	NA
sp|P83940|ELOC_MOUSE	sp|P83940|ELOC_MOUSE	3	-0.0186393	1.27089	sp|P83940|ELOC_MOUSE	1.28953	0.65573	1.92332	0.626123	0.00138394	0.0134926	66546000	35467000	90737000	54311000	37651000	66075000	66096000	89880000	0.348942	-0.571216	0.0826472	0.0650699	1.32155	1.28083	0.944963	1.53621
sp|P59470|RPC2_MOUSE	sp|P59470|RPC2_MOUSE	10	0.0591121	-1.87655	sp|P59470|RPC2_MOUSE	-1.93566	-2.88709	-0.984229	-0.908719	0.00138454	0.0134926	46827000	67994000	111710000	40343000	6158500	3581100	7867600	14644000	-0.168475	0.373111	0.377944	-0.346132	-1.39575	-2.93346	-2.0217	-1.15529
sp|Q8BMJ3|IF1AX_MOUSE;sp|Q60872|IF1A_MOUSE	sp|Q8BMJ3|IF1AX_MOUSE	2	1.69355	3.17202	sp|Q8BMJ3|IF1AX_MOUSE	1.47847	0.750468	2.20648	2.43279	0.00140028	0.0135105	147350000	150280000	256690000	249090000	107230000	165780000	420400000	376570000	1.5193	1.52386	1.55941	2.17162	2.89234	2.61065	3.52378	3.66132
sp|Q8R4H2|ARHGC_MOUSE	sp|Q8R4H2|ARHGC_MOUSE	2	-1.56075	0.383236	sp|Q8R4H2|ARHGC_MOUSE	1.94399	1.01788	2.87009	-0.727615	0.00140923	0.0135105	27630000	19597000	21076000	13353000	27445000	22489000	50868000	NA	-0.945201	-1.43198	-1.99046	-1.87537	0.847022	-0.277258	0.579943	NA
sp|Q8K4F6|NSUN5_MOUSE	sp|Q8K4F6|NSUN5_MOUSE	16	1.0838	2.77049	sp|Q8K4F6|NSUN5_MOUSE	1.68669	0.855046	2.51833	1.92714	0.00141224	0.0135105	67235000	101810000	254170000	149640000	90378000	119930000	315960000	271840000	0.364108	0.958859	1.5454	1.46683	2.63574	2.14261	3.1257	3.17791
sp|Q01320|TOP2A_MOUSE	sp|Q01320|TOP2A_MOUSE	7	1.49644	-1.49409	sp|Q01320|TOP2A_MOUSE	-2.99053	-4.46636	-1.51471	0.00117701	0.0014202	0.0135105	145650000	233660000	256630000	89776000	17591000	3961900	16589000	6385200	1.50222	2.16428	1.55908	0.760193	0.179458	-2.78737	-0.98189	-2.38656
sp|Q8CGZ0|CHERP_MOUSE	sp|Q8CGZ0|CHERP_MOUSE	5	-0.0268126	-2.61203	sp|Q8CGZ0|CHERP_MOUSE	-2.58522	-3.86107	-1.30936	-1.31942	0.00142055	0.0135105	19295000	67795000	96922000	93841000	2008200	3361300	4344200	11639000	-1.47384	0.368858	0.17629	0.821441	-3.07757	-3.02503	-2.84955	-1.49597
sp|P83887|TBG1_MOUSE;sp|Q8VCK3|TBG2_MOUSE	sp|P83887|TBG1_MOUSE	6	1.1041	-0.209276	sp|P83887|TBG1_MOUSE	-1.31338	-1.96197	-0.664785	0.447414	0.00142637	0.0135105	151920000	136730000	152540000	82605000	15909000	20749000	26145000	29344000	1.56427	1.38676	0.820335	0.645055	0.0286208	-0.393675	-0.347789	-0.12426
sp|P97376|FRG1_MOUSE	sp|P97376|FRG1_MOUSE	7	2.90432	4.17693	sp|P97376|FRG1_MOUSE	1.2726	0.643572	1.90164	3.54063	0.00143466	0.0135258	454250000	494630000	435010000	415550000	288620000	451350000	623090000	540900000	3.17688	3.25244	2.30852	2.87946	4.37837	4.0586	4.07225	4.1985
sp|Q8BFQ4|WDR82_MOUSE	sp|Q8BFQ4|WDR82_MOUSE	5	1.67776	-1.5962	sp|Q8BFQ4|WDR82_MOUSE	-3.27396	-4.8937	-1.65422	0.0407768	0.0014429	0.0135405	83268000	190730000	412850000	208870000	1340400	20222000	20891000	10784000	0.67899	1.86972	2.23427	1.92806	-3.68431	-0.430868	-0.660492	-1.60915
sp|P97801|SMN_MOUSE	sp|P97801|SMN_MOUSE	4	2.16565	-0.901941	sp|P97801|SMN_MOUSE	-3.06759	-4.58978	-1.5454	0.631855	0.00147052	0.0137161	222700000	239630000	410620000	237850000	1931600	18690000	29444000	37895000	2.12739	2.20089	2.22658	2.10776	-3.13593	-0.544761	-0.182152	0.255084
sp|Q922Q8|LRC59_MOUSE	sp|Q922Q8|LRC59_MOUSE	10	4.2893	5.39494	sp|Q922Q8|LRC59_MOUSE	1.10564	0.556683	1.65459	4.84212	0.00147591	0.0137161	810250000	966270000	1851500000	1379400000	613880000	923760000	1547700000	1423900000	4.02889	4.22407	4.36536	4.53888	5.51103	5.094	5.34044	5.63428
sp|Q8VH51|RBM39_MOUSE	sp|Q8VH51|RBM39_MOUSE	14	3.37666	4.67218	sp|Q8VH51|RBM39_MOUSE	1.29552	0.651545	1.9395	4.02442	0.00148678	0.0137161	384910000	573410000	1027100000	688690000	311180000	559140000	925720000	1066200000	2.93301	3.46688	3.52856	3.57818	4.49132	4.3682	4.62405	5.20514
sp|P26043|RADI_MOUSE	sp|P26043|RADI_MOUSE	25	3.94585	5.05674	sp|P26043|RADI_MOUSE	1.11089	0.558579	1.6632	4.5013	0.00148867	0.0137161	863730000	916790000	1157100000	817190000	538770000	762200000	1132200000	1056100000	4.123	4.1478	3.69781	3.8148	5.31515	4.81608	4.90471	5.19103
sp|Q62066|PHX2A_MOUSE	sp|Q62066|PHX2A_MOUSE	3	-2.09843	-0.444798	sp|Q62066|PHX2A_MOUSE	1.65363	0.830792	2.47646	-1.27161	0.00149655	0.0137262	14263000	14895000	11548000	14100000	8805200	17961000	21392000	39317000	-1.91874	-1.83006	-2.84482	-1.80008	-0.859184	-0.602278	-0.627459	0.309728
sp|Q9DBB4|NAA16_MOUSE	sp|Q9DBB4|NAA16_MOUSE	5	-3.61237	-1.81673	sp|Q9DBB4|NAA16_MOUSE	1.79564	0.900312	2.69097	-2.71455	0.001516	0.013842	5843200	6449600	5605900	2311300	5525300	4392300	9914400	12665000	-3.23261	-3.04455	-3.87112	-4.3012	-1.55858	-2.63828	-1.69939	-1.37066
sp|Q91YJ5|IF2M_MOUSE	sp|Q91YJ5|IF2M_MOUSE	7	0.144859	-1.02418	sp|Q91YJ5|IF2M_MOUSE	-1.16904	-1.75265	-0.585429	-0.43966	0.00152773	0.0138866	50774000	62741000	109580000	52635000	6798200	12099000	22884000	14772000	-0.0493295	0.256445	0.350605	0.0217166	-1.24743	-1.17343	-0.533482	-1.14238
sp|Q8BKF1|RPOM_MOUSE	sp|Q8BKF1|RPOM_MOUSE	14	1.62243	0.206982	sp|Q8BKF1|RPOM_MOUSE	-1.41545	-2.12433	-0.706559	0.914704	0.00155888	0.0141065	135060000	197740000	312960000	136100000	13005000	25178000	57597000	43587000	1.39108	1.92209	1.84089	1.33565	-0.273873	-0.113979	0.753113	0.462666
sp|O70310|NMT1_MOUSE	sp|O70310|NMT1_MOUSE	17	4.58626	5.79227	sp|O70310|NMT1_MOUSE	1.20601	0.601029	1.811	5.18926	0.00157499	0.0141445	1258000000	1447500000	1885600000	1309200000	861900000	1084200000	1971100000	2010100000	4.67661	4.81049	4.39128	4.46664	6.02032	5.32552	5.67751	6.14572
sp|Q9D379|HYEP_MOUSE	sp|Q9D379|HYEP_MOUSE	2	-1.34935	-0.173921	sp|Q9D379|HYEP_MOUSE	1.17543	0.585667	1.7652	-0.761638	0.00157703	0.0141445	18441000	25600000	24908000	24087000	15957000	25073000	26388000	26528000	-1.54049	-1.04425	-1.75322	-1.05945	0.0331422	-0.12002	-0.334894	-0.273913
sp|Q8C0S1|DI3L1_MOUSE	sp|Q8C0S1|DI3L1_MOUSE	4	-1.78772	-3.91923	sp|Q8C0S1|DI3L1_MOUSE	-2.13151	-3.17421	-1.08882	-2.70123	0.00164817	0.0147174	25635000	15553000	23482000	8555600	1134600	1148300	NA	3578500	-1.05554	-1.76734	-1.83695	-2.49106	-3.93448	-4.57774	NA	-3.24548
sp|A2AUU0|METL8_MOUSE	sp|A2AUU0|METL8_MOUSE	4	-0.73348	-2.39869	sp|A2AUU0|METL8_MOUSE	-1.66521	-2.50854	-0.821886	-1.56609	0.00167201	0.0148647	40345000	47553000	44415000	17920000	4548700	4414900	6776900	4566900	-0.387837	-0.145725	-0.931855	-1.4685	-1.85048	-2.63086	-2.22972	-2.8837
sp|E9PVA8|GCN1_MOUSE	sp|E9PVA8|GCN1_MOUSE	4	1.34694	3.19241	sp|E9PVA8|GCN1_MOUSE	1.84546	0.907649	2.78328	2.26968	0.0017082	0.015076	223000000	188050000	157270000	76869000	195210000	218750000	290400000	234470000	2.12937	1.84918	0.8637	0.545518	3.79149	3.01149	3.00811	2.95854
sp|Q9JJY4|DDX20_MOUSE	sp|Q9JJY4|DDX20_MOUSE	22	3.81535	1.81554	sp|Q9JJY4|DDX20_MOUSE	-1.99981	-3.01629	-0.983327	2.81544	0.00171065	0.015076	569000000	698370000	1455100000	918690000	26223000	68411000	249210000	156360000	3.50849	3.75294	4.02323	3.97673	0.778664	1.33105	2.7949	2.35753
sp|Q9QWV9|CCNT1_MOUSE	sp|Q9QWV9|CCNT1_MOUSE	5	-3.18586	-0.750015	sp|Q9QWV9|CCNT1_MOUSE	2.43584	1.23142	3.64026	-1.79395	0.00175522	0.0154019	3092300	12903000	8093100	NA	6606700	15430000	24538000	23532000	-4.16953	-2.03837	-3.34967	NA	-1.29031	-0.821858	-0.43621	-0.45168
sp|Q8CIN6|CELF3_MOUSE	sp|Q8CIN6|CELF3_MOUSE	6	-0.97698	-2.70688	sp|Q8CIN6|CELF3_MOUSE	-1.7299	-2.58829	-0.871516	-1.71837	0.00179183	0.0156544	23600000	17835000	48739000	39883000	1932200	NA	5772500	5789400	-1.17732	-1.56868	-0.799925	-0.361993	-3.13547	NA	-2.45332	-2.53186
sp|Q3TZZ7|ESYT2_MOUSE	sp|Q3TZZ7|ESYT2_MOUSE	22	2.36928	3.74138	sp|Q3TZZ7|ESYT2_MOUSE	1.3721	0.668995	2.0752	3.05533	0.00179944	0.0156544	313570000	283080000	484820000	210800000	241500000	228280000	612810000	395070000	2.6312	2.44267	2.46247	1.94078	4.11086	3.07314	4.04906	3.73246
sp|P28659|CELF1_MOUSE	sp|P28659|CELF1_MOUSE	10	4.69155	6.00712	sp|P28659|CELF1_MOUSE	1.31557	0.640904	1.99024	5.34934	0.00180827	0.0156639	1223800000	1428800000	1697000000	2065000000	880760000	1492700000	1952600000	2593200000	4.63603	4.79162	4.24163	5.09693	6.0528	5.78776	5.66437	6.52355
sp|Q99NB9|SF3B1_MOUSE	sp|Q99NB9|SF3B1_MOUSE	28	3.61601	2.20954	sp|Q99NB9|SF3B1_MOUSE	-1.40646	-2.13392	-0.679005	2.91277	0.00190662	0.0164456	483140000	901090000	1058100000	652180000	46103000	124140000	167520000	207730000	3.26766	4.12273	3.57079	3.50284	1.62549	2.19249	2.24126	2.77892
sp|Q6NV83|SR140_MOUSE	sp|Q6NV83|SR140_MOUSE	8	0.589016	-1.08946	sp|Q6NV83|SR140_MOUSE	-1.67848	-2.54734	-0.809609	-0.250223	0.00191639	0.0164598	60890000	80496000	134410000	97845000	4043100	11118000	24066000	21705000	0.218165	0.618021	0.640646	0.87923	-2.02733	-1.29567	-0.463283	-0.571563
sp|Q91WC0|SETD3_MOUSE	sp|Q91WC0|SETD3_MOUSE	14	0.538892	1.57656	sp|Q91WC0|SETD3_MOUSE	1.03767	0.498461	1.57687	1.05773	0.00196219	0.0167821	84274000	80464000	108080000	74943000	49493000	87441000	79147000	99850000	0.696671	0.617444	0.331032	0.510423	1.73198	1.68586	1.19614	1.69225
sp|Q6P4T2|U520_MOUSE	sp|Q6P4T2|U520_MOUSE	40	3.27097	2.06556	sp|Q6P4T2|U520_MOUSE	-1.20541	-1.8347	-0.576114	2.66827	0.00201938	0.0171986	410030000	694070000	811670000	494320000	46458000	111230000	185360000	141480000	3.02609	3.74398	3.19427	3.11954	1.63701	2.03374	2.38232	2.20919
sp|Q9CZU6|CISY_MOUSE	sp|Q9CZU6|CISY_MOUSE	12	3.27925	0.864311	sp|Q9CZU6|CISY_MOUSE	-2.41494	-3.67655	-1.15332	2.07178	0.00202804	0.0172001	661660000	704210000	554020000	443470000	42454000	79263000	19271000	70912000	3.73062	3.76502	2.65194	2.9694	1.50174	1.54391	-0.773001	1.18459
sp|Q1HFZ0|NSUN2_MOUSE	sp|Q1HFZ0|NSUN2_MOUSE	38	6.29642	7.42865	sp|Q1HFZ0|NSUN2_MOUSE	1.13223	0.538821	1.72564	6.86254	0.00206865	0.0174715	3600800000	5414200000	6566400000	4182200000	2478800000	4075600000	5714100000	5762200000	6.22494	6.72461	6.16317	6.07298	7.60578	7.23983	7.16108	7.70791
sp|P11276|FINC_MOUSE	sp|P11276|FINC_MOUSE	19	2.00235	0.133139	sp|P11276|FINC_MOUSE	-1.86921	-2.84961	-0.888808	1.06774	0.00207825	0.0174797	366100000	293500000	275330000	106470000	24353000	26118000	33494000	30405000	2.85924	2.49512	1.65897	0.996071	0.66763	-0.0609891	-0.00251414	-0.0715721
sp|Q6P9R1|DDX51_MOUSE	sp|Q6P9R1|DDX51_MOUSE	3	-3.31145	-1.20251	sp|Q6P9R1|DDX51_MOUSE	2.10894	1.0339	3.18399	-2.10634	0.00209525	0.0175499	5561500	7790300	5656000	NA	9666200	14466000	17291000	6993300	-3.30536	-2.77051	-3.85848	NA	-0.719168	-0.915122	-0.924119	-2.25161
sp|Q05920|PYC_MOUSE	sp|Q05920|PYC_MOUSE	33	4.19406	5.55257	sp|Q05920|PYC_MOUSE	1.35851	0.643593	2.07343	4.87331	0.00212122	0.0175997	1254200000	997580000	1194200000	997900000	872460000	1012600000	1359500000	1576400000	4.67216	4.27034	3.74262	4.09111	6.03859	5.22675	5.15972	5.78521
sp|P26638|SYSC_MOUSE	sp|P26638|SYSC_MOUSE	30	6.28414	7.62734	sp|P26638|SYSC_MOUSE	1.3432	0.636249	2.05014	6.95574	0.00212284	0.0175997	5001300000	3921000000	7318100000	3570900000	3028100000	3426000000	10118000000	5567100000	6.70865	6.25641	6.31709	5.85443	7.90619	6.98883	7.95751	7.65682
sp|Q6A0A9|F120A_MOUSE	sp|Q6A0A9|F120A_MOUSE	16	1.40235	-0.0777666	sp|Q6A0A9|F120A_MOUSE	-1.48012	-2.25939	-0.700844	0.662292	0.00212724	0.0175997	130710000	142420000	315970000	104190000	9513600	21779000	44084000	41091000	1.34288	1.44592	1.85448	0.966131	-0.74305	-0.323635	0.380427	0.375192
sp|Q9QWT9|KIFC1_MOUSE	sp|Q9QWT9|KIFC1_MOUSE	3	-1.31632	-2.64898	sp|Q9QWT9|KIFC1_MOUSE	-1.33266	-2.01553	-0.649788	-1.88746	0.002159	0.0177318	18268000	29045000	30599000	18982000	NA	3857000	4589500	6554200	-1.55437	-0.861061	-1.461	-1.38887	NA	-2.82616	-2.77298	-2.3478
sp|Q8BXV2|BRI3B_MOUSE	sp|Q8BXV2|BRI3B_MOUSE	3	-0.0987327	1.21496	sp|Q8BXV2|BRI3B_MOUSE	1.3137	0.620101	2.00729	0.558115	0.0021641	0.0177318	58048000	49229000	87012000	36877000	24428000	54303000	118720000	83621000	0.147791	-0.0954662	0.0231178	-0.470374	0.672245	0.997172	1.7613	1.42913
sp|Q8C6B9|AROS_MOUSE	sp|Q8C6B9|AROS_MOUSE	4	-0.857497	0.207381	sp|Q8C6B9|AROS_MOUSE	1.06488	0.502425	1.62733	-0.325058	0.00216946	0.0177318	26968000	31641000	45835000	28535000	18348000	31495000	51196000	27664000	-0.980906	-0.736845	-0.887163	-0.825074	0.242693	0.209645	0.588902	-0.211714
sp|P16951|ATF2_MOUSE	sp|P16951|ATF2_MOUSE	5	-2.75188	0.0717939	sp|P16951|ATF2_MOUSE	2.82367	1.33102	4.31632	-1.34004	0.0021804	0.0177497	15976000	14656000	13275000	1664400	25384000	20649000	41090000	25640000	-1.75175	-1.85353	-2.6469	-4.75532	0.72986	-0.400659	0.282392	-0.324418
sp|P58854|GCP3_MOUSE	sp|P58854|GCP3_MOUSE	4	-2.49576	-4.94738	sp|P58854|GCP3_MOUSE	-2.45162	-3.74905	-1.15419	-3.72157	0.00219544	0.0178006	8522100	3403500	29885000	13704000	348000	880320	1726500	1108700	-2.67698	-3.97204	-1.49453	-1.83948	-5.70821	-4.96193	-4.13574	-4.98363
sp|Q8BMK4|CKAP4_MOUSE	sp|Q8BMK4|CKAP4_MOUSE	29	3.66275	5.04715	sp|Q8BMK4|CKAP4_MOUSE	1.3844	0.65095	2.11785	4.35495	0.00221025	0.0178032	706040000	725690000	1421500000	462030000	580150000	821960000	1534800000	666570000	3.8262	3.80862	3.99006	3.02611	5.42621	4.92521	5.32878	4.50839
sp|A2A9R3|MAGB4_MOUSE	sp|A2A9R3|MAGB4_MOUSE	2	-3.84172	-2.00316	sp|A2A9R3|MAGB4_MOUSE	1.83857	0.864279	2.81285	-2.92244	0.00221333	0.0178032	4087600	1893600	6183800	5696400	5463100	5982900	10847000	5269300	-3.75869	-4.82279	-3.73179	-3.05363	-1.57557	-2.19149	-1.57408	-2.67149
sp|P97473|TRBP2_MOUSE	sp|P97473|TRBP2_MOUSE	8	3.1547	4.3257	sp|P97473|TRBP2_MOUSE	1.171	0.548573	1.79344	3.7402	0.00225497	0.0180665	488580000	528430000	574500000	556260000	305230000	414490000	690560000	753120000	3.28414	3.34835	2.70349	3.28282	4.46235	3.93544	4.21555	4.68948
sp|P62305|RUXE_MOUSE	sp|P62305|RUXE_MOUSE	2	2.53954	-1.49282	sp|P62305|RUXE_MOUSE	-4.03236	-6.17885	-1.88587	0.523363	0.00227522	0.018157	249120000	507560000	241930000	487570000	7254300	1244300	35277000	23888000	2.29244	3.28988	1.47532	3.10052	-1.14997	-4.46167	0.0697792	-0.429407
sp|Q99N94|RM09_MOUSE	sp|Q99N94|RM09_MOUSE	4	-0.865826	-2.31839	sp|Q99N94|RM09_MOUSE	-1.45256	-2.22686	-0.678264	-1.59211	0.00229458	0.0182397	31631000	40671000	42241000	19643000	2081900	6202600	9170900	6756700	-0.746093	-0.372558	-1.00312	-1.34153	-3.02347	-2.13936	-1.80805	-2.30267
sp|Q3UEB3|PUF60_MOUSE	sp|Q3UEB3|PUF60_MOUSE	23	5.48912	4.47625	sp|Q3UEB3|PUF60_MOUSE	-1.01287	-1.55525	-0.470484	4.98269	0.00235914	0.0186796	1782400000	2335200000	4717300000	2904900000	300170000	499770000	865630000	774670000	5.18962	5.50443	5.6935	5.56893	4.43726	4.20592	4.53051	4.73133
sp|Q8R3L2|TCF25_MOUSE	sp|Q8R3L2|TCF25_MOUSE	8	0.197458	1.60996	sp|Q8R3L2|TCF25_MOUSE	1.4125	0.654912	2.17008	0.903707	0.00238201	0.0187873	87149000	73608000	63100000	51395000	64220000	69510000	104230000	81057000	0.746061	0.488224	-0.433196	-0.0112566	2.12292	1.35409	1.57986	1.38294
sp|Q62261|SPTB2_MOUSE	sp|Q62261|SPTB2_MOUSE	42	1.82526	2.96048	sp|Q62261|SPTB2_MOUSE	1.13522	0.524249	1.74619	2.39287	0.00243231	0.0191096	259800000	162000000	297360000	158420000	104130000	178920000	300650000	278950000	2.35425	1.63283	1.76827	1.54569	2.84831	2.72092	3.05646	3.21621
sp|Q9JHP7|PLGT2_MOUSE	sp|Q9JHP7|PLGT2_MOUSE	3	-1.08523	-3.8111	sp|Q9JHP7|PLGT2_MOUSE	-2.72587	-4.02891	-1.42284	-1.6304	0.00246018	0.019254	17235000	25841000	40715000	33220000	NA	NA	NA	2444000	-1.64007	-1.03066	-1.05538	-0.614817	NA	NA	NA	-3.8111
sp|Q9DBR1|XRN2_MOUSE	sp|Q9DBR1|XRN2_MOUSE	27	4.97064	3.79853	sp|Q9DBR1|XRN2_MOUSE	-1.17211	-1.80612	-0.538107	4.38458	0.00250744	0.0195008	1370100000	2028000000	2887200000	1647100000	272670000	356300000	529930000	302780000	4.80229	5.29978	4.9963	4.7842	4.29305	3.71675	3.84651	3.3378
sp|Q8C7H1|MMAA_MOUSE	sp|Q8C7H1|MMAA_MOUSE	7	0.50791	-2.69133	sp|Q8C7H1|MMAA_MOUSE	-3.19924	-4.93015	-1.46834	-1.09171	0.00251096	0.0195008	149010000	129400000	112740000	21729000	6498500	6559200	1800900	3415200	1.5358	1.30681	0.390978	-1.20194	-1.31509	-2.05855	-4.07693	-3.31477
sp|D0G895|ACE3_MOUSE	sp|D0G895|ACE3_MOUSE	2	-0.149293	-1.17671	sp|D0G895|ACE3_MOUSE	-1.02742	-1.5839	-0.470929	-0.663001	0.00252791	0.0195575	44754000	40064000	89259000	50814000	6911700	9889200	18509000	14305000	-0.23514	-0.394377	0.059325	-0.0269808	-1.22258	-1.46499	-0.829236	-1.19003
sp|Q921F4|HNRLL_MOUSE	sp|Q921F4|HNRLL_MOUSE	13	3.29043	2.31181	sp|Q921F4|HNRLL_MOUSE	-0.978624	-1.50954	-0.447714	2.80112	0.00255251	0.0196727	442900000	508210000	927430000	582580000	58363000	130500000	187750000	184490000	3.13962	3.29174	3.3836	3.34676	1.9794	2.26472	2.40018	2.60293
sp|Q60973|RBBP7_MOUSE	sp|Q60973|RBBP7_MOUSE	6	-3.00849	-1.95248	sp|Q60973|RBBP7_MOUSE	1.05601	0.480765	1.63126	-2.48049	0.00261633	0.0200883	7496800	7449000	7921600	6127800	4805800	7616100	6234000	9147600	-2.86571	-2.83552	-3.38008	-2.95266	-1.76797	-1.84257	-2.34611	-1.85327
sp|P16546|SPTN1_MOUSE	sp|P16546|SPTN1_MOUSE	53	1.92141	3.17672	sp|P16546|SPTN1_MOUSE	1.25531	0.570134	1.94049	2.54906	0.00264787	0.0202537	213050000	163620000	492860000	152210000	121850000	208200000	304340000	363570000	2.06216	1.64726	2.48583	1.49038	3.08417	2.94003	3.07347	3.60921
sp|Q80VP5|CL065_MOUSE	sp|Q80VP5|CL065_MOUSE	3	-1.06504	0.517279	sp|Q80VP5|CL065_MOUSE	1.58232	0.71772	2.44693	-0.273883	0.00266516	0.0203093	39082000	34673000	36188000	12214000	28462000	38777000	47982000	35509000	-0.434665	-0.604069	-1.22276	-1.99868	0.901631	0.510341	0.498529	0.158616
sp|Q9ERA6|TFP11_MOUSE	sp|Q9ERA6|TFP11_MOUSE	11	0.146592	-1.4015	sp|Q9ERA6|TFP11_MOUSE	-1.54809	-2.39463	-0.701557	-0.627454	0.0026772	0.0203247	37387000	52472000	147820000	64998000	5787300	8597600	21148000	9442700	-0.499945	-0.00289773	0.775699	0.313512	-1.48905	-1.66733	-0.643449	-1.80617
sp|Q5SWU9|ACACA_MOUSE	sp|Q5SWU9|ACACA_MOUSE	71	4.42392	5.76656	sp|Q5SWU9|ACACA_MOUSE	1.34265	0.606939	2.07836	5.09524	0.00271054	0.020501	1080400000	1148000000	1615700000	1438700000	672050000	996400000	1918600000	2686600000	4.45254	4.47412	4.17191	4.5971	5.6469	5.20343	5.63988	6.57604
zz|Y-FGCZCont00414|;CON__P07477	zz|Y-FGCZCont00414|	2	3.72756	6.71324	zz|Y-FGCZCont00414|	2.98568	1.3881	4.58326	5.43366	0.00276288	0.0206719	1469500000	872820000	NA	254400000	2012100000	3793000000	1959500000	3031100000	4.90541	4.07648	NA	2.20079	7.29271	7.13595	5.66929	6.75501
sp|Q9D483|RPC3_MOUSE	sp|Q9D483|RPC3_MOUSE	9	0.68903	-1.47563	sp|Q9D483|RPC3_MOUSE	-2.16466	-3.35493	-0.974395	-0.393302	0.00276762	0.0206719	80490000	103740000	161480000	61623000	2992700	5242200	22004000	23511000	0.629033	0.986108	0.901216	0.239764	-2.47883	-2.38256	-0.588141	-0.453004
sp|Q8C3F2|F120C_MOUSE	sp|Q8C3F2|F120C_MOUSE	11	1.35802	-2.19925	sp|Q8C3F2|F120C_MOUSE	-3.55727	-5.51349	-1.60106	-0.420616	0.00276932	0.0206719	145510000	128100000	246380000	117970000	5243900	785060	20364000	12961000	1.5008	1.29216	1.5012	1.13793	-1.63703	-5.12749	-0.696105	-1.33639
REV__sp|Q8C0G2|T3JAM_MOUSE	REV__sp|Q8C0G2|T3JAM_MOUSE	2	-0.398773	-2.09579	REV__sp|Q8C0G2|T3JAM_MOUSE	-1.69702	-2.57322	-0.820825	-1.53012	0.00277394	0.0206719	32157000	NA	NA	49054000	3890300	5048300	9899300	7441500	-0.721811	NA	NA	-0.0757346	-2.08515	-2.43704	-1.70152	-2.15947
sp|Q8VE33|GD1L1_MOUSE	sp|Q8VE33|GD1L1_MOUSE	2	-4.59708	-2.51657	sp|Q8VE33|GD1L1_MOUSE	2.08051	0.96504	3.19598	-3.40821	0.00279415	0.0207463	5083900	1801200	NA	1001200	2410100	5152000	6242400	5872900	-3.43755	-4.89538	NA	-5.4583	-2.80377	-2.40765	-2.34423	-2.51062
sp|Q8K4Q6|NEIL1_MOUSE	sp|Q8K4Q6|NEIL1_MOUSE	5	-0.752076	0.502409	sp|Q8K4Q6|NEIL1_MOUSE	1.25449	0.562314	1.94666	-0.124834	0.0028251	0.0208996	20919000	26835000	65714000	41651000	19346000	35611000	59670000	44633000	-1.35486	-0.975891	-0.375553	-0.302001	0.322184	0.38721	0.802399	0.497844
sp|Q5SUQ9|CTC1_MOUSE	sp|Q5SUQ9|CTC1_MOUSE	2	-1.2116	-2.15002	sp|Q5SUQ9|CTC1_MOUSE	-0.93842	-1.45688	-0.419962	-1.68081	0.00284724	0.0209867	20271000	24990000	40223000	20340000	3573200	5622300	8856700	7004200	-1.40119	-1.07925	-1.07264	-1.2933	-2.21275	-2.28136	-1.85664	-2.2493
sp|Q8VIJ6|SFPQ_MOUSE	sp|Q8VIJ6|SFPQ_MOUSE	32	9.34131	7.94345	sp|Q8VIJ6|SFPQ_MOUSE	-1.39786	-2.17118	-0.624542	8.64238	0.00286997	0.0210776	37579000000	40340000000	49632000000	35045000000	4808300000	6899700000	9700000000	4300800000	9.67792	9.63866	9.03556	9.01312	8.60019	8.00092	7.89871	7.274
sp|Q8C5Q4|GRSF1_MOUSE	sp|Q8C5Q4|GRSF1_MOUSE	16	3.69867	4.93851	sp|Q8C5Q4|GRSF1_MOUSE	1.23984	0.552268	1.92741	4.31859	0.00291188	0.0213082	785510000	885750000	1050200000	506600000	532260000	877370000	1148000000	668910000	3.98324	4.09782	3.56015	3.15348	5.29691	5.01952	4.92402	4.51359
sp|Q60865|CAPR1_MOUSE	sp|Q60865|CAPR1_MOUSE	17	5.87216	4.9537	sp|Q60865|CAPR1_MOUSE	-0.918455	-1.42844	-0.408466	5.41293	0.00293397	0.0213927	2420500000	3149700000	5079600000	4299700000	434590000	752580000	1299100000	884540000	5.64016	5.93858	5.79858	6.1113	4.99265	4.79772	5.09638	4.92807
sp|B2RY56|RBM25_MOUSE	sp|B2RY56|RBM25_MOUSE	20	3.07338	2.02436	sp|B2RY56|RBM25_MOUSE	-1.04903	-1.63296	-0.465091	2.54887	0.00297749	0.0216322	419560000	582200000	595350000	450300000	55481000	93492000	173860000	133080000	3.05992	3.48896	2.75412	2.99054	1.90339	1.7826	2.29304	2.11839
sp|Q9D211|C2AIL_MOUSE	sp|Q9D211|C2AIL_MOUSE	4	1.50858	0.213006	sp|Q9D211|C2AIL_MOUSE	-1.29558	-2.02093	-0.570223	0.860795	0.00308125	0.022306	162780000	209880000	191540000	124840000	12910000	44902000	43545000	33030000	1.66593	2.00854	1.14365	1.21622	-0.284877	0.722355	0.363279	0.0512645
sp|P83510|TNIK_MOUSE	sp|P83510|TNIK_MOUSE	40	3.0332	4.24328	sp|P83510|TNIK_MOUSE	1.21008	0.532011	1.88815	3.63824	0.00309692	0.0223397	407770000	450240000	540970000	597080000	221090000	413910000	690850000	836500000	3.01795	3.116	2.61809	3.38076	3.97833	3.93342	4.21614	4.84523
sp|Q8BZ20|PAR12_MOUSE	sp|Q8BZ20|PAR12_MOUSE	9	0.398167	-1.70159	sp|Q8BZ20|PAR12_MOUSE	-2.09976	-3.2797	-0.919824	-0.651713	0.00314918	0.0225987	61911000	56874000	109000000	98821000	12299000	3356100	10125000	9798100	0.242648	0.113992	0.343069	0.892958	-0.357644	-3.02727	-1.67009	-1.75137
sp|Q99JB8|PACN3_MOUSE	sp|Q99JB8|PACN3_MOUSE	2	-2.6032	-3.92368	sp|Q99JB8|PACN3_MOUSE	-1.32048	-2.01936	-0.621588	-3.04336	0.00315512	0.0225987	9361500	9701300	12666000	7311700	1103000	NA	2088400	NA	-2.53867	-2.45219	-2.71359	-2.70835	-3.97687	NA	-3.87048	NA
sp|Q8CCI5|RYBP_MOUSE	sp|Q8CCI5|RYBP_MOUSE	3	-2.27508	-0.628339	sp|Q8CCI5|RYBP_MOUSE	1.64674	0.718219	2.57526	-1.45171	0.00321307	0.0229003	17666000	6362700	20901000	8941200	8165100	11561000	27087000	31838000	-1.6037	-3.06423	-2.0023	-2.43008	-0.972457	-1.23919	-0.298452	-0.0032578
sp|P62075|TIM13_MOUSE	sp|P62075|TIM13_MOUSE	3	0.576149	-0.33608	sp|P62075|TIM13_MOUSE	-0.912228	-1.42678	-0.397681	0.120034	0.00321982	0.0229003	78319000	77483000	122620000	82475000	11169000	26331000	28496000	21801000	0.588776	0.562667	0.510275	0.642877	-0.502287	-0.0492471	-0.227769	-0.565017
sp|P84104|SRSF3_MOUSE	sp|P84104|SRSF3_MOUSE	5	5.10237	6.29023	sp|P84104|SRSF3_MOUSE	1.18786	0.511778	1.86395	5.6963	0.00339496	0.0239513	1694500000	2526800000	2273000000	1951600000	1171300000	1749700000	2465400000	2868900000	5.11516	5.61885	4.65663	5.01881	6.48067	6.01742	5.98941	6.67342
sp|Q9CQT2|RBM7_MOUSE	sp|Q9CQT2|RBM7_MOUSE	5	1.09311	-0.0119033	sp|Q9CQT2|RBM7_MOUSE	-1.10501	-1.73396	-0.476062	0.540602	0.00339558	0.0239513	117010000	130200000	172440000	98066000	10983000	26972000	47238000	32289000	1.17986	1.31575	0.994471	0.882351	-0.527492	-0.0144755	0.476746	0.0176074
sp|P26516|PSMD7_MOUSE	sp|P26516|PSMD7_MOUSE	4	-3.02383	-1.70914	sp|P26516|PSMD7_MOUSE	1.31469	0.566115	2.06326	-2.36649	0.00340305	0.0239513	6081500	6145500	9450000	7477200	7528000	8831300	5623800	10677000	-3.17376	-3.11463	-3.12955	-2.67739	-1.09438	-1.62856	-2.48969	-1.62394
sp|Q8CGC6|RBM28_MOUSE	sp|Q8CGC6|RBM28_MOUSE	5	-2.11583	-0.537525	sp|Q8CGC6|RBM28_MOUSE	1.5783	0.678062	2.47854	-1.32668	0.00343796	0.0240001	7593700	11171000	29394000	13591000	14672000	20828000	27457000	12505000	-2.8468	-2.24752	-1.51805	-1.85094	-0.0928625	-0.388181	-0.279541	-1.38951
sp|P21981|TGM2_MOUSE	sp|P21981|TGM2_MOUSE	6	0.272076	-1.54763	sp|P21981|TGM2_MOUSE	-1.8197	-2.85791	-0.781497	-0.637776	0.00344327	0.0240001	103040000	90119000	76364000	35475000	9267300	11550000	8109800	7299300	0.992669	0.781871	-0.162254	-0.523982	-0.782417	-1.24056	-1.97944	-2.18809
sp|Q9QX11|CYH1_MOUSE	sp|Q9QX11|CYH1_MOUSE	6	-1.26119	-3.39751	sp|Q9QX11|CYH1_MOUSE	-2.13631	-3.32555	-0.947075	-2.17676	0.0034455	0.0240001	10862000	17081000	65147000	31106000	2214200	1975300	2787600	NA	-2.31979	-1.63136	-0.387859	-0.705756	-2.93101	-3.79356	-3.46795	NA
sp|Q8JZX4|SPF45_MOUSE	sp|Q8JZX4|SPF45_MOUSE	5	0.930345	-0.867959	sp|Q8JZX4|SPF45_MOUSE	-1.7983	-2.82709	-0.769518	0.031193	0.00349835	0.0242848	49679000	97561000	190290000	186510000	5461200	12604000	23519000	26311000	-0.0814288	0.897003	1.13435	1.77146	-1.57609	-1.11432	-0.495331	-0.286097
sp|Q5ND52|MRM3_MOUSE	sp|Q5ND52|MRM3_MOUSE	3	-1.15367	-2.53824	sp|Q5ND52|MRM3_MOUSE	-1.38458	-2.15966	-0.6095	-1.74706	0.00355322	0.0245815	25846000	33826000	30923000	17705000	NA	5446400	3984700	6689600	-1.04347	-0.639954	-1.44604	-1.4852	NA	-2.32731	-2.96995	-2.31747
sp|O88491|NSD1_MOUSE	sp|O88491|NSD1_MOUSE	2	-1.04914	-3.20248	sp|O88491|NSD1_MOUSE	-2.15334	-3.38986	-0.916817	-2.12581	0.00357571	0.0246529	31473000	33035000	32223000	19087000	3918300	4038200	1096700	3671400	-0.753465	-0.674288	-1.38756	-1.38124	-2.07438	-2.75979	-4.76827	-3.20747
sp|Q8BZX4|SREK1_MOUSE	sp|Q8BZX4|SREK1_MOUSE	8	2.14642	1.18062	sp|Q8BZX4|SREK1_MOUSE	-0.965803	-1.52198	-0.409626	1.66352	0.00363545	0.0249131	189830000	281060000	394780000	234890000	30307000	53643000	98408000	73976000	1.89226	2.43228	2.17071	2.09044	0.995897	0.979494	1.49975	1.24734
sp|O70318|E41L2_MOUSE	sp|O70318|E41L2_MOUSE	27	2.16536	3.37367	sp|O70318|E41L2_MOUSE	1.20832	0.512397	1.90423	2.76951	0.00363803	0.0249131	215810000	372140000	302920000	211620000	177160000	327250000	294550000	281010000	2.08112	2.83957	1.79458	1.94615	3.64588	3.5938	3.02789	3.22712
sp|Q99J25|MRM1_MOUSE	sp|Q99J25|MRM1_MOUSE	3	-2.08054	-0.863446	sp|Q99J25|MRM1_MOUSE	1.21709	0.514568	1.91961	-1.47199	0.00368506	0.0251502	15111000	15836000	18328000	8148900	9659000	13750000	25583000	12697000	-1.83371	-1.74117	-2.18885	-2.55842	-0.720286	-0.988507	-0.378078	-1.36691
sp|Q9CQF3|CPSF5_MOUSE	sp|Q9CQF3|CPSF5_MOUSE	10	4.28911	3.37272	sp|Q9CQF3|CPSF5_MOUSE	-0.916386	-1.45267	-0.3801	3.83092	0.00399067	0.0271446	953920000	1177700000	1838900000	948140000	136490000	242610000	395660000	370210000	4.26923	4.51118	4.35567	4.02037	3.25446	3.16115	3.43924	3.63606
sp|Q8R418|DICER_MOUSE	sp|Q8R418|DICER_MOUSE	39	3.03454	4.12504	sp|Q8R418|DICER_MOUSE	1.0905	0.450671	1.73033	3.57979	0.0040504	0.0273996	354180000	492680000	622980000	548110000	186380000	430370000	647900000	739140000	2.81051	3.24671	2.81854	3.2624	3.72202	3.98979	4.12667	4.66168
sp|Q80VD1|FA98B_MOUSE	sp|Q80VD1|FA98B_MOUSE	7	2.9165	1.43001	sp|Q80VD1|FA98B_MOUSE	-1.48649	-2.35884	-0.614141	2.17325	0.00405519	0.0273996	393120000	276600000	1083600000	361890000	58360000	41079000	103160000	92668000	2.96408	2.40907	3.60461	2.68824	1.97932	0.593712	1.56548	1.58152
sp|Q6URW6|MYH14_MOUSE	sp|Q6URW6|MYH14_MOUSE	7	-2.39722	-0.129098	sp|Q6URW6|MYH14_MOUSE	2.26813	0.960266	3.57599	-1.10115	0.0041774	0.0281315	NA	12762000	10825000	10554000	22960000	32890000	10612000	37428000	NA	-2.05432	-2.93664	-2.20072	0.579228	0.2723	-1.60461	0.23669
sp|P97464|EXT1_MOUSE	sp|P97464|EXT1_MOUSE	2	-4.3363	-1.9398	sp|P97464|EXT1_MOUSE	2.39649	0.973784	3.8192	-3.13805	0.00433233	0.0290783	1399000	6440300	4948100	1485200	1932000	5760400	18715000	11121000	-5.3373	-3.04664	-4.04837	-4.91288	-3.13562	-2.24628	-0.813809	-1.5635
sp|P31324|KAP3_MOUSE	sp|P31324|KAP3_MOUSE	6	-1.76408	-0.350013	sp|P31324|KAP3_MOUSE	1.41407	0.57235	2.25579	-1.05705	0.00439867	0.0294115	24427000	18334000	13014000	14876000	9395700	19129000	32561000	30127000	-1.12661	-1.52864	-2.6751	-1.72599	-0.761766	-0.511197	-0.0418927	-0.0851973
sp|Q60722|ITF2_MOUSE;sp|Q61286|HTF4_MOUSE	sp|Q60722|ITF2_MOUSE	2	-2.97114	-1.43391	sp|Q60722|ITF2_MOUSE	1.53723	0.641851	2.4326	-2.09272	0.004411	0.0294115	5653100	5304400	NA	9795200	5969000	7895800	10036000	18356000	-3.2813	-3.32819	NA	-2.30392	-1.44265	-1.79043	-1.6824	-0.820156
sp|Q8BNV1|TRM2A_MOUSE	sp|Q8BNV1|TRM2A_MOUSE	17	3.16971	4.16834	sp|Q8BNV1|TRM2A_MOUSE	0.998626	0.402591	1.59466	3.66902	0.00446675	0.0296856	497070000	543500000	860070000	365950000	305000000	413570000	727250000	470670000	3.30951	3.38915	3.27652	2.70367	4.46121	3.93223	4.28771	3.99219
sp|Q6PD03|2A5A_MOUSE	sp|Q6PD03|2A5A_MOUSE	3	-3.44746	-1.85075	sp|Q6PD03|2A5A_MOUSE	1.59671	0.662109	2.53131	-2.53505	0.0045291	0.0300016	3701700	7634300	NA	3733900	3384600	5674300	12341000	12033000	-3.90469	-2.79986	NA	-3.63781	-2.29414	-2.26805	-1.39422	-1.44659
sp|Q99K43|PRC1_MOUSE	sp|Q99K43|PRC1_MOUSE	5	-1.46036	-3.79645	sp|Q99K43|PRC1_MOUSE	-2.33609	-3.74279	-0.929394	-2.62841	0.00469658	0.0309829	19146000	27412000	29387000	13186000	987080	686240	7526200	2748800	-1.48525	-0.945023	-1.51839	-1.89278	-4.14352	-5.32198	-2.08354	-3.63677
sp|Q8VDM6|HNRL1_MOUSE	sp|Q8VDM6|HNRL1_MOUSE	16	2.85727	3.70486	sp|Q8VDM6|HNRL1_MOUSE	0.847585	0.336773	1.3584	3.28106	0.00471909	0.0309829	319820000	444120000	572640000	444880000	172270000	333750000	523230000	403710000	2.66026	3.09614	2.69889	2.97379	3.60387	3.62223	3.82878	3.76456
sp|Q9CYR0|SSBP_MOUSE	sp|Q9CYR0|SSBP_MOUSE	5	1.94429	0.153809	sp|Q9CYR0|SSBP_MOUSE	-1.79049	-2.86972	-0.711255	1.04905	0.00472309	0.0309829	304760000	245390000	343880000	105080000	30507000	22784000	49479000	20264000	2.58925	2.23535	1.97469	0.977896	1.00577	-0.258418	0.541352	-0.673466
sp|Q05915|GCH1_MOUSE	sp|Q05915|GCH1_MOUSE	2	-2.55393	-3.60074	sp|Q05915|GCH1_MOUSE	-1.04681	-1.67999	-0.413624	-3.07733	0.00481732	0.031499	8462600	9336200	10927000	11374000	1592400	2689100	1877700	2797200	-2.6873	-2.50786	-2.92332	-2.09723	-3.42575	-3.34759	-4.01872	-3.61087
sp|Q9CY50|SSRA_MOUSE	sp|Q9CY50|SSRA_MOUSE	5	-0.766208	0.507298	sp|Q9CY50|SSRA_MOUSE	1.27351	0.501918	2.04509	-0.129455	0.00486262	0.0315932	46677000	18944000	66948000	24054000	17785000	42468000	47540000	51352000	-0.173199	-1.48115	-0.349133	-1.06135	0.195919	0.641786	0.485629	0.705857
sp|P14685|PSMD3_MOUSE	sp|P14685|PSMD3_MOUSE	3	-2.49075	-1.23138	sp|P14685|PSMD3_MOUSE	1.25938	0.533494	1.98526	-1.86106	0.00486289	0.0315932	8777500	8885300	NA	10118000	8291600	9933400	NA	13407000	-2.63351	-2.57968	NA	-2.25907	-0.949383	-1.45854	NA	-1.2862
sp|A9Z1V5|VW5B1_MOUSE	sp|A9Z1V5|VW5B1_MOUSE	4	-2.30452	-3.73748	sp|A9Z1V5|VW5B1_MOUSE	-1.43296	-2.28406	-0.581854	-2.91865	0.00489763	0.0317173	8936700	13096000	17885000	9334000	1960900	2142500	NA	1617900	-2.60704	-2.01683	-2.2236	-2.37062	-3.11334	-3.67609	NA	-4.423
sp|Q62203|SF3A2_MOUSE	sp|Q62203|SF3A2_MOUSE	4	-0.42675	-3.67106	sp|Q62203|SF3A2_MOUSE	-3.24431	-5.21393	-1.2747	-2.04891	0.00491803	0.0317479	45280000	50148000	47256000	34150000	309320	1920200	2039300	15604000	-0.217936	-0.068629	-0.843805	-0.576629	-5.88505	-3.83446	-3.90365	-1.0611
sp|Q8K409|DPOLB_MOUSE	sp|Q8K409|DPOLB_MOUSE	18	5.49185	6.69567	sp|Q8K409|DPOLB_MOUSE	1.20381	0.471351	1.93628	6.09376	0.00498002	0.032046	2689300000	2809100000	3241200000	2288600000	2191600000	2121800000	3595000000	2640500000	5.79521	5.77253	5.16055	5.23913	7.42097	6.29617	6.51517	6.55036
sp|O35286|DHX15_MOUSE	sp|O35286|DHX15_MOUSE	20	3.94755	2.9425	sp|O35286|DHX15_MOUSE	-1.00504	-1.61732	-0.392773	3.44503	0.0050144	0.0321652	695990000	945050000	1277600000	904220000	98952000	150850000	338010000	296020000	3.80509	4.19185	3.83849	3.95477	2.77176	2.47422	3.21973	3.30431
sp|Q9DBM2|ECHP_MOUSE	sp|Q9DBM2|ECHP_MOUSE	2	-2.73216	-4.5558	sp|Q9DBM2|ECHP_MOUSE	-1.82364	-2.91419	-0.733099	-3.51372	0.00507807	0.0324708	6068300	6858500	16530000	8744600	NA	568420	2121400	1849600	-3.17695	-2.95536	-2.33548	-2.46083	NA	-5.5943	-3.84863	-4.22447
sp|Q80U63|MFN2_MOUSE	sp|Q80U63|MFN2_MOUSE	4	-1.75508	-4.07666	sp|Q80U63|MFN2_MOUSE	-2.32158	-3.72186	-0.921293	-2.75004	0.00531431	0.0338745	31376000	27930000	17037000	5703600	924350	1306000	NA	2825000	-0.75801	-0.917859	-2.29258	-3.05188	-4.24207	-4.3917	NA	-3.59621
sp|Q8BLY2|SYTC2_MOUSE	sp|Q8BLY2|SYTC2_MOUSE	17	1.93425	0.267621	sp|Q8BLY2|SYTC2_MOUSE	-1.66663	-2.69535	-0.637915	1.10094	0.00539573	0.0342857	153570000	186990000	511850000	187170000	10641000	22882000	90589000	45101000	1.58018	1.84098	2.53951	1.77634	-0.574969	-0.252213	1.38435	0.513317
sp|Q9R1C7|PR40A_MOUSE	sp|Q9R1C7|PR40A_MOUSE	20	3.53439	2.51047	sp|Q9R1C7|PR40A_MOUSE	-1.02392	-1.65668	-0.391162	3.02243	0.00543145	0.034379	631540000	654830000	914410000	628860000	106190000	100110000	222540000	189870000	3.66202	3.65954	3.36352	3.45248	2.87771	1.88147	2.63713	2.64556
sp|P97820|M4K4_MOUSE	sp|P97820|M4K4_MOUSE	28	2.63461	3.77661	sp|P97820|M4K4_MOUSE	1.142	0.435972	1.84803	3.20561	0.00544433	0.034379	380120000	421250000	346020000	344700000	203050000	284180000	479100000	527080000	2.91457	3.01943	1.9835	2.62093	3.85059	3.38979	3.70596	4.1601
sp|Q3U1C6|TATD3_MOUSE	sp|Q3U1C6|TATD3_MOUSE	12	1.53517	3.22144	sp|Q3U1C6|TATD3_MOUSE	1.68627	0.638194	2.73436	2.37831	0.00560733	0.0352423	262060000	147800000	218800000	102340000	260030000	152660000	403490000	197760000	2.367	1.49972	1.33261	0.941353	4.22181	2.49146	3.46655	2.70596
sp|P70122|SBDS_MOUSE	sp|P70122|SBDS_MOUSE	4	0.428778	-0.531755	sp|P70122|SBDS_MOUSE	-0.960534	-1.55791	-0.363154	-0.0514885	0.00562677	0.0352423	66739000	63415000	149260000	64389000	9272000	25827000	19763000	22317000	0.353206	0.27195	0.789466	0.300492	-0.781656	-0.0771867	-0.737861	-0.530317
sp|Q9ER88|RT29_MOUSE	sp|Q9ER88|RT29_MOUSE	3	-1.06928	-2.09654	sp|Q9ER88|RT29_MOUSE	-1.02726	-1.66627	-0.388248	-1.58291	0.0056332	0.0352423	26686000	28330000	40276000	20056000	2683600	5753600	9447200	9946600	-0.996382	-0.897227	-1.07077	-1.31275	-2.64245	-2.24799	-1.76667	-1.72905
sp|Q07797|LG3BP_MOUSE	sp|Q07797|LG3BP_MOUSE	6	0.0325909	-2.50745	sp|Q07797|LG3BP_MOUSE	-2.54004	-4.12497	-0.955114	-1.23743	0.00573018	0.0357387	64284000	42559000	114740000	42414000	1599100	3542700	28883000	3112700	0.298026	-0.306718	0.41595	-0.276894	-3.41945	-2.94904	-0.208966	-3.45234
sp|P68134|ACTS_MOUSE;sp|P68033|ACTC_MOUSE;sp|P63268|ACTH_MOUSE;sp|P62737|ACTA_MOUSE	sp|P68134|ACTS_MOUSE	11	1.46587	4.19195	sp|P68134|ACTS_MOUSE	2.72608	1.02275	4.42941	2.82891	0.00577341	0.0357946	311890000	317780000	144220000	47821000	215720000	1376400000	338040000	453180000	2.62329	2.61045	0.740686	-0.110943	3.94143	5.6705	3.21985	3.93602
sp|P83870|PHF5A_MOUSE	sp|P83870|PHF5A_MOUSE	3	0.0521537	-1.54039	sp|P83870|PHF5A_MOUSE	-1.59254	-2.58763	-0.597443	-0.744116	0.00577446	0.0357946	23425000	83567000	103270000	72164000	5628300	8142800	16378000	8953700	-1.18828	0.672347	0.266382	0.458161	-1.53086	-1.7459	-0.999733	-1.88505
sp|Q6Q899|DDX58_MOUSE	sp|Q6Q899|DDX58_MOUSE	25	4.07383	5.60827	sp|Q6Q899|DDX58_MOUSE	1.53444	0.573938	2.49494	4.84105	0.00583143	0.036031	1625900000	861530000	1217600000	611260000	1118600000	1031000000	1624100000	1184400000	5.05431	4.05759	3.77018	3.41322	6.41158	5.25278	5.40761	5.3611
sp|Q9D1K2|VATF_MOUSE	sp|Q9D1K2|VATF_MOUSE	7	1.26814	2.1422	sp|Q9D1K2|VATF_MOUSE	0.874066	0.326649	1.42148	1.70517	0.00584815	0.036031	146340000	103620000	215670000	129490000	63502000	104930000	197830000	126250000	1.50918	0.984428	1.31215	1.2668	2.10605	1.94945	2.47307	2.04024
sp|Q68FL6|SYMC_MOUSE	sp|Q68FL6|SYMC_MOUSE	26	4.47838	3.29453	sp|Q68FL6|SYMC_MOUSE	-1.18385	-1.92571	-0.441991	3.88645	0.0058668	0.0360364	978390000	1100300000	2613900000	1194100000	125600000	169100000	579390000	323990000	4.30652	4.41254	4.85508	4.33937	3.12966	2.63932	3.97089	3.43824
sp|O88196|TTC3_MOUSE	sp|O88196|TTC3_MOUSE	2	-2.01019	-3.47984	sp|O88196|TTC3_MOUSE	-1.46964	-2.35308	-0.586205	-2.50007	0.00598103	0.0365697	10963000	15616000	28369000	9107000	1490100	NA	2855800	NA	-2.30616	-1.76147	-1.56846	-2.40467	-3.52541	NA	-3.43426	NA
sp|P62082|RS7_MOUSE	sp|P62082|RS7_MOUSE	11	5.22481	6.45115	sp|P62082|RS7_MOUSE	1.22634	0.45495	1.99773	5.83798	0.00598971	0.0365697	1602100000	1969500000	3350400000	2574100000	949690000	1869600000	2713400000	4689800000	5.0326	5.25731	5.2076	5.40172	6.16589	6.11324	6.12301	7.40244
sp|Q9CPT5|NOP16_MOUSE	sp|Q9CPT5|NOP16_MOUSE	6	-1.10283	-0.0141951	sp|Q9CPT5|NOP16_MOUSE	1.08864	0.402437	1.77483	-0.558513	0.00605853	0.0368788	16454000	24466000	39130000	36589000	14821000	32302000	28714000	31733000	-1.70835	-1.10999	-1.11176	-0.481218	-0.0776979	0.246221	-0.217146	-0.00815796
sp|Q80UU1|ANKZ1_MOUSE	sp|Q80UU1|ANKZ1_MOUSE	12	0.249207	1.20984	sp|Q80UU1|ANKZ1_MOUSE	0.960638	0.354213	1.56706	0.729526	0.00610845	0.0369837	57368000	57041000	126610000	59548000	36959000	56483000	111300000	55469000	0.130442	0.118246	0.555748	0.192391	1.29371	1.05407	1.67134	0.820255
sp|Q8K4Q0|RPTOR_MOUSE	sp|Q8K4Q0|RPTOR_MOUSE	3	-2.77275	-4.74134	sp|Q8K4Q0|RPTOR_MOUSE	-1.96859	-3.15725	-0.779933	-3.42895	0.00611226	0.0369837	14497000	5000200	14239000	4996300	NA	NA	1025100	1416400	-1.89478	-3.41388	-2.54735	-3.235	NA	NA	-4.86238	-4.62031
sp|O70133|DHX9_MOUSE	sp|O70133|DHX9_MOUSE	39	5.43021	6.49562	sp|O70133|DHX9_MOUSE	1.06541	0.391646	1.73917	5.96291	0.00616826	0.0372115	2565200000	2804100000	2697400000	2436100000	1516300000	2279600000	2675400000	2750900000	5.72565	5.76994	4.89974	5.32551	6.86812	6.39988	6.10335	6.61112
sp|P58501|PAXB1_MOUSE	sp|P58501|PAXB1_MOUSE	4	-0.992587	-2.27324	sp|P58501|PAXB1_MOUSE	-1.28066	-2.09186	-0.469451	-1.63292	0.00622346	0.0374331	16541000	25534000	67001000	27548000	3399700	6189100	9109600	4685700	-1.70058	-1.048	-0.348009	-0.87376	-2.28746	-2.14251	-1.8174	-2.84561
sp|Q3UHD9|AGAP2_MOUSE	sp|Q3UHD9|AGAP2_MOUSE	5	-2.44809	-1.08002	sp|Q3UHD9|AGAP2_MOUSE	1.36807	0.501023	2.23512	-1.76405	0.00624201	0.0374336	11527000	7685800	10041000	14870000	5934300	9197900	22160000	19630000	-2.2323	-2.79011	-3.0434	-1.72654	-1.4514	-1.56976	-0.578294	-0.720618
sp|Q9CPR1|RWDD4_MOUSE	sp|Q9CPR1|RWDD4_MOUSE	5	-0.219959	1.42188	sp|Q9CPR1|RWDD4_MOUSE	1.64184	0.598809	2.68486	0.600959	0.00632343	0.037694	43460000	76933000	80307000	24024000	64330000	88212000	94778000	42240000	-0.278337	0.552331	-0.090759	-1.06307	2.12549	1.69856	1.44736	0.416101
sp|Q8BHS3|RBM22_MOUSE	sp|Q8BHS3|RBM22_MOUSE	4	-0.432106	-2.60292	sp|Q8BHS3|RBM22_MOUSE	-2.17082	-3.55027	-0.791364	-1.51751	0.00633278	0.037694	26754000	31463000	61262000	73547000	2094700	5975000	1876000	14363000	-0.992636	-0.745031	-0.475176	0.484417	-3.01428	-2.1934	-4.01998	-1.18403
sp|Q9CQM9|GLRX3_MOUSE	sp|Q9CQM9|GLRX3_MOUSE	3	-3.18672	-1.24461	sp|Q9CQM9|GLRX3_MOUSE	1.94211	0.760043	3.12418	-2.21566	0.00635368	0.037694	8323300	8360300	NA	2522300	5267500	13969000	NA	14817000	-2.71174	-2.66805	NA	-4.18037	-1.63029	-0.965663	NA	-1.13787
sp|Q922V4|PLRG1_MOUSE	sp|Q922V4|PLRG1_MOUSE	8	-0.0660448	-0.987751	sp|Q922V4|PLRG1_MOUSE	-0.921706	-1.50787	-0.335547	-0.526898	0.00635982	0.037694	35438000	59553000	90458000	53938000	7402500	15438000	18039000	14744000	-0.57877	0.180778	0.0782739	0.0555383	-1.11962	-0.821109	-0.865088	-1.14519
sp|Q9CZ96|ZCRB1_MOUSE	sp|Q9CZ96|ZCRB1_MOUSE	2	-2.68451	-4.18358	sp|Q9CZ96|ZCRB1_MOUSE	-1.49907	-2.43655	-0.561593	-3.32697	0.00641956	0.037907	10079000	13924000	7674700	6116700	NA	1801000	1727400	1547900	-2.42994	-1.92787	-3.42505	-2.95517	NA	-3.92711	-4.13501	-4.48861
sp|Q8R1Q8|DC1L1_MOUSE	sp|Q8R1Q8|DC1L1_MOUSE	9	1.18718	0.00317135	sp|Q8R1Q8|DC1L1_MOUSE	-1.18401	-1.93857	-0.429453	0.595178	0.00643315	0.037907	135240000	96764000	168860000	153930000	17779000	23704000	21282000	49558000	1.39304	0.8851	0.964678	1.50592	0.195413	-0.201191	-0.634645	0.653108
sp|Q9R0L6|PCM1_MOUSE	sp|Q9R0L6|PCM1_MOUSE	9	-1.44036	-0.399023	sp|Q9R0L6|PCM1_MOUSE	1.04134	0.375538	1.70714	-0.919692	0.00654805	0.0384722	17640000	21007000	27087000	21913000	9555100	15099000	32748000	32506000	-1.60587	-1.33117	-1.63413	-1.19028	-0.736518	-0.853208	-0.0339105	0.0275431
sp|P53026|RL10A_MOUSE	sp|P53026|RL10A_MOUSE	7	1.6618	2.93544	sp|P53026|RL10A_MOUSE	1.27363	0.458125	2.08914	2.29862	0.00659995	0.038665	219250000	145590000	150680000	265920000	109980000	172030000	266070000	287520000	2.1044	1.47786	0.802912	2.26205	2.93035	2.66415	2.88615	3.26109
sp|Q3TJZ6|FA98A_MOUSE	sp|Q3TJZ6|FA98A_MOUSE	5	1.20703	-1.33678	sp|Q3TJZ6|FA98A_MOUSE	-2.54381	-4.17523	-0.912391	-0.0648722	0.0066576	0.0388378	84877000	119440000	252930000	141750000	8231300	2112900	29583000	22549000	0.707168	1.19059	1.53846	1.39191	-0.960338	-3.6962	-0.175587	-0.514976
sp|O09106|HDAC1_MOUSE	sp|O09106|HDAC1_MOUSE	5	-0.508525	0.893101	sp|O09106|HDAC1_MOUSE	1.40163	0.518616	2.28464	0.292404	0.00666777	0.0388378	42233000	44937000	NA	25562000	23397000	38827000	58705000	98563000	-0.320502	-0.227827	NA	-0.977246	0.607525	0.512204	0.779673	1.673
sp|P47754|CAZA2_MOUSE	sp|P47754|CAZA2_MOUSE	7	1.02313	1.92129	sp|P47754|CAZA2_MOUSE	0.898158	0.320111	1.47621	1.47221	0.0067857	0.0394115	139040000	110860000	134780000	101630000	56288000	112250000	111690000	125970000	1.43384	1.08242	0.64455	0.931724	1.92506	2.04694	1.67622	2.03694
sp|Q6P5D3|DHX57_MOUSE	sp|Q6P5D3|DHX57_MOUSE	3	-3.8299	-5.25986	sp|Q6P5D3|DHX57_MOUSE	-1.42996	-2.33469	-0.525232	-4.64702	0.00681618	0.0394754	NA	2412400	7277300	4072700	431030	481050	873390	1314400	NA	-4.47144	-3.50056	-3.51769	-5.38707	-5.83556	-5.08563	-4.73117
sp|Q9CYA6|ZCHC8_MOUSE	sp|Q9CYA6|ZCHC8_MOUSE	14	1.92721	0.94077	sp|Q9CYA6|ZCHC8_MOUSE	-0.986438	-1.62415	-0.348729	1.43399	0.0069514	0.0401438	172550000	268640000	356330000	160670000	24028000	58601000	84856000	51673000	1.75174	2.3667	2.02519	1.56519	0.647466	1.10729	1.29322	0.715101
sp|P98203|ARVC_MOUSE	sp|P98203|ARVC_MOUSE	12	0.176805	-1.03279	sp|P98203|ARVC_MOUSE	-1.2096	-1.99404	-0.425155	-0.427993	0.00707013	0.0407135	46202000	47321000	125310000	74769000	9090500	7725300	21352000	17776000	-0.188258	-0.152822	0.541092	0.507208	-0.811327	-1.82199	-0.630067	-0.867783
sp|Q8JZQ9|EIF3B_MOUSE	sp|Q8JZQ9|EIF3B_MOUSE	15	2.09966	0.952347	sp|Q8JZQ9|EIF3B_MOUSE	-1.14731	-1.89185	-0.40277	1.526	0.00709526	0.0407425	210700000	153380000	368470000	372050000	24608000	50926000	55803000	88471000	2.04583	1.55349	2.07277	2.72653	0.683263	0.904352	0.709007	1.51277
sp|P28656|NP1L1_MOUSE	sp|P28656|NP1L1_MOUSE	7	0.891993	2.46444	sp|P28656|NP1L1_MOUSE	1.57245	0.550853	2.59404	1.67822	0.00713889	0.0408772	173910000	128970000	79458000	80453000	91486000	144030000	122150000	240370000	1.7633	1.30198	-0.105852	0.608546	2.65403	2.40733	1.801	2.9954
sp|Q91VM5|RMXL1_MOUSE;sp|Q9WV02|RBMX_MOUSE	sp|Q91VM5|RMXL1_MOUSE	9	1.75603	0.413687	sp|Q91VM5|RMXL1_MOUSE	-1.34234	-2.21784	-0.46685	1.08486	0.00728905	0.0415704	242640000	214280000	233480000	133310000	31511000	48823000	34004000	26750000	2.25364	2.03865	1.42483	1.30701	1.05437	0.843385	0.0185499	-0.261551
sp|Q9D8X2|CC124_MOUSE	sp|Q9D8X2|CC124_MOUSE	11	3.6115	4.53474	sp|Q9D8X2|CC124_MOUSE	0.923236	0.320687	1.52579	4.07312	0.0073152	0.0415704	620040000	785110000	810100000	750310000	410720000	618560000	704940000	650680000	3.63496	3.92282	3.19152	3.6967	4.90786	4.51421	4.24428	4.4726
sp|P47962|RL5_MOUSE	sp|P47962|RL5_MOUSE	9	2.01236	3.08422	sp|P47962|RL5_MOUSE	1.07186	0.372198	1.77152	2.54829	0.00732148	0.0415704	313490000	219560000	246080000	196720000	126480000	267520000	226570000	281960000	2.63083	2.07397	1.49947	1.84517	3.14014	3.30245	2.66215	3.23213
sp|P97760|RPB3_MOUSE	sp|P97760|RPB3_MOUSE	2	-1.85871	-3.28409	sp|P97760|RPB3_MOUSE	-1.42538	-2.35763	-0.493125	-2.5714	0.00739886	0.0418924	11632000	13421000	20831000	21330000	992650	2936100	2864300	6541800	-2.21895	-1.98126	-2.00706	-1.22757	-4.13508	-3.22055	-3.43012	-2.35061
sp|Q9DBR0|AKAP8_MOUSE	sp|Q9DBR0|AKAP8_MOUSE	8	0.855743	2.09336	sp|Q9DBR0|AKAP8_MOUSE	1.23762	0.427711	2.04753	1.47455	0.00742118	0.0419018	93617000	127370000	121450000	91797000	48696000	217790000	138880000	99081000	0.851467	1.28386	0.496659	0.790983	1.70762	3.00513	1.97992	1.68078
sp|P59708|SF3B6_MOUSE	sp|P59708|SF3B6_MOUSE	2	-0.253158	-1.52471	sp|P59708|SF3B6_MOUSE	-1.27155	-2.09013	-0.452969	-0.979758	0.00744704	0.041931	30452000	50773000	NA	55427000	4057200	9278200	11921000	15437000	-0.80202	-0.050657	NA	0.0932018	-2.0221	-1.55719	-1.44248	-1.07706
sp|Q9Z1Q9|SYVC_MOUSE	sp|Q9Z1Q9|SYVC_MOUSE	41	6.59817	5.51844	sp|Q9Z1Q9|SYVC_MOUSE	-1.07973	-1.78771	-0.371749	6.05831	0.00749984	0.0421113	4693600000	5110000000	13304000000	3884700000	568990000	1002400000	2293800000	1368800000	6.61516	6.64071	7.1659	5.97092	5.39706	5.21211	5.88885	5.57574
sp|Q8VDM1|ZGPAT_MOUSE	sp|Q8VDM1|ZGPAT_MOUSE	2	-3.62455	-5.76343	sp|Q8VDM1|ZGPAT_MOUSE	-2.13887	-3.4915	-0.786244	-5.05047	0.00763351	0.0427434	2536400	NA	12021000	NA	234990	746260	630480	552970	-4.46129	NA	-2.78781	NA	-6.29753	-5.20077	-5.53989	-6.01552
sp|P26041|MOES_MOUSE	sp|P26041|MOES_MOUSE	24	2.43229	3.60082	sp|P26041|MOES_MOUSE	1.16852	0.399346	1.9377	3.01656	0.00765611	0.0427519	361180000	326760000	393510000	231920000	278240000	227250000	451880000	313380000	2.83932	2.65088	2.16613	2.07284	4.3234	3.0666	3.62443	3.38885
sp|P34152|FAK1_MOUSE	sp|P34152|FAK1_MOUSE	26	2.50446	3.46591	sp|P34152|FAK1_MOUSE	0.961456	0.32811	1.5948	2.98518	0.00768639	0.042803	250580000	372100000	446140000	323460000	162500000	214010000	395160000	451380000	2.30105	2.83942	2.34439	2.53297	3.51624	2.97982	3.43747	3.93012
sp|P51859|HDGF_MOUSE	sp|P51859|HDGF_MOUSE	9	3.48613	4.41102	sp|P51859|HDGF_MOUSE	0.924893	0.313221	1.53657	3.94857	0.00784918	0.0435898	676890000	700830000	728810000	597180000	351970000	531900000	646150000	685070000	3.76412	3.75804	3.04135	3.38099	4.67618	4.296	4.1229	4.549
sp|P56581|TDG_MOUSE	sp|P56581|TDG_MOUSE	5	0.47084	1.38796	sp|P56581|TDG_MOUSE	0.917124	0.309804	1.52444	0.929402	0.00790324	0.0436613	65857000	94291000	107490000	68147000	48481000	71681000	100690000	59352000	0.333619	0.847535	0.323258	0.378946	1.70098	1.39856	1.5317	0.920622
sp|Q9JIY0|PKHO1_MOUSE	sp|Q9JIY0|PKHO1_MOUSE	2	-2.89776	-1.60585	sp|Q9JIY0|PKHO1_MOUSE	1.2919	0.435973	2.14783	-2.25181	0.00792432	0.0436613	5362000	11764000	10213000	5752200	4887200	15772000	7460500	9515800	-3.35914	-2.17247	-3.01928	-3.04014	-1.74276	-0.790166	-2.09576	-1.79473
sp|Q8BYC6|TAOK3_MOUSE	sp|Q8BYC6|TAOK3_MOUSE	5	-1.37803	-3.38956	sp|Q8BYC6|TAOK3_MOUSE	-2.01153	-3.34431	-0.678747	-2.3838	0.00792667	0.0436613	13210000	10662000	94224000	20220000	2052100	2573800	4804000	1651100	-2.03166	-2.31518	0.136199	-1.30149	-3.04511	-3.41094	-2.70931	-4.39287
sp|P30999|CTND1_MOUSE	sp|P30999|CTND1_MOUSE	14	1.52427	0.578967	sp|P30999|CTND1_MOUSE	-0.945303	-1.5735	-0.317104	1.05162	0.00805242	0.0442338	153620000	165900000	238090000	142220000	33985000	31766000	53363000	38520000	1.58066	1.66734	1.45259	1.39649	1.1678	0.222031	0.646687	0.279349
sp|Q8BX10|PGAM5_MOUSE	sp|Q8BX10|PGAM5_MOUSE	9	1.34174	0.172634	sp|Q8BX10|PGAM5_MOUSE	-1.1691	-1.94761	-0.390593	0.757185	0.00813947	0.0445716	87810000	156650000	226180000	170330000	13759000	52268000	30896000	33067000	0.757186	1.5841	1.37972	1.64594	-0.189288	0.941955	-0.115055	0.0529252
sp|Q8BPM2|M4K5_MOUSE	sp|Q8BPM2|M4K5_MOUSE	5	-1.49599	-2.9588	sp|Q8BPM2|M4K5_MOUSE	-1.46281	-2.43732	-0.488303	-2.2274	0.0081579	0.0445716	12108000	25713000	40439000	14928000	2231500	3375500	7626300	2410100	-2.1599	-1.03786	-1.06504	-1.72116	-2.91933	-3.01894	-2.06512	-3.83182
sp|Q3ULW8|PARP3_MOUSE	sp|Q3ULW8|PARP3_MOUSE	8	0.346145	1.68725	sp|Q3ULW8|PARP3_MOUSE	1.34111	0.446996	2.23522	1.0167	0.00819073	0.0446306	118100000	51558000	109920000	46978000	56584000	135970000	86179000	70560000	1.19351	-0.0283949	0.355005	-0.135542	1.93294	2.32408	1.31478	1.17721
sp|O35658|C1QBP_MOUSE	sp|O35658|C1QBP_MOUSE	3	-1.83047	0.485063	sp|O35658|C1QBP_MOUSE	2.31554	0.767752	3.86332	-0.672705	0.00830367	0.0451248	46554000	19238000	8070500	9595800	11714000	47585000	38679000	80173000	-0.177084	-1.45881	-3.35364	-2.33236	-0.430784	0.806255	0.198107	1.36667
sp|P57776|EF1D_MOUSE	sp|P57776|EF1D_MOUSE	11	6.04317	5.05087	sp|P57776|EF1D_MOUSE	-0.992305	-1.6563	-0.328313	5.54702	0.00834993	0.0451626	3747200000	3373500000	7109000000	2917600000	497280000	605380000	1503200000	1081100000	6.28361	6.03819	6.27592	5.57497	5.19488	4.48307	5.29978	5.22573
sp|Q5U3K5|RABL6_MOUSE	sp|Q5U3K5|RABL6_MOUSE	2	-5.01836	-2.79191	sp|Q5U3K5|RABL6_MOUSE	2.22645	0.759064	3.69384	-3.7461	0.00838254	0.0451626	4849400	NA	1216700	966260	3302700	2729400	6450900	3659700	-3.50708	NA	-6.04057	-5.50742	-2.3309	-3.32608	-2.29844	-3.2122
sp|Q9D0I9|SYRC_MOUSE	sp|Q9D0I9|SYRC_MOUSE	28	5.64105	4.58812	sp|Q9D0I9|SYRC_MOUSE	-1.05293	-1.75804	-0.347822	5.11459	0.00838411	0.0451626	2280900000	2265500000	5994500000	2798400000	328180000	407270000	1284200000	806470000	5.5527	5.46047	6.03376	5.51727	4.57115	3.91004	5.0803	4.791
sp|Q8CGC4|LS14B_MOUSE	sp|Q8CGC4|LS14B_MOUSE	4	-0.0957127	1.0836	sp|Q8CGC4|LS14B_MOUSE	1.17931	0.388976	1.96965	0.493943	0.00841733	0.0451626	40879000	68896000	48882000	68652000	33396000	48816000	60169000	89846000	-0.368478	0.392233	-0.795764	0.389158	1.14156	0.843178	0.814007	1.53564
sp|Q3UCQ1|FOXK2_MOUSE	sp|Q3UCQ1|FOXK2_MOUSE	3	-3.31829	-2.22717	sp|Q3UCQ1|FOXK2_MOUSE	1.09112	0.359809	1.82243	-2.77273	0.00842203	0.0451626	4469600	4815200	7644700	7111200	4908300	4229500	8256600	5815900	-3.62716	-3.46859	-3.43061	-2.74681	-1.73629	-2.69288	-1.95444	-2.52508
sp|Q9Z2Y8|PLPHP_MOUSE	sp|Q9Z2Y8|PLPHP_MOUSE	7	2.54735	3.5234	sp|Q9Z2Y8|PLPHP_MOUSE	0.976043	0.318507	1.63358	3.03538	0.00865068	0.0462663	261400000	315870000	590190000	311910000	256790000	264240000	399000000	267680000	2.36329	2.6017	2.74175	2.48268	4.20299	3.28462	3.45095	3.15503
sp|P51807|DYLT1_MOUSE	sp|P51807|DYLT1_MOUSE	2	-0.470132	-2.68021	sp|P51807|DYLT1_MOUSE	-2.21008	-3.70121	-0.718955	-1.57517	0.00871914	0.0463623	53504000	27238000	47577000	47514000	3059800	6853100	10953000	1324700	0.0277781	-0.954262	-0.834192	-0.119851	-2.44555	-1.99518	-1.56053	-4.71959
sp|Q80TM6|R3HD2_MOUSE	sp|Q80TM6|R3HD2_MOUSE	3	-1.69495	-4.09526	sp|Q80TM6|R3HD2_MOUSE	-2.40031	-3.99511	-0.805503	-2.72366	0.00872708	0.0463623	10180000	12116000	26741000	34006000	695280	NA	5245000	1075000	-2.41526	-2.12969	-1.65238	-0.582474	-4.66947	NA	-2.58689	-5.02942
sp|Q9D2E2|TOE1_MOUSE	sp|Q9D2E2|TOE1_MOUSE	6	1.65905	0.573283	sp|Q9D2E2|TOE1_MOUSE	-1.08577	-1.81862	-0.352917	1.11617	0.00873724	0.0463623	141730000	167160000	214840000	252270000	18979000	35422000	43303000	74845000	1.46205	1.67832	1.30667	2.18917	0.29344	0.379517	0.355511	1.26467
sp|Q922M7|ASHWN_MOUSE	sp|Q922M7|ASHWN_MOUSE	3	-0.385706	-2.39812	sp|Q922M7|ASHWN_MOUSE	-2.01241	-3.37463	-0.650192	-1.39191	0.00886954	0.0469414	24355000	64746000	159780000	16293000	1657900	5577500	8736400	7965200	-1.13095	0.302089	0.886186	-1.60015	-3.36526	-2.29293	-1.8757	-2.05858
sp|Q6PDL0|DC1L2_MOUSE	sp|Q6PDL0|DC1L2_MOUSE	5	0.311904	-0.626448	sp|Q6PDL0|DC1L2_MOUSE	-0.938352	-1.57586	-0.300849	-0.157272	0.00903965	0.0476126	61068000	59076000	105780000	77429000	10515000	11952000	21995000	29169000	0.222463	0.16911	0.300485	0.555558	-0.592846	-1.1911	-0.588711	-0.133133
sp|Q9D0D4|DIM1_MOUSE	sp|Q9D0D4|DIM1_MOUSE	13	2.31598	3.11898	sp|Q9D0D4|DIM1_MOUSE	0.802995	0.257292	1.3487	2.71748	0.00905338	0.0476126	208050000	334580000	416130000	274510000	120480000	211230000	316600000	299020000	2.0272	2.6852	2.24551	2.30602	3.0672	2.96092	3.12852	3.31927
sp|Q9D937|CK098_MOUSE	sp|Q9D937|CK098_MOUSE	5	0.581989	1.821	sp|Q9D937|CK098_MOUSE	1.23901	0.396755	2.08126	1.20149	0.00906683	0.0476126	65647000	61404000	102180000	155790000	55651000	113330000	81531000	129480000	0.328917	0.225191	0.251314	1.52253	1.90798	2.06078	1.2375	2.07771
sp|Q05CL8|LARP7_MOUSE	sp|Q05CL8|LARP7_MOUSE	7	1.12414	0.238774	sp|Q05CL8|LARP7_MOUSE	-0.885369	-1.48815	-0.282589	0.681459	0.00913935	0.0478694	86295000	117220000	200940000	141550000	15077000	36806000	33885000	46496000	0.731562	1.16337	1.21168	1.38996	-0.0519957	0.434926	0.0136634	0.558503
sp|Q99KV1|DJB11_MOUSE	sp|Q99KV1|DJB11_MOUSE	4	-1.61684	-0.630047	sp|Q99KV1|DJB11_MOUSE	0.986794	0.312989	1.6606	-1.12344	0.00927916	0.04832	23961000	18858000	17937000	16234000	11288000	16086000	17153000	25426000	-1.15497	-1.48776	-2.21948	-1.60516	-0.486381	-0.761667	-0.935288	-0.33685
sp|Q9WV92|E41L3_MOUSE	sp|Q9WV92|E41L3_MOUSE	19	1.3743	2.39717	sp|Q9WV92|E41L3_MOUSE	1.02287	0.32437	1.72137	1.88574	0.00928338	0.04832	160910000	187360000	188440000	98181000	103480000	130910000	189790000	128400000	1.64892	1.84385	1.12048	0.883972	2.83892	2.26926	2.41524	2.06529
sp|Q9JMD0|ZN207_MOUSE	sp|Q9JMD0|ZN207_MOUSE	5	3.13627	2.34727	sp|Q9JMD0|ZN207_MOUSE	-0.789003	-1.32801	-0.249994	2.74177	0.00930231	0.04832	439460000	438210000	830970000	491840000	86106000	104910000	212010000	151150000	3.12814	3.07671	3.22764	3.11258	2.56306	1.94918	2.56956	2.30726
sp|Q8BSY0|ASPH_MOUSE	sp|Q8BSY0|ASPH_MOUSE	15	2.98152	2.12087	sp|Q8BSY0|ASPH_MOUSE	-0.86065	-1.44883	-0.272471	2.55119	0.00932074	0.04832	417610000	414180000	817560000	358080000	71303000	95819000	200050000	114610000	3.05306	2.99487	3.20454	2.6736	2.27995	1.81814	2.48863	1.89675
sp|Q80XN0|BDH_MOUSE	sp|Q80XN0|BDH_MOUSE	3	-2.05581	-3.75917	sp|Q80XN0|BDH_MOUSE	-1.70336	-2.87065	-0.536065	-2.90749	0.00945364	0.048884	10377000	16632000	16194000	14085000	606920	2691100	1488600	6018400	-2.38704	-1.67001	-2.36465	-1.80156	-4.87346	-3.34651	-4.3424	-2.47431
sp|Q8BGF3|WDR92_MOUSE	sp|Q8BGF3|WDR92_MOUSE	2	-1.40223	-2.42635	sp|Q8BGF3|WDR92_MOUSE	-1.02412	-1.72733	-0.320901	-1.91429	0.00955128	0.0492632	17497000	19411000	37131000	19396000	2578500	3526900	9667700	6709900	-1.61786	-1.44582	-1.18623	-1.35903	-2.70241	-2.95551	-1.73451	-2.31298
sp|Q9D6S7|RRFM_MOUSE	sp|Q9D6S7|RRFM_MOUSE	5	1.4367	2.79723	sp|Q9D6S7|RRFM_MOUSE	1.36053	0.422335	2.29873	2.11697	0.00976242	0.0502207	252030000	167710000	169340000	91431000	163520000	167010000	227480000	158130000	2.30954	1.68309	0.968709	0.785458	3.52563	2.62134	2.66773	2.37422
sp|Q9D2G2|ODO2_MOUSE	sp|Q9D2G2|ODO2_MOUSE	10	1.63421	0.0400385	sp|Q9D2G2|ODO2_MOUSE	-1.59417	-2.694	-0.494333	0.837123	0.00978647	0.0502207	210850000	195880000	116600000	243950000	18654000	31898000	17035000	48123000	2.04688	1.90838	0.438786	2.14278	0.267516	0.228026	-0.94491	0.609522
sp|Q5FWK3|RHG01_MOUSE	sp|Q5FWK3|RHG01_MOUSE	2	-2.77584	-4.60629	sp|Q5FWK3|RHG01_MOUSE	-1.83044	-3.07681	-0.58408	-3.82181	0.00984873	0.0504126	4359400	13165000	13205000	NA	461150	813880	2467700	1614400	-3.66391	-2.00921	-2.65441	NA	-5.2857	-5.07537	-3.63786	-4.42622
sp|Q9JLZ3|AUHM_MOUSE	sp|Q9JLZ3|AUHM_MOUSE	6	-0.216507	-1.43083	sp|Q9JLZ3|AUHM_MOUSE	-1.21433	-2.05409	-0.374562	-0.82367	0.00990607	0.0505784	39306000	52682000	105360000	30400000	3834600	8686400	19611000	14062000	-0.42625	0.00289773	0.294835	-0.737509	-2.10679	-1.65247	-0.748623	-1.21544
sp|Q8BXK8|AGAP1_MOUSE	sp|Q8BXK8|AGAP1_MOUSE	16	1.99957	3.00575	sp|Q8BXK8|AGAP1_MOUSE	1.00618	0.309963	1.7024	2.50266	0.00993501	0.0505987	202420000	243510000	452620000	144910000	135700000	160850000	372530000	218660000	1.98681	2.22419	2.36487	1.4224	3.24574	2.56701	3.35527	2.85498
sp|P61290|PSME3_MOUSE	sp|P61290|PSME3_MOUSE	2	-5.55717	-3.168	sp|P61290|PSME3_MOUSE	2.38917	0.830953	3.94739	-4.12367	0.0100094	0.0506467	641300	NA	3288400	NA	1835800	2469700	NA	4763800	-6.48572	NA	-4.62863	NA	-3.21228	-3.47063	NA	-2.82109
sp|Q8BFU3|RN214_MOUSE	sp|Q8BFU3|RN214_MOUSE	2	-2.91806	-4.36965	sp|Q8BFU3|RN214_MOUSE	-1.4516	-2.39854	-0.504652	-3.4987	0.0100189	0.0506467	5703600	6911900	NA	8247000	804370	NA	1547200	NA	-3.26821	-2.9441	NA	-2.54186	-4.45073	NA	-4.28858	NA
sp|Q8R1B4|EIF3C_MOUSE	sp|Q8R1B4|EIF3C_MOUSE	12	1.57457	0.339083	sp|Q8R1B4|EIF3C_MOUSE	-1.23548	-2.09178	-0.379188	0.956825	0.0100194	0.0506467	127870000	125250000	284970000	223290000	22403000	25452000	27405000	71386000	1.31053	1.25951	1.70784	2.02039	0.54237	-0.0983312	-0.282183	1.19448
sp|Q9CXL3|CG050_MOUSE	sp|Q9CXL3|CG050_MOUSE	4	-1.2937	-0.416428	sp|Q9CXL3|CG050_MOUSE	0.877276	0.266174	1.48838	-0.855066	0.0102808	0.0518386	25940000	26141000	25503000	18788000	15205000	19139000	23937000	20654000	-1.03813	-1.01391	-1.7197	-1.40308	-0.0393078	-0.510441	-0.470775	-0.645188
sp|O08967|CYH3_MOUSE	sp|O08967|CYH3_MOUSE	9	0.90613	1.73743	sp|O08967|CYH3_MOUSE	0.831302	0.251495	1.41111	1.32178	0.010347	0.0520055	102490000	91706000	186000000	87873000	64093000	67507000	123400000	100560000	0.984789	0.807201	1.10197	0.73056	2.11995	1.31182	1.81519	1.70276
sp|P10711|TCEA1_MOUSE	sp|P10711|TCEA1_MOUSE	10	1.40256	0.652871	sp|P10711|TCEA1_MOUSE	-0.749694	-1.27276	-0.226625	1.02772	0.0103652	0.0520055	132040000	135550000	262880000	131210000	23412000	34622000	62231000	54552000	1.35778	1.37418	1.59325	1.28505	0.608487	0.346493	0.860975	0.795528
sp|P62918|RL8_MOUSE	sp|P62918|RL8_MOUSE	6	1.51562	3.11534	sp|P62918|RL8_MOUSE	1.59972	0.48199	2.71745	2.31548	0.0104404	0.0522538	258670000	209670000	83829000	181970000	141680000	222700000	278200000	269530000	2.34783	2.00709	-0.0298051	1.73737	3.31047	3.03736	2.94829	3.16525
sp|Q9DCH4|EIF3F_MOUSE	sp|Q9DCH4|EIF3F_MOUSE	6	0.687476	-0.328421	sp|Q9DCH4|EIF3F_MOUSE	-1.0159	-1.72658	-0.305212	0.179528	0.010506	0.0523631	77975000	77070000	144100000	97419000	9518000	16418000	27651000	42653000	0.582295	0.554912	0.739503	0.873195	-0.742356	-0.732134	-0.269727	0.430535
sp|P46096|SYT1_MOUSE	sp|P46096|SYT1_MOUSE	13	1.68158	2.59751	sp|P46096|SYT1_MOUSE	0.915927	0.275081	1.55677	2.13954	0.0105139	0.0523631	164330000	204510000	353650000	111590000	97349000	138650000	224730000	189120000	1.67988	1.97094	2.01447	1.06103	2.74725	2.3523	2.65078	2.63969
sp|Q91ZU6|DYST_MOUSE	sp|Q91ZU6|DYST_MOUSE	29	0.356874	1.54663	sp|Q91ZU6|DYST_MOUSE	1.18976	0.355145	2.02436	0.951751	0.0106541	0.0529308	69063000	51201000	188900000	49559000	52425000	50749000	139720000	86568000	0.403602	-0.0384769	1.12394	-0.0615689	1.81836	0.899318	1.98833	1.48051
sp|Q91YR7|PRP6_MOUSE	sp|Q91YR7|PRP6_MOUSE	20	1.85189	0.74184	sp|Q91YR7|PRP6_MOUSE	-1.11005	-1.89068	-0.329417	1.29686	0.0107889	0.0534696	183480000	300680000	245750000	157500000	27813000	47893000	78804000	34011000	1.84217	2.53019	1.49756	1.53763	0.867013	0.815582	1.19008	0.0946794
sp|Q9CWL8|CTBL1_MOUSE	sp|Q9CWL8|CTBL1_MOUSE	12	-0.433581	0.687781	sp|Q9CWL8|CTBL1_MOUSE	1.12136	0.331956	1.91077	0.1271	0.0108456	0.0535029	28842000	54462000	53569000	43633000	14962000	49602000	58348000	70558000	-0.881994	0.0511132	-0.665738	-0.237704	-0.0634872	0.866269	0.77117	1.17717
sp|P29341|PABP1_MOUSE	sp|P29341|PABP1_MOUSE	24	4.54593	3.79045	sp|P29341|PABP1_MOUSE	-0.755487	-1.28736	-0.223619	4.16819	0.0108484	0.0535029	1056000000	1249800000	2080000000	1480600000	170220000	335070000	502900000	532190000	4.41891	4.5974	4.53062	4.63681	3.5859	3.62793	3.77354	4.17442
sp|P05063|ALDOC_MOUSE	sp|P05063|ALDOC_MOUSE	13	0.449438	-1.99547	sp|P05063|ALDOC_MOUSE	-2.4449	-4.17132	-0.718487	-0.773015	0.0110144	0.0540644	128000000	93173000	88386000	39087000	4981000	29127000	4177000	3096600	1.31203	0.830228	0.0453673	-0.389876	-1.71423	0.0966474	-2.90425	-3.46004
sp|Q8QZY1|EIF3L_MOUSE	sp|Q8QZY1|EIF3L_MOUSE	13	1.93227	0.905286	sp|Q8QZY1|EIF3L_MOUSE	-1.02698	-1.75218	-0.301786	1.41878	0.0110156	0.0540644	181710000	174960000	313190000	276250000	23276000	40248000	58104000	99827000	1.8279	1.7445	1.84193	2.31476	0.599744	0.564168	0.765329	1.6919
sp|Q9D051|ODPB_MOUSE	sp|Q9D051|ODPB_MOUSE	6	-1.91036	-0.0736666	sp|Q9D051|ODPB_MOUSE	1.83669	0.577554	3.09582	-0.992011	0.0110995	0.0543448	31502000	10258000	NA	7863500	14319000	26305000	NA	31040000	-0.75211	-2.37123	NA	-2.60772	-0.129413	-0.0506753	NA	-0.0409114
zz|Y-FGCZCont00086|;zz|Y-FGCZCont00025|;zz|Y-FGCZCont00268|;CON__P19013	zz|Y-FGCZCont00086|	4	-3.27364	1.2394	zz|Y-FGCZCont00086|	4.51304	1.60837	7.41771	-1.01712	0.0111279	0.0543526	NA	8116600	NA	3234700	NA	175920000	28703000	NA	NA	-2.71098	NA	-3.83631	NA	2.69648	-0.21768	NA
sp|Q9DBZ1|IKIP_MOUSE	sp|Q9DBZ1|IKIP_MOUSE	3	-1.8876	-0.954522	sp|Q9DBZ1|IKIP_MOUSE	0.933074	0.271915	1.59423	-1.42106	0.0112085	0.0546143	15919000	12793000	22527000	13633000	8826900	12244000	26449000	11807000	-1.75701	-2.0508	-1.89591	-1.84667	-0.85549	-1.15621	-0.331676	-1.47471
sp|Q9D753|EXOS8_MOUSE	sp|Q9D753|EXOS8_MOUSE	4	-0.0195552	-0.759923	sp|Q9D753|EXOS8_MOUSE	-0.740368	-1.26632	-0.214414	-0.389739	0.0113533	0.0551872	50590000	62420000	75203000	48602000	8996700	15712000	17106000	23118000	-0.0546747	0.249003	-0.184011	-0.0885378	-0.826893	-0.795676	-0.939113	-0.478009
sp|P62141|PP1B_MOUSE	sp|P62141|PP1B_MOUSE	6	-1.17093	-2.81102	sp|P62141|PP1B_MOUSE	-1.64009	-2.7909	-0.489283	-1.87382	0.0113902	0.0552345	28900000	11342000	78913000	17984000	2092700	3830300	5266700	NA	-0.879036	-2.22547	-0.115626	-1.46357	-3.01571	-2.83621	-2.58114	NA
sp|Q8BUV3|GEPH_MOUSE	sp|Q8BUV3|GEPH_MOUSE	3	-1.54368	-3.27131	sp|Q8BUV3|GEPH_MOUSE	-1.72764	-2.92027	-0.535	-2.11956	0.011454	0.0554111	24170000	18178000	38004000	9555000	NA	4067900	NA	2473300	-1.14218	-1.54104	-1.15323	-2.33825	NA	-2.7492	NA	-3.79343
sp|Q9Z108|STAU1_MOUSE	sp|Q9Z108|STAU1_MOUSE	22	4.84385	5.76176	sp|Q9Z108|STAU1_MOUSE	0.917907	0.263743	1.57207	5.30281	0.0115366	0.0556777	1476300000	1725500000	2074300000	1753900000	1077200000	1140400000	1705200000	1611600000	4.9122	5.06539	4.52673	4.87109	6.35498	5.39858	5.47553	5.81796
sp|Q9WUM3|COR1B_MOUSE	sp|Q9WUM3|COR1B_MOUSE	2	-4.47431	-2.96429	sp|Q9WUM3|COR1B_MOUSE	1.51002	0.464488	2.55554	-3.46763	0.0116094	0.0558962	2122300	NA	NA	2442400	1539100	5305500	3033400	5292600	-4.72373	NA	NA	-4.22489	-3.47685	-2.36521	-3.35017	-2.66494
sp|Q8BG51|MIRO1_MOUSE	sp|Q8BG51|MIRO1_MOUSE	10	1.53352	-0.00761825	sp|Q8BG51|MIRO1_MOUSE	-1.54114	-2.64329	-0.438987	0.762951	0.011739	0.0563862	246160000	287040000	141750000	84734000	11461000	39039000	29647000	33803000	2.27485	2.46283	0.716153	0.68025	-0.463554	0.520076	-0.172575	0.0855797
sp|Q78ZA7|NP1L4_MOUSE	sp|Q78ZA7|NP1L4_MOUSE	5	-2.23726	-0.733356	sp|Q78ZA7|NP1L4_MOUSE	1.50391	0.440934	2.56688	-1.37789	0.011794	0.0565163	19463000	11043000	NA	5979800	9556900	17398000	12063000	29371000	-1.46108	-2.26424	NA	-2.98647	-0.736235	-0.648319	-1.42598	-0.122896
sp|Q9Z1Q5|CLIC1_MOUSE	sp|Q9Z1Q5|CLIC1_MOUSE	2	-2.92786	-0.969416	sp|Q9Z1Q5|CLIC1_MOUSE	1.95845	0.627156	3.28974	-1.75279	0.0119086	0.0569308	12180000	4092500	NA	NA	8357900	14749000	NA	15368000	-2.15118	-3.70455	NA	NA	-0.937431	-0.887113	NA	-1.0837
sp|Q9JHN8|STK19_MOUSE	sp|Q9JHN8|STK19_MOUSE	7	-1.87609	-0.454263	sp|Q9JHN8|STK19_MOUSE	1.42183	0.401045	2.44261	-1.16518	0.0119685	0.0569469	9666400	16154000	26084000	16144000	13868000	9249500	48349000	21479000	-2.49148	-1.71232	-1.68771	-1.61285	-0.177445	-1.56167	0.50915	-0.58709
sp|Q9CZT4|RPC5_MOUSE	sp|Q9CZT4|RPC5_MOUSE	5	-0.74772	-3.10956	sp|Q9CZT4|RPC5_MOUSE	-2.36184	-4.05796	-0.665722	-1.92864	0.0119848	0.0569469	39201000	46263000	57010000	14124000	813390	1227400	8819000	10419000	-0.430188	-0.185631	-0.577328	-1.79773	-4.43399	-4.48144	-1.86259	-1.66023
sp|P11103|PARP1_MOUSE	sp|P11103|PARP1_MOUSE	30	5.21361	5.87773	sp|P11103|PARP1_MOUSE	0.664121	0.187102	1.14114	5.54567	0.0119962	0.0569469	1848000000	1979600000	3349500000	2129800000	806090000	1416700000	2526200000	1652900000	5.24283	5.26473	5.20722	5.13967	5.91985	5.71222	6.02337	5.8555
sp|P62267|RS23_MOUSE	sp|P62267|RS23_MOUSE	4	1.25943	2.45675	sp|P62267|RS23_MOUSE	1.19732	0.33122	2.06343	1.85809	0.0124242	0.0588409	152690000	129790000	204820000	100480000	44787000	143520000	372040000	170890000	1.57171	1.31117	1.23884	0.915984	1.58203	2.40221	3.35344	2.48934
sp|Q9JHW4|SELB_MOUSE	sp|Q9JHW4|SELB_MOUSE	14	3.21116	2.40797	sp|Q9JHW4|SELB_MOUSE	-0.803192	-1.38512	-0.221263	2.80957	0.0125225	0.0590541	411440000	661540000	863250000	408980000	72018000	159080000	199670000	150410000	3.03114	3.67433	3.28176	2.85742	2.29492	2.55101	2.48598	2.29998
sp|P19536|COX5B_MOUSE	sp|P19536|COX5B_MOUSE	3	0.0984329	-0.779011	sp|P19536|COX5B_MOUSE	-0.877444	-1.51322	-0.241667	-0.340289	0.0125275	0.0590541	47778000	57621000	105090000	56043000	7715700	16157000	29435000	14989000	-0.138874	0.132925	0.291192	0.108488	-1.05742	-0.7553	-0.182578	-1.12075
sp|O70251|EF1B_MOUSE	sp|O70251|EF1B_MOUSE	7	6.50049	5.45492	sp|O70251|EF1B_MOUSE	-1.04556	-1.80391	-0.287219	5.97771	0.012589	0.0592064	3948600000	5321700000	12914000000	3478100000	514280000	999540000	2303000000	1276300000	6.36069	6.69961	7.12365	5.81801	5.24533	5.20798	5.89443	5.47195
sp|P41105|RL28_MOUSE	sp|P41105|RL28_MOUSE	6	1.36622	2.47651	sp|P41105|RL28_MOUSE	1.11029	0.30342	1.91716	1.92137	0.0127112	0.0596427	195210000	82312000	174320000	200460000	97555000	118530000	182820000	192620000	1.93341	0.650391	1.00987	1.87122	2.75042	2.12564	2.36309	2.6669
sp|Q9CPS7|PNO1_MOUSE	sp|Q9CPS7|PNO1_MOUSE	4	-1.06161	0.0308104	sp|Q9CPS7|PNO1_MOUSE	1.09242	0.297396	1.88744	-0.515399	0.0128014	0.0599269	20181000	33443000	24455000	38720000	16841000	24497000	29806000	39802000	-1.40774	-0.656477	-1.77929	-0.402923	0.114065	-0.153619	-0.165119	0.327914
sp|Q9D8E6|RL4_MOUSE	sp|Q9D8E6|RL4_MOUSE	12	2.79258	3.70554	sp|Q9D8E6|RL4_MOUSE	0.912968	0.245733	1.5802	3.24906	0.0130696	0.0610418	422630000	344140000	408390000	507060000	170440000	302940000	454980000	512390000	3.07065	2.72608	2.21884	3.15473	3.58784	3.4822	3.63396	4.11817
sp|Q8C5L3|CNOT2_MOUSE	sp|Q8C5L3|CNOT2_MOUSE	4	-0.991901	-2.8015	sp|Q8C5L3|CNOT2_MOUSE	-1.8096	-3.13335	-0.485845	-1.8967	0.013129	0.0611511	19839000	26158000	43328000	34696000	696870	5086600	7742300	7905400	-1.43291	-1.01297	-0.967043	-0.554691	-4.66604	-2.42612	-2.04408	-2.06976
sp|P56959|FUS_MOUSE	sp|P56959|FUS_MOUSE	9	6.17129	5.16075	sp|P56959|FUS_MOUSE	-1.01054	-1.75006	-0.271034	5.66602	0.0131534	0.0611511	4136500000	4040200000	5286100000	4267800000	835820000	883460000	993910000	877460000	6.42914	6.29986	5.85517	6.101	5.9742	5.02952	4.72312	4.91615
sp|P35550|FBRL_MOUSE	sp|P35550|FBRL_MOUSE	3	-0.687693	-1.45301	sp|P35550|FBRL_MOUSE	-0.765317	-1.32625	-0.204388	-1.07035	0.0132542	0.0614789	24298000	38551000	59629000	32325000	5842600	11438000	10692000	11698000	-1.1344	-0.450234	-0.513544	-0.65259	-1.47477	-1.25465	-1.59414	-1.48847
sp|Q9DCR2|AP3S1_MOUSE	sp|Q9DCR2|AP3S1_MOUSE	4	-1.36496	-0.155578	sp|Q9DCR2|AP3S1_MOUSE	1.20939	0.320859	2.09791	-0.760271	0.0134101	0.0620187	17311000	17902000	38858000	22702000	13356000	12145000	51028000	36396000	-1.63359	-1.56324	-1.12167	-1.14135	-0.233903	-1.16794	0.58432	0.195215
sp|Q3U2K0|F193B_MOUSE	sp|Q3U2K0|F193B_MOUSE	4	-4.54863	-2.01742	sp|Q3U2K0|F193B_MOUSE	2.53121	0.692148	4.37028	-3.10222	0.0134318	0.0620187	NA	580890	5903000	4730100	2723800	4548900	12794000	11468000	NA	-6.53739	-3.79778	-3.31072	-2.62013	-2.58763	-1.34397	-1.51793
sp|Q9JME5|AP3B2_MOUSE	sp|Q9JME5|AP3B2_MOUSE	5	-2.63713	-1.23722	sp|Q9JME5|AP3B2_MOUSE	1.39991	0.369218	2.4306	-1.93718	0.01355	0.0623943	11292000	7382500	25201000	3567800	8333600	10544000	19196000	9128700	-2.26263	-2.84853	-1.73662	-3.70075	-0.9418	-1.3723	-0.778437	-1.85634
sp|A2AAY5|SPD2B_MOUSE	sp|A2AAY5|SPD2B_MOUSE	4	-2.29089	-1.02558	sp|A2AAY5|SPD2B_MOUSE	1.2653	0.333369	2.19724	-1.65824	0.0135747	0.0623943	16428000	11072000	8587400	12864000	7808700	8241600	22037000	19266000	-1.71067	-2.26043	-3.26548	-1.92697	-1.03944	-1.72846	-0.586052	-0.748382
sp|Q3U1J4|DDB1_MOUSE	sp|Q3U1J4|DDB1_MOUSE	18	1.08547	1.83539	sp|Q3U1J4|DDB1_MOUSE	0.749925	0.19524	1.30461	1.46043	0.013857	0.063548	120080000	133880000	152360000	102910000	58780000	86805000	107270000	127620000	1.21799	1.35619	0.818658	0.949035	1.99008	1.67531	1.61994	2.05625
sp|Q04750|TOP1_MOUSE	sp|Q04750|TOP1_MOUSE	24	3.71361	4.49124	sp|Q04750|TOP1_MOUSE	0.777624	0.202017	1.35323	4.10242	0.0139079	0.0636374	511240000	791620000	1130500000	871620000	391660000	610270000	768590000	567200000	3.35089	3.9348	3.66478	3.90398	4.83655	4.4947	4.36477	4.26892
sp|Q8K3Y3|LN28A_MOUSE	sp|Q8K3Y3|LN28A_MOUSE	4	2.79525	1.85559	sp|Q8K3Y3|LN28A_MOUSE	-0.939659	-1.63641	-0.242906	2.32542	0.0140253	0.0640299	336470000	459330000	474860000	412130000	72894000	75793000	162750000	83620000	2.73498	3.14501	2.43299	2.86803	2.31307	1.47919	2.201	1.42912
sp|Q9QZQ1|AFAD_MOUSE	sp|Q9QZQ1|AFAD_MOUSE	31	2.51716	3.37255	sp|Q9QZQ1|AFAD_MOUSE	0.855391	0.220714	1.49007	2.94486	0.0140691	0.0640856	334280000	321600000	368950000	349710000	155910000	204900000	370520000	405590000	2.72537	2.62779	2.07462	2.64089	3.45411	2.91693	3.34773	3.77145
sp|Q9CW03|SMC3_MOUSE	sp|Q9CW03|SMC3_MOUSE	32	2.97652	2.08006	sp|Q9CW03|SMC3_MOUSE	-0.896466	-1.56277	-0.230157	2.52829	0.0141878	0.0644812	307120000	380790000	896170000	486560000	55091000	83076000	178240000	170720000	2.6006	2.87292	3.33491	3.09766	1.8928	1.61183	2.32772	2.48786
sp|O70293|GRK6_MOUSE	sp|O70293|GRK6_MOUSE	4	-0.640803	-1.43552	sp|O70293|GRK6_MOUSE	-0.794715	-1.38609	-0.203345	-1.03816	0.014268	0.064622	30308000	41230000	54213000	30068000	6604800	8930000	15913000	9488700	-0.808998	-0.352751	-0.648767	-0.752697	-1.29074	-1.61249	-1.03988	-1.79896
sp|Q9Z0N1|IF2G_MOUSE;sp|Q9Z0N2|IF2H_MOUSE	sp|Q9Z0N1|IF2G_MOUSE	17	5.43716	6.11781	sp|Q9Z0N1|IF2G_MOUSE	0.680655	0.174054	1.18726	5.77749	0.0142825	0.064622	2124300000	2554900000	4034500000	2215600000	914410000	1643800000	2940000000	2085300000	5.44798	5.6349	5.47146	5.19429	6.10908	5.92716	6.23481	6.20021
sp|Q99J87|DHX58_MOUSE	sp|Q99J87|DHX58_MOUSE	11	-1.73446	0.0616302	sp|Q99J87|DHX58_MOUSE	1.79609	0.455736	3.13645	-0.836417	0.0144666	0.0653092	42099000	13264000	20663000	7931700	27330000	14771000	59689000	22593000	-0.325181	-1.99833	-2.01856	-2.59578	0.84072	-0.884959	0.802843	-0.512084
sp|P50580|PA2G4_MOUSE	sp|P50580|PA2G4_MOUSE	18	7.53976	8.2277	sp|P50580|PA2G4_MOUSE	0.687942	0.17049	1.20539	7.88373	0.0150257	0.0673348	8635900000	10867000000	16006000000	11585000000	4142000000	6999100000	10941000000	9479600000	7.51287	7.73552	7.42847	7.48216	8.37631	8.0216	8.06652	8.44637
sp|Q91WE3|RPP25_MOUSE	sp|Q91WE3|RPP25_MOUSE	7	1.83531	2.93774	sp|Q91WE3|RPP25_MOUSE	1.10243	0.273075	1.93179	2.38652	0.0150376	0.0673348	214820000	239620000	334280000	117430000	159080000	175250000	353010000	149950000	2.07435	2.20083	1.93448	1.13158	3.48432	2.69096	3.28025	2.29543
sp|Q8R5F3|OARD1_MOUSE	sp|Q8R5F3|OARD1_MOUSE	3	-0.400082	-1.91487	sp|Q8R5F3|OARD1_MOUSE	-1.51479	-2.64265	-0.386924	-1.04928	0.0150446	0.0673348	30309000	62078000	58018000	36622000	3609700	14941000	NA	5243800	-0.80895	0.241031	-0.552438	-0.479971	-2.1975	-0.868415	NA	-2.67868
sp|P58252|EF2_MOUSE	sp|P58252|EF2_MOUSE	37	7.07661	6.20105	sp|P58252|EF2_MOUSE	-0.875566	-1.53435	-0.216783	6.63883	0.0150482	0.0673348	8044800000	8222700000	11448000000	6186500000	1302500000	1937400000	2181900000	2057500000	7.40848	7.33094	6.95253	6.6145	6.64001	6.16473	5.81914	6.1803
sp|Q99KG3|RBM10_MOUSE	sp|Q99KG3|RBM10_MOUSE	15	0.614637	1.62417	sp|Q99KG3|RBM10_MOUSE	1.00954	0.249408	1.76966	1.11941	0.0150999	0.0674174	48330000	98029000	132100000	111550000	33325000	81248000	139020000	107180000	-0.121961	0.903946	0.616028	1.06054	1.13837	1.57967	1.98133	1.79733
sp|Q9CZD3|GARS_MOUSE	sp|Q9CZD3|GARS_MOUSE	12	-1.44644	1.17797	sp|Q9CZD3|GARS_MOUSE	2.62441	0.642907	4.60591	-0.134234	0.0153004	0.0681623	88396000	26888000	7317300	11459000	26727000	86937000	35138000	137130000	0.766978	-0.973028	-3.49277	-2.08693	0.807236	1.67751	0.0642761	2.16286
sp|P32233|DRG1_MOUSE	sp|P32233|DRG1_MOUSE	12	3.47746	2.71388	sp|P32233|DRG1_MOUSE	-0.763575	-1.3405	-0.186648	3.09567	0.015352	0.0682422	480370000	686270000	869310000	715690000	79428000	157890000	250270000	253220000	3.25919	3.72758	3.2917	3.63137	2.44191	2.54016	2.80082	3.07266
REV__sp|Q8C2E7|WASC5_MOUSE	REV__sp|Q8C2E7|WASC5_MOUSE	2	-0.849056	1.63214	REV__sp|Q8C2E7|WASC5_MOUSE	2.4812	0.605517	4.35688	0.391542	0.0153905	0.0682484	76718000	18663000	58043000	13118000	150170000	116400000	25906000	81549000	0.558367	-1.50284	-0.551827	-1.89993	3.39781	2.09942	-0.36059	1.39192
sp|P62754|RS6_MOUSE	sp|P62754|RS6_MOUSE	5	4.62917	5.27684	sp|P62754|RS6_MOUSE	0.64767	0.157857	1.13748	4.953	0.0154207	0.0682484	1070400000	1437200000	2237800000	1487500000	513650000	1011700000	1658900000	1063400000	4.43885	4.80012	4.63447	4.64324	5.24349	5.22546	5.43716	5.20124
sp|P39447|ZO1_MOUSE	sp|P39447|ZO1_MOUSE	7	-1.87857	-0.724356	sp|P39447|ZO1_MOUSE	1.15422	0.280771	2.02767	-1.30147	0.0154669	0.0683039	17793000	7962600	26256000	17466000	8237600	11461000	20806000	31474000	-1.59316	-2.73877	-1.67838	-1.50399	-0.95919	-1.25175	-0.666174	-0.0203147
sp|Q921N6|DDX27_MOUSE	sp|Q921N6|DDX27_MOUSE	6	-2.17293	-1.10474	sp|Q921N6|DDX27_MOUSE	1.06819	0.257609	1.87877	-1.63883	0.0156715	0.0688162	9567300	16477000	10629000	17031000	6201300	13670000	15839000	16367000	-2.50665	-1.6836	-2.96259	-1.53888	-1.38535	-0.996943	-1.04638	-0.990282
sp|P35278|RAB5C_MOUSE;sp|P61021|RAB5B_MOUSE	sp|P35278|RAB5C_MOUSE	2	-3.47514	-2.19605	sp|P35278|RAB5C_MOUSE	1.27909	0.30819	2.24999	-2.83559	0.0156931	0.0688162	6499900	5218100	4853400	4444200	2839400	7203300	3714300	13874000	-3.07579	-3.35199	-4.07581	-3.39695	-2.55775	-1.92313	-3.0679	-1.23541
sp|P14148|RL7_MOUSE	sp|P14148|RL7_MOUSE	11	2.44752	3.40804	sp|P14148|RL7_MOUSE	0.960525	0.231367	1.68968	2.92778	0.0157	0.0688162	295440000	279080000	295400000	475430000	174030000	238360000	342360000	371170000	2.54352	2.42202	1.75888	3.06565	3.61912	3.1356	3.23755	3.6399
sp|Q8BTV2|CPSF7_MOUSE	sp|Q8BTV2|CPSF7_MOUSE	14	4.19348	3.49202	sp|Q8BTV2|CPSF7_MOUSE	-0.701458	-1.23417	-0.16875	3.84275	0.01573	0.0688162	893900000	1037900000	1726600000	938580000	204220000	294440000	367880000	301200000	4.17355	4.32783	4.26618	4.00635	3.85921	3.44106	3.33776	3.33004
sp|Q8QZZ7|TPRKB_MOUSE	sp|Q8QZZ7|TPRKB_MOUSE	2	-2.66178	-1.34523	sp|Q8QZZ7|TPRKB_MOUSE	1.31656	0.339636	2.29348	-1.78408	0.0157527	0.0688162	7280300	9955200	NA	NA	4145900	14620000	12878000	14631000	-2.90886	-2.41471	NA	NA	-1.98964	-0.899813	-1.33485	-1.1566
sp|Q9CWN7|CNO11_MOUSE	sp|Q9CWN7|CNO11_MOUSE	2	-2.33625	-4.21092	sp|Q9CWN7|CNO11_MOUSE	-1.87467	-3.26644	-0.4829	-2.96114	0.0157876	0.0688204	7458200	10372000	12966000	18344000	580580	NA	NA	3051500	-2.87331	-2.3552	-2.68035	-1.43616	-4.94005	NA	NA	-3.4818
sp|P42128|FOXK1_MOUSE	sp|P42128|FOXK1_MOUSE	8	-1.32581	0.785477	sp|P42128|FOXK1_MOUSE	2.11128	0.503364	3.7192	-0.270164	0.0159428	0.0693479	56867000	47519000	13269000	7757800	40518000	28469000	56312000	59525000	0.117528	-0.146763	-2.64754	-2.62644	1.43169	0.0636142	0.721663	0.92494
sp|P05064|ALDOA_MOUSE;zz|Y-FGCZCont00487|	sp|P05064|ALDOA_MOUSE	17	5.91019	4.06914	sp|P05064|ALDOA_MOUSE	-1.84106	-3.24473	-0.437385	4.98967	0.0160267	0.0695633	5756100000	4078900000	3116000000	2403500000	410060000	865020000	228440000	386120000	6.9156	6.31369	5.1046	5.30688	4.90545	4.99902	2.6736	3.69847
sp|Q68FD5|CLH1_MOUSE	sp|Q68FD5|CLH1_MOUSE	14	0.0615689	1.20591	sp|Q68FD5|CLH1_MOUSE	1.14434	0.269804	2.01887	0.633738	0.0162065	0.0701934	103730000	53348000	66364000	38362000	31841000	58455000	60879000	108800000	1.0025	0.021126	-0.361575	-0.415771	1.07	1.10369	0.830359	1.81958
sp|Q8CCF0|PRP31_MOUSE	sp|Q8CCF0|PRP31_MOUSE	15	1.03042	2.11022	sp|Q8CCF0|PRP31_MOUSE	1.0798	0.253104	1.9065	1.57032	0.0163446	0.0706408	89361000	174100000	114760000	122070000	52796000	97743000	139660000	207510000	0.782964	1.73735	0.416197	1.18518	1.82894	1.84688	1.98773	2.77735
sp|Q921M4|GOGA2_MOUSE	sp|Q921M4|GOGA2_MOUSE	13	-0.160373	1.02372	sp|Q921M4|GOGA2_MOUSE	1.18409	0.276866	2.09132	0.431674	0.0164029	0.0707417	61880000	62810000	35386000	56232000	30266000	39982000	72532000	86070000	0.241911	0.25804	-1.25459	0.113145	0.993865	0.554582	1.07448	1.47195
sp|Q8BHG9|CGBP1_MOUSE	sp|Q8BHG9|CGBP1_MOUSE	7	1.34721	2.16524	sp|Q8BHG9|CGBP1_MOUSE	0.818033	0.189163	1.4469	1.75622	0.0166646	0.0716076	144540000	109040000	228930000	147040000	70588000	80482000	197930000	156240000	1.49095	1.05841	1.39688	1.44259	2.26482	1.56597	2.47378	2.35639
sp|Q62186|SSRD_MOUSE	sp|Q62186|SSRD_MOUSE	3	-1.61106	-0.661406	sp|Q62186|SSRD_MOUSE	0.949655	0.219219	1.68009	-1.13623	0.0167054	0.0716076	27966000	21325000	19210000	11472000	9297500	16728000	22509000	21200000	-0.927404	-1.30937	-2.12211	-2.08537	-0.777534	-0.705092	-0.556513	-0.606484
sp|P61255|RL26_MOUSE	sp|P61255|RL26_MOUSE	8	4.25578	5.25447	sp|P61255|RL26_MOUSE	0.998683	0.230496	1.76687	4.75513	0.0167096	0.0716076	960310000	1294400000	1150900000	1252700000	817960000	969440000	996010000	1052700000	4.27906	4.64828	3.69018	4.40563	5.94179	5.16378	4.72607	5.18624
sp|Q99LC8|EI2BA_MOUSE	sp|Q99LC8|EI2BA_MOUSE	7	0.661568	1.289	sp|Q99LC8|EI2BA_MOUSE	0.627436	0.144063	1.11081	0.975286	0.0168317	0.0719787	84633000	82715000	137540000	80685000	37549000	66815000	72721000	85581000	0.70293	0.657478	0.673337	0.612528	1.31748	1.29693	1.07811	1.4635
sp|P62259|1433E_MOUSE	sp|P62259|1433E_MOUSE	11	2.06895	3.21072	sp|P62259|1433E_MOUSE	1.14177	0.260094	2.02345	2.63984	0.0170178	0.0726214	328900000	281310000	207450000	202290000	133520000	310090000	208560000	351430000	2.70148	2.43357	1.25696	1.88379	3.22144	3.51593	2.5467	3.55883
sp|P68510|1433F_MOUSE	sp|P68510|1433F_MOUSE	7	0.278205	1.53163	sp|P68510|1433F_MOUSE	1.25342	0.284854	2.22199	0.904916	0.0170734	0.0727052	130670000	53909000	60410000	61152000	59019000	84313000	64196000	93377000	1.34243	0.0363047	-0.495064	0.229153	1.99617	1.6332	0.904308	1.59283
sp|Q9CQX2|CYB5B_MOUSE	sp|Q9CQX2|CYB5B_MOUSE	3	-1.95556	-0.575422	sp|Q9CQX2|CYB5B_MOUSE	1.38014	0.312385	2.44789	-1.26549	0.0171684	0.0728223	24061000	14875000	15051000	9319300	9247000	30305000	10407000	31098000	-1.14883	-1.83201	-2.46859	-2.3728	-0.785709	0.153964	-1.6318	-0.0381423
sp|Q80XC2|TRM61_MOUSE	sp|Q80XC2|TRM61_MOUSE	7	2.89215	2.04	sp|Q80XC2|TRM61_MOUSE	-0.852151	-1.51146	-0.192844	2.46607	0.0171727	0.0728223	309040000	424300000	706720000	431410000	38832000	117970000	182360000	151810000	2.60978	3.0299	2.99764	2.93127	1.3679	2.11879	2.35958	2.31372
sp|Q9JJT9|PHAX_MOUSE	sp|Q9JJT9|PHAX_MOUSE	10	2.12382	3.11293	sp|Q9JJT9|PHAX_MOUSE	0.989113	0.221211	1.75701	2.61837	0.0174498	0.0738022	272470000	286990000	429270000	134440000	170090000	194950000	330840000	215320000	2.42435	2.46257	2.28965	1.31868	3.58475	2.84497	3.18984	2.83215
sp|Q80WW9|DDRGK_MOUSE	sp|Q80WW9|DDRGK_MOUSE	5	-0.836336	0.973712	sp|Q80WW9|DDRGK_MOUSE	1.81005	0.404348	3.21575	0.068688	0.0174766	0.0738022	60672000	13929000	74025000	18500000	35323000	19857000	109540000	86373000	0.212885	-1.92735	-0.206432	-1.42445	1.22576	-0.4572	1.64913	1.47717
sp|Q62351|TFR1_MOUSE	sp|Q62351|TFR1_MOUSE	2	-4.95643	-3.24141	sp|Q62351|TFR1_MOUSE	1.71502	0.464545	2.96549	-4.09892	0.0175831	0.0739827	1888000	1656500	NA	NA	1372800	NA	NA	4721400	-4.89596	-5.01689	NA	NA	-3.64846	NA	NA	-2.83435
sp|Q9R233|TPSN_MOUSE	sp|Q9R233|TPSN_MOUSE	3	-1.61661	-2.8907	sp|Q9R233|TPSN_MOUSE	-1.27409	-2.26497	-0.283217	-2.25366	0.0175923	0.0739827	11979000	15652000	37678000	19282000	2470000	1703000	7575500	5122300	-2.17567	-1.75813	-1.16546	-1.36718	-2.76693	-4.00799	-2.07444	-2.71346
sp|Q8BGR2|LRC8D_MOUSE	sp|Q8BGR2|LRC8D_MOUSE	4	-1.59277	-3.65158	sp|Q8BGR2|LRC8D_MOUSE	-2.05882	-3.64938	-0.468256	-2.47512	0.0177784	0.074372	18288000	21573000	31630000	11255000	436330	NA	6649400	3380700	-1.55276	-1.29259	-1.41394	-2.11178	-5.36873	NA	-2.25619	-3.32983
sp|Q9JKR6|HYOU1_MOUSE	sp|Q9JKR6|HYOU1_MOUSE	15	-1.1586	1.02772	sp|Q9JKR6|HYOU1_MOUSE	2.18632	0.481904	3.89075	-0.065441	0.0177902	0.074372	77661000	25936000	41967000	5225100	46929000	68284000	30956000	73746000	0.576354	-1.02533	-1.01237	-3.17307	1.65215	1.32837	-0.112351	1.24272
sp|Q9D8N0|EF1G_MOUSE	sp|Q9D8N0|EF1G_MOUSE	22	7.0876	6.21221	sp|Q9D8N0|EF1G_MOUSE	-0.875395	-1.55788	-0.192909	6.64991	0.0177954	0.074372	6943200000	7329700000	17481000000	5457000000	1069300000	1557400000	3385300000	2119600000	7.19166	7.16413	7.55366	6.44097	6.34393	5.8491	6.43139	6.22441
sp|Q9JHI7|EXOS9_MOUSE	sp|Q9JHI7|EXOS9_MOUSE	2	-0.196429	-1.25653	sp|Q9JHI7|EXOS9_MOUSE	-1.0601	-1.88694	-0.233249	-0.726478	0.0178317	0.074372	43394000	52054000	73872000	42280000	3375300	13803000	15707000	20082000	-0.280574	-0.0145028	-0.20937	-0.281271	-2.29827	-0.982946	-1.05804	-0.686849
sp|Q9D6R2|IDH3A_MOUSE	sp|Q9D6R2|IDH3A_MOUSE	3	-3.49975	-1.35926	sp|Q9D6R2|IDH3A_MOUSE	2.14049	0.572134	3.70885	-1.89438	0.0178932	0.0744755	4873600	NA	NA	NA	4340800	14438000	NA	13839000	-3.49975	NA	NA	NA	-1.9207	-0.917923	NA	-1.23916
sp|Q9WUK2|IF4H_MOUSE	sp|Q9WUK2|IF4H_MOUSE	7	3.98806	3.28861	sp|Q9WUK2|IF4H_MOUSE	-0.69945	-1.24604	-0.152861	3.63833	0.0179895	0.0747228	683860000	970720000	1572600000	813640000	150460000	298580000	361990000	237440000	3.7792	4.23074	4.13351	3.80878	3.40071	3.46125	3.31527	2.97721
zz|Y-FGCZCont00099|	zz|Y-FGCZCont00099|	9	-0.907919	1.76581	zz|Y-FGCZCont00099|	2.67373	0.582727	4.76473	0.428947	0.0180535	0.0748352	67035000	43163000	51661000	5973700	27378000	466540000	84418000	55738000	0.359722	-0.28627	-0.717241	-2.98788	0.843354	4.10646	1.28601	0.827432
sp|Q9DB42|ZN593_MOUSE	sp|Q9DB42|ZN593_MOUSE	6	1.86363	2.91279	sp|Q9DB42|ZN593_MOUSE	1.04916	0.227506	1.87081	2.38821	0.0181713	0.0750714	154270000	209390000	240170000	293290000	127210000	183080000	162210000	349780000	1.58687	2.00515	1.46495	2.39754	3.14878	2.75415	2.19636	3.55185
sp|P03975|IGEB_MOUSE	sp|P03975|IGEB_MOUSE	19	7.49344	6.59198	sp|P03975|IGEB_MOUSE	-0.901462	-1.60756	-0.195368	7.04271	0.0181845	0.0750714	11566000000	10016000000	15074000000	8601300000	1248300000	1749500000	5156300000	3034200000	7.94299	7.6172	7.34328	7.07029	6.57622	6.01725	7.01791	6.75652
sp|P50518|VATE1_MOUSE;sp|Q9D593|VATE2_MOUSE	sp|P50518|VATE1_MOUSE	2	-4.16593	-2.09064	sp|P50518|VATE1_MOUSE	2.07528	0.50661	3.64396	-2.92076	0.0182868	0.0753401	5994600	1525000	NA	NA	3558800	7585500	NA	7217900	-3.19495	-5.13691	NA	NA	-2.21882	-1.84839	NA	-2.20472
sp|P56812|PDCD5_MOUSE	sp|P56812|PDCD5_MOUSE	3	-3.35881	-1.56943	sp|P56812|PDCD5_MOUSE	1.78938	0.395515	3.18325	-2.33631	0.0184431	0.0756846	9258600	3155300	NA	4309300	4021000	16724000	4812500	18236000	-2.55494	-4.08191	NA	-3.43959	-2.03555	-0.705437	-2.70685	-0.829885
sp|Q99LG0|UBP16_MOUSE	sp|Q99LG0|UBP16_MOUSE	4	-3.06557	-1.43173	sp|Q99LG0|UBP16_MOUSE	1.63384	0.395818	2.87185	-2.41203	0.0184633	0.0756846	6475600	NA	9952100	5672800	3783000	NA	NA	19423000	-3.08131	NA	-3.05603	-3.05937	-2.12712	NA	NA	-0.736343
sp|Q8CE96|TRM6_MOUSE	sp|Q8CE96|TRM6_MOUSE	21	4.72744	3.96042	sp|Q8CE96|TRM6_MOUSE	-0.767014	-1.36991	-0.164113	4.34393	0.0184824	0.0756846	1206300000	1875100000	2164000000	1362700000	207770000	331150000	641200000	553820000	4.61483	5.18604	4.58685	4.52204	3.88508	3.61092	4.11218	4.23351
sp|Q9R1P0|PSA4_MOUSE	sp|Q9R1P0|PSA4_MOUSE	2	-2.66697	-0.721822	sp|Q9R1P0|PSA4_MOUSE	1.94514	0.439834	3.45046	-1.69439	0.0188345	0.0769709	9085900	5695000	NA	10612000	4129200	32703000	NA	23817000	-2.58267	-3.22509	NA	-2.19314	-1.9957	0.264057	NA	-0.433822
sp|O70348|DXO_MOUSE	sp|O70348|DXO_MOUSE	2	-3.60563	-5.90051	sp|O70348|DXO_MOUSE	-2.29488	-4.04565	-0.544113	-4.52358	0.0189605	0.0772113	3474400	8214500	4687100	NA	NA	NA	882040	341800	-3.99799	-2.69358	-4.12532	NA	NA	NA	-5.07189	-6.72914
sp|Q9CQU5|ZWINT_MOUSE	sp|Q9CQU5|ZWINT_MOUSE	2	-2.93598	-1.50352	sp|Q9CQU5|ZWINT_MOUSE	1.43245	0.32195	2.54296	-1.98101	0.018974	0.0772113	10212000	4839400	NA	NA	6945100	11449000	12737000	7263900	-2.41064	-3.46131	NA	NA	-1.21534	-1.25326	-1.35019	-2.1953
sp|P47911|RL6_MOUSE	sp|P47911|RL6_MOUSE	13	2.76619	3.64461	sp|P47911|RL6_MOUSE	0.878419	0.183733	1.5731	3.2054	0.0190076	0.0772113	356520000	407050000	372480000	518930000	175510000	288050000	415090000	483210000	2.8202	2.96968	2.08814	3.18674	3.63183	3.40934	3.50606	4.0312
sp|P32921|SYWC_MOUSE	sp|P32921|SYWC_MOUSE	2	-2.41488	-1.24089	sp|P32921|SYWC_MOUSE	1.17399	0.251944	2.09603	-1.91174	0.019125	0.0775326	15081000	7392700	12997000	9827300	4842500	10336000	NA	21801000	-1.83663	-2.84653	-2.67696	-2.29939	-1.75655	-1.40111	NA	-0.565017
sp|Q80UW8|RPAB1_MOUSE	sp|Q80UW8|RPAB1_MOUSE	8	1.80053	1.04963	sp|Q80UW8|RPAB1_MOUSE	-0.750902	-1.347	-0.154801	1.42508	0.0193413	0.0782533	168420000	217630000	336660000	151110000	27574000	45201000	90984000	72728000	1.71608	2.06116	1.94455	1.48035	0.85406	0.73195	1.39041	1.2221
sp|P60766|CDC42_MOUSE	sp|P60766|CDC42_MOUSE	2	-3.84275	-1.97341	sp|P60766|CDC42_MOUSE	1.86935	0.383411	3.35528	-2.90808	0.0194585	0.0784534	10411000	5417700	2355900	1877000	3999100	11672000	3617700	11453000	-2.38223	-3.29752	-5.1022	-4.58906	-2.04375	-1.22537	-3.10463	-1.51987
sp|Q3U6U5|GTPB6_MOUSE	sp|Q3U6U5|GTPB6_MOUSE	3	-2.07929	-3.52642	sp|Q3U6U5|GTPB6_MOUSE	-1.44713	-2.58831	-0.305955	-2.90622	0.0194682	0.0784534	16366000	12238000	15724000	NA	740120	4834600	2425200	3294000	-1.71624	-2.11515	-2.40647	NA	-4.57567	-2.49957	-3.66208	-3.36837
sp|Q99PV0|PRP8_MOUSE	sp|Q99PV0|PRP8_MOUSE	48	3.19529	2.35088	sp|Q99PV0|PRP8_MOUSE	-0.844418	-1.51637	-0.172463	2.77308	0.0195554	0.0786484	491220000	654350000	725610000	391080000	55502000	125610000	224230000	189460000	3.29208	3.65847	3.0351	2.79552	1.90396	2.20951	2.64768	2.64236
sp|O35326|SRSF5_MOUSE	sp|O35326|SRSF5_MOUSE	8	2.89086	3.57621	sp|O35326|SRSF5_MOUSE	0.685352	0.138083	1.23262	3.23353	0.0198665	0.0797413	338740000	379660000	619280000	501640000	170850000	292480000	369090000	454290000	2.74488	2.8686	2.81008	3.13987	3.59144	3.43141	3.34234	3.93965
sp|O35129|PHB2_MOUSE	sp|O35129|PHB2_MOUSE	11	1.57877	2.32428	sp|O35129|PHB2_MOUSE	0.745513	0.149681	1.34134	1.95153	0.0199461	0.0797804	191390000	167000000	286660000	108140000	74470000	145400000	181810000	138310000	1.90431	1.67693	1.71623	1.0176	2.34517	2.42102	2.35536	2.17557
sp|O88874|CCNK_MOUSE	sp|O88874|CCNK_MOUSE	2	-1.98646	-0.770384	sp|O88874|CCNK_MOUSE	1.21608	0.244062	2.18809	-1.37842	0.0199551	0.0797804	21923000	20872000	12251000	8147900	6782400	13209000	26530000	23453000	-1.28584	-1.34052	-2.7609	-2.55859	-1.25092	-1.04654	-0.327413	-0.456668
sp|Q9QWY8|ASAP1_MOUSE	sp|Q9QWY8|ASAP1_MOUSE	3	-3.67747	-2.30317	sp|Q9QWY8|ASAP1_MOUSE	1.3743	0.283929	2.46467	-2.89215	0.0199948	0.0797804	7943200	NA	3585300	3453000	2360700	6226900	5561400	9881000	-2.78055	NA	-4.50587	-3.74598	-2.83485	-2.13371	-2.50525	-1.73887
sp|Q9Z2D6|MECP2_MOUSE	sp|Q9Z2D6|MECP2_MOUSE	6	-1.48908	-0.0924186	sp|Q9Z2D6|MECP2_MOUSE	1.39667	0.279336	2.51399	-0.790751	0.020034	0.0797804	16637000	18012000	34632000	18496000	24964000	28785000	47208000	10634000	-1.69206	-1.55435	-1.28517	-1.42474	0.70482	0.0795724	0.475861	-1.62993
sp|Q62446|FKBP3_MOUSE	sp|Q62446|FKBP3_MOUSE	10	4.82992	5.67483	sp|Q62446|FKBP3_MOUSE	0.844918	0.168696	1.52114	5.25237	0.020073	0.0797804	1807400000	1764400000	1698400000	1629100000	901700000	1281000000	1621100000	1429000000	5.21012	5.09774	4.2428	4.769	6.08807	5.56665	5.40503	5.63958
sp|Q91WK2|EIF3H_MOUSE	sp|Q91WK2|EIF3H_MOUSE	7	0.819171	-0.14628	sp|Q91WK2|EIF3H_MOUSE	-0.965451	-1.73921	-0.191689	0.336446	0.0201998	0.0801271	83935000	70245000	138670000	151140000	18878000	17380000	24484000	36973000	0.690737	0.420369	0.684957	1.48062	0.285431	-0.649815	-0.439281	0.218547
sp|O88413|TULP3_MOUSE	sp|O88413|TULP3_MOUSE	2	-4.0172	-3.02701	sp|O88413|TULP3_MOUSE	0.990196	0.202048	1.77834	-3.45138	0.0202767	0.0801788	3194200	NA	5635300	2739500	1972200	2092500	5104100	5280900	-4.12179	NA	-3.86369	-4.06612	-3.10472	-3.71023	-2.62485	-2.66823
sp|Q6PDH0|PHLB1_MOUSE	sp|Q6PDH0|PHLB1_MOUSE	6	-0.047101	-1.56277	sp|Q6PDH0|PHLB1_MOUSE	-1.51567	-2.73163	-0.299714	-0.804937	0.0202919	0.0801788	46792000	36312000	93533000	68817000	7285500	3014900	21209000	13410000	-0.169576	-0.537052	0.125746	0.392478	-1.14353	-3.18226	-0.639434	-1.28587
sp|Q99L85|ELP5_MOUSE	sp|Q99L85|ELP5_MOUSE	3	-2.6808	-1.18442	sp|Q99L85|ELP5_MOUSE	1.49639	0.287456	2.70532	-1.93261	0.0209448	0.0825975	13150000	14473000	14939000	2257300	7254100	10063000	19679000	12383000	-2.03836	-1.87176	-2.4792	-4.33389	-1.15001	-1.43981	-0.743799	-1.40406
sp|P52432|RPAC1_MOUSE	sp|P52432|RPAC1_MOUSE	7	0.9422	-0.380223	sp|P52432|RPAC1_MOUSE	-1.32242	-2.39181	-0.253038	0.280988	0.0210332	0.082785	96009000	112510000	250970000	62032000	16421000	9211300	44980000	23752000	0.888613	1.10386	1.52741	0.248914	0.0761611	-1.56765	0.408473	-0.437876
sp|Q99M04|LIAS_MOUSE	sp|Q99M04|LIAS_MOUSE	8	0.730727	1.52939	sp|Q99M04|LIAS_MOUSE	0.798667	0.151873	1.44546	1.13006	0.0211723	0.0830121	115370000	102240000	107000000	73423000	52400000	68237000	113770000	75146000	1.15908	0.964974	0.31677	0.482083	1.81764	1.32737	1.70194	1.27062
sp|P32067|LA_MOUSE	sp|P32067|LA_MOUSE	17	3.37345	4.17195	sp|P32067|LA_MOUSE	0.798506	0.151735	1.44528	3.7727	0.021188	0.0830121	486940000	756360000	667980000	617970000	311360000	498940000	520110000	531200000	3.27919	3.86868	2.91758	3.42832	4.49219	4.20352	3.82044	4.17165
sp|P70255|NFIC_MOUSE;sp|P70257|NFIX_MOUSE	sp|P70255|NFIC_MOUSE	4	-1.12609	-0.312562	sp|P70255|NFIC_MOUSE	0.813532	0.154413	1.47265	-0.719328	0.0212137	0.0830121	24972000	28167000	36151000	20530000	17268000	17579000	34143000	18698000	-1.09412	-0.905599	-1.22421	-1.28044	0.151644	-0.633356	0.0242362	-0.792772
sp|Q9CQJ4|RING2_MOUSE;sp|O35730|RING1_MOUSE	sp|Q9CQJ4|RING2_MOUSE	2	-3.34636	-2.08331	sp|Q9CQJ4|RING2_MOUSE	1.26305	0.237887	2.28822	-2.71484	0.0213861	0.0835254	8565600	2986200	9905100	4150900	3150800	3560700	12602000	10670000	-2.66949	-4.16183	-3.06275	-3.49138	-2.40157	-2.94172	-1.36505	-1.62491
sp|Q9WTR1|TRPV2_MOUSE	sp|Q9WTR1|TRPV2_MOUSE	2	-2.29245	-3.56554	sp|Q9WTR1|TRPV2_MOUSE	-1.27309	-2.30745	-0.238735	-2.929	0.0214831	0.0837429	8020000	9421600	32266000	8359600	2829800	1325400	2672000	2459100	-2.76639	-2.49464	-1.38567	-2.52311	-2.56283	-4.37039	-3.52699	-3.80197
sp|P70218|M4K1_MOUSE	sp|P70218|M4K1_MOUSE	4	-1.66303	-2.63142	sp|P70218|M4K1_MOUSE	-0.968391	-1.75623	-0.180549	-2.14723	0.0216114	0.0840444	16392000	20088000	34284000	10239000	3871900	3348800	3561500	6876700	-1.7139	-1.39607	-1.29952	-2.24263	-2.09226	-3.03042	-3.12645	-2.27655
sp|Q8K2F8|LS14A_MOUSE	sp|Q8K2F8|LS14A_MOUSE	6	0.149214	0.920875	sp|Q8K2F8|LS14A_MOUSE	0.771661	0.143611	1.39971	0.535045	0.0216515	0.0840444	51357000	49328000	84423000	88584000	27173000	58101000	73977000	49606000	-0.0325204	-0.0925511	-0.019778	0.741706	0.832074	1.0949	1.10198	0.654544
sp|Q6A028|SWP70_MOUSE	sp|Q6A028|SWP70_MOUSE	5	-1.98883	-0.448239	sp|Q6A028|SWP70_MOUSE	1.54059	0.28628	2.7949	-1.21853	0.0216849	0.0840444	16383000	15796000	10250000	17751000	23318000	7943000	22061000	31289000	-1.71471	-1.74484	-3.01415	-1.48161	0.602449	-1.78181	-0.584535	-0.0290595
sp|Q9Z110|P5CS_MOUSE	sp|Q9Z110|P5CS_MOUSE	4	-3.42637	-1.22178	sp|Q9Z110|P5CS_MOUSE	2.20459	0.435116	3.97405	-2.32408	0.0219026	0.0847264	16597000	3019900	NA	2093700	6602900	9783900	NA	17468000	-1.6956	-4.14555	NA	-4.43795	-1.29117	-1.48047	NA	-0.89371
sp|Q8BSZ2|AP3S2_MOUSE	sp|Q8BSZ2|AP3S2_MOUSE	5	-2.79033	-0.773332	sp|Q8BSZ2|AP3S2_MOUSE	2.01699	0.369588	3.6644	-1.78183	0.0219945	0.0849197	2871700	10394000	6821100	26294000	8450000	8029300	23652000	33706000	-4.27849	-2.35212	-3.59249	-0.938196	-0.920983	-1.76619	-0.48747	0.081317
sp|Q8BVE3|VATH_MOUSE	sp|Q8BVE3|VATH_MOUSE	3	-2.61306	-1.72631	sp|Q8BVE3|VATH_MOUSE	0.886754	0.161257	1.61225	-2.16969	0.0221613	0.0853496	6394600	9259000	12987000	10913000	3697300	9127100	8036300	14493000	-3.09984	-2.5199	-2.67805	-2.15446	-2.16151	-1.58093	-1.99213	-1.17066
sp|Q61316|HSP74_MOUSE	sp|Q61316|HSP74_MOUSE	19	1.15611	2.01943	sp|Q61316|HSP74_MOUSE	0.863319	0.15679	1.56985	1.58777	0.0221901	0.0853496	180160000	109180000	164990000	93549000	69963000	122280000	99190000	135470000	1.81529	1.06027	0.931753	0.817131	2.25147	2.17067	1.51078	2.14479
sp|Q61545|EWS_MOUSE	sp|Q61545|EWS_MOUSE	6	5.24225	4.46498	sp|Q61545|EWS_MOUSE	-0.777266	-1.41366	-0.140872	4.85361	0.022235	0.0853604	1927700000	1950800000	3321800000	2265500000	483710000	532450000	663640000	559610000	5.305	5.24346	5.19543	5.2251	5.15336	4.29749	4.16013	4.24894
sp|Q64337|SQSTM_MOUSE	sp|Q64337|SQSTM_MOUSE	2	-1.42202	-2.72403	sp|Q64337|SQSTM_MOUSE	-1.30201	-2.37146	-0.232554	-2.07303	0.022554	0.0864214	23369000	18022000	28659000	18984000	3958300	1664600	4030300	9217800	-1.1918	-1.55355	-1.55401	-1.38873	-2.05914	-4.04096	-2.95409	-1.84193
sp|B2RR83|YTDC2_MOUSE	sp|B2RR83|YTDC2_MOUSE	8	-0.954367	-2.85817	sp|B2RR83|YTDC2_MOUSE	-1.9038	-3.4645	-0.343098	-1.77028	0.0230222	0.0879306	22731000	28945000	82019000	15625000	2239100	NA	11815000	1873600	-1.23255	-0.866065	-0.0608032	-1.65805	-2.91422	NA	-1.45493	-4.20535
sp|P23249|MOV10_MOUSE	sp|P23249|MOV10_MOUSE	12	1.04714	-0.443541	sp|P23249|MOV10_MOUSE	-1.49069	-2.72096	-0.260409	0.301802	0.0230346	0.0879306	100400000	78981000	155210000	190220000	6523100	13379000	22749000	67209000	0.954455	0.590451	0.844976	1.7987	-1.30942	-1.02805	-0.541729	1.10504
sp|Q8QZY9|SF3B4_MOUSE	sp|Q8QZY9|SF3B4_MOUSE	2	-0.423521	-1.30559	sp|Q8QZY9|SF3B4_MOUSE	-0.882065	-1.61082	-0.153308	-0.864553	0.0231439	0.0881817	34268000	47068000	58194000	40023000	4196100	11559000	21602000	12438000	-0.628199	-0.1606	-0.548137	-0.357146	-1.97158	-1.23944	-0.613842	-1.39748
sp|P51410|RL9_MOUSE	sp|P51410|RL9_MOUSE	4	1.4548	2.32724	sp|P51410|RL9_MOUSE	0.872442	0.151093	1.59379	1.89102	0.0232209	0.0883091	152900000	139070000	153570000	220690000	56363000	124730000	207090000	189890000	1.57374	1.41138	0.829891	2.00419	1.92706	2.19935	2.53684	2.64572
sp|P26645|MARCS_MOUSE	sp|P26645|MARCS_MOUSE	6	0.479855	1.25044	sp|P26645|MARCS_MOUSE	0.770583	0.131835	1.40933	0.865147	0.0234816	0.0891335	70338000	89037000	89233000	83843000	33318000	81478000	60097000	85818000	0.430535	0.764345	0.0589112	0.665629	1.13805	1.58376	0.812338	1.4676
sp|Q9R059|FHL3_MOUSE	sp|Q9R059|FHL3_MOUSE	4	0.547934	1.73661	sp|Q9R059|FHL3_MOUSE	1.18867	0.20285	2.1745	1.14227	0.0235357	0.0891717	97200000	88174000	56298000	117290000	60547000	54991000	128140000	125280000	0.906765	0.750212	-0.595175	1.12993	2.03453	1.01537	1.86773	2.0288
sp|Q68ED3|PAPD5_MOUSE	sp|Q68ED3|PAPD5_MOUSE	3	-2.23281	-3.88039	sp|Q68ED3|PAPD5_MOUSE	-1.64758	-3.01694	-0.278227	-3.0566	0.0237587	0.0897875	10156000	3841300	24570000	26195000	889400	1966200	1437300	4137600	-2.41874	-3.79646	-1.77263	-0.943414	-4.29991	-3.80023	-4.39128	-3.03014
sp|O08582|GTPB1_MOUSE	sp|O08582|GTPB1_MOUSE	15	3.74903	2.87094	sp|O08582|GTPB1_MOUSE	-0.878093	-1.6081	-0.148087	3.30998	0.0237868	0.0897875	623480000	1146200000	856960000	704610000	94521000	233560000	204200000	268090000	3.64311	4.47185	3.27138	3.60979	2.70301	3.10619	2.51725	3.1573
sp|P54775|PRS6B_MOUSE	sp|P54775|PRS6B_MOUSE	3	-4.26185	-3.11472	sp|P54775|PRS6B_MOUSE	1.14713	0.191522	2.10274	-3.68828	0.0239994	0.0904201	4871100	1376900	3131000	3940100	2001200	3070600	3900900	3638800	-3.50051	-5.28514	-4.69828	-3.56347	-3.08281	-3.1558	-2.99957	-3.2207
sp|Q3U9G9|LBR_MOUSE	sp|Q3U9G9|LBR_MOUSE	10	0.264774	1.51546	sp|Q3U9G9|LBR_MOUSE	1.25068	0.208373	2.29299	0.890115	0.0240436	0.0904201	42390000	93381000	53163000	124930000	45638000	69905000	73173000	123080000	-0.315039	0.833464	-0.676542	1.21721	1.61028	1.36229	1.08675	2.00252
sp|Q8C2E4|PTCD1_MOUSE	sp|Q8C2E4|PTCD1_MOUSE	2	-3.04001	-3.83126	sp|Q8C2E4|PTCD1_MOUSE	-0.791251	-1.45181	-0.130692	-3.43563	0.0242254	0.0908504	5751300	6839300	9283300	6893400	1135300	1296000	3093200	2695700	-3.25595	-2.95942	-3.15482	-2.78983	-3.93355	-4.40281	-3.32296	-3.6657
sp|Q9D8Z1|ASCC1_MOUSE	sp|Q9D8Z1|ASCC1_MOUSE	8	1.18496	0.416313	sp|Q9D8Z1|ASCC1_MOUSE	-0.768645	-1.41047	-0.126823	0.800635	0.0242477	0.0908504	95112000	145650000	229290000	105810000	15323000	44229000	40391000	52334000	0.874793	1.47846	1.39911	0.987471	-0.0277054	0.700523	0.258477	0.733956
sp|Q08943|SSRP1_MOUSE	sp|Q08943|SSRP1_MOUSE	3	-4.69569	-2.81412	sp|Q08943|SSRP1_MOUSE	1.88157	0.376371	3.38676	-3.28451	0.024328	0.0909831	2163100	NA	NA	NA	2672000	2709300	NA	6090500	-4.69569	NA	NA	NA	-2.64895	-3.33677	NA	-2.45665
sp|P13705|MSH3_MOUSE	sp|P13705|MSH3_MOUSE	7	-0.0374135	-0.947181	sp|P13705|MSH3_MOUSE	-0.909767	-1.6705	-0.149035	-0.492297	0.0243976	0.0910754	43657000	62374000	55359000	74013000	6740900	15418000	13560000	23675000	-0.271678	0.247933	-0.619061	0.493152	-1.26013	-0.822983	-1.26292	-0.442693
sp|P24288|BCAT1_MOUSE	sp|P24288|BCAT1_MOUSE	2	-5.67943	-3.78493	sp|P24288|BCAT1_MOUSE	1.8945	0.328041	3.46097	-4.73218	0.0246971	0.091971	1520000	751670	NA	865510	549150	1972500	NA	5774800	-5.21517	-6.16341	NA	-5.65972	-5.02358	-3.79561	NA	-2.5356
sp|Q00PI9|HNRL2_MOUSE	sp|Q00PI9|HNRL2_MOUSE	6	-0.467675	0.391499	sp|Q00PI9|HNRL2_MOUSE	0.859174	0.138525	1.57982	-0.0380876	0.0247283	0.091971	44816000	52287000	34895000	40081000	21246000	40542000	37371000	41179000	-0.233101	-0.0080225	-1.27443	-0.355143	0.462787	0.57469	0.150156	0.378366
sp|P60229|EIF3E_MOUSE	sp|P60229|EIF3E_MOUSE	14	1.98658	1.10212	sp|P60229|EIF3E_MOUSE	-0.884458	-1.62674	-0.142173	1.54435	0.0247905	0.0920337	179420000	199750000	304480000	293480000	30091000	49842000	53692000	114460000	1.80923	1.93676	1.80188	2.39844	0.985162	0.873247	0.655254	1.89481
sp|Q0GNC1|INF2_MOUSE	sp|Q0GNC1|INF2_MOUSE	3	-3.52169	-2.1863	sp|Q0GNC1|INF2_MOUSE	1.33539	0.212599	2.45818	-2.85399	0.0249892	0.0926017	4964300	5145000	10862000	2296800	3569200	2628400	14413000	8442400	-3.4726	-3.37246	-2.93179	-4.3099	-2.21444	-3.3806	-1.17788	-1.97227
sp|Q99LF4|RTCB_MOUSE	sp|Q99LF4|RTCB_MOUSE	22	5.23743	4.48872	sp|Q99LF4|RTCB_MOUSE	-0.748704	-1.37936	-0.118053	4.86307	0.0251867	0.0930308	1532100000	2165600000	4440500000	1897900000	275130000	470960000	1045700000	776250000	4.96683	5.39503	5.60763	4.98022	4.30653	4.12009	4.79393	4.73435
sp|Q9CXY6|ILF2_MOUSE	sp|Q9CXY6|ILF2_MOUSE	17	6.09345	6.77978	sp|Q9CXY6|ILF2_MOUSE	0.686328	0.108163	1.26449	6.43662	0.0251972	0.0930308	3860300000	3829200000	4693300000	4383900000	1597700000	2875400000	3447000000	3528500000	6.32739	6.22203	5.68626	6.13813	6.9466	6.73555	6.45657	6.9804
sp|Q3UHX9|CI114_MOUSE	sp|Q3UHX9|CI114_MOUSE	3	-2.32525	-4.33905	sp|Q3UHX9|CI114_MOUSE	-2.01379	-3.70185	-0.325742	-3.18831	0.0252872	0.0930308	7395100	12810000	19697000	9967800	957150	NA	4737500	522830	-2.88582	-2.04887	-2.08655	-2.27976	-4.18973	NA	-2.72874	-6.09866
sp|Q8VHK9|DHX36_MOUSE	sp|Q8VHK9|DHX36_MOUSE	32	4.29278	5.36162	sp|Q8VHK9|DHX36_MOUSE	1.06884	0.167693	1.96999	4.8272	0.0252886	0.0930308	1038500000	1029300000	1208900000	1551000000	434780000	707550000	1611800000	2303200000	4.3943	4.31576	3.76	4.70105	4.9933	4.70852	5.39701	6.34763
sp|Q8BHD7|PTBP3_MOUSE	sp|Q8BHD7|PTBP3_MOUSE	12	3.1392	3.9967	sp|Q8BHD7|PTBP3_MOUSE	0.857504	0.133942	1.58107	3.56795	0.0253787	0.093193	504050000	614030000	679070000	370190000	233690000	275040000	718100000	584190000	3.33004	3.56619	2.94097	2.7196	4.06152	3.34253	4.27006	4.3127
sp|Q921M3|SF3B3_MOUSE	sp|Q921M3|SF3B3_MOUSE	24	3.75973	1.44051	sp|Q921M3|SF3B3_MOUSE	-2.31923	-4.27719	-0.361262	2.60012	0.0254349	0.0932306	280380000	479370000	608350000	6037100000	26703000	56950000	118160000	134620000	2.46649	3.20697	2.78479	6.58069	0.805887	1.06598	1.75471	2.13546
sp|Q64152|BTF3_MOUSE	sp|Q64152|BTF3_MOUSE	6	1.30828	2.37728	sp|Q64152|BTF3_MOUSE	1.069	0.165015	1.97298	1.84278	0.0256183	0.0937333	151520000	130420000	284580000	82820000	114700000	74233000	235640000	155540000	1.56039	1.3182	1.70589	0.64865	2.99341	1.44913	2.71686	2.34973
sp|P14152|MDHC_MOUSE	sp|P14152|MDHC_MOUSE	5	-2.02833	0.989542	sp|P14152|MDHC_MOUSE	3.01787	0.496916	5.53882	-0.519393	0.0257229	0.0939464	67747000	8379700	5912200	NA	23533000	94451000	NA	46388000	0.375277	-2.66469	-3.79557	NA	0.616224	1.79735	NA	0.555053
sp|Q14C51|PTCD3_MOUSE	sp|Q14C51|PTCD3_MOUSE	3	-2.81113	-1.69113	sp|Q14C51|PTCD3_MOUSE	1.12001	0.170352	2.06966	-2.25113	0.0259157	0.0944736	14290000	4251500	7718400	10094000	5127300	7015100	10193000	11832000	-1.91595	-3.64924	-3.41699	-2.26236	-1.67078	-1.9614	-1.66076	-1.47158
sp|Q9D0I8|MRT4_MOUSE	sp|Q9D0I8|MRT4_MOUSE	14	3.14268	4.14014	sp|Q9D0I8|MRT4_MOUSE	0.997455	0.151374	1.84354	3.64141	0.0259604	0.0944736	332030000	690880000	558640000	629680000	188750000	473320000	516860000	856660000	2.71542	3.7373	2.66374	3.45428	3.74098	4.12731	3.8117	4.88056
sp|P62492|RB11A_MOUSE;sp|P46638|RB11B_MOUSE	sp|P62492|RB11A_MOUSE	3	-2.53413	-0.298359	sp|P62492|RB11A_MOUSE	2.23577	0.409599	4.06195	-0.857302	0.0261171	0.0948652	9390400	NA	NA	NA	14565000	32967000	NA	15543000	-2.53413	NA	NA	NA	-0.103848	0.275681	NA	-1.06691
sp|Q9CR02|TMA16_MOUSE	sp|Q9CR02|TMA16_MOUSE	6	0.891893	1.70749	sp|Q9CR02|TMA16_MOUSE	0.815594	0.122533	1.50866	1.29969	0.0261616	0.0948652	84203000	113010000	104120000	151490000	50097000	83051000	101650000	116690000	0.69543	1.1103	0.278023	1.48382	1.75019	1.6114	1.54493	1.92343
sp|Q8CI11|GNL3_MOUSE	sp|Q8CI11|GNL3_MOUSE	24	3.36282	4.30559	sp|Q8CI11|GNL3_MOUSE	0.942775	0.139735	1.74582	3.83421	0.02643	0.095452	581070000	720220000	467100000	754630000	298150000	595940000	559490000	624940000	3.53939	3.79764	2.40959	3.70464	4.42712	4.46035	3.92217	4.41273
sp|A2AGH6|MED12_MOUSE;sp|Q8BQM9|MD12L_MOUSE	sp|A2AGH6|MED12_MOUSE	2	-0.962616	0.0393994	sp|A2AGH6|MED12_MOUSE	1.00202	0.147804	1.85623	-0.461608	0.0265246	0.095452	21557000	24582000	71963000	21915000	9773300	25067000	43330000	48602000	-1.31063	-1.10313	-0.246551	-1.19015	-0.70263	-0.120366	0.35638	0.624214
sp|Q9CZ91|SRFB1_MOUSE	sp|Q9CZ91|SRFB1_MOUSE	3	-2.88782	-2.05903	sp|Q9CZ91|SRFB1_MOUSE	0.828788	0.122198	1.53538	-2.47342	0.0265333	0.095452	7034900	8633300	9088000	6915100	4964000	8521800	7698500	4882300	-2.95934	-2.62143	-3.18502	-2.78548	-1.71936	-1.68013	-2.05199	-2.78464
sp|Q9D0D5|T2EA_MOUSE	sp|Q9D0D5|T2EA_MOUSE	11	1.5568	2.17454	sp|Q9D0D5|T2EA_MOUSE	0.617738	0.0910694	1.14441	1.86567	0.0265356	0.095452	161580000	176990000	240430000	136970000	60911000	109090000	162950000	166000000	1.65503	1.76123	1.46648	1.34447	2.04353	2.00566	2.20271	2.44627
sp|O70456|1433S_MOUSE	sp|O70456|1433S_MOUSE	6	0.669807	1.83603	sp|O70456|1433S_MOUSE	1.16622	0.171725	2.16071	1.25292	0.0265589	0.095452	123250000	70556000	107220000	84499000	55978000	205670000	66059000	91382000	1.25635	0.426779	0.319687	0.676409	1.91678	2.92235	0.944183	1.56079
zz|Y-FGCZCont00288|;CON__P02533;zz|Y-FGCZCont00188|	zz|Y-FGCZCont00288|	29	0.539558	4.96207	zz|Y-FGCZCont00288|	4.42251	0.645459	8.19956	2.75081	0.0267329	0.0957869	14770000	173240000	22766000	1061300000	161660000	6703000000	2848900000	139640000	-1.86731	1.73016	-1.88092	4.1763	3.50846	7.9591	6.19094	2.18977
sp|Q3UL36|ARGL1_MOUSE	sp|Q3UL36|ARGL1_MOUSE	3	0.00130287	0.751591	sp|Q3UL36|ARGL1_MOUSE	0.750288	0.109228	1.39135	0.376447	0.0267822	0.0957869	52988000	49447000	94097000	49848000	34297000	31983000	73674000	44599000	0.01351	-0.089055	0.134283	-0.053527	1.18152	0.231873	1.09626	0.496713
sp|Q66GT5|PTPM1_MOUSE	sp|Q66GT5|PTPM1_MOUSE	2	-2.94329	-1.721	sp|Q66GT5|PTPM1_MOUSE	1.22229	0.177772	2.2668	-2.33214	0.0268008	0.0957869	14090000	7766400	4811900	6036300	6078900	8811500	11627000	6502100	-1.9367	-2.77497	-4.08801	-2.97347	-1.41527	-1.6318	-1.47729	-2.35964
zz|Y-FGCZCont00377|;CON__P02666;zz|Y-FGCZCont00154|	zz|Y-FGCZCont00377|	2	-3.51314	-0.0701944	zz|Y-FGCZCont00377|	3.44295	0.515131	6.37077	-1.54574	0.0268411	0.0957869	4573500	3585300	NA	5713100	7241300	97327000	162440000	3772500	-3.59332	-3.89653	NA	-3.04958	-1.15266	1.84071	2.19834	-3.16717
sp|Q8K2Z4|CND1_MOUSE	sp|Q8K2Z4|CND1_MOUSE	6	-1.67831	-0.649814	sp|Q8K2Z4|CND1_MOUSE	1.0285	0.145722	1.91128	-1.16406	0.0273077	0.0972805	22094000	14585000	16855000	20679000	5822700	16829000	25626000	30908000	-1.2744	-1.86058	-2.30783	-1.27044	-1.4799	-0.696389	-0.375737	-0.047233
sp|P19426|NELFE_MOUSE	sp|P19426|NELFE_MOUSE	5	-0.173435	-1.72588	sp|P19426|NELFE_MOUSE	-1.55244	-2.88653	-0.21835	-0.949656	0.0274481	0.0975303	37969000	47057000	107750000	39302000	3856700	2787100	26114000	14597000	-0.477202	-0.160939	0.326689	-0.382289	-2.09817	-3.29584	-0.349443	-1.16006
sp|P58137|ACOT8_MOUSE	sp|P58137|ACOT8_MOUSE	4	0.113468	-0.983519	sp|P58137|ACOT8_MOUSE	-1.09699	-2.03989	-0.154082	-0.435025	0.027474	0.0975303	39830000	61491000	108920000	63965000	3900900	14454000	29086000	19408000	-0.406752	0.227245	0.342026	0.291354	-2.08106	-0.916322	-0.199203	-0.737489
sp|Q91ZR2|SNX18_MOUSE	sp|Q91ZR2|SNX18_MOUSE	9	2.17559	3.45814	sp|Q91ZR2|SNX18_MOUSE	1.28254	0.178747	2.38634	2.81686	0.0276225	0.0978782	432200000	369000000	258420000	123610000	235320000	245500000	454250000	233220000	3.10362	2.82728	1.56895	1.20252	4.07195	3.17827	3.63172	2.95061
sp|Q8C7V8|CC134_MOUSE	sp|Q8C7V8|CC134_MOUSE	2	-1.43836	-2.60237	sp|Q8C7V8|CC134_MOUSE	-1.16401	-2.16618	-0.161834	-2.02036	0.0276686	0.0978782	19318000	17477000	32633000	20043000	6692400	2821000	3384600	5300700	-1.47209	-1.59811	-1.36961	-1.31365	-1.27097	-3.27836	-3.19747	-2.66268
sp|Q99MU3|DSRAD_MOUSE	sp|Q99MU3|DSRAD_MOUSE	21	3.29529	4.09497	sp|Q99MU3|DSRAD_MOUSE	0.79968	0.110711	1.48865	3.69513	0.0277489	0.0979914	628490000	461840000	709230000	592740000	322720000	303800000	752110000	477330000	3.65489	3.15291	3.00268	3.37067	4.54597	3.4863	4.33456	4.01304
sp|Q9DBG6|RPN2_MOUSE	sp|Q9DBG6|RPN2_MOUSE	17	2.32237	3.35159	sp|Q9DBG6|RPN2_MOUSE	1.02921	0.141304	1.91712	2.83698	0.0279065	0.0982217	356290000	248510000	471640000	189470000	80809000	470580000	388900000	316690000	2.81925	2.25368	2.42333	1.79323	2.46778	4.11892	3.41521	3.40443
sp|Q05D44|IF2P_MOUSE	sp|Q05D44|IF2P_MOUSE	51	6.57518	7.20912	sp|Q05D44|IF2P_MOUSE	0.633938	0.0870143	1.18086	6.89215	0.0279111	0.0982217	4723500000	5009200000	9053500000	5473500000	2179600000	2925300000	6591100000	4386400000	6.62451	6.6118	6.61928	6.44514	7.41272	6.76042	7.3601	7.30323
sp|P61982|1433G_MOUSE	sp|P61982|1433G_MOUSE	8	1.88089	2.90802	sp|P61982|1433G_MOUSE	1.02713	0.139157	1.9151	2.39446	0.0281556	0.0989107	347190000	201100000	215920000	151300000	152260000	237410000	186520000	196000000	2.78116	1.94654	1.31379	1.48209	3.41855	3.12983	2.39102	2.6927
sp|P61961|UFM1_MOUSE	sp|P61961|UFM1_MOUSE	2	-3.02587	-1.99983	sp|P61961|UFM1_MOUSE	1.02604	0.1371	1.91497	-2.51285	0.0284127	0.0996206	4756300	5794500	13321000	7219500	2661100	4842000	13623000	10921000	-3.53562	-3.19996	-2.64199	-2.7259	-2.65508	-2.49736	-1.25646	-1.59042
sp|O35711|LIPB2_MOUSE	sp|O35711|LIPB2_MOUSE	10	0.0981598	0.799365	sp|O35711|LIPB2_MOUSE	0.701205	0.0934767	1.30893	0.448762	0.028456	0.0996206	45767000	72341000	109390000	44312000	22311000	46112000	72305000	55848000	-0.202186	0.463031	0.348141	-0.216347	0.536194	0.760797	1.07011	0.830356
sp|Q99PL5|RRBP1_MOUSE	sp|Q99PL5|RRBP1_MOUSE	33	4.35855	5.38356	sp|Q99PL5|RRBP1_MOUSE	1.02501	0.134318	1.9157	4.87106	0.0287714	0.100551	958780000	1196700000	2056100000	1010800000	992840000	1081300000	1882000000	605960000	4.27671	4.53441	4.51421	4.10888	6.23258	5.32165	5.61304	4.36698
sp|Q9WVA3|BUB3_MOUSE	sp|Q9WVA3|BUB3_MOUSE	8	4.1105	3.54975	sp|Q9WVA3|BUB3_MOUSE	-0.560746	-1.05032	-0.0711757	3.83013	0.0293476	0.102388	814510000	939240000	1682000000	929880000	185250000	279860000	440220000	344780000	4.03661	4.1829	4.22902	3.99347	3.71289	3.36764	3.58799	3.53049
sp|Q61879|MYH10_MOUSE	sp|Q61879|MYH10_MOUSE	78	5.13129	6.3205	sp|Q61879|MYH10_MOUSE	1.1892	0.149282	2.22912	5.72589	0.0295451	0.10283	2480200000	2351200000	1543000000	2270700000	1609900000	1653600000	1813700000	3181200000	5.67604	5.51434	4.10653	5.22827	6.95802	5.93575	5.56151	6.8267
sp|P55194|3BP1_MOUSE	sp|P55194|3BP1_MOUSE	3	-2.93214	-1.72602	sp|P55194|3BP1_MOUSE	1.20612	0.151146	2.2611	-2.32908	0.0295757	0.10283	14818000	6207000	11157000	3152000	4484300	5622700	16970000	9477600	-1.86253	-3.10018	-2.89374	-3.87213	-1.87188	-2.28126	-0.950239	-1.8007
sp|Q91YU8|SSF1_MOUSE	sp|Q91YU8|SSF1_MOUSE	3	-1.47766	-0.580177	sp|Q91YU8|SSF1_MOUSE	0.897483	0.110962	1.684	-1.02892	0.0298137	0.103402	12283000	20878000	33990000	23055000	11024000	25170000	25141000	13445000	-2.13878	-1.3401	-1.31175	-1.12001	-0.521899	-0.114438	-0.402371	-1.282
sp|P70168|IMB1_MOUSE	sp|P70168|IMB1_MOUSE	9	-1.33521	0.114833	sp|P70168|IMB1_MOUSE	1.45004	0.178989	2.72109	-0.610188	0.0298422	0.103402	46096000	32159000	19511000	9571400	17154000	31609000	19266000	57598000	-0.19164	-0.713283	-2.10003	-2.33588	0.141703	0.214869	-0.773363	0.876124
sp|Q99J62|RFC4_MOUSE	sp|Q99J62|RFC4_MOUSE	6	0.241644	-0.984373	sp|Q99J62|RFC4_MOUSE	-1.22602	-2.30291	-0.149124	-0.371365	0.0300993	0.104115	39880000	87472000	95308000	73335000	3406000	15326000	27886000	21827000	-0.404905	0.738614	0.152443	0.480424	-2.28468	-0.831635	-0.257931	-0.563249
sp|P61089|UBE2N_MOUSE	sp|P61089|UBE2N_MOUSE	2	-2.24921	-0.0683751	sp|P61089|UBE2N_MOUSE	2.18084	0.272053	4.08963	-1.31457	0.0301852	0.104191	40984000	20215000	6527700	3864400	14677000	26628000	NA	30238000	-0.364701	-1.38693	-3.65493	-3.5903	-0.0923512	-0.033032	NA	-0.079742
sp|Q9Z1X4|ILF3_MOUSE	sp|Q9Z1X4|ILF3_MOUSE	31	7.53311	8.35465	sp|Q9Z1X4|ILF3_MOUSE	0.821537	0.0986426	1.54443	7.94388	0.030323	0.104191	11139000000	10585000000	11930000000	12048000000	5963900000	7561800000	9579000000	9700600000	7.8876	7.69737	7.0111	7.53636	8.92344	8.13338	7.88121	8.48055
sp|P47930|FOSL2_MOUSE	sp|P47930|FOSL2_MOUSE	3	-2.79816	-0.996237	sp|P47930|FOSL2_MOUSE	1.80192	0.23179	3.37206	-1.59688	0.0303299	0.104191	9185100	6516200	NA	NA	18651000	15808000	12537000	7782000	-2.56668	-3.02964	NA	NA	0.267275	-0.78687	-1.37225	-2.0931
sp|Q8R0A0|T2FB_MOUSE	sp|Q8R0A0|T2FB_MOUSE	3	-2.13511	-0.946375	sp|Q8R0A0|T2FB_MOUSE	1.18873	0.142569	2.2349	-1.54074	0.0303426	0.104191	19993000	20828000	10543000	6836900	8874200	15813000	22827000	10744000	-1.42152	-1.34358	-2.97412	-2.80121	-0.847469	-0.786413	-0.536958	-1.61466
sp|P52332|JAK1_MOUSE	sp|P52332|JAK1_MOUSE	2	-3.33144	-4.61093	sp|P52332|JAK1_MOUSE	-1.27949	-2.40115	-0.157833	-3.87979	0.0303785	0.104191	5399200	4467300	9815100	4686000	NA	670060	2906500	1048400	-3.34896	-3.5774	-3.07572	-3.32368	NA	-5.35648	-3.40973	-5.06659
sp|Q8BKI2|TNR6B_MOUSE	sp|Q8BKI2|TNR6B_MOUSE	20	1.80902	1.16187	sp|Q8BKI2|TNR6B_MOUSE	-0.647155	-1.21725	-0.0770644	1.48545	0.030465	0.104221	184190000	184970000	268810000	210390000	38426000	43183000	87961000	75935000	1.84786	1.82522	1.62493	1.93809	1.35213	0.665923	1.34331	1.28611
sp|Q8CI75|DI3L2_MOUSE	sp|Q8CI75|DI3L2_MOUSE	15	2.34611	1.26027	sp|Q8CI75|DI3L2_MOUSE	-1.08584	-2.04257	-0.129115	1.80319	0.03049	0.104221	296670000	316680000	472520000	190870000	71001000	47161000	98751000	43791000	2.54964	2.60542	2.42598	1.80341	2.27358	0.793316	1.5046	0.469593
sp|Q3TDQ1|STT3B_MOUSE	sp|Q3TDQ1|STT3B_MOUSE	9	0.90459	1.63296	sp|Q3TDQ1|STT3B_MOUSE	0.728373	0.082455	1.37429	1.26878	0.0313162	0.106683	82806000	88857000	212240000	99094000	40821000	65408000	159790000	96877000	0.670798	0.761408	1.28938	0.896774	1.44287	1.26616	2.17541	1.64741
sp|O35343|IMA3_MOUSE	sp|O35343|IMA3_MOUSE	4	-0.148188	0.587898	sp|O35343|IMA3_MOUSE	0.736086	0.0832231	1.38895	0.219855	0.031337	0.106683	43748000	49486000	71856000	52283000	15499000	39016000	56361000	67893000	-0.268612	-0.087911	-0.248664	0.0124361	-0.0105651	0.519224	0.722876	1.12006
sp|O88487|DC1I2_MOUSE	sp|O88487|DC1I2_MOUSE	9	1.58667	0.860996	sp|O88487|DC1I2_MOUSE	-0.725676	-1.36946	-0.0818915	1.22383	0.0313681	0.106683	165300000	179130000	174750000	199720000	32083000	40285000	55066000	67282000	1.68855	1.77867	1.01337	1.8661	1.08137	0.565496	0.690475	1.10665
sp|O70378|EMC8_MOUSE	sp|O70378|EMC8_MOUSE	4	-2.03877	-0.742678	sp|O70378|EMC8_MOUSE	1.2961	0.145529	2.44666	-1.39073	0.0314508	0.106785	18946000	13269000	35255000	4444900	5774800	16476000	21504000	29207000	-1.50071	-1.99779	-1.25986	-3.39674	-1.49229	-0.727036	-0.62018	-0.131202
sp|Q9Z0H1|WDR46_MOUSE	sp|Q9Z0H1|WDR46_MOUSE	3	-2.46362	-1.23796	sp|Q9Z0H1|WDR46_MOUSE	1.22566	0.134647	2.31667	-1.85079	0.0318065	0.107731	10974000	21146000	15566000	3303100	7104500	11302000	16190000	11743000	-2.30469	-1.3216	-2.42081	-3.80737	-1.18128	-1.27194	-1.01583	-1.48278
REV__sp|P60853|LZTS1_MOUSE	REV__sp|P60853|LZTS1_MOUSE	2	-0.243162	0.825242	REV__sp|P60853|LZTS1_MOUSE	1.0684	0.116512	2.0203	0.29104	0.0319249	0.107731	45964000	44162000	39161000	79205000	23485000	83537000	45913000	48821000	-0.195862	-0.25307	-1.11064	0.586923	0.61316	1.61983	0.43709	0.630883
sp|P40694|SMBP2_MOUSE	sp|P40694|SMBP2_MOUSE	6	-1.36476	-3.61039	sp|P40694|SMBP2_MOUSE	-2.24563	-4.22922	-0.262035	-2.11331	0.0319489	0.107731	26249000	36504000	52996000	5021800	NA	NA	3720100	1938200	-1.02069	-0.5294	-0.68101	-3.22796	NA	NA	-3.06572	-4.15506
sp|Q8K2X3|STN1_MOUSE	sp|Q8K2X3|STN1_MOUSE	6	-0.0911619	-1.02805	sp|Q8K2X3|STN1_MOUSE	-0.936884	-1.77193	-0.101834	-0.559604	0.0319778	0.107731	57363000	80058000	54168000	37286000	8863800	10120000	24083000	12679000	0.130314	0.610104	-0.649947	-0.455119	-0.849229	-1.43164	-0.462299	-1.36902
sp|Q6PGH1|BUD31_MOUSE	sp|Q6PGH1|BUD31_MOUSE	5	-0.341392	0.345667	sp|Q6PGH1|BUD31_MOUSE	0.687059	0.0745992	1.29952	0.00213755	0.031995	0.107731	41514000	48725000	52512000	44344000	14554000	32643000	50921000	49283000	-0.345783	-0.110398	-0.694039	-0.215349	-0.104982	0.261402	0.581394	0.644854
sp|Q68FF6|GIT1_MOUSE	sp|Q68FF6|GIT1_MOUSE	2	-1.93794	-3.0267	sp|Q68FF6|GIT1_MOUSE	-1.08875	-2.05134	-0.126172	-2.30086	0.0320589	0.107767	15686000	11625000	17506000	17149000	1557900	NA	NA	5549000	-1.77872	-2.18971	-2.25402	-1.52933	-3.45863	NA	NA	-2.59477
sp|P57746|VATD_MOUSE	sp|P57746|VATD_MOUSE	11	1.81815	2.46681	sp|P57746|VATD_MOUSE	0.64866	0.0692301	1.22809	2.14248	0.0322684	0.108292	204520000	181030000	320260000	165120000	58987000	149880000	235590000	195700000	2.002	1.79398	1.87363	1.60298	1.99536	2.46489	2.71656	2.69043
sp|Q8VE97|SRSF4_MOUSE	sp|Q8VE97|SRSF4_MOUSE	6	-1.57898	-0.643158	sp|Q8VE97|SRSF4_MOUSE	0.935818	0.0979882	1.77365	-1.11107	0.0325684	0.108778	9906700	19744000	35355000	22019000	11429000	14079000	31112000	15772000	-2.45533	-1.42114	-1.25583	-1.1836	-0.46775	-0.954324	-0.105344	-1.04521
sp|E9Q555|RN213_MOUSE	sp|E9Q555|RN213_MOUSE	2	2.73019	1.71221	sp|E9Q555|RN213_MOUSE	-1.01798	-1.92948	-0.106471	2.2212	0.032586	0.108778	525700000	400450000	428200000	272670000	66771000	54438000	174630000	80217000	3.39196	2.94596	2.28611	2.29672	2.18139	1.00076	2.2992	1.36749
sp|Q3ULD5|MCCB_MOUSE	sp|Q3ULD5|MCCB_MOUSE	17	1.60923	2.96102	sp|Q3ULD5|MCCB_MOUSE	1.35178	0.141316	2.56225	2.28513	0.0325934	0.108778	316330000	208810000	112140000	143440000	216480000	158030000	197430000	223230000	2.64411	2.00113	0.3834	1.4083	3.94671	2.54144	2.47025	2.88567
sp|Q9ESN6|TRIM2_MOUSE	sp|Q9ESN6|TRIM2_MOUSE	2	-2.74091	-1.42323	sp|Q9ESN6|TRIM2_MOUSE	1.31768	0.137444	2.49791	-2.08207	0.0326282	0.108778	19127000	4782500	10539000	5820700	9160100	5030500	17123000	11505000	-1.48672	-3.47847	-2.97466	-3.02377	-0.79988	-2.44215	-0.937728	-1.51315
sp|Q9JIK9|RT34_MOUSE	sp|Q9JIK9|RT34_MOUSE	3	-2.50197	-1.67824	sp|Q9JIK9|RT34_MOUSE	0.823737	0.0878262	1.55965	-2.14894	0.0327551	0.109003	9132900	10851000	11968000	9480700	3679100	NA	13957000	10540000	-2.57507	-2.28969	-2.79409	-2.34905	-2.16892	NA	-1.22269	-1.6431
sp|Q99LM2|CK5P3_MOUSE	sp|Q99LM2|CK5P3_MOUSE	10	-0.398082	1.33304	sp|Q99LM2|CK5P3_MOUSE	1.73112	0.178539	3.28371	0.467481	0.0328031	0.109003	46100000	40410000	68657000	31110000	17495000	25249000	296900000	143660000	-0.191512	-0.381899	-0.313336	-0.705578	0.171245	-0.109908	3.03897	2.23187
sp|P17225|PTBP1_MOUSE	sp|P17225|PTBP1_MOUSE	16	7.14561	7.80168	sp|P17225|PTBP1_MOUSE	0.656067	0.0647307	1.2474	7.47365	0.0334747	0.11078	6017600000	8598900000	12513000000	8959600000	2590600000	4488100000	10224000000	7940000000	6.98101	7.39585	7.07885	7.12673	7.67199	7.37921	7.97204	8.18347
sp|P58468|F207A_MOUSE	sp|P58468|F207A_MOUSE	6	0.355092	0.956212	sp|P58468|F207A_MOUSE	0.601119	0.0592738	1.14297	0.655652	0.0334837	0.11078	60855000	63549000	100660000	85829000	27929000	50606000	59803000	74151000	0.217319	0.275012	0.23003	0.698009	0.873259	0.895239	0.805503	1.25085
sp|Q9JKY0|CNOT9_MOUSE	sp|Q9JKY0|CNOT9_MOUSE	4	-0.779985	-2.58546	sp|Q9JKY0|CNOT9_MOUSE	-1.80548	-3.43314	-0.177814	-1.68272	0.0335018	0.11078	14760000	33076000	59924000	49165000	1416700	1864600	7319800	19357000	-1.86831	-0.672488	-0.506535	-0.0726085	-3.60122	-3.87693	-2.1223	-0.741392
sp|Q6PDQ2|CHD4_MOUSE	sp|Q6PDQ2|CHD4_MOUSE	19	0.920968	1.61021	sp|Q6PDQ2|CHD4_MOUSE	0.68924	0.0674215	1.31106	1.26559	0.0336024	0.110794	119210000	124730000	155810000	67838000	43496000	71771000	117410000	104270000	1.20729	1.25347	0.850456	0.372661	1.53813	1.40037	1.74584	1.7565
sp|Q8BMJ2|SYLC_MOUSE	sp|Q8BMJ2|SYLC_MOUSE	35	4.84523	4.07372	sp|Q8BMJ2|SYLC_MOUSE	-0.771513	-1.46762	-0.0754035	4.45947	0.0336154	0.110794	1558400000	1363800000	2776100000	1577400000	187510000	308720000	894820000	652840000	4.99189	4.72406	4.94058	4.7244	3.73109	3.50953	4.57673	4.47752
sp|Q03963|E2AK2_MOUSE	sp|Q03963|E2AK2_MOUSE	16	4.30708	5.14552	sp|Q03963|E2AK2_MOUSE	0.838437	0.0797448	1.59713	4.7263	0.0340136	0.111925	1411100000	1034300000	1631800000	852840000	738550000	681590000	1434700000	870490000	4.8457	4.32279	4.18599	3.87386	5.78851	4.65449	5.23477	4.90432
sp|Q99MR6|SRRT_MOUSE	sp|Q99MR6|SRRT_MOUSE	10	0.149143	-0.702379	sp|Q99MR6|SRRT_MOUSE	-0.851522	-1.62455	-0.0784986	-0.276618	0.0344605	0.113045	42793000	48882000	98981000	92215000	7405600	13779000	22254000	29178000	-0.301108	-0.10573	0.206143	0.797267	-1.11899	-0.985461	-0.572394	-0.132675
sp|Q00899|TYY1_MOUSE	sp|Q00899|TYY1_MOUSE	5	0.355544	1.07115	sp|Q00899|TYY1_MOUSE	0.715601	0.065944	1.36526	0.713345	0.0344657	0.113045	57150000	62344000	112670000	83503000	36618000	37561000	74145000	83973000	0.124837	0.247235	0.390096	0.660009	1.2798	0.464281	1.10514	1.43537
sp|Q99MR8|MCCA_MOUSE	sp|Q99MR8|MCCA_MOUSE	8	-1.53641	0.198341	sp|Q99MR8|MCCA_MOUSE	1.73475	0.158682	3.31082	-0.669036	0.03457	0.113204	43520000	32519000	6668900	16923000	23711000	27181000	23800000	49385000	-0.276306	-0.697131	-3.62454	-1.54767	0.627533	-0.00331654	-0.478776	0.647921
sp|P24369|PPIB_MOUSE	sp|P24369|PPIB_MOUSE	11	5.14621	6.03088	sp|P24369|PPIB_MOUSE	0.884668	0.0793022	1.69003	5.58855	0.0348518	0.11376	2320500000	2606800000	1818100000	1929700000	1199600000	1473500000	2351300000	1720100000	5.57804	5.66408	4.33951	5.00321	6.5165	5.76905	5.92336	5.91461
sp|Q8CGC7|SYEP_MOUSE	sp|Q8CGC7|SYEP_MOUSE	53	7.01395	6.2062	sp|Q8CGC7|SYEP_MOUSE	-0.807749	-1.54309	-0.0724066	6.61008	0.0348519	0.11376	7025700000	6272600000	13671000000	6600400000	954110000	1169500000	3934700000	2686400000	7.20905	6.93815	7.20454	6.70407	6.17286	5.435	6.64102	6.57593
sp|Q9CQV8|1433B_MOUSE	sp|Q9CQV8|1433B_MOUSE	8	0.0194569	1.33336	sp|Q9CQV8|1433B_MOUSE	1.3139	0.116489	2.51131	0.676407	0.0350033	0.113821	103460000	71601000	31970000	52944000	44593000	74083000	49279000	105650000	0.998658	0.448112	-1.39875	0.0298124	1.57551	1.44621	0.535707	1.776
sp|P61965|WDR5_MOUSE	sp|P61965|WDR5_MOUSE	2	-2.34632	-1.38843	sp|P61965|WDR5_MOUSE	0.957893	0.087213	1.82857	-1.9358	0.0350504	0.113821	7652200	11990000	19488000	9800100	8146400	NA	7380500	15421000	-2.83551	-2.14486	-2.1017	-2.30322	-0.975898	NA	-2.11079	-1.0786
sp|Q9QZM2|DPOG2_MOUSE	sp|Q9QZM2|DPOG2_MOUSE	4	-0.771099	-1.73545	sp|Q9QZM2|DPOG2_MOUSE	-0.964348	-1.8436	-0.0850924	-1.25327	0.0350683	0.113821	43681000	24582000	51146000	25531000	3632200	6775200	20390000	8024500	-0.270869	-1.10313	-0.731469	-0.978925	-2.18818	-2.01171	-0.694326	-2.04758
sp|Q8CHH9|SEPT8_MOUSE	sp|Q8CHH9|SEPT8_MOUSE	7	-1.97858	0.195041	sp|Q8CHH9|SEPT8_MOUSE	2.17362	0.191417	4.15583	-0.89177	0.0350953	0.113821	13645000	12163000	98978000	2848000	13800000	26122000	116470000	19786000	-1.98395	-2.12407	0.2061	-4.0124	-0.184822	-0.0607677	1.73463	-0.708876
sp|O35382|EXOC4_MOUSE	sp|O35382|EXOC4_MOUSE	5	-1.0239	-1.77944	sp|O35382|EXOC4_MOUSE	-0.755545	-1.44609	-0.0649966	-1.40167	0.0354113	0.114662	25575000	26702000	40052000	25607000	6314500	4691400	11968000	9613800	-1.05899	-0.9831	-1.07869	-0.974814	-1.3582	-2.54304	-1.437	-1.77954
sp|Q8K1X1|WDR11_MOUSE	sp|Q8K1X1|WDR11_MOUSE	2	-1.81606	-3.34852	sp|Q8K1X1|WDR11_MOUSE	-1.53246	-2.91883	-0.146096	-2.42904	0.0356543	0.115265	NA	14803000	29759000	11281000	999740	NA	5298900	NA	NA	-1.83905	-1.50053	-2.10859	-4.1244	NA	-2.57264	NA
sp|P46471|PRS7_MOUSE	sp|P46471|PRS7_MOUSE	7	-1.90623	-0.68406	sp|P46471|PRS7_MOUSE	1.22217	0.101538	2.34281	-1.29515	0.0358707	0.11578	23924000	11785000	12534000	16660000	13418000	19207000	8599600	29702000	-1.15724	-2.16988	-2.72847	-1.56934	-0.226952	-0.505314	-1.8977	-0.106272
sp|Q61335|BAP31_MOUSE	sp|Q61335|BAP31_MOUSE	4	-1.6331	-0.12869	sp|Q61335|BAP31_MOUSE	1.50441	0.122804	2.88602	-0.880897	0.036098	0.116329	45741000	23373000	18083000	6161300	25098000	28857000	22461000	19228000	-0.203022	-1.17631	-2.20796	-2.94512	0.712854	0.0831839	-0.559488	-0.751311
sp|P35564|CALX_MOUSE	sp|P35564|CALX_MOUSE	16	1.70557	3.16049	sp|P35564|CALX_MOUSE	1.45492	0.117458	2.79238	2.43303	0.0362389	0.116597	406840000	223580000	162630000	92137000	183370000	332430000	139560000	303460000	3.01459	2.10029	0.911293	0.796096	3.69758	3.6165	1.98673	3.34113
sp|P97868|RBBP6_MOUSE	sp|P97868|RBBP6_MOUSE	5	-1.70975	-0.50086	sp|P97868|RBBP6_MOUSE	1.20889	0.0951613	2.32263	-1.10531	0.0365563	0.117246	15391000	26176000	24731000	10133000	18748000	21308000	31783000	9182300	-1.80667	-1.01197	-1.76335	-2.25702	0.27506	-0.355243	-0.0756018	-1.84765
sp|Q9DAA6|EXOS1_MOUSE	sp|Q9DAA6|EXOS1_MOUSE	2	-1.58659	-2.38943	sp|Q9DAA6|EXOS1_MOUSE	-0.802839	-1.53798	-0.0676959	-1.85421	0.0365563	0.117246	14895000	19725000	26621000	18692000	3209200	NA	5976700	NA	-1.8549	-1.42253	-1.65877	-1.41017	-2.374	NA	-2.40486	NA
sp|Q9D1M7|FKB11_MOUSE	sp|Q9D1M7|FKB11_MOUSE	3	-0.51002	0.50937	sp|Q9D1M7|FKB11_MOUSE	1.01939	0.0782187	1.96056	-0.000324542	0.0368707	0.117992	56763000	17971000	52261000	55845000	23227000	27579000	58719000	49228000	0.114833	-1.55766	-0.700843	0.103593	0.596581	0.0176982	0.780005	0.643198
sp|Q923G2|RPAB3_MOUSE	sp|Q923G2|RPAB3_MOUSE	3	0.474924	-0.475788	sp|Q923G2|RPAB3_MOUSE	-0.950713	-1.82868	-0.072742	-0.000431964	0.0369053	0.117992	61390000	88013000	120170000	71239000	5874700	17221000	34252000	36460000	0.230206	0.74756	0.481613	0.440318	-1.46655	-0.663101	0.028679	0.197821
sp|Q91WG4|ELP2_MOUSE	sp|Q91WG4|ELP2_MOUSE	16	1.57805	2.42784	sp|Q91WG4|ELP2_MOUSE	0.849793	0.0643377	1.63525	2.00295	0.0370329	0.118214	212740000	162630000	279670000	101690000	92810000	120170000	282030000	116650000	2.06002	1.63846	1.68118	0.93254	2.67559	2.1455	2.96735	1.92292
sp|Q9QUM9|PSA6_MOUSE	sp|Q9QUM9|PSA6_MOUSE	3	-2.33028	-0.356284	sp|Q9QUM9|PSA6_MOUSE	1.97399	0.144843	3.80315	-1.34328	0.0374048	0.119213	26390000	10218000	8698700	7440400	12312000	60030000	5287400	40795000	-1.0128	-2.3769	-3.24719	-2.68422	-0.356058	1.14212	-2.57567	0.364468
sp|P17426|AP2A1_MOUSE	sp|P17426|AP2A1_MOUSE	26	2.2911	2.85187	sp|P17426|AP2A1_MOUSE	0.56077	0.0405251	1.08101	2.57149	0.0375821	0.11959	247180000	269440000	433010000	256190000	122330000	154580000	256000000	237170000	2.28093	2.37101	2.30197	2.21049	3.09007	2.50953	2.83237	2.97552
sp|P31266|SUH_MOUSE	sp|P31266|SUH_MOUSE	9	1.39582	2.22877	sp|P31266|SUH_MOUSE	0.832947	0.0592259	1.60667	1.8123	0.0377685	0.119995	199520000	180780000	175970000	92565000	76331000	120660000	211800000	108340000	1.96556	1.79198	1.02325	0.802506	2.38221	2.15139	2.56818	1.8133
sp|P12787|COX5A_MOUSE	sp|P12787|COX5A_MOUSE	2	-2.41418	-0.349972	sp|P12787|COX5A_MOUSE	2.0642	0.14384	3.98457	-1.38207	0.0379969	0.120451	1598500	34693000	28885000	9341000	13104000	23302000	25158000	22624000	-5.14103	-0.603232	-1.54286	-2.36958	-0.262491	-0.225919	-0.401429	-0.51005
sp|Q922Q9|CHID1_MOUSE	sp|Q922Q9|CHID1_MOUSE	3	-1.15011	-3.28162	sp|Q922Q9|CHID1_MOUSE	-2.13151	-4.11495	-0.148082	-2.21587	0.0380308	0.120451	31633000	28935000	105040000	4842000	3143900	2217700	7690800	1065900	-0.746	-0.866566	0.290516	-3.27838	-2.40486	-3.62622	-2.05339	-5.04203
sp|Q9WV30|NFAT5_MOUSE	sp|Q9WV30|NFAT5_MOUSE	7	-0.0510546	0.619916	sp|Q9WV30|NFAT5_MOUSE	0.67097	0.0441027	1.29784	0.28443	0.038636	0.122161	74248000	49205000	61469000	46562000	27927000	37128000	53318000	45106000	0.510185	-0.0961737	-0.470385	-0.147844	0.873152	0.447519	0.645511	0.513481
sp|Q8BGQ7|SYAC_MOUSE	sp|Q8BGQ7|SYAC_MOUSE	7	-1.43623	-0.0111683	sp|Q8BGQ7|SYAC_MOUSE	1.42506	0.0928939	2.75723	-0.723699	0.0387243	0.122161	37424000	25115000	25931000	8634500	15690000	46550000	11999000	48023000	-0.498489	-1.07201	-1.69606	-2.47836	0.00781716	0.774464	-1.43339	0.606436
sp|P24547|IMDH2_MOUSE	sp|P24547|IMDH2_MOUSE	11	1.90866	0.982869	sp|P24547|IMDH2_MOUSE	-0.925788	-1.79138	-0.0601925	1.44576	0.0387517	0.122161	175230000	192570000	352050000	215070000	15126000	49679000	111470000	84044000	1.77444	1.88365	2.00803	1.96851	-0.0471259	0.868512	1.67347	1.43662
sp|Q9CZM2|RL15_MOUSE	sp|Q9CZM2|RL15_MOUSE	7	1.26524	2.41329	sp|Q9CZM2|RL15_MOUSE	1.14805	0.0717996	2.22431	1.83927	0.0391554	0.123037	225200000	109040000	87302000	194700000	57185000	142160000	186500000	229240000	2.14382	1.05841	0.0278429	1.83089	1.94879	2.38844	2.39087	2.92508
sp|Q8CGK3|LONM_MOUSE	sp|Q8CGK3|LONM_MOUSE	12	0.457817	1.22326	sp|Q8CGK3|LONM_MOUSE	0.765442	0.0477237	1.48316	0.840538	0.0391868	0.123037	120730000	62308000	97498000	58771000	34355000	50210000	84092000	90383000	1.22594	0.246397	0.184705	0.174225	1.18405	0.883882	1.28061	1.54448
sp|Q5SSI6|UTP18_MOUSE	sp|Q5SSI6|UTP18_MOUSE	4	-1.81695	-0.547578	sp|Q5SSI6|UTP18_MOUSE	1.26937	0.0789503	2.45979	-1.18226	0.0392116	0.123037	30257000	6078700	22944000	18083000	9948700	10645000	33936000	28422000	-0.811478	-3.13049	-1.86986	-1.45598	-0.675934	-1.35852	0.0157597	-0.171616
sp|Q8CFI7|RPB2_MOUSE	sp|Q8CFI7|RPB2_MOUSE	10	0.715898	-0.274543	sp|Q8CFI7|RPB2_MOUSE	-0.990441	-1.91999	-0.0608942	0.220678	0.0393285	0.123213	72638000	77159000	139890000	117440000	17213000	9903000	33232000	37295000	0.477908	0.556587	0.697396	1.1317	0.146856	-1.46298	-0.0134603	0.231409
sp|Q3TCH7|CUL4A_MOUSE	sp|Q3TCH7|CUL4A_MOUSE	9	-1.10601	0.332499	sp|Q3TCH7|CUL4A_MOUSE	1.43851	0.0858476	2.79116	-0.386754	0.0396243	0.123661	47095000	30924000	21099000	17454000	40087000	12755000	39722000	53848000	-0.160073	-0.770104	-1.98891	-1.50494	1.41564	-1.0971	0.235196	0.77626
sp|Q3UHK8|TNR6A_MOUSE	sp|Q3UHK8|TNR6A_MOUSE	2	-3.21979	-4.04494	sp|Q3UHK8|TNR6A_MOUSE	-0.825148	-1.59962	-0.0506752	-3.6913	0.0396358	0.123661	4310800	5685900	NA	7086900	1217700	1552700	2279200	1576800	-3.68042	-3.22741	NA	-2.75154	-3.8284	-4.14156	-3.74862	-4.46117
sp|P26040|EZRI_MOUSE	sp|P26040|EZRI_MOUSE	18	0.689874	1.38292	sp|P26040|EZRI_MOUSE	0.693051	0.0411711	1.34493	1.0364	0.0396691	0.123661	94826000	73135000	151310000	80040000	55257000	48681000	102930000	73256000	0.870359	0.47887	0.808837	0.601428	1.89732	0.839174	1.56237	1.23283
sp|P67778|PHB_MOUSE	sp|P67778|PHB_MOUSE	12	1.80987	2.6395	sp|P67778|PHB_MOUSE	0.829637	0.0490509	1.61022	2.22468	0.0397155	0.123661	304520000	169700000	262360000	138590000	121250000	182140000	216410000	134700000	2.58809	1.7002	1.59044	1.36073	3.07676	2.74671	2.5982	2.13634
sp|Q99JY9|ARP3_MOUSE	sp|Q99JY9|ARP3_MOUSE	5	-3.06707	-1.06063	sp|Q99JY9|ARP3_MOUSE	2.00644	0.118583	3.8943	-1.92053	0.0400053	0.124372	21806000	4351100	4168500	NA	6438900	34623000	8153000	13390000	-1.29372	-3.61564	-4.29184	NA	-1.32892	0.346534	-1.97204	-1.28808
sp|O35690|PHX2B_MOUSE	sp|O35690|PHX2B_MOUSE	2	-3.37942	-2.03742	sp|O35690|PHX2B_MOUSE	1.342	0.0910831	2.59292	-2.37292	0.0402479	0.124935	NA	5120400	NA	NA	NA	7210600	6584800	8740600	NA	-3.37942	NA	NA	NA	-1.92166	-2.2698	-1.92078
sp|Q8BU11|TOX4_MOUSE	sp|Q8BU11|TOX4_MOUSE	5	0.465185	-0.402391	sp|Q8BU11|TOX4_MOUSE	-0.867575	-1.68715	-0.0480006	0.0313972	0.0403424	0.125037	38751000	63569000	175980000	107480000	13031000	20379000	26421000	21497000	-0.447187	0.275469	1.02333	1.00913	-0.270876	-0.419687	-0.333152	-0.585847
sp|P31230|AIMP1_MOUSE	sp|P31230|AIMP1_MOUSE	14	4.71639	3.91428	sp|P31230|AIMP1_MOUSE	-0.802106	-1.56041	-0.0437979	4.31534	0.0404624	0.125217	1262800000	1225400000	3024100000	1393000000	191780000	241460000	840120000	559690000	4.68222	4.56879	5.06209	4.55245	3.76488	3.15428	4.48881	4.24915
sp|P05201|AATC_MOUSE	sp|P05201|AATC_MOUSE	5	-3.11934	-0.306119	sp|P05201|AATC_MOUSE	2.81322	0.162383	5.46406	-1.71273	0.0405787	0.125386	25270000	8150600	NA	919220	8373200	38345000	NA	23121000	-1.07665	-2.70491	NA	-5.57645	-0.934686	0.494145	NA	-0.477816
sp|Q6PHZ2|KCC2D_MOUSE	sp|Q6PHZ2|KCC2D_MOUSE	13	3.16385	2.46974	sp|Q6PHZ2|KCC2D_MOUSE	-0.694105	-1.35147	-0.0367422	2.81679	0.0407399	0.125581	473410000	352850000	1047900000	486790000	80684000	104900000	245350000	195820000	3.2377	2.76234	3.55703	3.09831	2.46545	1.94904	2.77314	2.69134
sp|Q5SUF2|LC7L3_MOUSE	sp|Q5SUF2|LC7L3_MOUSE	12	2.85028	2.25336	sp|Q5SUF2|LC7L3_MOUSE	-0.596919	-1.16233	-0.0315052	2.55182	0.0407657	0.125581	372150000	375980000	527770000	480480000	87248000	113320000	138800000	159910000	2.88337	2.85447	2.58301	3.08026	2.58284	2.06066	1.97912	2.39083
sp|Q9Z2I8|SUCB2_MOUSE	sp|Q9Z2I8|SUCB2_MOUSE	2	-3.06135	-2.27251	sp|Q9Z2I8|SUCB2_MOUSE	0.78884	0.042369	1.53531	-2.66693	0.0412032	0.126736	8029100	6304100	NA	4625400	3944600	4793500	NA	7042200	-2.76472	-3.07766	NA	-3.34168	-2.06434	-2.51192	NA	-2.24128
sp|Q812E0|CPEB2_MOUSE;sp|Q7TN99|CPEB3_MOUSE	sp|Q812E0|CPEB2_MOUSE	4	-3.7954	-5.16233	sp|Q812E0|CPEB2_MOUSE	-1.36694	-2.65732	-0.0765554	-4.34217	0.041288	0.126804	2448400	4791700	7826600	NA	NA	NA	1108700	745900	-4.51328	-3.47569	-3.39722	NA	NA	NA	-4.7531	-5.57157
sp|P47757|CAPZB_MOUSE	sp|P47757|CAPZB_MOUSE	7	0.895135	1.61059	sp|P47757|CAPZB_MOUSE	0.715452	0.0332508	1.39765	1.25286	0.0418225	0.128251	118960000	87894000	169160000	83717000	45242000	130040000	94799000	68713000	1.20419	0.745597	0.967199	0.663549	1.5972	2.25962	1.44767	1.13787
sp|Q8BHE1|GEMI8_MOUSE	sp|Q8BHE1|GEMI8_MOUSE	4	-0.602825	-2.19826	sp|Q8BHE1|GEMI8_MOUSE	-1.59543	-3.11738	-0.0734782	-1.28658	0.0421214	0.128617	33731000	26674000	48529000	52983000	NA	1890800	15409000	10468000	-0.651454	-0.984622	-0.806056	0.0308308	NA	-3.85676	-1.08474	-1.65327
sp|A2AAJ9|OBSCN_MOUSE	sp|A2AAJ9|OBSCN_MOUSE	2	-1.09029	-2.21247	sp|A2AAJ9|OBSCN_MOUSE	-1.12219	-2.19066	-0.0537135	-1.46435	0.0421216	0.128617	15848000	21734000	48326000	35998000	NA	NA	8337400	5978900	-1.76359	-1.2818	-0.812009	-0.50374	NA	NA	-1.94086	-2.48408
sp|O88532|ZFR_MOUSE	sp|O88532|ZFR_MOUSE	23	3.68848	2.88692	sp|O88532|ZFR_MOUSE	-0.801558	-1.56747	-0.0356503	3.2877	0.0421602	0.128617	729700000	962890000	647170000	801260000	133170000	223530000	232910000	182500000	3.87473	4.21898	2.87264	3.78757	3.2175	3.04274	2.70061	2.58684
sp|P13864|DNMT1_MOUSE	sp|P13864|DNMT1_MOUSE	28	1.65208	2.28197	sp|P13864|DNMT1_MOUSE	0.629887	0.0278348	1.23194	1.96703	0.0422087	0.128617	133800000	199710000	256470000	181840000	61269000	107820000	183900000	199040000	1.37728	1.93647	1.5582	1.73638	2.05232	1.98873	2.3713	2.71553
sp|Q9JMG1|EDF1_MOUSE	sp|Q9JMG1|EDF1_MOUSE	7	2.2219	3.00377	sp|Q9JMG1|EDF1_MOUSE	0.781872	0.0343198	1.52942	2.61284	0.0422588	0.128617	222220000	238300000	311240000	375020000	145610000	206440000	179250000	315790000	2.12421	2.19281	1.83306	2.73753	3.35153	2.92776	2.3356	3.40021
sp|Q9CQY2|RAMAC_MOUSE	sp|Q9CQY2|RAMAC_MOUSE	2	-2.42581	-3.71642	sp|Q9CQY2|RAMAC_MOUSE	-1.29062	-2.52598	-0.055251	-2.97893	0.042656	0.129631	5584900	11659000	13054000	16921000	2020400	1107200	2823000	NA	-3.29917	-2.18548	-2.67074	-1.54784	-3.06848	-4.63043	-3.45036	NA
sp|Q7TQK1|INT7_MOUSE	sp|Q7TQK1|INT7_MOUSE	4	-2.9313	-1.39326	sp|Q7TQK1|INT7_MOUSE	1.53805	0.0607661	3.01533	-2.16228	0.0430052	0.130496	2067100	8705300	24328000	8100700	3021800	12921000	13731000	18798000	-4.76253	-2.60938	-1.78668	-2.56662	-2.46431	-1.07841	-1.24545	-0.78486
sp|Q8CBE3|WDR37_MOUSE	sp|Q8CBE3|WDR37_MOUSE	8	1.08502	0.378955	sp|Q8CBE3|WDR37_MOUSE	-0.706063	-1.38621	-0.0259203	0.731986	0.0434845	0.131676	122230000	111820000	250790000	73028000	21339000	28493000	56639000	37814000	1.24412	1.09494	1.52639	0.474622	0.469342	0.0648324	0.729734	0.25191
sp|P61750|ARF4_MOUSE	sp|P61750|ARF4_MOUSE	3	-3.00046	-1.93967	sp|P61750|ARF4_MOUSE	1.06079	0.0398655	2.08171	-2.54584	0.0435239	0.131676	11796000	5465400	6359300	6712300	3408400	5879700	NA	13116000	-2.19834	-3.2848	-3.69204	-2.82665	-2.28362	-2.21665	NA	-1.31875
sp|Q8CES0|NAA30_MOUSE	sp|Q8CES0|NAA30_MOUSE	4	-1.08491	-0.418665	sp|Q8CES0|NAA30_MOUSE	0.666245	0.0224534	1.31004	-0.751788	0.0440029	0.132927	20681000	35214000	43424000	18527000	15172000	18693000	24675000	20461000	-1.37171	-0.581604	-0.9639	-1.42243	-0.0425686	-0.544529	-0.42845	-0.659115
sp|Q6ZQ08|CNOT1_MOUSE	sp|Q6ZQ08|CNOT1_MOUSE	14	0.580173	-0.525777	sp|Q6ZQ08|CNOT1_MOUSE	-1.10595	-2.17553	-0.0363721	0.0271978	0.0441436	0.133153	59349000	62783000	121120000	141560000	8772000	9237200	34553000	38653000	0.180425	0.257416	0.492796	1.39006	-0.864854	-1.56359	0.0408746	0.284462
sp|P83741|WNK1_MOUSE	sp|P83741|WNK1_MOUSE	5	-4.32736	-2.29395	sp|P83741|WNK1_MOUSE	2.03341	0.0664058	4.00041	-3.16541	0.0443487	0.133573	7406400	NA	2517300	1306300	5004300	1395400	12912000	9221000	-2.88357	NA	-5.0081	-5.0904	-1.70722	-4.29598	-1.33117	-1.84142
sp|O70435|PSA3_MOUSE	sp|O70435|PSA3_MOUSE	2	-2.52701	-1.04464	sp|O70435|PSA3_MOUSE	1.48236	0.0460867	2.91864	-1.78583	0.0444551	0.133651	17590000	13484000	6538000	6501300	9375800	30213000	5598800	15539000	-1.61005	-1.97447	-3.65269	-2.87083	-0.764948	0.149568	-2.4959	-1.06729
sp|P28352|APEX1_MOUSE	sp|P28352|APEX1_MOUSE	9	5.80312	6.34881	sp|P28352|APEX1_MOUSE	0.545688	0.016756	1.07462	6.07597	0.0445217	0.133651	2832200000	3527200000	4641800000	2902200000	1215700000	1953200000	3142300000	2314200000	5.87143	6.10283	5.67059	5.56765	6.53651	6.17648	6.32757	6.3547
sp|Q9EQH3|VPS35_MOUSE	sp|Q9EQH3|VPS35_MOUSE	2	-3.94457	-2.39555	sp|Q9EQH3|VPS35_MOUSE	1.54902	0.0502891	3.04775	-3.17006	0.0445876	0.133651	8807800	2280600	NA	1793100	2132500	7171800	NA	6908300	-2.62843	-4.55297	NA	-4.65231	-2.98743	-1.92946	NA	-2.26975
sp|Q8BG17|NOL12_MOUSE	sp|Q8BG17|NOL12_MOUSE	3	-2.27567	-1.05628	sp|Q8BG17|NOL12_MOUSE	1.21939	0.0366246	2.40216	-1.66598	0.0446383	0.133651	8729400	16736000	7910800	18585000	11915000	10470000	8678500	21987000	-2.6416	-1.66097	-3.38202	-1.41811	-0.40525	-1.38249	-1.88497	-0.552415
sp|O88796|RPP30_MOUSE	sp|O88796|RPP30_MOUSE	7	0.111742	1.37896	sp|O88796|RPP30_MOUSE	1.26722	0.0356732	2.49877	0.745353	0.0449666	0.134278	71165000	93322000	116970000	20587000	19152000	80190000	143890000	95024000	0.447745	0.832547	0.443285	-1.27661	0.307058	1.56072	2.02932	1.61876
zz|Y-FGCZCont00100|;CON__P35527;zz|Y-FGCZCont00220|;zz|Y-FGCZCont00196|	zz|Y-FGCZCont00100|	32	5.38901	8.57489	zz|Y-FGCZCont00100|	3.18588	0.0870152	6.28475	6.98195	0.0451129	0.134278	518660000	4396700000	965780000	21235000000	2192800000	52648000000	35209000000	2146900000	3.37211	6.42256	3.44114	8.32023	7.42179	10.9387	9.69566	6.24339
sp|Q922H9|ZN330_MOUSE	sp|Q922H9|ZN330_MOUSE	2	-2.57166	0.0463578	sp|Q922H9|ZN330_MOUSE	2.61802	0.0718994	5.16414	-1.07565	0.0452268	0.134278	5602900	6229600	NA	19870000	6945500	233040000	19064000	17228000	-3.29444	-3.09491	NA	-1.32564	-1.21525	3.10297	-0.788055	-0.914232
sp|Q9D287|SPF27_MOUSE	sp|Q9D287|SPF27_MOUSE	4	-0.136732	-1.2082	sp|Q9D287|SPF27_MOUSE	-1.07147	-2.11454	-0.0283948	-0.672465	0.0452549	0.134278	49177000	63572000	52268000	50871000	3106800	11683000	27152000	17500000	-0.0963819	0.275537	-0.700653	-0.0254302	-2.42267	-1.22401	-0.295111	-0.890995
sp|P54099|DPOG1_MOUSE	sp|P54099|DPOG1_MOUSE	8	-0.613428	-3.04713	sp|P54099|DPOG1_MOUSE	-2.4337	-4.80377	-0.0636343	-1.83028	0.0453168	0.134278	58341000	47170000	44385000	17282000	7529700	473840	14362000	2074500	0.155204	-0.157459	-0.932815	-1.51864	-1.09405	-5.8574	-1.18282	-4.05425
zz|Y-FGCZCont00180|;CON__P00761	zz|Y-FGCZCont00180|	8	6.70699	9.91594	zz|Y-FGCZCont00180|	3.20895	0.0835661	6.33434	8.31146	0.0453353	0.134278	23591000000	221520000	21445000000	15725000000	26053000000	24532000000	21395000000	21944000000	8.99244	2.08686	7.84389	7.90475	11.1363	9.83474	9.00131	9.69144
sp|Q9QXS1|PLEC_MOUSE	sp|Q9QXS1|PLEC_MOUSE	46	1.27914	2.406	sp|Q9QXS1|PLEC_MOUSE	1.12686	0.0293081	2.22441	1.84257	0.0453411	0.134278	166560000	101600000	130540000	199100000	71498000	329630000	103040000	137960000	1.69973	0.955863	0.599158	1.8618	2.28405	3.60427	1.56386	2.17181
sp|P49718|MCM5_MOUSE	sp|P49718|MCM5_MOUSE	9	-0.27711	0.469633	sp|P49718|MCM5_MOUSE	0.746744	0.0192659	1.47422	0.0962615	0.0453776	0.134278	58317000	54325000	49330000	35380000	16024000	45095000	40235000	56878000	0.154598	0.0474586	-0.782808	-0.52769	0.0394307	0.728556	0.253083	0.857465
sp|Q61749|EI2BD_MOUSE	sp|Q61749|EI2BD_MOUSE	11	2.07071	2.79549	sp|Q61749|EI2BD_MOUSE	0.724778	0.0177456	1.43181	2.4331	0.0456084	0.134606	262880000	275190000	353340000	152870000	130140000	132840000	277880000	205360000	2.3716	2.40165	2.01322	1.49636	3.18296	2.29041	2.94669	2.7619
sp|Q5NC05|TTF2_MOUSE	sp|Q5NC05|TTF2_MOUSE	5	-1.31047	-2.54205	sp|Q5NC05|TTF2_MOUSE	-1.23157	-2.4335	-0.0296443	-1.92626	0.0456811	0.134606	11686000	28926000	47540000	19844000	1094000	5675400	8353200	8438100	-2.21213	-0.867018	-0.835296	-1.32745	-3.98917	-2.26777	-1.93822	-1.97303
sp|O70503|DHB12_MOUSE	sp|O70503|DHB12_MOUSE	8	2.60157	3.1807	sp|O70503|DHB12_MOUSE	0.579126	0.0139176	1.14433	2.89113	0.0456878	0.134606	341080000	300520000	543680000	315080000	134130000	177750000	361040000	331330000	2.75502	2.52942	2.62519	2.49666	3.22828	2.71144	3.3116	3.47147
sp|Q8CGP2|H2B1P_MOUSE;sp|Q8CGP1|H2B1K_MOUSE;sp|Q6ZWY9|H2B1C_MOUSE;sp|Q64525|H2B2B_MOUSE;sp|Q64478|H2B1H_MOUSE;sp|Q64475|H2B1B_MOUSE;sp|P10854|H2B1M_MOUSE;sp|P10853|H2B1F_MOUSE;sp|Q9D2U9|H2B3A_MOUSE;sp|Q8CGP0|H2B3B_MOUSE;sp|Q64524|H2B2E_MOUSE;sp|P70696|H2B1A_MOUSE	sp|Q8CGP2|H2B1P_MOUSE	4	2.82871	3.4499	sp|Q8CGP2|H2B1P_MOUSE	0.621193	0.0134707	1.22891	3.1393	0.0461012	0.135627	300200000	491040000	657840000	342000000	175980000	318510000	437330000	246090000	2.56705	3.24187	2.89586	2.61005	3.63585	3.55466	3.57881	3.03029
zz|Y-FGCZCont00289|;CON__P48668;zz|Y-FGCZCont00158|	zz|Y-FGCZCont00289|	33	-0.217973	4.43709	zz|Y-FGCZCont00289|	4.65507	0.100728	9.20941	2.44206	0.0462209	0.135782	8763800	188040000	NA	57036000	61553000	18573000000	976740000	91199000	-2.63581	1.84911	NA	0.13278	2.05927	9.43246	4.69883	1.55782
sp|Q9CR41|HYPK_MOUSE	sp|Q9CR41|HYPK_MOUSE	2	-2.13938	-1.31232	sp|Q9CR41|HYPK_MOUSE	0.827061	0.0166366	1.63749	-1.72585	0.0463787	0.136049	23061000	10493000	13139000	9499500	6956500	14010000	10174000	12320000	-1.21133	-2.33837	-2.66153	-2.34631	-1.21288	-0.961426	-1.66336	-1.41162
sp|P07901|HS90A_MOUSE	sp|P07901|HS90A_MOUSE	18	1.14687	2.58961	sp|P07901|HS90A_MOUSE	1.44275	0.0242115	2.86128	1.86824	0.0469704	0.137574	279370000	125630000	119700000	68512000	128100000	231960000	70777000	251510000	2.46117	1.2639	0.476048	0.386334	3.15924	3.09626	1.04034	3.0626
sp|Q80X85|RT07_MOUSE	sp|Q80X85|RT07_MOUSE	2	-2.60875	-3.22674	sp|Q80X85|RT07_MOUSE	-0.617986	-1.22582	-0.010148	-2.91774	0.0470345	0.137574	9664400	8884500	15632000	6145800	1675800	2631200	2787600	5131500	-2.49179	-2.57981	-2.4148	-2.9486	-3.34914	-3.37906	-3.46795	-2.7108
sp|Q9JJ48|ZC3H8_MOUSE	sp|Q9JJ48|ZC3H8_MOUSE	3	-1.44602	-2.29755	sp|Q9JJ48|ZC3H8_MOUSE	-0.851537	-1.68943	-0.0136408	-1.87179	0.0471062	0.137585	15562000	16974000	35851000	23103000	3968900	2862900	9698700	7499300	-1.79041	-1.64048	-1.23605	-1.11714	-2.05513	-3.25705	-1.73005	-2.14799
sp|Q03958|PFD6_MOUSE	sp|Q03958|PFD6_MOUSE	3	-0.772128	-0.183271	sp|Q03958|PFD6_MOUSE	0.588857	0.00811025	1.1696	-0.477699	0.0475073	0.138557	39438000	24956000	51520000	27726000	14115000	25910000	22672000	32711000	-0.421314	-1.08122	-0.721122	-0.864852	-0.150949	-0.0725483	-0.546455	0.0368686
sp|Q8K3E5|AHI1_MOUSE	sp|Q8K3E5|AHI1_MOUSE	4	-2.6984	-1.90123	sp|Q8K3E5|AHI1_MOUSE	0.797169	0.00734678	1.58699	-2.29982	0.0483257	0.140742	5894900	6991100	17190000	9361700	5171100	4713200	12554000	8064400	-3.21964	-2.92757	-2.27988	-2.36652	-1.65801	-2.53634	-1.37036	-2.04022
sp|Q8R5C5|ACTY_MOUSE	sp|Q8R5C5|ACTY_MOUSE	3	-2.23979	-1.35139	sp|Q8R5C5|ACTY_MOUSE	0.8884	0.00561328	1.77119	-1.79559	0.0488494	0.142063	18382000	15503000	12550000	6295600	8336100	11310000	13383000	8792100	-1.54521	-1.77201	-2.72666	-2.91529	-0.94135	-1.27092	-1.28123	-1.91207
sp|G5E829|AT2B1_MOUSE;sp|Q6Q477|AT2B4_MOUSE	sp|G5E829|AT2B1_MOUSE	7	-1.70865	-0.509338	sp|G5E829|AT2B1_MOUSE	1.19931	0.00699686	2.39162	-1.10899	0.0489372	0.142114	28996000	28135000	13818000	8729600	11731000	25099000	11656000	31557000	-0.874153	-0.907248	-2.58997	-2.46321	-0.428607	-0.118522	-1.47382	-0.016408
sp|Q6ZWR6|SYNE1_MOUSE	sp|Q6ZWR6|SYNE1_MOUSE	3	-0.264866	-4.96549	sp|Q6ZWR6|SYNE1_MOUSE	-4.70062	-9.37949	-0.0217532	-2.14511	0.0492508	0.14282	497080000	NA	52872000	4371400	NA	NA	789730	1337800	3.30954	NA	-0.684336	-3.4198	NA	NA	-5.22598	-4.705
sp|Q9ERD7|TBB3_MOUSE	sp|Q9ERD7|TBB3_MOUSE	14	-0.182969	1.78821	sp|Q9ERD7|TBB3_MOUSE	1.97118	0.00658948	3.93578	0.802623	0.0493898	0.142929	139040000	87906000	85930000	6288500	41398000	103050000	78602000	181550000	1.43384	0.745795	0.00534803	-2.91685	1.46394	1.92332	1.18651	2.5791
sp|Q505F5|LRC47_MOUSE	sp|Q505F5|LRC47_MOUSE	20	3.79325	4.73414	sp|Q505F5|LRC47_MOUSE	0.94089	0.0029409	1.87884	4.26369	0.0494293	0.142929	446930000	846660000	1525200000	867640000	197200000	596930000	1498600000	1192800000	3.15296	4.03233	4.09005	3.89765	3.80671	4.46275	5.29551	5.37158
sp|P97350|PKP1_MOUSE	sp|P97350|PKP1_MOUSE	7	-2.47641	0.272764	sp|P97350|PKP1_MOUSE	2.74917	0.00534855	5.49299	-1.10182	0.0497067	0.143358	NA	3484700	NA	24874000	NA	34337000	39038000	NA	NA	-3.93783	NA	-1.01498	NA	0.334543	0.210985	NA
sp|P62996|TRA2B_MOUSE	sp|P62996|TRA2B_MOUSE	3	-1.51298	-3.27205	sp|P62996|TRA2B_MOUSE	-1.75907	-3.51535	-0.00278479	-2.51816	0.049719	0.143358	39577000	34437000	7235100	NA	2020100	4270100	2599700	2503900	-0.416134	-0.613979	-3.50882	NA	-3.0687	-2.67907	-3.56523	-3.77519
sp|Q80XC6|NRDE2_MOUSE	sp|Q80XC6|NRDE2_MOUSE	8	-0.91994	-0.158467	sp|Q80XC6|NRDE2_MOUSE	0.761473	0.000709946	1.52224	-0.539204	0.0498295	0.143472	22422000	47445000	43143000	20170000	19147000	24400000	28189000	22197000	-1.25271	-0.149025	-0.973119	-1.30491	0.306666	-0.159354	-0.242867	-0.538314
sp|Q91VR5|DDX1_MOUSE	sp|Q91VR5|DDX1_MOUSE	27	5.33919	4.74903	sp|Q91VR5|DDX1_MOUSE	-0.590163	-1.18016	-0.000169692	5.04411	0.0499474	0.143608	1777000000	2418200000	4428300000	1943100000	315610000	627370000	1134500000	954760000	5.18515	5.55511	5.60372	5.01278	4.51254	4.53465	4.90754	5.04139
sp|O55187|CBX4_MOUSE	sp|O55187|CBX4_MOUSE	2	-2.3318	-3.5914	sp|O55187|CBX4_MOUSE	-1.2596	-2.52301	0.00381213	-2.9616	0.0505553	0.14515	25171000	17079000	8670400	4559800	1767300	1945400	3499700	1971500	-1.08243	-1.63153	-3.25182	-3.36144	-3.26935	-3.81561	-3.15085	-4.12979
sp|Q7TN79|AKA7G_MOUSE	sp|Q7TN79|AKA7G_MOUSE	2	-0.0764626	-1.43981	sp|Q7TN79|AKA7G_MOUSE	-1.36335	-2.73262	0.00592047	-0.758138	0.0507453	0.145489	25619000	NA	112650000	71080000	10518000	8126300	NA	8408800	-1.05646	NA	0.389844	0.437228	-0.592418	-1.74883	NA	-1.97819
zz|Y-FGCZCont00276|;zz|Y-FGCZCont00189|;CON__P08779;zz|Y-FGCZCont00040|;zz|Y-FGCZCont00014|;zz|Y-FGCZCont00156|	zz|Y-FGCZCont00276|	30	1.574	5.1737	zz|Y-FGCZCont00276|	3.5997	-0.0166102	7.216	3.37385	0.0508478	0.145577	59480000	429270000	50888000	810940000	106860000	16811000000	2064100000	207530000	0.183671	3.0468	-0.738651	3.80418	2.88715	9.28836	5.74178	2.77749
sp|O55143|AT2A2_MOUSE	sp|O55143|AT2A2_MOUSE	17	1.52678	2.12029	sp|O55143|AT2A2_MOUSE	0.593512	-0.00327298	1.1903	1.82353	0.0510139	0.145684	200980000	154350000	230510000	120000000	77704000	101280000	149610000	130580000	1.9763	1.56264	1.40665	1.16153	2.40897	1.89827	2.08366	2.09026
sp|Q9CQQ7|AT5F1_MOUSE	sp|Q9CQQ7|AT5F1_MOUSE	4	0.492304	1.16933	sp|Q9CQQ7|AT5F1_MOUSE	0.677029	-0.00378909	1.35785	0.830819	0.051029	0.145684	64689000	76121000	129310000	76524000	53144000	62807000	70411000	47748000	0.307273	0.536934	0.585714	0.539297	1.8388	1.2075	1.03311	0.597917
sp|Q8K268|ABCF3_MOUSE	sp|Q8K268|ABCF3_MOUSE	6	-0.204907	-1.1544	sp|Q8K268|ABCF3_MOUSE	-0.94949	-1.90832	0.00933931	-0.679652	0.0518146	0.147655	61701000	50457000	83234000	25927000	8661100	16241000	19451000	7116100	0.237646	-0.0597158	-0.0399206	-0.957637	-0.883949	-0.747804	-0.760042	-2.22579
sp|P63037|DNJA1_MOUSE	sp|P63037|DNJA1_MOUSE	9	0.56014	1.37505	sp|P63037|DNJA1_MOUSE	0.81491	-0.00859363	1.63841	0.967595	0.0519466	0.147655	96208000	93630000	79792000	80623000	29265000	73041000	68176000	135300000	0.891662	0.837328	-0.0998952	0.611465	0.943388	1.42573	0.988152	2.14293
sp|Q8BXR9|OSBL6_MOUSE	sp|Q8BXR9|OSBL6_MOUSE	12	0.396566	1.37376	sp|Q8BXR9|OSBL6_MOUSE	0.977196	-0.010719	1.96511	0.885164	0.0520254	0.147655	117640000	92847000	97462000	33316000	58785000	63688000	92955000	56857000	1.18777	0.825143	0.184181	-0.610826	1.99021	1.22764	1.42029	0.856917
sp|Q8VHH5|AGAP3_MOUSE	sp|Q8VHH5|AGAP3_MOUSE	12	1.37392	1.96712	sp|Q8VHH5|AGAP3_MOUSE	0.593197	-0.00652863	1.19292	1.67052	0.0520323	0.147655	130070000	141790000	266690000	115350000	63903000	77153000	177490000	116910000	1.33565	1.43948	1.61369	1.10687	2.1155	1.50491	2.32185	1.92623
sp|P62880|GBB2_MOUSE;sp|P62874|GBB1_MOUSE;sp|Q61011|GBB3_MOUSE;sp|P29387|GBB4_MOUSE	sp|P62880|GBB2_MOUSE	4	-0.316419	0.542504	sp|P62880|GBB2_MOUSE	0.858923	-0.00989822	1.72774	0.113043	0.0521288	0.147655	59593000	63590000	61493000	20862000	22544000	53634000	43333000	38602000	0.186466	0.275948	-0.469831	-1.25826	0.551786	0.979251	0.356477	0.282504
sp|Q3ULJ0|GPD1L_MOUSE	sp|Q3ULJ0|GPD1L_MOUSE	13	4.13082	3.39413	sp|Q3ULJ0|GPD1L_MOUSE	-0.736691	-1.48198	0.00859893	3.76247	0.0521565	0.147655	1319000000	1097600000	1325100000	640400000	163190000	218670000	441700000	326630000	4.74633	4.40898	3.89033	3.47763	3.5226	3.01096	3.59267	3.45028
sp|Q8R1F9|RPP40_MOUSE	sp|Q8R1F9|RPP40_MOUSE	3	-0.978817	-0.378491	sp|Q8R1F9|RPP40_MOUSE	0.600327	-0.00849311	1.20915	-0.678654	0.0526188	0.148667	24217000	26980000	49214000	24753000	14096000	14450000	33022000	24008000	-1.13932	-0.968072	-0.786152	-1.02173	-0.152971	-0.916722	-0.0222965	-0.421974
sp|Q9DCN2|NB5R3_MOUSE	sp|Q9DCN2|NB5R3_MOUSE	7	-1.24937	0.806997	sp|Q9DCN2|NB5R3_MOUSE	2.05637	-0.0295495	4.14229	-0.221188	0.0526604	0.148667	105190000	44377000	8121700	8942500	37165000	62631000	26371000	65124000	1.02307	-0.246023	-3.34466	-2.42988	1.30205	1.20344	-0.335792	1.05829
sp|Q9CW46|RAVR1_MOUSE	sp|Q9CW46|RAVR1_MOUSE	11	1.37795	0.415421	sp|Q9CW46|RAVR1_MOUSE	-0.962524	-1.93985	0.0148035	0.896684	0.0528497	0.148863	108420000	166390000	185700000	173680000	9893800	38347000	47536000	80147000	1.0676	1.67162	1.09968	1.67288	-0.684239	0.494221	0.485512	1.36619
sp|Q91WQ3|SYYC_MOUSE	sp|Q91WQ3|SYYC_MOUSE	31	6.38361	7.02353	sp|Q91WQ3|SYYC_MOUSE	0.639923	-0.00993468	1.28978	6.70357	0.0528769	0.148863	4826900000	5039700000	7663600000	3624000000	2187800000	2661200000	5160800000	3655900000	6.65639	6.62061	6.3826	5.87484	7.41836	6.62363	7.01912	7.03301
sp|O35134|RPA1_MOUSE	sp|O35134|RPA1_MOUSE	7	-0.507655	-2.46264	sp|O35134|RPA1_MOUSE	-1.95498	-3.94125	0.0312905	-1.48515	0.0529671	0.14891	35267000	41615000	62303000	32287000	1863100	921400	28647000	11268000	-0.585891	-0.339264	-0.451247	-0.654217	-3.19013	-4.89599	-0.220402	-1.54402
sp|Q91XW8|FKBP6_MOUSE	sp|Q91XW8|FKBP6_MOUSE	2	-1.59599	-0.0788815	sp|Q91XW8|FKBP6_MOUSE	1.51711	-0.0254363	3.05966	-0.837438	0.0531099	0.149105	29539000	41648000	13844000	7840800	16642000	19302000	80855000	14801000	-0.846837	-0.338114	-2.5873	-2.61172	0.0962252	-0.498181	1.2259	-1.13947
sp|Q93092|TALDO_MOUSE	sp|Q93092|TALDO_MOUSE	3	-3.26201	-1.98909	sp|Q93092|TALDO_MOUSE	1.27292	-0.0264635	2.5723	-2.49826	0.0534281	0.149791	4620000	6904800	NA	NA	2666800	6690100	NA	13414000	-3.57843	-2.94559	NA	NA	-2.65187	-2.02998	NA	-1.28543
sp|Q9QXB9|DRG2_MOUSE	sp|Q9QXB9|DRG2_MOUSE	7	0.645557	-1.10395	sp|Q9QXB9|DRG2_MOUSE	-1.7495	-3.53341	0.0344058	-0.229194	0.053656	0.150222	145430000	157000000	79099000	39004000	22514000	22814000	6342400	6383400	1.49999	1.58734	-0.112283	-0.392816	0.549788	-0.256516	-2.32208	-2.38697
sp|O08810|U5S1_MOUSE	sp|O08810|U5S1_MOUSE	23	2.49934	1.85074	sp|O08810|U5S1_MOUSE	-0.648596	-1.31046	0.0132656	2.17504	0.0538046	0.15043	343880000	382650000	360300000	275180000	41862000	88366000	153910000	131270000	2.76705	2.87999	2.04092	2.30939	1.48066	1.70108	2.12315	2.09808
sp|Q62448|IF4G2_MOUSE	sp|Q62448|IF4G2_MOUSE	11	0.545515	-0.700638	sp|Q62448|IF4G2_MOUSE	-1.24615	-2.51926	0.0269571	-0.0775614	0.0540276	0.150846	51624000	48906000	174470000	132720000	7197600	7840300	24820000	47178000	-0.0248859	-0.105018	1.01109	1.30087	-1.16174	-1.80063	-0.420283	0.580103
sp|Q64674|SPEE_MOUSE	sp|Q64674|SPEE_MOUSE	5	-1.8529	-0.259951	sp|Q64674|SPEE_MOUSE	1.59294	-0.0410002	3.22689	-0.897129	0.054259	0.151283	29952000	7227100	NA	NA	11123000	24586000	NA	29369000	-0.826395	-2.8794	NA	NA	-0.508481	-0.148376	NA	-0.122997
zz|Y-FGCZCont00375|;CON__P02662;zz|Y-FGCZCont00124|	zz|Y-FGCZCont00375|	5	-4.61422	-0.525674	zz|Y-FGCZCont00375|	4.08854	-0.106492	8.28357	-2.27791	0.0547227	0.152367	2142200	NA	1754500	3804500	836060	42023000	583830000	6687000	-4.70998	NA	-5.52076	-3.6119	-4.39274	0.626558	3.98153	-2.31805
sp|Q9DB16|CB39L_MOUSE	sp|Q9DB16|CB39L_MOUSE	2	-1.82666	0.993787	sp|Q9DB16|CB39L_MOUSE	2.82045	-0.0849232	5.72582	0.0536382	0.055267	0.153671	6590800	34819000	NA	NA	6167500	59566000	254860000	82641000	-3.05535	-0.597972	NA	NA	-1.39355	1.1309	2.82615	1.41165
sp|P56671|MAZ_MOUSE	sp|P56671|MAZ_MOUSE	2	-4.04099	-1.0523	sp|P56671|MAZ_MOUSE	2.98869	-0.106753	6.08414	-1.65004	0.0559513	0.155215	3374400	NA	NA	NA	2442000	12375000	16053000	52666000	-4.04099	NA	NA	NA	-2.78404	-1.14082	-1.02767	0.743336
sp|Q60864|STIP1_MOUSE	sp|Q60864|STIP1_MOUSE	17	1.14586	2.90924	sp|Q60864|STIP1_MOUSE	1.76338	-0.0561574	3.58292	2.02755	0.0559755	0.155215	388650000	176120000	193870000	20556000	167970000	223540000	188620000	186830000	2.94724	1.75408	1.16082	-1.27869	3.56593	3.0428	2.40662	2.62162
zz|Y-FGCZCont00284|;CON__P13647;zz|Y-FGCZCont00252|	zz|Y-FGCZCont00284|	31	2.08563	5.26718	zz|Y-FGCZCont00284|	3.18155	-0.107907	6.47102	3.67641	0.0563737	0.155947	59543000	497980000	154540000	973040000	146370000	15394000000	1976200000	220470000	0.18523	3.26223	0.838833	4.05622	3.35934	9.16106	5.68112	2.86721
sp|Q91WD1|RPC4_MOUSE	sp|Q91WD1|RPC4_MOUSE	5	-1.15537	-2.73702	sp|Q91WD1|RPC4_MOUSE	-1.58165	-3.21763	0.0543205	-1.9462	0.0564562	0.155947	36060000	43750000	27176000	10774000	1798900	1319000	7065700	14633000	-0.553152	-0.26667	-1.62947	-2.17219	-3.24275	-4.37738	-2.17155	-1.1564
sp|Q9ESN9|JIP3_MOUSE	sp|Q9ESN9|JIP3_MOUSE	3	-3.35071	-2.27613	sp|Q9ESN9|JIP3_MOUSE	1.07458	-0.0369832	2.18613	-2.81342	0.0564702	0.155947	7441100	6362500	4550300	4786000	1978800	13621000	6001900	5515700	-2.87669	-3.06428	-4.16739	-3.29447	-3.0997	-1.00213	-2.399	-2.6037
sp|Q9JJG9|NOA1_MOUSE	sp|Q9JJG9|NOA1_MOUSE	3	-1.86286	-3.09118	sp|Q9JJG9|NOA1_MOUSE	-1.22832	-2.50001	0.0433607	-2.47702	0.0566407	0.156165	12180000	11396000	18016000	27654000	1030000	2563800	3212200	10864000	-2.15118	-2.21858	-2.21324	-0.868448	-4.07964	-3.41657	-3.27034	-1.59819
sp|Q80V91|DTX3_MOUSE	sp|Q80V91|DTX3_MOUSE	2	-1.88987	-2.68234	sp|Q80V91|DTX3_MOUSE	-0.792471	-1.61317	0.0282309	-2.2861	0.0567032	0.156165	16164000	16775000	13019000	17608000	2047800	3572100	4645400	8354000	-1.73453	-1.65759	-2.67456	-1.49279	-3.04826	-2.9371	-2.75611	-1.98789
sp|P07356|ANXA2_MOUSE	sp|P07356|ANXA2_MOUSE	10	-0.655361	1.80383	sp|P07356|ANXA2_MOUSE	2.45919	-0.0948807	5.01327	0.574236	0.0572757	0.157362	96464000	67134000	7268400	39671000	53491000	439920000	108050000	26334000	0.895574	0.354642	-3.50229	-0.369364	1.84857	4.02152	1.63004	-0.284801
sp|Q8R3J4|MTEF3_MOUSE	sp|Q8R3J4|MTEF3_MOUSE	6	0.500373	1.19795	sp|Q8R3J4|MTEF3_MOUSE	0.697578	-0.0269765	1.42213	0.849161	0.0572931	0.157362	83055000	95973000	81812000	75326000	51572000	48980000	81196000	59258000	0.675219	0.87319	-0.0643918	0.517473	1.79374	0.848027	1.23176	0.918271
sp|Q9R099|TBL2_MOUSE	sp|Q9R099|TBL2_MOUSE	5	-0.43815	0.0840473	sp|Q9R099|TBL2_MOUSE	0.522198	-0.0206815	1.06508	-0.177052	0.0574742	0.157646	33453000	42868000	65975000	38167000	15004000	25849000	47176000	31833000	-0.663638	-0.296221	-0.369923	-0.422819	-0.0592801	-0.0759558	0.474916	-0.00349078
sp|Q9CQE8|RTRAF_MOUSE	sp|Q9CQE8|RTRAF_MOUSE	13	3.35299	2.8028	sp|Q9CQE8|RTRAF_MOUSE	-0.550193	-1.1236	0.0232093	3.07789	0.057976	0.158807	479080000	592920000	1075900000	469000000	106350000	153900000	315230000	197710000	3.25523	3.51543	3.59448	3.04682	2.87997	2.50315	3.12247	2.70558
sp|O88685|PRS6A_MOUSE	sp|O88685|PRS6A_MOUSE	5	-2.08139	-0.942718	sp|O88685|PRS6A_MOUSE	1.13867	-0.0511317	2.32847	-1.51205	0.0585074	0.15986	22125000	10137000	10777000	14921000	10446000	15149000	6929700	29407000	-1.27234	-2.38845	-2.94295	-1.72181	-0.602727	-0.848429	-2.19864	-0.121079
zz|Y-FGCZCont00179|;zz|Y-FGCZCont00026|;CON__P04264	zz|Y-FGCZCont00179|	40	5.8238	8.67267	zz|Y-FGCZCont00179|	2.84887	-0.129114	5.82686	7.24823	0.0585888	0.15986	514390000	9722600000	1507200000	20746000000	2653900000	47505000000	32187000000	2770700000	3.35993	7.57406	4.07319	8.288	7.70822	10.7901	9.57058	6.62176
sp|P48962|ADT1_MOUSE	sp|P48962|ADT1_MOUSE	13	4.78946	5.42064	sp|P48962|ADT1_MOUSE	0.631179	-0.0289823	1.29134	5.10505	0.0587057	0.15986	1841800000	1292900000	2177500000	1525000000	596910000	919800000	1359600000	1780700000	5.23788	4.6466	4.59568	4.67767	5.46895	5.08779	5.15983	5.96597
sp|Q5SWP3|NACAD_MOUSE	sp|Q5SWP3|NACAD_MOUSE	23	2.63194	3.34539	sp|Q5SWP3|NACAD_MOUSE	0.713446	-0.0329253	1.45982	2.98867	0.0587511	0.15986	313600000	396940000	671310000	226250000	179130000	222400000	513940000	222360000	2.63135	2.93318	2.92464	2.0386	3.66247	3.03541	3.80381	2.87987
sp|Q8BML9|SYQ_MOUSE	sp|Q8BML9|SYQ_MOUSE	20	2.763	1.89345	sp|Q8BML9|SYQ_MOUSE	-0.869551	-1.77925	0.0401448	2.32822	0.0587545	0.15986	342000000	356480000	713800000	316760000	41487000	54455000	240030000	156920000	2.75898	2.77719	3.0118	2.50402	1.46716	1.00121	2.74259	2.36283
sp|Q99MR1|GGYF1_MOUSE	sp|Q99MR1|GGYF1_MOUSE	2	-2.76381	-3.34511	sp|Q99MR1|GGYF1_MOUSE	-0.581296	-1.19076	0.0281663	-3.05446	0.0592034	0.160865	6524200	8850800	14226000	6595300	1994100	3321400	2765700	2510900	-3.0703	-2.58533	-2.54865	-2.85097	-3.08814	-3.04229	-3.47895	-3.77105
sp|P70699|LYAG_MOUSE	sp|P70699|LYAG_MOUSE	3	-3.24076	-2.4749	sp|P70699|LYAG_MOUSE	0.765863	-0.0401362	1.57186	-2.85783	0.059312	0.160944	4808400	5118800	NA	6730900	2452400	5105800	NA	7113400	-3.51958	-3.37987	NA	-2.82282	-2.77766	-2.42067	NA	-2.22635
sp|P70288|HDAC2_MOUSE	sp|P70288|HDAC2_MOUSE	4	-2.05383	-0.709663	sp|P70288|HDAC2_MOUSE	1.34417	-0.0674117	2.75574	-1.38175	0.0595374	0.161211	29537000	26099000	10416000	4561900	8385100	11215000	31338000	22356000	-0.846937	-1.01624	-2.99133	-3.3608	-0.932554	-1.28311	-0.0952557	-0.527727
sp|Q9R1P4|PSA1_MOUSE	sp|Q9R1P4|PSA1_MOUSE	5	-1.53495	-0.11499	sp|Q9R1P4|PSA1_MOUSE	1.41996	-0.0714429	2.91135	-0.824968	0.0595694	0.161211	31522000	28868000	9210200	19486000	20599000	50626000	12722000	24035000	-0.751175	-0.86993	-3.16605	-1.35263	0.416372	0.89581	-1.35184	-0.420306
sp|Q8BTV1|TUSC3_MOUSE	sp|Q8BTV1|TUSC3_MOUSE	4	0.0652939	0.691962	sp|Q8BTV1|TUSC3_MOUSE	0.626669	-0.0320317	1.28537	0.378628	0.0597273	0.161236	69246000	53750000	87900000	44327000	27224000	29261000	74618000	51693000	0.407499	0.0320188	0.0375371	-0.215879	0.834888	0.103283	1.114	0.715675
sp|Q6ZWN5|RS9_MOUSE	sp|Q6ZWN5|RS9_MOUSE	10	4.90304	4.2757	sp|Q6ZWN5|RS9_MOUSE	-0.62734	-1.28678	0.0320988	4.58937	0.0597376	0.161236	1165700000	1642900000	2717300000	2135500000	313380000	335670000	883600000	624320000	4.56442	4.99422	4.91018	5.14336	4.50189	3.63052	4.55915	4.41125
sp|Q3UFB2|BCD1_MOUSE	sp|Q3UFB2|BCD1_MOUSE	9	0.0817657	0.68398	sp|Q3UFB2|BCD1_MOUSE	0.602214	-0.0314734	1.2359	0.382873	0.059954	0.161459	64564000	67823000	61658000	56479000	26673000	48048000	41439000	55358000	0.304425	0.369457	-0.466026	0.119207	0.8042	0.820253	0.294181	0.817284
sp|Q9CRA8|EXOS5_MOUSE	sp|Q9CRA8|EXOS5_MOUSE	3	-0.620865	-1.87592	sp|Q9CRA8|EXOS5_MOUSE	-1.25506	-2.57598	0.0658649	-1.24839	0.0599968	0.161459	35184000	25600000	59926000	40424000	5813600	2058500	12226000	17627000	-0.58936	-1.04425	-0.506488	-0.343358	-1.48224	-3.73391	-1.40727	-0.880269
sp|Q9CZX0|ELP3_MOUSE	sp|Q9CZX0|ELP3_MOUSE	18	2.2335	3.17202	sp|Q9CZX0|ELP3_MOUSE	0.938521	-0.0497949	1.92684	2.70276	0.060111	0.161459	261670000	279630000	583140000	144620000	130470000	155630000	674260000	210670000	2.36481	2.42488	2.72469	1.41963	3.18676	2.51932	4.18226	2.79977
sp|Q8R2U2|NEPRO_MOUSE	sp|Q8R2U2|NEPRO_MOUSE	6	0.217699	-0.411951	sp|Q8R2U2|NEPRO_MOUSE	-0.62965	-1.29302	0.0337211	-0.0971259	0.0602096	0.161459	47610000	74381000	120520000	52788000	11841000	17077000	36895000	20036000	-0.14406	0.503382	0.485743	0.0257311	-0.4146	-0.675241	0.132287	-0.690251
sp|Q9Z2D8|MBD3_MOUSE	sp|Q9Z2D8|MBD3_MOUSE	2	-4.79527	-3.61939	sp|Q9Z2D8|MBD3_MOUSE	1.17588	-0.0673973	2.41916	-4.20733	0.0602186	0.161459	1544000	2384700	3115100	NA	NA	1197700	4954000	2679100	-5.1921	-4.4882	-4.70551	NA	NA	-4.51685	-2.66645	-3.67486
sp|Q99LC5|ETFA_MOUSE	sp|Q99LC5|ETFA_MOUSE	3	-2.93135	-1.72222	sp|Q99LC5|ETFA_MOUSE	1.20913	-0.0678673	2.48612	-2.41315	0.0604002	0.161564	14764000	8289600	4165200	6439000	3938000	9449000	NA	11080000	-1.86791	-2.68037	-4.29297	-2.88414	-2.06686	-1.53082	NA	-1.56898
sp|P70333|HNRH2_MOUSE	sp|P70333|HNRH2_MOUSE	7	0.0219481	-0.517333	sp|P70333|HNRH2_MOUSE	-0.539281	-1.10801	0.0294463	-0.247692	0.060417	0.161564	45557000	49619000	98047000	59363000	8661200	18108000	25232000	27929000	-0.208957	-0.0840165	0.192679	0.188087	-0.883932	-0.590494	-0.397335	-0.197572
sp|P31786|ACBP_MOUSE	sp|P31786|ACBP_MOUSE	2	-1.86173	-0.412658	sp|P31786|ACBP_MOUSE	1.44907	-0.0911267	2.98927	-0.992286	0.0606692	0.161936	24963000	8589500	NA	NA	7698500	29187000	NA	26476000	-1.09465	-2.62881	NA	NA	-1.06077	0.0996223	NA	-0.276824
sp|P47963|RL13_MOUSE	sp|P47963|RL13_MOUSE	7	2.86027	3.55033	sp|P47963|RL13_MOUSE	0.690065	-0.0387195	1.41885	3.2053	0.060716	0.161936	364890000	382780000	454410000	577960000	206230000	238160000	332790000	471560000	2.85437	2.88048	2.37048	3.33575	3.87391	3.13439	3.19803	3.995
sp|P15066|JUND_MOUSE	sp|P15066|JUND_MOUSE	4	-1.34279	-0.194714	sp|P15066|JUND_MOUSE	1.14807	-0.0653524	2.3615	-0.768751	0.0608776	0.162154	24180000	17303000	41931000	16255000	30315000	23934000	37204000	9928000	-1.14157	-1.61262	-1.01358	-1.60337	0.996293	-0.187231	0.143913	-1.73183
sp|Q3UMY5|EMAL4_MOUSE	sp|Q3UMY5|EMAL4_MOUSE	8	0.173863	-0.523209	sp|Q3UMY5|EMAL4_MOUSE	-0.697071	-1.43606	0.0419157	-0.174673	0.0615166	0.163641	42591000	71034000	105380000	63069000	15845000	23296000	15231000	18756000	-0.308074	0.436576	0.295105	0.271844	0.022571	-0.226291	-1.10094	-0.788178
sp|Q9JMH9|MY18A_MOUSE	sp|Q9JMH9|MY18A_MOUSE	8	0.501978	-0.320313	sp|Q9JMH9|MY18A_MOUSE	-0.82229	-1.69459	0.0500121	0.0908326	0.0616542	0.163792	70944000	61769000	98290000	117700000	21198000	15193000	32745000	17841000	0.443166	0.23379	0.196194	1.13476	0.459392	-0.844236	-0.0340382	-0.862368
sp|P12970|RL7A_MOUSE	sp|P12970|RL7A_MOUSE	8	3.02087	3.56789	sp|P12970|RL7A_MOUSE	0.54702	-0.0357208	1.12976	3.29438	0.0625518	0.165959	419390000	420590000	567060000	572260000	193440000	293750000	343820000	417000000	3.05932	3.01716	2.68498	3.32204	3.77782	3.43767	3.24348	3.8126
sp|Q8C156|CND2_MOUSE	sp|Q8C156|CND2_MOUSE	4	-1.28305	-2.24468	sp|Q8C156|CND2_MOUSE	-0.961623	-1.98738	0.0641386	-1.76386	0.0628329	0.166487	11726000	36543000	32197000	24990000	2856500	3668600	7149500	12617000	-2.2071	-0.527851	-1.38871	-1.00855	-2.54874	-2.89856	-2.15511	-1.37629
sp|P63154|CRNL1_MOUSE	sp|P63154|CRNL1_MOUSE	3	-4.1385	-5.62715	sp|P63154|CRNL1_MOUSE	-1.48865	-3.08584	0.108535	-4.88282	0.0631343	0.167025	4129900	1893300	NA	3205300	NA	260850	501440	1755400	-3.74353	-4.82302	NA	-3.84894	NA	-6.72035	-5.85909	-4.30201
sp|Q61333|TNAP2_MOUSE	sp|Q61333|TNAP2_MOUSE	3	-3.55403	-2.03339	sp|Q61333|TNAP2_MOUSE	1.52064	-0.11725	3.15852	-2.94577	0.0632011	0.167025	NA	4096300	14368000	2114400	2994400	NA	10733000	NA	NA	-3.7032	-2.53454	-4.42434	-2.47798	NA	-1.58881	NA
sp|Q3UKJ7|SMU1_MOUSE	sp|Q3UKJ7|SMU1_MOUSE	4	0.0139905	-0.68627	sp|Q3UKJ7|SMU1_MOUSE	-0.700261	-1.44895	0.0484314	-0.33614	0.0633295	0.167147	42110000	55408000	89149000	61950000	10160000	10953000	18271000	33312000	-0.324796	0.0761003	0.0575738	0.247084	-0.644391	-1.31729	-0.847276	0.0638753
sp|P62814|VATB2_MOUSE	sp|P62814|VATB2_MOUSE	5	-3.36926	-1.79207	sp|P62814|VATB2_MOUSE	1.57719	-0.116507	3.27088	-2.46801	0.0638542	0.168313	12477000	6086300	NA	1539300	3036400	10924000	5170600	18818000	-2.1157	-3.12867	NA	-4.86339	-2.45707	-1.32112	-2.60681	-0.783283
sp|Q9DCX2|ATP5H_MOUSE	sp|Q9DCX2|ATP5H_MOUSE	7	0.15236	0.958348	sp|Q9DCX2|ATP5H_MOUSE	0.805989	-0.0583854	1.67036	0.555354	0.0639924	0.168458	91140000	74599000	59907000	44734000	26053000	62837000	44686000	85205000	0.811987	0.507629	-0.506938	-0.203238	0.768902	1.20819	0.399333	1.45697
sp|P97863|NFIB_MOUSE	sp|P97863|NFIB_MOUSE	8	2.15009	2.80502	sp|P97863|NFIB_MOUSE	0.654928	-0.0503635	1.36022	2.47755	0.0648988	0.170623	267020000	323960000	358490000	157040000	123700000	168410000	288360000	170000000	2.39461	2.63839	2.03377	1.53359	3.10679	2.63341	2.99829	2.48159
sp|E9Q557|DESP_MOUSE	sp|E9Q557|DESP_MOUSE	75	0.0674436	4.33874	sp|E9Q557|DESP_MOUSE	4.2713	-0.335755	8.87835	2.20309	0.0652473	0.171284	4231400	98263000	49055000	844890000	76999000	14976000000	1235900000	55144000	-3.70779	0.907406	-0.790747	3.8609	2.39529	9.12127	5.02686	0.811539
sp|Q7TPH6|MYCB2_MOUSE	sp|Q7TPH6|MYCB2_MOUSE	15	0.505285	-0.596479	sp|Q7TPH6|MYCB2_MOUSE	-1.10176	-2.29068	0.0871514	-0.0455971	0.0653482	0.171284	68000000	64747000	130620000	88362000	14623000	5556300	34243000	31525000	0.380765	0.302111	0.600028	0.738236	-0.0978832	-2.29843	0.0283127	-0.017913
sp|Q9QZD9|EIF3I_MOUSE	sp|Q9QZD9|EIF3I_MOUSE	5	0.0186546	-0.687942	sp|Q9QZD9|EIF3I_MOUSE	-0.706597	-1.46928	0.0560857	-0.334644	0.0654039	0.171284	66219000	43660000	73167000	60994000	7792200	19828000	13776000	31716000	0.34169	-0.269658	-0.222988	0.225574	-1.04261	-0.459313	-1.24089	-0.00895284
sp|Q3UHC0|TNR6C_MOUSE	sp|Q3UHC0|TNR6C_MOUSE	15	0.746903	0.0506415	sp|Q3UHC0|TNR6C_MOUSE	-0.696261	-1.44823	0.0557082	0.398772	0.065534	0.171403	101490000	62605000	151530000	103210000	21040000	16986000	33802000	42555000	0.970353	0.253297	0.810901	0.953061	0.448164	-0.682965	0.0102449	0.427122
sp|Q3TEA8|HP1B3_MOUSE	sp|Q3TEA8|HP1B3_MOUSE	3	-1.48524	-2.30277	sp|Q3TEA8|HP1B3_MOUSE	-0.817535	-1.70167	0.0665965	-1.89401	0.0658308	0.171957	22278000	20120000	25892000	16451000	7205800	4617000	4360700	5380000	-1.26219	-1.39376	-1.6982	-1.5868	-1.16004	-2.56615	-2.84426	-2.64065
sp|Q9CZ13|QCR1_MOUSE;sp|Q9CXT8|MPPB_MOUSE	sp|Q9CZ13|QCR1_MOUSE	2	-3.84778	-2.81668	sp|Q9CZ13|QCR1_MOUSE	1.03111	-0.0950187	2.15723	-3.22912	0.065925	0.171982	5239300	NA	4137800	NA	2312500	5076800	NA	3802800	-3.39322	NA	-4.30234	NA	-2.86581	-2.42891	NA	-3.1553
sp|Q9CU62|SMC1A_MOUSE	sp|Q9CU62|SMC1A_MOUSE	23	2.58528	2.01317	sp|Q9CU62|SMC1A_MOUSE	-0.572107	-1.1914	0.0471863	2.29923	0.0660394	0.172059	220600000	311210000	669110000	372330000	47752000	103980000	153750000	152090000	2.11344	2.58013	2.91998	2.72757	1.67824	1.9363	2.1217	2.31645
sp|Q922S8|KIF2C_MOUSE	sp|Q922S8|KIF2C_MOUSE	4	-0.915739	-2.31854	sp|Q922S8|KIF2C_MOUSE	-1.4028	-2.92281	0.11721	-1.61714	0.0662603	0.172413	29935000	41864000	23015000	32629000	9488700	1628900	7780700	6252600	-0.82723	-0.330608	-1.86547	-0.639644	-0.746983	-4.0723	-2.03719	-2.41768
sp|P63321|RALA_MOUSE;sp|Q9JIW9|RALB_MOUSE	sp|P63321|RALA_MOUSE	2	-3.11795	-2.02671	sp|P63321|RALA_MOUSE	1.09124	-0.0976718	2.28015	-2.49439	0.0669599	0.173925	13750000	NA	6333000	3613200	3555400	6542300	12907000	5944600	-1.97267	NA	-3.69793	-3.68326	-2.22025	-2.06227	-1.33171	-2.49262
sp|P30681|HMGB2_MOUSE	sp|P30681|HMGB2_MOUSE	7	3.90402	4.38299	sp|P30681|HMGB2_MOUSE	0.478972	-0.0419467	0.99989	4.1435	0.0670884	0.173925	875290000	819110000	1349500000	686080000	274470000	603320000	725880000	647710000	4.14257	3.98433	3.91624	3.57293	4.30292	4.47814	4.28508	4.46581
sp|P36916|GNL1_MOUSE	sp|P36916|GNL1_MOUSE	4	-1.49707	-2.52388	sp|P36916|GNL1_MOUSE	-1.02681	-2.14359	0.0899767	-2.01047	0.0670989	0.173925	27321000	21062000	17782000	17935000	5597300	5903600	2272100	5557100	-0.961759	-1.32737	-2.2318	-1.46734	-1.53915	-2.21078	-3.75297	-2.5926
sp|Q9D1R9|RL34_MOUSE	sp|Q9D1R9|RL34_MOUSE	4	1.49692	2.11023	sp|Q9D1R9|RL34_MOUSE	0.613309	-0.0549581	1.28158	1.80358	0.0675083	0.174598	146580000	138950000	189340000	210490000	71939000	83699000	141810000	173990000	1.51159	1.41012	1.12724	1.93874	2.29327	1.62264	2.00902	2.516
sp|P46978|STT3A_MOUSE	sp|P46978|STT3A_MOUSE	6	-1.06461	-0.240988	sp|P46978|STT3A_MOUSE	0.823626	-0.0738933	1.72115	-0.652801	0.0675306	0.174598	48198000	28751000	37296000	11544000	14377000	22862000	26637000	26682000	-0.125988	-0.875823	-1.17993	-2.07671	-0.123346	-0.253477	-0.321803	-0.265327
sp|Q9CR16|PPID_MOUSE	sp|Q9CR16|PPID_MOUSE	2	-3.63412	-1.88449	sp|Q9CR16|PPID_MOUSE	1.74963	-0.190874	3.69013	-2.75931	0.067628	0.174627	8149800	2324200	NA	NA	NA	5931300	NA	11110000	-2.74275	-4.52549	NA	NA	NA	-2.20402	NA	-1.56497
sp|P63260|ACTG_MOUSE	sp|P63260|ACTG_MOUSE	16	6.5136	7.79639	sp|P63260|ACTG_MOUSE	1.28279	-0.11626	2.68184	7.155	0.0677197	0.174641	8123600000	9074200000	5933500000	2127900000	4220400000	10189000000	5619300000	3770700000	7.42283	7.47392	6.01924	5.13843	8.40446	8.56448	7.13776	7.07888
zz|Y-FGCZCont00441|;CON__Q86YZ3	zz|Y-FGCZCont00441|	19	-4.13762	1.99558	zz|Y-FGCZCont00441|	6.1332	-0.581814	12.8482	-0.632932	0.0680368	0.175236	1759900	NA	436290	55042000	14452000	12898000000	170220000	4025200	-4.9994	NA	-7.49701	0.0835613	-0.115537	8.90532	2.26355	-3.07099
sp|P63101|1433Z_MOUSE	sp|P63101|1433Z_MOUSE	10	2.61363	3.67362	sp|P63101|1433Z_MOUSE	1.05998	-0.099714	2.21968	3.14363	0.0684334	0.1759	585510000	368980000	317380000	257200000	222090000	560080000	195160000	437740000	3.5506	2.8272	1.8608	2.21593	3.98511	4.37063	2.45413	3.8846
sp|Q91VC3|IF4A3_MOUSE	sp|Q91VC3|IF4A3_MOUSE	5	-2.08845	-3.07657	sp|Q91VC3|IF4A3_MOUSE	-0.988125	-2.06937	0.0931202	-2.58251	0.0684684	0.1759	13323000	11550000	11518000	20432000	1227000	7079500	2878500	3899900	-2.01911	-2.19911	-2.84852	-1.28706	-3.81698	-1.94819	-3.42323	-3.1179
sp|Q8R3H7|HS2ST_MOUSE	sp|Q8R3H7|HS2ST_MOUSE	6	0.279746	1.02391	sp|Q8R3H7|HS2ST_MOUSE	0.744169	-0.0710071	1.55934	0.65183	0.0687135	0.176147	56689000	102460000	74827000	61150000	43087000	61632000	72716000	39417000	0.112912	0.968093	-0.191129	0.229107	1.52395	1.1802	1.07801	0.313496
sp|Q9JLV1|BAG3_MOUSE	sp|Q9JLV1|BAG3_MOUSE	20	2.38875	2.89519	sp|Q9JLV1|BAG3_MOUSE	0.506437	-0.048652	1.06153	2.64197	0.0688487	0.176147	273910000	223630000	457480000	350050000	105410000	163630000	276410000	272780000	2.43211	2.10062	2.38004	2.64223	2.86665	2.59178	2.93929	3.18303
sp|Q8CIG8|ANM5_MOUSE	sp|Q8CIG8|ANM5_MOUSE	6	-0.297487	-1.32472	sp|Q8CIG8|ANM5_MOUSE	-1.02723	-2.15374	0.0992701	-0.811104	0.0689678	0.176147	43099000	32210000	83632000	46315000	2754500	8163800	23187000	23746000	-0.290618	-0.710984	-0.0331463	-0.155201	-2.60331	-1.74217	-0.515147	-0.438251
sp|Q8K212|PACS1_MOUSE	sp|Q8K212|PACS1_MOUSE	8	0.367681	-0.309538	sp|Q8K212|PACS1_MOUSE	-0.677219	-1.41997	0.0655281	0.0290718	0.0689932	0.176147	75307000	55469000	180750000	44861000	15433000	17097000	27498000	26595000	0.531036	0.0776969	1.06131	-0.199317	-0.0169698	-0.673549	-0.277461	-0.270171
sp|Q9EQK5|MVP_MOUSE	sp|Q9EQK5|MVP_MOUSE	13	0.135046	1.36341	sp|Q9EQK5|MVP_MOUSE	1.22836	-0.118891	2.57562	0.749228	0.068999	0.176147	142740000	39318000	113870000	26723000	73236000	33604000	91130000	84097000	1.4725	-0.421649	0.405141	-0.915813	2.32009	0.303348	1.39265	1.43755
sp|Q3UJD6|UBP19_MOUSE	sp|Q3UJD6|UBP19_MOUSE	5	-0.709082	-1.29752	sp|Q3UJD6|UBP19_MOUSE	-0.588437	-1.23527	0.0583927	-1.0033	0.0695095	0.177227	32280000	38381000	36856000	36975000	8903200	9421100	13624000	11177000	-0.71619	-0.456647	-1.19679	-0.466703	-0.842573	-1.53509	-1.25635	-1.55605
sp|Q9WUA2|SYFB_MOUSE	sp|Q9WUA2|SYFB_MOUSE	23	5.87999	5.33772	sp|Q9WUA2|SYFB_MOUSE	-0.542265	-1.13896	0.0544293	5.60885	0.069748	0.177525	2952400000	3387900000	5788900000	2883600000	628230000	814330000	1950400000	1084700000	5.93263	6.04437	5.9842	5.55875	5.54571	4.91172	5.6628	5.23066
sp|Q8K1N4|SPAS2_MOUSE	sp|Q8K1N4|SPAS2_MOUSE	11	1.67157	2.29761	sp|Q8K1N4|SPAS2_MOUSE	0.626038	-0.062998	1.31507	1.98459	0.0698016	0.177525	113990000	201790000	331610000	173360000	83202000	98826000	236520000	130910000	1.14136	1.95151	1.92309	1.67033	2.51157	1.86281	2.72205	2.094
sp|Q9R0Q4|MO4L2_MOUSE	sp|Q9R0Q4|MO4L2_MOUSE	6	-0.0150695	0.826292	sp|Q9R0Q4|MO4L2_MOUSE	0.841362	-0.0859262	1.76865	0.405611	0.0701154	0.1781	42946000	54518000	50024000	102680000	24490000	37527000	55207000	86079000	-0.295853	0.0526044	-0.762969	0.94594	0.676049	0.462972	0.69404	1.47211
sp|Q3TLD5|RMP_MOUSE	sp|Q3TLD5|RMP_MOUSE	4	-0.641688	-1.19005	sp|Q3TLD5|RMP_MOUSE	-0.548357	-1.1537	0.0569851	-0.915866	0.0704916	0.178623	30668000	32905000	57141000	35550000	8780600	8257100	17466000	13637000	-0.791613	-0.680009	-0.574068	-0.521061	-0.863383	-1.72575	-0.910083	-1.26097
sp|P63034|CYH2_MOUSE	sp|P63034|CYH2_MOUSE	6	-2.30399	-1.73144	sp|P63034|CYH2_MOUSE	0.572546	-0.0595146	1.20461	-2.01771	0.0704974	0.178623	7146300	11385000	20638000	11859000	5136400	7097000	9675200	11001000	-2.93621	-2.21998	-2.02028	-2.03948	-1.66812	-1.94462	-1.73343	-1.5796
sp|Q80WG5|LRC8A_MOUSE	sp|Q80WG5|LRC8A_MOUSE	9	-0.0597672	-1.17112	sp|Q80WG5|LRC8A_MOUSE	-1.11135	-2.3401	0.117404	-0.615442	0.0708535	0.179201	60027000	35755000	126270000	38006000	11534000	4022600	17859000	21495000	0.197149	-0.559482	0.551929	-0.428666	-0.454025	-2.76539	-0.879067	-0.585985
sp|Q923D5|WBP11_MOUSE	sp|Q923D5|WBP11_MOUSE	4	0.29326	1.06707	sp|Q923D5|WBP11_MOUSE	0.773815	-0.0824551	1.63008	0.680167	0.0710464	0.179201	67458000	98745000	90928000	44966000	50700000	69425000	51851000	45957000	0.368983	0.914506	0.0856333	-0.196083	1.76814	1.35232	0.606622	0.541207
sp|Q8R2Y8|PTH2_MOUSE	sp|Q8R2Y8|PTH2_MOUSE	4	0.0965544	-0.556412	sp|Q8R2Y8|PTH2_MOUSE	-0.652966	-1.37561	0.0696771	-0.229929	0.0710784	0.179201	60072000	60409000	105850000	41263000	6660100	19205000	32257000	24581000	0.198252	0.201486	0.301425	-0.314946	-1.27823	-0.505465	-0.0549675	-0.386986
sp|P62717|RL18A_MOUSE	sp|P62717|RL18A_MOUSE	4	-3.60511	-1.40135	sp|P62717|RL18A_MOUSE	2.20377	-0.235169	4.6427	-2.50323	0.0710791	0.179201	2485200	12624000	4570400	3575100	5563400	1172200	31645000	46937000	-4.49132	-2.07009	-4.16113	-3.69792	-1.54827	-4.54796	-0.0816672	0.572506
sp|P59759|MRTFB_MOUSE	sp|P59759|MRTFB_MOUSE	2	-2.36497	-4.39998	sp|P59759|MRTFB_MOUSE	-2.03501	-4.29458	0.224556	-3.52783	0.0711848	0.179244	30549000	18023000	3031600	NA	2010300	1403600	909270	953780	-0.797337	-1.55347	-4.74409	NA	-3.076	-4.28751	-5.02951	-5.20689
sp|Q9Z2U0|PSA7_MOUSE	sp|Q9Z2U0|PSA7_MOUSE	5	-0.638927	0.693799	sp|Q9Z2U0|PSA7_MOUSE	1.33273	-0.145628	2.81108	0.0274359	0.0716191	0.180114	64345000	51898000	17119000	34801000	29937000	94050000	25179000	41976000	0.299422	-0.0188578	-2.28576	-0.550512	0.977461	1.7912	-0.400266	0.406801
sp|O35465|FKBP8_MOUSE	sp|O35465|FKBP8_MOUSE	4	0.239197	-0.22748	sp|O35465|FKBP8_MOUSE	-0.466677	-0.984778	0.0514246	0.0058582	0.071814	0.18022	59145000	70058000	94196000	61152000	12638000	19570000	34615000	28680000	0.175355	0.416501	0.135777	0.229153	-0.316836	-0.478247	0.0433734	-0.158211
sp|Q8BJS4|SUN2_MOUSE	sp|Q8BJS4|SUN2_MOUSE	4	-1.38851	-2.07403	sp|Q8BJS4|SUN2_MOUSE	-0.685521	-1.44666	0.0756203	-1.73127	0.0718389	0.18022	14185000	22940000	33054000	23863000	2561500	5654200	10503000	10201000	-1.92681	-1.20344	-1.3514	-1.07237	-2.71233	-2.27318	-1.619	-1.69159
sp|P35700|PRDX1_MOUSE	sp|P35700|PRDX1_MOUSE	10	2.09224	3.22413	sp|P35700|PRDX1_MOUSE	1.13189	-0.126631	2.39041	2.65819	0.0721702	0.180827	335750000	226370000	187350000	295220000	128910000	617040000	143940000	273580000	2.73183	2.11829	1.11224	2.40661	3.1687	4.51065	2.0298	3.18737
sp|Q8R3K3|PTCD2_MOUSE	sp|Q8R3K3|PTCD2_MOUSE	7	1.19877	1.88641	sp|Q8R3K3|PTCD2_MOUSE	0.687646	-0.0774801	1.45277	1.54259	0.0723395	0.181027	113920000	184270000	136700000	120760000	67554000	65600000	161760000	113620000	1.14046	1.81972	0.664638	1.17026	2.19889	1.2704	2.19249	1.88388
sp|Q60972|RBBP4_MOUSE	sp|Q60972|RBBP4_MOUSE	7	0.533552	1.09546	sp|Q60972|RBBP4_MOUSE	0.561905	-0.0643934	1.1882	0.814504	0.0727479	0.181825	66742000	104590000	96491000	80714000	29621000	52565000	67273000	87747000	0.353272	0.997948	0.169961	0.613025	0.961535	0.950146	0.969566	1.50058
sp|Q9DC69|NDUA9_MOUSE	sp|Q9DC69|NDUA9_MOUSE	3	-2.7551	-1.42413	sp|Q9DC69|NDUA9_MOUSE	1.33097	-0.154136	2.81608	-2.08961	0.0730049	0.182122	19285000	17044000	6115100	2553000	3832000	9893400	16816000	14584000	-1.4746	-1.63451	-3.74765	-4.16364	-2.10781	-1.46438	-0.962946	-1.16138
sp|P14576|SRP54_MOUSE	sp|P14576|SRP54_MOUSE	17	3.23117	2.52271	sp|P14576|SRP54_MOUSE	-0.70847	-1.49912	0.0821848	2.87694	0.0730465	0.182122	645290000	596630000	680590000	381810000	124110000	100600000	225810000	164530000	3.69373	3.52448	2.94414	2.76235	3.11175	1.88853	2.65746	2.43308
sp|P68181|KAPCB_MOUSE;sp|P05132|KAPCA_MOUSE	sp|P68181|KAPCB_MOUSE	3	-2.77848	-0.715937	sp|P68181|KAPCB_MOUSE	2.06255	-0.240376	4.36547	-1.74721	0.0731614	0.182185	25158000	23377000	1121700	7363100	10392000	15542000	19225000	20373000	-1.08319	-1.17606	-6.15602	-2.69866	-0.610506	-0.811403	-0.776332	-0.665508
sp|Q8VHX6|FLNC_MOUSE	sp|Q8VHX6|FLNC_MOUSE	10	-2.29811	-0.882237	sp|Q8VHX6|FLNC_MOUSE	1.41587	-0.165623	2.99737	-1.59017	0.0732535	0.18219	39351000	4999100	15863000	6096700	18096000	7017500	16821000	18266000	-0.424565	-3.4142	-2.39397	-2.9597	0.221937	-1.96091	-0.962532	-0.827446
sp|P62242|RS8_MOUSE	sp|P62242|RS8_MOUSE	6	3.4823	3.93868	sp|P62242|RS8_MOUSE	0.456376	-0.0539341	0.966686	3.71049	0.07351	0.182537	589890000	574560000	823350000	743070000	226770000	367030000	562660000	488920000	3.56157	3.46979	3.21456	3.68329	4.0164	3.75964	3.93005	4.04862
sp|Q07646|MEST_MOUSE	sp|Q07646|MEST_MOUSE	6	1.92201	2.50145	sp|Q07646|MEST_MOUSE	0.579443	-0.0686496	1.22754	2.21173	0.0735731	0.182537	202260000	216480000	339730000	176030000	62308000	120680000	247750000	239480000	1.98564	2.05347	1.95744	1.69147	2.07756	2.15163	2.78671	2.9899
sp|P63038|CH60_MOUSE	sp|P63038|CH60_MOUSE	22	2.63015	3.92214	sp|P63038|CH60_MOUSE	1.29199	-0.155121	2.73909	3.27614	0.0739124	0.182961	761710000	396740000	232460000	260130000	243020000	556840000	203420000	755480000	3.93794	2.93245	1.41861	2.2316	4.12027	4.36224	2.51191	4.69412
sp|Q9D819|IPYR_MOUSE	sp|Q9D819|IPYR_MOUSE	3	-2.36452	-1.28587	sp|Q9D819|IPYR_MOUSE	1.07865	-0.14564	2.30293	-1.71733	0.0739245	0.182961	13648000	7926300	NA	NA	4338400	12733000	NA	18155000	-1.98363	-2.7454	NA	NA	-1.92153	-1.09959	NA	-0.836488
sp|Q9WTQ5|AKA12_MOUSE	sp|Q9WTQ5|AKA12_MOUSE	8	-1.92095	-0.386026	sp|Q9WTQ5|AKA12_MOUSE	1.53492	-0.185853	3.2557	-1.15349	0.07413	0.183066	32561000	20586000	5195700	15821000	16823000	26848000	8713300	37612000	-0.703429	-1.36054	-3.97903	-1.6408	0.11246	-0.0211371	-1.87939	0.243964
sp|Q91VR2|ATPG_MOUSE	sp|Q91VR2|ATPG_MOUSE	4	0.0849964	0.770001	sp|Q91VR2|ATPG_MOUSE	0.685005	-0.0854175	1.45543	0.476428	0.0741478	0.183066	81384000	46025000	NA	44930000	26725000	44989000	45150000	68534000	0.645295	-0.193115	NA	-0.197191	0.807123	0.725154	0.413731	1.134
zz|Y-FGCZCont00234|	zz|Y-FGCZCont00234|	33	0.799155	4.48448	zz|Y-FGCZCont00234|	3.68532	-0.452929	7.82357	2.64182	0.0745192	0.18376	18461000	250510000	63249000	421780000	52771000	20635000000	1266300000	85626000	-1.5389	2.26531	-0.429847	2.90005	1.82823	9.58466	5.06073	1.46428
sp|Q8K202|RPA49_MOUSE	sp|Q8K202|RPA49_MOUSE	9	0.256643	0.900681	sp|Q8K202|RPA49_MOUSE	0.644038	-0.0800431	1.36812	0.578662	0.0748156	0.184266	63132000	90819000	119140000	35905000	28523000	48486000	78072000	50718000	0.271402	0.793098	0.469389	-0.507318	0.904844	0.833372	1.17708	0.687429
sp|Q9DBT5|AMPD2_MOUSE	sp|Q9DBT5|AMPD2_MOUSE	12	1.78916	0.950577	sp|Q9DBT5|AMPD2_MOUSE	-0.838584	-1.78228	0.105109	1.36987	0.0750425	0.184601	313000000	182810000	259650000	118510000	50971000	38285000	69932000	45021000	2.62853	1.80818	1.5757	1.14425	1.77615	0.491881	1.0236	0.510683
sp|Q8BKX1|BAIP2_MOUSE	sp|Q8BKX1|BAIP2_MOUSE	8	-0.205906	-0.89581	sp|Q8BKX1|BAIP2_MOUSE	-0.689904	-1.46678	0.0869666	-0.550858	0.0751962	0.184755	45062000	50172000	100900000	29822000	11182000	14477000	22487000	10772000	-0.225042	-0.0679348	0.233412	-0.764059	-0.500542	-0.914023	-0.557876	-1.6108
sp|Q9D4H1|EXOC2_MOUSE	sp|Q9D4H1|EXOC2_MOUSE	5	-1.26029	-1.97938	sp|Q9D4H1|EXOC2_MOUSE	-0.719086	-1.53006	0.0918825	-1.61984	0.0755663	0.18515	18631000	16756000	63706000	18334000	4571600	6645100	11268000	5860200	-1.5254	-1.65923	-0.419623	-1.43691	-1.84295	-2.03974	-1.521	-2.51383
sp|Q8VHE0|SEC63_MOUSE	sp|Q8VHE0|SEC63_MOUSE	12	-0.108547	0.652256	sp|Q8VHE0|SEC63_MOUSE	0.760803	-0.0974241	1.61903	0.271855	0.0756261	0.18515	65841000	62211000	87209000	24465000	17868000	36111000	76297000	56735000	0.333261	0.244136	0.0263293	-1.03791	0.202907	0.407367	1.14502	0.853731
sp|Q3UHX2|HAP28_MOUSE	sp|Q3UHX2|HAP28_MOUSE	5	0.366184	1.25233	sp|Q3UHX2|HAP28_MOUSE	0.886148	-0.113495	1.88579	0.809259	0.0756309	0.18515	45942000	52238000	131520000	111580000	18367000	73647000	86844000	123030000	-0.196567	-0.00938291	0.609779	1.06091	0.244246	1.43767	1.3255	2.00191
sp|Q9EPS3|GLCE_MOUSE	sp|Q9EPS3|GLCE_MOUSE	5	-1.14005	-1.99943	sp|Q9EPS3|GLCE_MOUSE	-0.859381	-1.82944	0.110681	-1.56974	0.0757849	0.185303	20330000	21247000	57097000	20634000	3989800	3302500	15509000	9328500	-1.39691	-1.31468	-0.575162	-1.27346	-2.04724	-3.05054	-1.07573	-1.82422
sp|Q9QYY8|SPAST_MOUSE	sp|Q9QYY8|SPAST_MOUSE	5	-1.71247	-1.05215	sp|Q9QYY8|SPAST_MOUSE	0.660324	-0.0854866	1.40613	-1.38231	0.0759293	0.185375	17259000	16189000	30246000	11982000	10238000	7406500	16519000	19838000	-1.63802	-1.70918	-1.47748	-2.02521	-0.632913	-1.88291	-0.987784	-0.704983
sp|Q9DBE9|SPB1_MOUSE	sp|Q9DBE9|SPB1_MOUSE	2	-3.34055	-1.31191	sp|Q9DBE9|SPB1_MOUSE	2.02864	-0.26327	4.32054	-2.32623	0.0759973	0.185375	13641000	15283000	712320	6921500	6938500	9916900	16389000	11064000	-1.98439	-1.79275	-6.80085	-2.7842	-1.21677	-1.46095	-0.998797	-1.57113
sp|Q8K2J0|PLCD3_MOUSE	sp|Q8K2J0|PLCD3_MOUSE	3	-2.78973	-1.9391	sp|Q8K2J0|PLCD3_MOUSE	0.850638	-0.11146	1.81274	-2.36441	0.076268	0.185812	15965000	6945900	6652500	6642300	4434400	9155200	9725200	5661600	-1.75276	-2.93698	-3.62803	-2.84115	-1.88868	-1.57648	-1.72625	-2.56497
sp|Q9EQI8|RM46_MOUSE	sp|Q9EQI8|RM46_MOUSE	6	-0.318632	-1.23043	sp|Q9EQI8|RM46_MOUSE	-0.911794	-1.94409	0.120507	-0.774529	0.0765128	0.186148	47087000	45717000	49007000	47536000	3621000	8673800	16133000	30776000	-0.160323	-0.202858	-0.792137	-0.119211	-2.19281	-1.65457	-1.02074	-0.0535817
sp|Q8VCD6|REEP2_MOUSE	sp|Q8VCD6|REEP2_MOUSE	5	-1.2174	-0.319941	sp|Q8VCD6|REEP2_MOUSE	0.897462	-0.118932	1.91386	-0.768672	0.0765897	0.186148	32436000	18821000	60264000	10780000	8569600	16662000	39659000	34086000	-0.709092	-1.49061	-0.498501	-2.17142	-0.899889	-0.710807	0.232984	0.0979469
sp|Q923T9|KCC2G_MOUSE	sp|Q923T9|KCC2G_MOUSE	10	0.936665	0.0910594	sp|Q923T9|KCC2G_MOUSE	-0.845606	-1.80506	0.113851	0.513862	0.0770481	0.186829	104160000	79571000	217810000	93112000	13138000	15299000	74025000	40512000	1.00859	0.60125	1.32617	0.810655	-0.258602	-0.834184	1.10288	0.354142
sp|P21107|TPM3_MOUSE	sp|P21107|TPM3_MOUSE	8	2.22622	3.27507	sp|P21107|TPM3_MOUSE	1.04885	-0.141245	2.23895	2.75064	0.0770542	0.186829	393770000	359060000	248290000	169420000	203050000	493340000	217760000	167050000	2.96651	2.78766	1.51217	1.63854	3.85059	4.1872	2.60686	2.45562
sp|E9Q4Z2|ACACB_MOUSE	sp|E9Q4Z2|ACACB_MOUSE	9	-4.96996	-3.05784	sp|E9Q4Z2|ACACB_MOUSE	1.91212	-0.266155	4.0904	-3.87732	0.0771837	0.186919	949810	2378700	NA	1986600	424470	2661900	7536500	12608000	-5.90745	-4.49186	NA	-4.51057	-5.41009	-3.36229	-2.08164	-1.37735
sp|Q6ZWV7|RL35_MOUSE	sp|Q6ZWV7|RL35_MOUSE	3	3.68831	4.30851	sp|Q6ZWV7|RL35_MOUSE	0.620195	-0.0851281	1.32552	3.99841	0.077617	0.187744	551350000	697660000	864310000	1124400000	366740000	526390000	526100000	610810000	3.4621	3.75147	3.2835	4.25618	4.73788	4.28095	3.8364	4.3788
sp|P15532|NDKA_MOUSE	sp|P15532|NDKA_MOUSE	6	-1.82264	1.50386	sp|P15532|NDKA_MOUSE	3.3265	-0.466504	7.11951	-0.159389	0.0782648	0.189038	171660000	36462000	1453000	7276100	52196000	262380000	8921700	207280000	1.74413	-0.531071	-5.78852	-2.7151	1.81179	3.2744	-1.84645	2.7757
sp|Q8C0I1|ADAS_MOUSE	sp|Q8C0I1|ADAS_MOUSE	11	0.452439	1.07243	sp|Q8C0I1|ADAS_MOUSE	0.619987	-0.0871558	1.32713	0.762433	0.0783384	0.189038	64269000	65983000	128420000	80341000	27958000	36967000	114830000	74549000	0.297682	0.329549	0.575906	0.606619	0.874817	0.441236	1.71486	1.25879
sp|Q61171|PRDX2_MOUSE	sp|Q61171|PRDX2_MOUSE	8	-0.0346517	1.28996	sp|Q61171|PRDX2_MOUSE	1.32461	-0.188699	2.83792	0.627654	0.0787481	0.189801	129240000	51388000	29428000	55090000	45590000	109790000	30273000	99008000	1.32622	-0.0331871	-1.51641	0.0847669	1.6087	2.01491	-0.143449	1.67968
sp|P0C090|RC3H2_MOUSE	sp|P0C090|RC3H2_MOUSE	12	0.522152	-0.413523	sp|P0C090|RC3H2_MOUSE	-0.935674	-2.0051	0.133748	0.0543145	0.0788545	0.189831	78861000	85022000	107960000	72408000	7161200	41048000	12499000	39037000	0.59893	0.697393	0.329454	0.46283	-1.16935	0.592621	-1.37648	0.299126
sp|Q02257|PLAK_MOUSE	sp|Q02257|PLAK_MOUSE	22	-1.04058	2.46588	sp|Q02257|PLAK_MOUSE	3.50646	-0.508841	7.52177	0.712651	0.0793292	0.190699	3705300	42332000	15052000	321350000	15654000	1715000000	682070000	25585000	-3.90326	-0.314478	-2.4685	2.52391	0.00436962	5.98846	4.19831	-0.327603
sp|Q9WTX2|PRKRA_MOUSE	sp|Q9WTX2|PRKRA_MOUSE	10	4.93811	5.67588	sp|Q9WTX2|PRKRA_MOUSE	0.737767	-0.10731	1.58284	5.307	0.0794029	0.190699	2415600000	2159400000	1763500000	1273300000	941860000	1206800000	1755400000	1348600000	5.63718	5.39087	4.29621	4.42819	6.15347	5.48039	5.51597	5.55369
sp|P58771|TPM1_MOUSE	sp|P58771|TPM1_MOUSE	7	-1.47708	-0.351079	sp|P58771|TPM1_MOUSE	1.126	-0.165803	2.4178	-0.914078	0.0797966	0.191418	31208000	32966000	17092000	10736000	26884000	26268000	16516000	14406000	-0.765915	-0.677321	-2.288	-2.17707	0.816026	-0.0527102	-0.988037	-1.17959
sp|Q8BWY3|ERF1_MOUSE	sp|Q8BWY3|ERF1_MOUSE	10	0.789435	1.3302	sp|Q8BWY3|ERF1_MOUSE	0.540768	-0.0808224	1.16236	1.05982	0.0802812	0.192045	90908000	105660000	170920000	66972000	35789000	52339000	92899000	101190000	0.808234	1.01272	0.981898	0.354891	1.24543	0.943917	1.41945	1.71202
sp|Q9JHJ0|TMOD3_MOUSE	sp|Q9JHJ0|TMOD3_MOUSE	4	-1.91758	-1.19403	sp|Q9JHJ0|TMOD3_MOUSE	0.723551	-0.108328	1.55543	-1.5558	0.0803381	0.192045	23253000	16913000	14239000	9979500	10300000	9363500	12492000	13915000	-1.19913	-1.6457	-2.54735	-2.27813	-0.623852	-1.54396	-1.37727	-1.23103
sp|Q9JL26|FMNL1_MOUSE	sp|Q9JL26|FMNL1_MOUSE	2	-4.12307	-4.70017	sp|Q9JL26|FMNL1_MOUSE	-0.577103	-1.24312	0.0889176	-4.45284	0.0803426	0.192045	2778400	NA	4853200	2944700	538140	1006900	1554300	1345200	-4.32712	NA	-4.07587	-3.96622	-5.05397	-4.76771	-4.2822	-4.69681
sp|Q9CQY5|MAGT1_MOUSE	sp|Q9CQY5|MAGT1_MOUSE	5	-0.314124	0.270304	sp|Q9CQY5|MAGT1_MOUSE	0.584428	-0.0882377	1.25709	-0.0219099	0.0806159	0.192295	52820000	27352000	85100000	41450000	21249000	28024000	34752000	45565000	0.00883464	-0.948202	-0.00843542	-0.308692	0.462998	0.0408385	0.0488793	0.5285
sp|Q4VA53|PDS5B_MOUSE	sp|Q4VA53|PDS5B_MOUSE	21	1.75052	2.32267	sp|Q4VA53|PDS5B_MOUSE	0.572157	-0.08657	1.23088	2.03659	0.0806869	0.192295	149420000	169240000	288950000	226220000	55691000	105750000	222840000	208150000	1.53984	1.69626	1.72753	2.03842	1.90906	1.96071	2.63901	2.78192
sp|Q80TB8|VAT1L_MOUSE	sp|Q80TB8|VAT1L_MOUSE	7	-1.4678	0.225247	sp|Q80TB8|VAT1L_MOUSE	1.69304	-0.263939	3.65003	-0.500344	0.0807318	0.192295	65793000	21836000	NA	4244400	25147000	42870000	20389000	37114000	0.332187	-1.27501	NA	-3.46057	0.715782	0.655406	-0.694395	0.224193
sp|Q9JLJ2|AL9A1_MOUSE	sp|Q9JLJ2|AL9A1_MOUSE	2	-3.44904	-2.31552	sp|Q9JLJ2|AL9A1_MOUSE	1.13351	-0.195374	2.4624	-2.76893	0.0811578	0.192956	6455500	3799900	NA	NA	2688000	9511200	NA	4880300	-3.08589	-3.81218	NA	NA	-2.63999	-1.52133	NA	-2.78525
sp|P17182|ENOA_MOUSE	sp|P17182|ENOA_MOUSE	17	2.18242	4.67408	sp|P17182|ENOA_MOUSE	2.49166	-0.382801	5.36612	3.42825	0.0811996	0.192956	1314100000	391050000	58430000	167130000	569300000	2761900000	137500000	735870000	4.74085	2.91149	-0.54239	1.61971	5.39788	6.67733	1.966	4.65511
sp|P10637|TAU_MOUSE	sp|P10637|TAU_MOUSE	19	3.36209	3.989	sp|P10637|TAU_MOUSE	0.626911	-0.0973333	1.35115	3.67554	0.0815582	0.193581	774990000	532980000	722450000	485720000	331660000	367910000	554230000	385710000	3.96339	3.36079	3.0289	3.09527	4.58698	3.7631	3.90901	3.6969
sp|A2APV2|FMNL2_MOUSE	sp|A2APV2|FMNL2_MOUSE	6	-1.15568	-2.06664	sp|A2APV2|FMNL2_MOUSE	-0.910961	-1.96447	0.142553	-1.61116	0.0818292	0.193997	22344000	23581000	34253000	27018000	5004200	2658200	15976000	7435600	-1.25784	-1.16345	-1.3008	-0.900629	-1.70725	-3.3643	-1.03437	-2.16064
sp|P11499|HS90B_MOUSE	sp|P11499|HS90B_MOUSE	27	4.81866	6.12228	sp|P11499|HS90B_MOUSE	1.30362	-0.208339	2.81559	5.47047	0.0825659	0.195515	3508000000	1763000000	1494800000	888230000	1522900000	2564500000	847730000	2627400000	6.18649	5.09659	4.06146	3.93009	6.87464	6.57012	4.50138	6.54299
sp|O09061|PSB1_MOUSE	sp|O09061|PSB1_MOUSE	4	-1.94736	-0.564884	sp|O09061|PSB1_MOUSE	1.38248	-0.224121	2.98907	-1.25612	0.0830761	0.196494	32090000	16648000	11604000	8151400	12435000	48847000	6362500	23641000	-0.724882	-1.66862	-2.83795	-2.55799	-0.341139	0.844096	-2.31767	-0.444824
sp|Q9CQ60|6PGL_MOUSE	sp|Q9CQ60|6PGL_MOUSE	2	-4.01734	-2.56246	sp|Q9CQ60|6PGL_MOUSE	1.45488	-0.266369	3.17612	-3.14441	0.0832774	0.19674	6582600	1702100	NA	NA	1971900	7070200	NA	5410200	-3.05718	-4.97749	NA	NA	-3.10494	-1.95009	NA	-2.63234
sp|Q03265|ATPA_MOUSE	sp|Q03265|ATPA_MOUSE	19	3.20399	4.0499	sp|Q03265|ATPA_MOUSE	0.845905	-0.139075	1.83088	3.62695	0.0835859	0.197231	823560000	573170000	502540000	387660000	330720000	512610000	330950000	535630000	4.05288	3.46627	2.51345	2.78338	4.58272	4.2426	3.19031	4.18397
zz|Y-FGCZCont00182|;sp|P62984|RL40_MOUSE;zz|Y-FGCZCont00482|;sp|P62983|RS27A_MOUSE;sp|P0CG49|UBB_MOUSE;sp|P0CG50|UBC_MOUSE	zz|Y-FGCZCont00182|	4	4.1147	4.91942	zz|Y-FGCZCont00182|	0.80472	-0.132643	1.74208	4.51706	0.0836797	0.197231	1540700000	590860000	1541300000	849470000	524370000	1277600000	754800000	663180000	4.97507	3.51038	4.10496	3.86838	5.27449	5.56281	4.33954	4.50083
sp|P10852|4F2_MOUSE	sp|P10852|4F2_MOUSE	8	-0.448698	0.547108	sp|P10852|4F2_MOUSE	0.995806	-0.164903	2.15652	0.0492052	0.0838502	0.197403	68763000	60393000	45363000	17628000	27792000	42417000	24903000	66897000	0.397193	0.201102	-0.901863	-1.49122	0.865879	0.640049	-0.415629	1.09813
sp|Q9DBM1|GPTC1_MOUSE	sp|Q9DBM1|GPTC1_MOUSE	3	-2.00384	-3.11833	sp|Q9DBM1|GPTC1_MOUSE	-1.1145	-2.41537	0.186376	-2.56108	0.0842136	0.198029	8054900	11360000	29702000	17154000	1539600	1578800	11449000	3266700	-2.75999	-2.22317	-1.50325	-1.52892	-3.47636	-4.11747	-1.49879	-3.38071
sp|P14869|RLA0_MOUSE	sp|P14869|RLA0_MOUSE	9	2.35658	2.84534	sp|P14869|RLA0_MOUSE	0.488762	-0.082205	1.05973	2.60096	0.084428	0.198219	281080000	288970000	342740000	318970000	92615000	180100000	243810000	278560000	2.47016	2.47255	1.96997	2.51363	2.67243	2.73043	2.76437	3.21413
sp|P18760|COF1_MOUSE	sp|P18760|COF1_MOUSE	5	-0.64659	0.945539	sp|P18760|COF1_MOUSE	1.59213	-0.268222	3.45248	0.149474	0.0844898	0.198219	104490000	42984000	28528000	14654000	39445000	129420000	16053000	70015000	1.01324	-0.2923	-1.56052	-1.74678	1.39141	2.25271	-1.02767	1.16571
sp|Q91YI4|ARRB2_MOUSE	sp|Q91YI4|ARRB2_MOUSE	5	0.0625109	0.670331	sp|Q91YI4|ARRB2_MOUSE	0.60782	-0.10315	1.31879	0.366421	0.0847661	0.19859	34185000	59277000	97030000	76006000	21862000	39325000	49363000	67295000	-0.631769	0.174038	0.177872	0.529903	0.505682	0.530629	0.53808	1.10693
sp|P62855|RS26_MOUSE	sp|P62855|RS26_MOUSE	3	3.14978	3.66151	sp|P62855|RS26_MOUSE	0.511727	-0.0870212	1.11048	3.40564	0.084844	0.19859	399150000	488030000	748420000	563470000	194840000	240180000	613390000	376340000	2.98649	3.23295	3.07906	3.30063	3.78864	3.1466	4.05038	3.66042
sp|Q6P9Q4|FHOD1_MOUSE	sp|Q6P9Q4|FHOD1_MOUSE	10	-0.129112	0.477139	sp|Q6P9Q4|FHOD1_MOUSE	0.606251	-0.103421	1.31592	0.174013	0.084964	0.198641	52193000	50977000	67918000	47025000	26926000	28249000	32728000	65753000	-0.00874692	-0.0448388	-0.328705	-0.134159	0.818369	0.0523992	-0.034762	1.07255
sp|Q61033|LAP2A_MOUSE	sp|Q61033|LAP2A_MOUSE	19	2.91434	3.47854	sp|Q61033|LAP2A_MOUSE	0.564192	-0.0978564	1.22624	3.19644	0.0856028	0.199904	321770000	409070000	580140000	560750000	137290000	224600000	446820000	470780000	2.66921	2.97686	2.71736	3.29394	3.26323	3.04964	3.60873	3.99254
sp|P62869|ELOB_MOUSE	sp|P62869|ELOB_MOUSE	9	1.87312	2.41946	sp|P62869|ELOB_MOUSE	0.546341	-0.0956454	1.18833	2.14629	0.085966	0.200521	210890000	215440000	281910000	177930000	113320000	130590000	136540000	169890000	2.04716	2.04648	1.6925	1.70632	2.97525	2.26572	1.95624	2.48063
sp|Q9D735|TRIR_MOUSE	sp|Q9D735|TRIR_MOUSE	4	0.84459	-0.0933301	sp|Q9D735|TRIR_MOUSE	-0.93792	-2.04364	0.167797	0.37563	0.0868282	0.2023	60229000	87268000	136330000	187700000	10158000	14462000	43738000	55364000	0.202095	0.735226	0.660789	1.78025	-0.644687	-0.915522	0.369444	0.817445
sp|Q8CIE6|COPA_MOUSE	sp|Q8CIE6|COPA_MOUSE	14	1.75858	1.30782	sp|Q8CIE6|COPA_MOUSE	-0.450759	-0.982869	0.0813502	1.5332	0.0871818	0.20289	183260000	153360000	320730000	185630000	42190000	53856000	82075000	88123000	1.8404	1.5533	1.87571	1.76491	1.49238	0.985223	1.24677	1.50692
sp|Q8BU30|SYIC_MOUSE	sp|Q8BU30|SYIC_MOUSE	32	4.59433	4.05522	sp|Q8BU30|SYIC_MOUSE	-0.539108	-1.17626	0.0980429	4.32477	0.0874945	0.203385	1276100000	1180000000	2286900000	1341500000	193230000	322380000	755110000	677470000	4.69764	4.51401	4.66529	4.50035	3.77619	3.57212	4.34011	4.53245
sp|Q99JF8|PSIP1_MOUSE	sp|Q99JF8|PSIP1_MOUSE	10	2.22081	2.87687	sp|Q99JF8|PSIP1_MOUSE	0.656057	-0.119917	1.43203	2.54884	0.0877029	0.203635	338460000	298250000	314880000	186530000	159240000	168810000	272540000	168130000	2.74366	2.51842	1.84957	1.7716	3.48583	2.63684	2.91964	2.46518
sp|P14602|HSPB1_MOUSE	sp|P14602|HSPB1_MOUSE	2	-4.36774	-0.960888	sp|P14602|HSPB1_MOUSE	3.40686	-0.64883	7.46254	-2.90766	0.0882312	0.204628	440630	6223300	5823000	4068300	NA	283020000	5566700	2525200	-7.03826	-3.09637	-3.81716	-3.51918	NA	3.38387	-2.50392	-3.76262
sp|Q69Z36|MEX3B_MOUSE;sp|Q05A36|MEX3C_MOUSE	sp|Q69Z36|MEX3B_MOUSE	4	-1.56397	-2.69018	sp|Q69Z36|MEX3B_MOUSE	-1.12621	-2.47664	0.224208	-1.93937	0.0885397	0.205108	24012000	27290000	12176000	19064000	2957900	3705800	NA	NA	-1.15184	-0.951495	-2.76962	-1.38291	-2.49638	-2.88398	NA	NA
sp|Q6IRU2|TPM4_MOUSE	sp|Q6IRU2|TPM4_MOUSE	7	-0.167679	0.86863	sp|Q6IRU2|TPM4_MOUSE	1.03631	-0.194032	2.26665	0.350476	0.0887085	0.205265	91240000	72301000	42321000	26144000	43391000	72620000	32612000	46617000	0.813601	0.462229	-1.00044	-0.946109	1.5345	1.41737	-0.0397112	0.562358
sp|Q01853|TERA_MOUSE	sp|Q01853|TERA_MOUSE	17	0.867295	2.10638	sp|Q01853|TERA_MOUSE	1.23909	-0.233825	2.712	1.48684	0.0890423	0.205802	223370000	80936000	86869000	85374000	93333000	200460000	43822000	170290000	2.13181	0.62593	0.020782	0.690657	2.68402	2.88526	0.372118	2.48412
sp|E9PZJ8|ASCC3_MOUSE	sp|E9PZJ8|ASCC3_MOUSE	27	2.5921	1.96601	sp|E9PZJ8|ASCC3_MOUSE	-0.626099	-1.37099	0.118792	2.27906	0.089275	0.206105	257480000	341030000	612590000	320400000	49287000	68126000	153610000	196020000	2.34104	2.7129	2.79466	2.51982	1.72572	1.32502	2.12043	2.69285
sp|P14211|CALR_MOUSE	sp|P14211|CALR_MOUSE	10	-1.18632	1.291	sp|P14211|CALR_MOUSE	2.47732	-0.475214	5.42985	0.0523378	0.08975	0.206966	183420000	42681000	5922300	8554300	54882000	162510000	12496000	128970000	1.84169	-0.302564	-3.79315	-2.49127	1.8871	2.58185	-1.37682	2.07186
sp|Q9D868|PPIH_MOUSE	sp|Q9D868|PPIH_MOUSE	3	-2.558	-4.10124	sp|Q9D868|PPIH_MOUSE	-1.54324	-3.40502	0.318546	-3.07241	0.0901017	0.207541	8569000	20263000	4306700	12798000	1005700	NA	NA	2029200	-2.6689	-1.38349	-4.24552	-1.93409	-4.11547	NA	NA	-4.087
sp|Q64727|VINC_MOUSE	sp|Q64727|VINC_MOUSE	13	-3.2582	-0.23145	sp|Q64727|VINC_MOUSE	3.02675	-0.627021	6.68052	-1.24037	0.090261	0.207672	17348000	NA	NA	1514400	9724000	192730000	5943300	20848000	-1.63045	NA	NA	-4.88595	-0.71022	2.82841	-2.41267	-0.63132
sp|Q9D358|PPAC_MOUSE	sp|Q9D358|PPAC_MOUSE	3	-1.77976	-0.472727	sp|Q9D358|PPAC_MOUSE	1.30704	-0.262247	2.87632	-1.03288	0.090482	0.207944	40441000	14460000	NA	5581200	13504000	25527000	11001000	31374000	-0.384338	-1.87307	NA	-3.08188	-0.217364	-0.0940775	-1.55443	-0.0250352
sp|P27773|PDIA3_MOUSE	sp|P27773|PDIA3_MOUSE	18	-0.950161	2.24552	sp|P27773|PDIA3_MOUSE	3.19568	-0.631989	7.02335	0.647679	0.0911017	0.209132	347960000	111060000	14046000	1294100	150600000	272460000	24504000	195540000	2.78442	1.08504	-2.56673	-5.10337	3.4021	3.3289	-0.438143	2.68921
sp|P26039|TLN1_MOUSE	sp|P26039|TLN1_MOUSE	4	0.757606	1.32834	sp|P26039|TLN1_MOUSE	0.57073	-0.113425	1.25489	1.04297	0.0913238	0.209143	111190000	75485000	186410000	64172000	43337000	49302000	85550000	95016000	1.10475	0.52476	1.1051	0.295823	1.53264	0.857499	1.30457	1.61864
sp|P45376|ALDR_MOUSE	sp|P45376|ALDR_MOUSE	4	-2.78733	-0.892021	sp|P45376|ALDR_MOUSE	1.89531	-0.377084	4.1677	-1.83967	0.0913741	0.209143	27161000	11034000	4249500	3703900	8921300	34292000	2762900	42327000	-0.970406	-2.26542	-4.26451	-3.64897	-0.839525	0.332647	-3.48036	0.419153
sp|Q9QYH6|MAGD1_MOUSE	sp|Q9QYH6|MAGD1_MOUSE	5	-0.403269	-1.02897	sp|Q9QYH6|MAGD1_MOUSE	-0.625704	-1.37601	0.124604	-0.716121	0.0914164	0.209143	36357000	30996000	54770000	65729000	7903000	9213100	19439000	19036000	-0.541076	-0.766729	-0.634251	0.32898	-1.02142	-1.56737	-0.760902	-0.766197
sp|Q8VBV3|EXOS2_MOUSE	sp|Q8VBV3|EXOS2_MOUSE	4	-0.490607	-1.10715	sp|Q8VBV3|EXOS2_MOUSE	-0.616544	-1.35692	0.123832	-0.798879	0.0918064	0.20974	30099000	50549000	59428000	34368000	5596200	13182000	11868000	24515000	-0.819186	-0.0570726	-0.518339	-0.567828	-1.53944	-1.04949	-1.44869	-0.390974
sp|Q5SWD9|TSR1_MOUSE	sp|Q5SWD9|TSR1_MOUSE	11	0.150365	1.17694	sp|Q5SWD9|TSR1_MOUSE	1.02657	-0.206535	2.25968	0.663652	0.0918842	0.20974	35311000	60254000	84191000	107660000	15407000	46029000	116840000	143480000	-0.584056	0.197758	-0.0236859	1.01144	-0.0195004	0.758192	1.73905	2.23001
sp|Q9CZU4|ERAL1_MOUSE	sp|Q9CZU4|ERAL1_MOUSE	8	1.71304	0.787775	sp|Q9CZU4|ERAL1_MOUSE	-0.925263	-2.03941	0.188882	1.25041	0.0925593	0.211043	293300000	249710000	177060000	108850000	40688000	65479000	49972000	29632000	2.53282	2.26067	1.03202	1.02665	1.43797	1.26773	0.555172	-0.109772
sp|Q61187|TS101_MOUSE	sp|Q61187|TS101_MOUSE	4	-0.958991	-0.238785	sp|Q61187|TS101_MOUSE	0.720206	-0.147478	1.58789	-0.598888	0.0927045	0.211137	45158000	17154000	44715000	23963000	9043000	19263000	42340000	32802000	-0.221909	-1.62517	-0.922295	-1.06659	-0.819189	-0.501105	0.324164	0.0409896
sp|Q8CI08|SLAI2_MOUSE	sp|Q8CI08|SLAI2_MOUSE	4	-1.24016	-1.89506	sp|Q8CI08|SLAI2_MOUSE	-0.6549	-1.44729	0.137495	-1.56761	0.0938932	0.213604	15419000	16702000	44716000	34303000	3660400	9019300	10575000	7260100	-1.804	-1.66392	-0.922263	-0.570447	-2.17657	-1.5981	-1.60948	-2.19607
sp|Q8BMB3|IF4E2_MOUSE	sp|Q8BMB3|IF4E2_MOUSE	2	-2.03389	-2.70502	sp|Q8BMB3|IF4E2_MOUSE	-0.671121	-1.48432	0.142073	-2.36946	0.0942952	0.214278	11712000	14579000	19424000	12568000	1570700	3183600	6354300	8566100	-2.20886	-1.86117	-2.10637	-1.95917	-3.44635	-3.10355	-2.31947	-1.9507
sp|Q00612|G6PD1_MOUSE	sp|Q00612|G6PD1_MOUSE	3	-2.23473	-1.15898	sp|Q00612|G6PD1_MOUSE	1.07575	-0.276552	2.42805	-1.42792	0.0946509	0.214846	11508000	NA	NA	NA	7305000	15198000	NA	11657000	-2.23473	NA	NA	NA	-1.13951	-0.84376	NA	-1.49368
sp|Q8R0L9|TADA3_MOUSE	sp|Q8R0L9|TADA3_MOUSE	3	-2.37547	-3.6151	sp|Q8R0L9|TADA3_MOUSE	-1.23962	-2.7452	0.26595	-2.99528	0.0949514	0.215287	7911500	5991900	21737000	16090000	1792500	1757400	7773400	950980	-2.78644	-3.15136	-1.9466	-1.61749	-3.2481	-3.96253	-2.03849	-5.21125
sp|Q8BTW3|EXOS6_MOUSE	sp|Q8BTW3|EXOS6_MOUSE	4	0.261929	-0.214363	sp|Q8BTW3|EXOS6_MOUSE	-0.476292	-1.05527	0.102682	0.0237832	0.0951928	0.215593	69303000	83527000	88059000	49160000	13733000	23881000	24893000	30670000	0.40871	0.671653	0.0401036	-0.0727491	-0.192126	-0.190436	-0.416189	-0.0586996
sp|Q6ZWY3|RS27L_MOUSE	sp|Q6ZWY3|RS27L_MOUSE	3	-0.588573	0.314165	sp|Q6ZWY3|RS27L_MOUSE	0.902738	-0.197438	2.00291	-0.137204	0.0959147	0.216986	59099000	54739000	40007000	17432000	29166000	23358000	27959000	54536000	0.17421	0.0584743	-1.08029	-1.50669	0.938302	-0.222448	-0.254286	0.795093
sp|Q3U308|CTU2_MOUSE	sp|Q3U308|CTU2_MOUSE	2	-2.18831	-3.07509	sp|Q3U308|CTU2_MOUSE	-0.88678	-1.9698	0.196236	-2.6317	0.0965121	0.218094	13620000	10718000	16074000	11485000	3033400	5083500	1263200	4692200	-1.98665	-2.30758	-2.37521	-2.0838	-2.45856	-2.427	-4.57125	-2.84355
sp|Q9QYB1|CLIC4_MOUSE	sp|Q9QYB1|CLIC4_MOUSE	2	-4.87367	-2.66166	sp|Q9QYB1|CLIC4_MOUSE	2.21201	-0.593039	5.01706	-3.21466	0.0967775	0.21845	1916800	NA	NA	NA	1005100	6568600	NA	9404800	-4.87367	NA	NA	NA	-4.11637	-2.05647	NA	-1.81214
sp|P35922|FMR1_MOUSE	sp|P35922|FMR1_MOUSE	9	0.0473775	-0.501356	sp|P35922|FMR1_MOUSE	-0.548733	-1.22323	0.125759	-0.226989	0.098345	0.221741	51159000	56638000	76229000	63650000	8199600	29956000	24973000	19054000	-0.0382077	0.107958	-0.164767	0.284527	-0.966129	0.137219	-0.411717	-0.764795
sp|Q6A0D4|RFTN1_MOUSE	sp|Q6A0D4|RFTN1_MOUSE	3	-2.12791	-4.51795	sp|Q6A0D4|RFTN1_MOUSE	-2.39004	-5.36859	0.58852	-2.92459	0.098719	0.222329	7903100	6781000	30410000	20507000	165480	NA	6863400	NA	-2.78801	-2.97184	-1.4698	-1.28199	-6.82386	NA	-2.21204	NA
sp|P17751|TPIS_MOUSE	sp|P17751|TPIS_MOUSE	9	0.732768	2.61275	sp|P17751|TPIS_MOUSE	1.87998	-0.435555	4.19552	1.67276	0.0989275	0.222329	438860000	177620000	43818000	24957000	120860000	411370000	71499000	160910000	3.12613	1.76639	-0.951073	-1.01037	3.07193	3.92452	1.05449	2.40008
sp|Q9JJI8|RL38_MOUSE	sp|Q9JJI8|RL38_MOUSE	4	1.14164	1.6124	sp|Q9JJI8|RL38_MOUSE	0.470763	-0.109081	1.05061	1.37702	0.098935	0.222329	103420000	102310000	217250000	130730000	39272000	66150000	131970000	112830000	0.998088	0.965967	1.32251	1.27998	1.38481	1.28247	1.90878	1.87353
sp|P09411|PGK1_MOUSE	sp|P09411|PGK1_MOUSE	11	-1.43009	1.44845	sp|P09411|PGK1_MOUSE	2.87854	-0.669204	6.42628	0.00918099	0.0991142	0.222486	214190000	62875000	3276700	4382700	75282000	280710000	13937000	75879000	2.07002	0.259541	-4.63369	-3.41623	2.36145	3.37203	-1.22469	1.28502
sp|Q70FJ1|AKAP9_MOUSE	sp|Q70FJ1|AKAP9_MOUSE	16	0.814161	2.2558	sp|Q70FJ1|AKAP9_MOUSE	1.44164	-0.337068	3.22036	1.53498	0.0994242	0.222845	164900000	172030000	22759000	181400000	77919000	143290000	160330000	125390000	1.68498	1.71999	-1.88136	1.73303	2.41312	2.39989	2.18012	2.0301
sp|P56480|ATPB_MOUSE	sp|P56480|ATPB_MOUSE	19	3.58109	4.46146	sp|P56480|ATPB_MOUSE	0.880368	-0.206102	1.96684	4.02128	0.0994944	0.222845	1092100000	851330000	725430000	386970000	414770000	736060000	411660000	739860000	4.4684	4.04031	3.03475	2.78091	4.92259	4.76563	3.49449	4.66313
sp|Q9Z2N8|ACL6A_MOUSE	sp|Q9Z2N8|ACL6A_MOUSE	7	-0.56326	-1.77022	sp|Q9Z2N8|ACL6A_MOUSE	-1.20696	-2.70165	0.28774	-1.16674	0.100498	0.224705	12835000	27324000	157180000	48474000	4105400	11754000	15981000	4743900	-2.07406	-0.949688	0.862888	-0.0921852	-2.00438	-1.21525	-1.03394	-2.8273
sp|Q02053|UBA1_MOUSE	sp|Q02053|UBA1_MOUSE	10	-2.00819	0.428869	sp|Q02053|UBA1_MOUSE	2.43706	-0.5815	5.45561	-0.78966	0.100546	0.224705	88618000	52168000	1690500	5056000	25857000	57347000	14162000	66274000	0.770671	-0.0113286	-5.57353	-3.21857	0.757569	1.07602	-1.20237	1.08426
sp|P35980|RL18_MOUSE	sp|P35980|RL18_MOUSE	5	1.86492	2.78228	sp|P35980|RL18_MOUSE	0.917356	-0.220063	2.05477	2.3236	0.100846	0.225127	258370000	228810000	103240000	368630000	98186000	186170000	236120000	221030000	2.34612	2.13385	0.26597	2.71376	2.7601	2.77835	2.71969	2.87098
sp|Q6NZL0|SOGA3_MOUSE	sp|Q6NZL0|SOGA3_MOUSE	9	-0.570108	0.0507642	sp|Q6NZL0|SOGA3_MOUSE	0.620872	-0.151374	1.39312	-0.259672	0.101766	0.226728	25613000	34168000	64871000	44697000	16132000	16677000	48044000	40747000	-1.0568	-0.625357	-0.393888	-0.204382	0.0495122	-0.709506	0.500329	0.362722
sp|Q78PY7|SND1_MOUSE	sp|Q78PY7|SND1_MOUSE	43	7.41695	7.00666	sp|Q78PY7|SND1_MOUSE	-0.410287	-0.920731	0.100157	7.2118	0.101838	0.226728	8403200000	8706300000	17479000000	9638700000	1727900000	2854400000	5721500000	3759900000	7.47265	7.41386	7.55349	7.22778	7.06418	6.72495	7.16289	7.07462
zz|Y-FGCZCont00378|;CON__P02668;zz|Y-FGCZCont00118|	zz|Y-FGCZCont00378|	4	-4.29023	-0.372913	zz|Y-FGCZCont00378|	3.91731	-1.15382	8.98844	-2.33157	0.101933	0.226728	NA	2638700	4326200	NA	NA	2923500	198950000	NA	NA	-4.34134	-4.23911	NA	NA	-3.22677	2.48094	NA
sp|P68254|1433T_MOUSE	sp|P68254|1433T_MOUSE	6	0.488075	1.0403	sp|P68254|1433T_MOUSE	0.55222	-0.135288	1.23973	0.764185	0.102043	0.226728	92882000	71829000	89285000	79956000	37671000	58255000	45260000	77846000	0.839862	0.452725	0.0597386	0.599975	1.32235	1.09873	0.417123	1.32298
sp|Q8VDW0|DX39A_MOUSE;sp|Q9Z1N5|DX39B_MOUSE	sp|Q8VDW0|DX39A_MOUSE	3	-4.79522	-2.53339	sp|Q8VDW0|DX39A_MOUSE	2.26183	-0.668392	5.19206	-3.09885	0.102123	0.226728	2021700	NA	NA	NA	NA	6308700	1867100	11935000	-4.79522	NA	NA	NA	NA	-2.11484	-4.02661	-1.45872
sp|Q9D902|T2EB_MOUSE	sp|Q9D902|T2EB_MOUSE	10	1.71921	2.17261	sp|Q9D902|T2EB_MOUSE	0.453404	-0.111642	1.01845	1.94591	0.102336	0.226952	152840000	207360000	241150000	196260000	80485000	105180000	175680000	120270000	1.57316	1.99102	1.47073	1.84193	2.46175	1.95289	2.30756	1.96826
sp|P70296|PEBP1_MOUSE	sp|P70296|PEBP1_MOUSE	6	1.23479	2.11419	sp|P70296|PEBP1_MOUSE	0.879402	-0.24434	2.00315	1.76243	0.102706	0.22716	176270000	84382000	NA	NA	55442000	131490000	NA	137290000	1.78315	0.68643	NA	NA	1.90234	2.27565	NA	2.16459
sp|P26443|DHE3_MOUSE;zz|Y-FGCZCont00492|	sp|P26443|DHE3_MOUSE	7	-0.0208521	0.504477	sp|P26443|DHE3_MOUSE	0.525329	-0.130208	1.18087	0.241812	0.102718	0.22716	70329000	54415000	69071000	42972000	28946000	29047000	52851000	40811000	0.430347	0.0498604	-0.304799	-0.258817	0.926939	0.0926713	0.633248	0.36505
sp|Q3UQ44|IQGA2_MOUSE	sp|Q3UQ44|IQGA2_MOUSE	4	-1.78115	-2.80291	sp|Q3UQ44|IQGA2_MOUSE	-1.02176	-2.30418	0.260657	-2.21905	0.102765	0.22716	14651000	16214000	25976000	13651000	6218200	NA	3392000	2408100	-1.87922	-1.70695	-1.6936	-1.84484	-1.38127	NA	-3.19442	-3.83306
sp|Q9CR95|NECP1_MOUSE	sp|Q9CR95|NECP1_MOUSE	2	-3.06001	-1.98661	sp|Q9CR95|NECP1_MOUSE	1.0734	-0.271936	2.41874	-2.52331	0.10401	0.229661	3717700	3294400	20665000	9794900	2820600	4021600	16045000	10964000	-3.89834	-4.01931	-2.01842	-2.30396	-2.56772	-2.76575	-1.02837	-1.58459
sp|Q9D8S3|ARFG3_MOUSE	sp|Q9D8S3|ARFG3_MOUSE	6	-0.138706	-0.894642	sp|Q9D8S3|ARFG3_MOUSE	-0.755936	-1.70428	0.192404	-0.516674	0.10429	0.229684	51627000	53285000	79473000	37591000	12373000	10532000	32914000	9297800	-0.0248003	0.0194115	-0.105584	-0.443851	-0.34864	-1.37395	-0.0268627	-1.82911
sp|P47915|RL29_MOUSE	sp|P47915|RL29_MOUSE	3	-0.122159	0.955457	sp|P47915|RL29_MOUSE	1.07762	-0.274688	2.42992	0.416649	0.104379	0.229684	65770000	51756000	22521000	114680000	40900000	38034000	73962000	54422000	0.331673	-0.0228333	-1.89629	1.09881	1.44577	0.482372	1.1017	0.791989
sp|Q91VN6|DDX41_MOUSE	sp|Q91VN6|DDX41_MOUSE	4	-1.26851	-0.872838	sp|Q91VN6|DDX41_MOUSE	0.39567	-0.100941	0.892281	-1.07067	0.104429	0.229684	22007000	23465000	32869000	20778000	9203600	14232000	20855000	15231000	-1.28021	-1.17061	-1.35937	-1.26384	-0.792769	-0.938698	-0.662896	-1.09699
sp|Q9ER72|SYCC_MOUSE	sp|Q9ER72|SYCC_MOUSE	20	2.84082	2.27517	sp|Q9ER72|SYCC_MOUSE	-0.565657	-1.27585	0.144535	2.558	0.104525	0.229684	340960000	393860000	911280000	278960000	63315000	96474000	225420000	173990000	2.7545	2.92188	3.35865	2.32826	2.10162	1.82799	2.65505	2.516
sp|Q9DD18|DTD1_MOUSE	sp|Q9DD18|DTD1_MOUSE	2	-1.46227	0.226628	sp|Q9DD18|DTD1_MOUSE	1.6889	-0.461608	3.83941	-0.336339	0.104696	0.229684	61303000	5986500	NA	NA	23334000	31397000	49532000	23639000	0.228118	-3.15266	NA	NA	0.603479	0.20514	0.542844	-0.44495
sp|Q61210|ARHG1_MOUSE	sp|Q61210|ARHG1_MOUSE	6	-1.49471	-0.630414	sp|Q61210|ARHG1_MOUSE	0.864298	-0.221487	1.95008	-1.06256	0.104701	0.229684	12548000	13035000	31106000	38516000	7345400	11773000	25072000	37227000	-2.10735	-2.0236	-1.43766	-0.41023	-1.13124	-1.21292	-0.406202	0.228702
sp|Q8VDD5|MYH9_MOUSE	sp|Q8VDD5|MYH9_MOUSE	71	4.41712	5.98073	sp|Q8VDD5|MYH9_MOUSE	1.56361	-0.404795	3.53202	5.19892	0.105321	0.230795	2945100000	1953100000	503640000	919380000	2166300000	2248000000	680920000	1754200000	5.92898	5.24517	2.51655	3.97776	7.40354	6.37969	4.19596	5.94373
sp|P57780|ACTN4_MOUSE	sp|P57780|ACTN4_MOUSE	9	-3.07551	-1.30874	sp|P57780|ACTN4_MOUSE	1.76677	-0.464321	3.99785	-2.19212	0.106251	0.232582	11482000	4602700	15281000	2706600	7385300	57594000	1794200	15078000	-2.23806	-3.53408	-2.44705	-4.08283	-1.12311	1.08223	-4.08213	-1.11196
sp|Q99KX1|MLF2_MOUSE	sp|Q99KX1|MLF2_MOUSE	4	-0.0191497	-0.606163	sp|Q99KX1|MLF2_MOUSE	-0.587013	-1.33087	0.156841	-0.312656	0.107291	0.234604	67488000	49663000	89866000	37902000	8424500	25515000	28209000	14573000	0.369637	-0.0827304	0.0689496	-0.432455	-0.925519	-0.0947573	-0.241878	-1.1625
sp|Q8BG30|NELFA_MOUSE	sp|Q8BG30|NELFA_MOUSE	7	1.17622	1.6726	sp|Q8BG30|NELFA_MOUSE	0.49638	-0.13354	1.1263	1.42441	0.107729	0.235308	111210000	99035000	196500000	153400000	49380000	60165000	117550000	128720000	1.10501	0.918761	1.17995	1.50115	1.72855	1.14537	1.7475	2.06898
sp|P23506|PIMT_MOUSE	sp|P23506|PIMT_MOUSE	7	1.14263	1.99582	sp|P23506|PIMT_MOUSE	0.853192	-0.230934	1.93732	1.56923	0.10812	0.235722	194910000	174920000	114770000	73254000	100400000	124470000	112770000	76844000	1.93115	1.74416	0.416321	0.478896	2.79357	2.19633	1.68963	1.30376
sp|Q99K85|SERC_MOUSE	sp|Q99K85|SERC_MOUSE	4	-1.21228	0.23311	sp|Q99K85|SERC_MOUSE	1.44539	-0.438673	3.32946	-0.345048	0.108151	0.235722	48100000	10807000	NA	NA	11258000	38221000	NA	51158000	-0.128984	-2.29558	NA	NA	-0.490375	0.489463	NA	0.700243
sp|Q7TQE6|MACOI_MOUSE	sp|Q7TQE6|MACOI_MOUSE	7	-0.697872	-1.18243	sp|Q7TQE6|MACOI_MOUSE	-0.484554	-1.10084	0.131738	-0.940149	0.108407	0.236026	35790000	28705000	56201000	30094000	7733100	11444000	19989000	10145000	-0.564218	-0.878146	-0.597624	-0.751501	-1.05404	-1.25389	-0.722012	-1.69976
sp|Q9ER73|ELP4_MOUSE	sp|Q9ER73|ELP4_MOUSE	4	-1.58444	-0.912246	sp|Q9ER73|ELP4_MOUSE	0.672197	-0.183314	1.52771	-1.24834	0.108606	0.236205	22515000	20408000	31379000	9874500	9047300	9552700	30429000	14410000	-1.24661	-1.37314	-1.42525	-2.29276	-0.818476	-1.51504	-0.136285	-1.17918
sp|Q61029|LAP2B_MOUSE	sp|Q61029|LAP2B_MOUSE	17	1.33441	1.85579	sp|Q61029|LAP2B_MOUSE	0.521374	-0.144006	1.18675	1.5951	0.10944	0.237454	89441000	135540000	227240000	189430000	47037000	80924000	140550000	140330000	0.784282	1.37407	1.38636	1.79294	1.6556	1.57389	1.99658	2.19708
sp|Q8K013|GTPBA_MOUSE	sp|Q8K013|GTPBA_MOUSE	5	-1.1773	-1.75904	sp|Q8K013|GTPBA_MOUSE	-0.581744	-1.32435	0.160858	-1.46817	0.109513	0.237454	21314000	18987000	40171000	28443000	3556900	11280000	6722100	13276000	-1.32732	-1.47786	-1.07448	-0.82954	-2.21962	-1.27476	-2.24104	-1.30077
sp|Q60605|MYL6_MOUSE	sp|Q60605|MYL6_MOUSE	5	2.58255	3.54912	sp|Q60605|MYL6_MOUSE	0.966567	-0.267441	2.20058	3.06584	0.109556	0.237454	548430000	401180000	210460000	352000000	279240000	276510000	212860000	455110000	3.45428	2.9486	1.27742	2.64991	4.32878	3.35023	2.57514	3.94233
sp|O88844|IDHC_MOUSE	sp|O88844|IDHC_MOUSE	12	0.802983	-1.21289	sp|O88844|IDHC_MOUSE	-2.01587	-4.5911	0.559355	-0.204954	0.109743	0.237454	205660000	187630000	68482000	40898000	10241000	50099000	1292800	21863000	2.01019	1.84594	-0.316961	-0.327235	-0.632474	0.880683	-4.53897	-0.560804
sp|P63005|LIS1_MOUSE	sp|P63005|LIS1_MOUSE	2	-2.20922	-1.38626	sp|P63005|LIS1_MOUSE	0.822953	-0.228427	1.87433	-1.79774	0.109765	0.237454	25367000	15007000	10404000	6123200	8515400	10553000	10759000	10287000	-1.07101	-1.81919	-2.99297	-2.9537	-0.909411	-1.37107	-1.58544	-1.67914
sp|Q8BTM8|FLNA_MOUSE	sp|Q8BTM8|FLNA_MOUSE	18	-0.522054	0.866196	sp|Q8BTM8|FLNA_MOUSE	1.38825	-0.387977	3.16448	0.172071	0.11022	0.23767	67744000	48530000	16133000	52676000	24580000	84769000	17715000	125600000	0.375212	-0.116216	-2.37	0.0227935	0.681554	1.641	-0.890351	2.03258
sp|Q62188|DPYL3_MOUSE	sp|Q62188|DPYL3_MOUSE	15	2.07544	3.21363	sp|Q62188|DPYL3_MOUSE	1.13819	-0.318329	2.59471	2.64454	0.11027	0.23767	505840000	290220000	168960000	155750000	186510000	346880000	113790000	400110000	3.33526	2.47881	0.965519	1.52218	3.72307	3.67801	1.70218	3.75127
sp|Q7TT37|ELP1_MOUSE	sp|Q7TT37|ELP1_MOUSE	32	3.81529	4.49744	sp|Q7TT37|ELP1_MOUSE	0.682151	-0.190903	1.55521	4.15636	0.110312	0.23767	678930000	761860000	1936300000	518070000	302160000	433020000	1549000000	542290000	3.76855	3.8792	4.42896	3.18444	4.44717	3.99867	5.34161	4.2023
zz|Y-FGCZCont00193|	zz|Y-FGCZCont00193|	8	-1.48296	0.174093	zz|Y-FGCZCont00193|	1.65705	-0.47776	3.79186	-0.536072	0.110443	0.23767	20284000	21773000	NA	14416000	13806000	162150000	38300000	8969200	-1.40025	-1.2792	NA	-1.76943	-0.18417	2.57865	0.184382	-1.88249
sp|O35643|AP1B1_MOUSE	sp|O35643|AP1B1_MOUSE	14	-0.273789	0.192923	sp|O35643|AP1B1_MOUSE	0.466712	-0.131001	1.06442	-0.0404331	0.110512	0.23767	40675000	49202000	94482000	29842000	16028000	31418000	39295000	39209000	-0.375844	-0.0962622	0.140082	-0.763132	0.0398053	0.206106	0.220131	0.305648
sp|Q8VE37|RCC1_MOUSE	sp|Q8VE37|RCC1_MOUSE	3	-0.806589	-1.39468	sp|Q8VE37|RCC1_MOUSE	-0.588095	-1.3414	0.165214	-1.10064	0.110569	0.23767	37151000	32907000	43425000	23847000	9293300	6220600	11514000	14456000	-0.509268	-0.679921	-0.963867	-1.0733	-0.778213	-2.13517	-1.4909	-1.17445
sp|Q4VAA2|CDV3_MOUSE	sp|Q4VAA2|CDV3_MOUSE	5	-0.985263	-0.559541	sp|Q4VAA2|CDV3_MOUSE	0.425722	-0.119916	0.97136	-0.772402	0.110748	0.237803	23551000	30327000	35925000	30584000	10552000	16567000	21482000	25892000	-1.18038	-0.798389	-1.23312	-0.729163	-0.587575	-0.719073	-0.621607	-0.30991
sp|Q7TMB8|CYFP1_MOUSE	sp|Q7TMB8|CYFP1_MOUSE	15	1.32749	0.621339	sp|Q7TMB8|CYFP1_MOUSE	-0.706154	-1.61354	0.201231	0.974416	0.111536	0.239242	132800000	174970000	306990000	68477000	27379000	28511000	78763000	41415000	1.36623	1.74458	1.81354	0.385628	0.843409	0.0657454	1.18936	0.386843
sp|Q6ZQ58|LARP1_MOUSE	sp|Q6ZQ58|LARP1_MOUSE	32	3.68466	3.15613	sp|Q6ZQ58|LARP1_MOUSE	-0.528539	-1.20833	0.151249	3.4204	0.111823	0.239604	543520000	733660000	980390000	941530000	106560000	190410000	318180000	412140000	3.44104	3.82447	3.46246	4.01069	2.88294	2.8109	3.13546	3.79521
sp|P15864|H12_MOUSE;sp|P43277|H13_MOUSE	sp|P15864|H12_MOUSE	5	0.647203	1.50059	sp|P15864|H12_MOUSE	0.853383	-0.246914	1.95368	1.07389	0.112584	0.24098	55097000	116430000	199580000	58264000	72893000	96134000	102550000	39303000	0.0709738	1.15356	1.20204	0.162242	2.31305	1.82288	1.55721	0.3092
sp|P18572|BASI_MOUSE	sp|P18572|BASI_MOUSE	3	-0.76086	0.621528	sp|P18572|BASI_MOUSE	1.38239	-0.402197	3.16697	-0.0696661	0.112971	0.241552	88887000	61884000	30769000	7896500	43626000	64544000	23953000	35696000	0.775134	0.236489	-1.45313	-2.60193	1.54261	1.24694	-0.469844	0.166407
sp|Q9D3D9|ATPD_MOUSE	sp|Q9D3D9|ATPD_MOUSE	2	-0.12019	0.831113	sp|Q9D3D9|ATPD_MOUSE	0.951303	-0.277362	2.17997	0.355461	0.113119	0.241614	79996000	38626000	48048000	58460000	62274000	45070000	64845000	24393000	0.619969	-0.447414	-0.820202	0.166887	2.07674	0.727754	0.918329	-0.398375
sp|Q60598|SRC8_MOUSE	sp|Q60598|SRC8_MOUSE	7	-1.42276	-0.285042	sp|Q60598|SRC8_MOUSE	1.13772	-0.332794	2.60822	-0.853899	0.113347	0.241847	61077000	25179000	21039000	6588300	23162000	24145000	19231000	18833000	0.22268	-1.06831	-1.99295	-2.85244	0.592375	-0.174542	-0.775898	-0.782101
sp|O88935|SYN1_MOUSE	sp|O88935|SYN1_MOUSE	4	-1.64964	-2.40631	sp|O88935|SYN1_MOUSE	-0.756673	-1.73664	0.223298	-2.02798	0.113971	0.242923	27633000	14616000	36063000	8090600	2055000	4381000	9468000	7355800	-0.945041	-1.8575	-1.22768	-2.56835	-3.04299	-2.642	-1.76361	-2.17665
sp|Q9CS42|PRPS2_MOUSE	sp|Q9CS42|PRPS2_MOUSE	6	-2.38149	-3.17124	sp|Q9CS42|PRPS2_MOUSE	-0.789759	-1.83008	0.250566	-2.90799	0.11457	0.243942	11183000	9477500	NA	NA	1078500	3712800	4375800	4356400	-2.27691	-2.48606	NA	NA	-4.01059	-2.88125	-2.83944	-2.9537
sp|Q9DCG9|TR112_MOUSE	sp|Q9DCG9|TR112_MOUSE	5	0.913924	1.58903	sp|Q9DCG9|TR112_MOUSE	0.675102	-0.201643	1.55185	1.25147	0.114834	0.244069	105570000	108220000	84649000	164270000	60010000	67409000	78452000	110410000	1.02838	1.04745	-0.0159815	1.59584	2.02116	1.30972	1.18384	1.84137
sp|O88545|CSN6_MOUSE	sp|O88545|CSN6_MOUSE	2	-4.36161	-3.53117	sp|O88545|CSN6_MOUSE	0.830446	-0.299038	1.95993	-3.94639	0.115001	0.244069	3246000	NA	NA	1828700	1417400	NA	NA	3092800	-4.09811	NA	NA	-4.62512	-3.60048	NA	NA	-3.46186
sp|Q60875|ARHG2_MOUSE	sp|Q60875|ARHG2_MOUSE	15	0.95448	1.56559	sp|Q60875|ARHG2_MOUSE	0.611107	-0.182961	1.40517	1.26003	0.115005	0.244069	111940000	70368000	176220000	128400000	25283000	105000000	111170000	116290000	1.11464	0.422908	1.02526	1.2551	0.723876	1.95042	1.66971	1.91834
sp|Q9Z2I0|LETM1_MOUSE	sp|Q9Z2I0|LETM1_MOUSE	7	-0.701234	-0.151471	sp|Q9Z2I0|LETM1_MOUSE	0.549763	-0.165004	1.26453	-0.426353	0.115185	0.244069	44977000	42674000	37519000	23343000	15563000	20751000	25606000	35755000	-0.227822	-0.302802	-1.17147	-1.10284	-0.00438048	-0.393536	-0.376826	0.168857
sp|O54734|OST48_MOUSE	sp|O54734|OST48_MOUSE	7	1.25062	2.01654	sp|O54734|OST48_MOUSE	0.76592	-0.230524	1.76236	1.63358	0.115387	0.244069	161510000	167900000	255770000	56065000	39258000	95807000	218620000	145580000	1.6544	1.68473	1.55432	0.109031	1.38428	1.81796	2.61236	2.25156
sp|Q9DB77|QCR2_MOUSE	sp|Q9DB77|QCR2_MOUSE	5	-1.41762	-0.312616	sp|Q9DB77|QCR2_MOUSE	1.10501	-0.332907	2.54292	-0.865119	0.115458	0.244069	59014000	15743000	29756000	7952300	22438000	25042000	11651000	27903000	0.172091	-1.74972	-1.50067	-2.59219	0.544713	-0.121809	-1.47441	-0.198953
sp|Q8C0C7|SYFA_MOUSE	sp|Q8C0C7|SYFA_MOUSE	18	5.97916	5.54837	sp|Q8C0C7|SYFA_MOUSE	-0.430791	-0.991393	0.12981	5.76376	0.115472	0.244069	3070000000	3894200000	6003200000	3067400000	649810000	1031200000	2173600000	1327400000	5.99013	6.24646	6.03582	5.64422	5.59639	5.25306	5.81383	5.53018
sp|Q8BG32|PSD11_MOUSE	sp|Q8BG32|PSD11_MOUSE	4	-3.38138	-2.40658	sp|Q8BG32|PSD11_MOUSE	0.974794	-0.294873	2.24446	-2.89398	0.115754	0.24441	9536900	3150200	5121200	6227300	3300700	4685000	2619200	14260000	-2.51134	-4.08426	-3.99954	-2.93038	-2.33181	-2.54502	-3.55481	-1.1947
sp|O35737|HNRH1_MOUSE	sp|O35737|HNRH1_MOUSE	11	3.9941	4.42743	sp|O35737|HNRH1_MOUSE	0.433333	-0.131939	0.998605	4.21077	0.116232	0.244909	983740000	860150000	1179100000	857900000	332090000	617060000	622280000	680780000	4.31455	4.05527	3.72455	3.88204	4.58893	4.5107	4.07043	4.53968
sp|Q99J47|DRS7B_MOUSE	sp|Q99J47|DRS7B_MOUSE	2	-1.53405	-2.04195	sp|Q99J47|DRS7B_MOUSE	-0.507895	-1.17043	0.154642	-1.788	0.116232	0.244909	15128000	18975000	30330000	19497000	3627800	6638200	12106000	5853400	-1.83205	-1.47878	-1.47354	-1.35185	-2.18999	-2.04124	-1.42102	-2.51555
sp|P52479|UBP10_MOUSE	sp|P52479|UBP10_MOUSE	25	4.13133	3.48728	sp|P52479|UBP10_MOUSE	-0.644055	-1.48465	0.196541	3.80931	0.116398	0.245004	546490000	884530000	1882500000	1432900000	116680000	235000000	443330000	547740000	3.44906	4.09582	4.38894	4.59151	3.0191	3.11508	3.5978	4.21714
sp|P63017|HSP7C_MOUSE	sp|P63017|HSP7C_MOUSE	29	7.78048	8.26547	sp|P63017|HSP7C_MOUSE	0.484981	-0.148399	1.11836	8.02298	0.116598	0.24517	13619000000	11510000000	18262000000	11767000000	5214500000	6592000000	10870000000	8868700000	8.18356	7.81893	7.61573	7.50372	8.7219	7.93496	8.05744	8.34755
sp|Q8CHW4|EI2BE_MOUSE	sp|Q8CHW4|EI2BE_MOUSE	9	2.11039	2.51909	sp|Q8CHW4|EI2BE_MOUSE	0.408702	-0.12539	0.942793	2.31474	0.116794	0.245329	237280000	275580000	346850000	194600000	95912000	144200000	198240000	168270000	2.22075	2.40371	1.9869	1.83018	2.72493	2.40904	2.47596	2.46642
sp|Q8BP47|SYNC_MOUSE	sp|Q8BP47|SYNC_MOUSE	12	4.94031	4.42728	sp|Q8BP47|SYNC_MOUSE	-0.513025	-1.1841	0.15805	4.68379	0.117103	0.245722	1611800000	1456900000	2457300000	2118800000	234290000	424190000	989460000	902570000	5.04149	4.81988	4.76735	5.1325	4.06537	3.96888	4.71687	4.958
sp|Q99J95|CDK9_MOUSE	sp|Q99J95|CDK9_MOUSE	8	0.321	0.843735	sp|Q99J95|CDK9_MOUSE	0.522735	-0.161504	1.20697	0.582368	0.117317	0.245917	58968000	51353000	98067000	103300000	22188000	41973000	75418000	66681000	0.170943	-0.0341757	0.192969	0.954266	0.527897	0.624837	1.12887	1.09334
sp|Q8BWW9|PKN2_MOUSE	sp|Q8BWW9|PKN2_MOUSE	12	0.735159	1.28142	sp|Q8BWW9|PKN2_MOUSE	0.546265	-0.170132	1.26266	1.00829	0.117919	0.246822	115650000	112670000	114720000	62367000	45607000	76230000	78881000	56117000	1.16265	1.10592	0.415702	0.256363	1.60926	1.48751	1.19145	0.837484
sp|Q9CYK1|SYWM_MOUSE	sp|Q9CYK1|SYWM_MOUSE	2	-2.24497	-4.0578	sp|Q9CYK1|SYWM_MOUSE	-1.81282	-4.22824	0.602591	-3.15138	0.118013	0.246822	NA	8500500	23670000	10072000	1078400	NA	8256500	485610	NA	-2.64392	-1.82562	-2.26537	-4.01072	NA	-1.95445	-6.20821
sp|Q9CRB6|TPPP3_MOUSE	sp|Q9CRB6|TPPP3_MOUSE	2	-2.40731	-1.11822	sp|Q9CRB6|TPPP3_MOUSE	1.28909	-0.414373	2.99255	-1.67069	0.118217	0.246822	23751000	12128000	NA	3032100	17023000	11795000	8264800	12088000	-1.16793	-2.12825	NA	-3.92577	0.130198	-1.21022	-1.95305	-1.43982
sp|Q8C8U0|LIPB1_MOUSE	sp|Q8C8U0|LIPB1_MOUSE	12	-0.291914	0.620925	sp|Q8C8U0|LIPB1_MOUSE	0.912839	-0.285494	2.11117	0.164505	0.118236	0.246822	28877000	31561000	74314000	83139000	15045000	23368000	68616000	104770000	-0.880208	-0.740519	-0.200898	0.653967	-0.0551845	-0.22183	0.997119	1.76359
sp|Q6NXY9|RPC7_MOUSE	sp|Q6NXY9|RPC7_MOUSE	3	-2.54197	-4.14614	sp|Q6NXY9|RPC7_MOUSE	-1.60417	-3.77262	0.564289	-2.8628	0.118568	0.24726	5938400	24048000	11463000	6056900	NA	NA	NA	1949900	-3.20881	-1.135	-2.85531	-2.96875	NA	NA	NA	-4.14614
sp|O35593|PSDE_MOUSE	sp|O35593|PSDE_MOUSE	3	-2.67034	-2.06149	sp|O35593|PSDE_MOUSE	0.608844	-0.193726	1.41141	-2.36591	0.119554	0.248959	11502000	6678800	9098200	10049000	3949300	7749800	4680800	10702000	-2.2355	-2.99388	-3.18342	-2.26854	-2.06256	-1.81741	-2.74552	-1.62047
sp|P62915|TF2B_MOUSE	sp|P62915|TF2B_MOUSE	9	1.43287	1.87746	sp|P62915|TF2B_MOUSE	0.444594	-0.141631	1.03082	1.65516	0.119646	0.248959	135270000	153970000	169950000	191120000	62230000	87396000	131320000	110840000	1.39336	1.55906	0.973815	1.80523	2.07568	1.68512	1.9019	1.84714
sp|P17427|AP2A2_MOUSE	sp|P17427|AP2A2_MOUSE	28	3.56305	4.02211	sp|P17427|AP2A2_MOUSE	0.459052	-0.146531	1.06463	3.79258	0.119802	0.248959	613340000	710650000	1283100000	456820000	209380000	415720000	719360000	466670000	3.61897	3.77823	3.84459	3.01042	3.89666	3.93972	4.27251	3.97953
sp|Q8R550|SH3K1_MOUSE	sp|Q8R550|SH3K1_MOUSE	8	0.188727	-0.457721	sp|Q8R550|SH3K1_MOUSE	-0.646448	-1.49944	0.206539	-0.134497	0.119873	0.248959	60243000	54079000	106730000	59808000	17974000	16082000	35838000	12650000	0.202437	0.0408731	0.313182	0.198416	0.211784	-0.762027	0.0917712	-1.37241
sp|A2AGT5|CKAP5_MOUSE	sp|A2AGT5|CKAP5_MOUSE	58	4.54893	4.01587	sp|A2AGT5|CKAP5_MOUSE	-0.53306	-1.2368	0.170676	4.2824	0.12004	0.249048	1006600000	1199900000	2729700000	1240800000	258600000	347950000	926850000	347400000	4.34837	4.53828	4.91664	4.39243	4.21353	3.68246	4.62576	3.54172
sp|Q9QUR6|PPCE_MOUSE	sp|Q9QUR6|PPCE_MOUSE	3	-2.66375	-0.910437	sp|Q9QUR6|PPCE_MOUSE	1.75331	-0.631981	4.13861	-1.61176	0.120463	0.249671	24954000	2844600	NA	NA	5676700	17827000	NA	21290000	-1.09518	-4.23232	NA	NA	-1.51801	-0.613104	NA	-0.6002
zz|Y-FGCZCont00488|	zz|Y-FGCZCont00488|	5	3.57563	4.29906	zz|Y-FGCZCont00488|	0.723433	-0.234213	1.68108	3.93734	0.120908	0.250338	688400000	838070000	781910000	585980000	312400000	427860000	1488500000	322550000	3.78895	4.01753	3.14122	3.35481	4.49719	3.98134	5.28608	3.43163
sp|P14824|ANXA6_MOUSE	sp|P14824|ANXA6_MOUSE	15	-1.26633	0.700943	sp|P14824|ANXA6_MOUSE	1.96727	-0.656318	4.59085	-0.142172	0.121099	0.250476	111930000	13567000	NA	6148800	32280000	82657000	11125000	96883000	1.11451	-1.96556	NA	-2.94793	1.09055	1.60452	-1.53881	1.6475
sp|P27659|RL3_MOUSE	sp|P27659|RL3_MOUSE	13	3.02979	3.50795	sp|P27659|RL3_MOUSE	0.478159	-0.155714	1.11203	3.26887	0.121371	0.250784	432100000	413970000	499640000	658660000	161100000	272790000	387750000	409810000	3.10328	2.99414	2.50523	3.51652	3.50325	3.33065	3.41109	3.7868
zz|Y-FGCZCont00415|;CON__Q6KB66-1	zz|Y-FGCZCont00415|	7	-3.34938	-0.160139	zz|Y-FGCZCont00415|	3.18924	-1.04277	7.42125	-1.75476	0.121691	0.251172	672420	35321000	1044300	46597000	8168800	234750000	54057000	3123900	-6.41595	-0.577202	-6.25756	-0.146805	-0.971777	3.11354	0.664697	-3.44702
sp|P68373|TBA1C_MOUSE;sp|P68369|TBA1A_MOUSE;sp|P05213|TBA1B_MOUSE;sp|P05214|TBA3_MOUSE	sp|P68373|TBA1C_MOUSE	14	5.51838	6.19001	sp|P68373|TBA1C_MOUSE	0.67163	-0.21992	1.56318	5.85419	0.121807	0.251172	3135700000	2515300000	2791800000	2746500000	1213100000	1853200000	1492900000	3201300000	6.02131	5.61223	4.94859	5.49138	6.53329	6.1005	5.2902	6.83604
sp|Q8C1B1|CAMP2_MOUSE	sp|Q8C1B1|CAMP2_MOUSE	2	-3.12617	-2.44103	sp|Q8C1B1|CAMP2_MOUSE	0.685141	-0.226431	1.59671	-2.7836	0.12255	0.252448	5819200	7042100	10574000	4502100	4849400	3221500	9592700	3745300	-3.23867	-2.91702	-2.96995	-3.37905	-1.75441	-3.08644	-1.74537	-3.1779
sp|Q9JLV6|PNKP_MOUSE	sp|Q9JLV6|PNKP_MOUSE	19	3.33053	3.76238	sp|Q9JLV6|PNKP_MOUSE	0.431854	-0.143505	1.00721	3.54645	0.122992	0.253101	504550000	507310000	878380000	603260000	191880000	257590000	590650000	485550000	3.3315	3.28917	3.30644	3.395	3.76567	3.24777	3.99772	4.03836
sp|P01900|HA12_MOUSE;sp|P01895|HA1Y_MOUSE;sp|P14430|HA18_MOUSE;sp|P14429|HA17_MOUSE;sp|P06339|HA15_MOUSE;sp|P01899|HA11_MOUSE;sp|P01897|HA1L_MOUSE	sp|P01900|HA12_MOUSE	4	-1.87115	-1.1439	sp|P01900|HA12_MOUSE	0.727251	-0.242471	1.69697	-1.50753	0.123262	0.2534	20178000	23607000	10658000	12596000	7650800	13393000	9713700	19231000	-1.40796	-1.16185	-2.95872	-1.95609	-1.0701	-1.02654	-1.7279	-0.751079
sp|Q8CGI1|F193A_MOUSE	sp|Q8CGI1|F193A_MOUSE	2	-3.5046	-3.08359	sp|Q8CGI1|F193A_MOUSE	0.421011	-0.14094	0.982961	-3.29409	0.123594	0.253603	3951800	4531800	7265500	5311100	2027800	2742000	4457400	3846800	-3.80844	-3.5566	-3.50286	-3.15049	-3.06299	-3.31943	-2.81369	-3.13824
sp|Q9CQU3|RER1_MOUSE	sp|Q9CQU3|RER1_MOUSE	2	-2.08044	-2.58359	sp|Q9CQU3|RER1_MOUSE	-0.503154	-1.17478	0.168474	-2.33202	0.123611	0.253603	9365700	12615000	26978000	11577000	3593900	3624000	6255800	4600600	-2.53801	-2.07113	-1.63985	-2.07276	-2.20409	-2.91624	-2.34124	-2.8728
sp|Q09XV5|CHD8_MOUSE	sp|Q09XV5|CHD8_MOUSE	2	-2.73254	-2.19489	sp|Q09XV5|CHD8_MOUSE	0.537647	-0.181683	1.25698	-2.46372	0.124366	0.254893	6024200	6139900	14451000	11350000	3196100	5015500	8886200	7740900	-3.18769	-3.11595	-2.52636	-2.10015	-2.38014	-2.44647	-1.85201	-2.10095
sp|P0CG14|DERPC_MOUSE	sp|P0CG14|DERPC_MOUSE	5	0.261565	-0.174795	sp|P0CG14|DERPC_MOUSE	-0.43636	-1.02121	0.148487	0.0433847	0.124944	0.255819	55263000	62674000	108010000	68488000	11899000	18766000	34130000	37091000	0.075403	0.254895	0.330112	0.38585	-0.407266	-0.538894	0.0237053	0.223273
sp|Q61024|ASNS_MOUSE	sp|Q61024|ASNS_MOUSE	11	-1.60526	0.151853	sp|Q61024|ASNS_MOUSE	1.75711	-0.599928	4.11415	-0.726702	0.125224	0.256133	74732000	13966000	10654000	11701000	19040000	46510000	5550200	126570000	0.519751	-1.9235	-2.95925	-2.05803	0.298256	0.773221	-2.50806	2.04399
sp|Q9DBH0|WWP2_MOUSE	sp|Q9DBH0|WWP2_MOUSE	7	-1.69945	-2.75077	sp|Q9DBH0|WWP2_MOUSE	-1.05132	-2.46373	0.3611	-2.22511	0.125725	0.256899	6652600	12436000	30586000	44750000	1737000	2496800	6250000	8802100	-3.04161	-2.09186	-1.4616	-0.202743	-3.29531	-3.45485	-2.34254	-1.91038
sp|P21995|EMB_MOUSE	sp|P21995|EMB_MOUSE	2	-2.83071	-1.95727	sp|P21995|EMB_MOUSE	0.873439	-0.320254	2.06713	-2.24842	0.125876	0.25695	11217000	NA	NA	4469900	4997200	8720400	4618500	10084000	-2.27244	NA	NA	-3.38898	-1.70935	-1.64682	-2.7642	-1.7087
sp|Q9D3E6|STAG1_MOUSE	sp|Q9D3E6|STAG1_MOUSE	4	-2.06104	-2.96618	sp|Q9D3E6|STAG1_MOUSE	-0.905132	-2.12323	0.312969	-2.51361	0.126288	0.257429	12631000	10108000	17910000	17112000	1170400	1725100	7485100	8885900	-2.09764	-2.39261	-2.22162	-1.53231	-3.88786	-3.98935	-2.09117	-1.89633
sp|Q3THE2|ML12B_MOUSE	sp|Q3THE2|ML12B_MOUSE	6	2.57754	3.56541	sp|Q3THE2|ML12B_MOUSE	0.98787	-0.342237	2.31798	3.07147	0.126451	0.257429	563440000	426810000	193400000	344540000	293710000	275280000	201260000	478350000	3.49403	3.03846	1.15737	2.62029	4.4046	3.34379	2.49703	4.0162
sp|Q8BXZ1|TMX3_MOUSE	sp|Q8BXZ1|TMX3_MOUSE	3	-2.36109	-1.84898	sp|Q8BXZ1|TMX3_MOUSE	0.512107	-0.177705	1.20192	-2.10503	0.126591	0.257429	12269000	9864000	14023000	9775000	5639500	4608800	8879200	12036000	-2.14046	-2.42806	-2.56906	-2.30677	-1.52787	-2.56872	-1.8531	-1.44622
sp|Q9CZB3|THUM2_MOUSE	sp|Q9CZB3|THUM2_MOUSE	4	-0.347103	0.169361	sp|Q9CZB3|THUM2_MOUSE	0.516464	-0.179277	1.21221	-0.088871	0.126619	0.257429	26317000	52720000	74187000	45751000	23632000	29419000	33074000	31142000	-1.01688	0.00394396	-0.203327	-0.172146	0.622525	0.111068	-0.0201033	-0.036045
sp|Q61937|NPM_MOUSE	sp|Q61937|NPM_MOUSE	15	8.65074	8.24015	sp|Q61937|NPM_MOUSE	-0.410596	-0.964263	0.143071	8.44544	0.126944	0.257831	17937000000	24316000000	36923000000	24083000000	4573400000	6442500000	13810000000	7724500000	8.58903	8.90415	8.61549	8.49429	8.52501	7.9018	8.39112	8.14266
sp|Q8CJG1|AGO1_MOUSE	sp|Q8CJG1|AGO1_MOUSE	9	-0.77824	-1.21688	sp|Q8CJG1|AGO1_MOUSE	-0.438636	-1.03068	0.153403	-0.997558	0.127258	0.25821	38308000	32890000	39220000	27830000	9027800	11558000	13112000	11635000	-0.464115	-0.68067	-1.1085	-0.859674	-0.821714	-1.23956	-1.30975	-1.49648
sp|Q9QY06|MYO9B_MOUSE	sp|Q9QY06|MYO9B_MOUSE	6	-1.86097	-1.22882	sp|Q9QY06|MYO9B_MOUSE	0.632151	-0.221786	1.48609	-1.54489	0.127532	0.258507	15412000	19024000	24860000	9083800	10290000	7792800	20134000	9684900	-1.80467	-1.47504	-1.75596	-2.4082	-0.62531	-1.80941	-0.711937	-1.76861
sp|P97351|RS3A_MOUSE	sp|P97351|RS3A_MOUSE	9	4.38397	4.90808	sp|P97351|RS3A_MOUSE	0.524114	-0.185215	1.23344	4.64603	0.128157	0.259514	803770000	1130900000	1600500000	1801300000	416460000	620350000	986770000	1276500000	4.01707	4.45235	4.15848	4.90797	4.92869	4.51838	4.71308	5.47218
sp|Q80TY0|FNBP1_MOUSE	sp|Q80TY0|FNBP1_MOUSE	5	-2.24682	-1.19103	sp|Q80TY0|FNBP1_MOUSE	1.05579	-0.384165	2.49575	-1.64351	0.12831	0.259564	10297000	10903000	20079000	NA	12919000	18411000	16428000	4461600	-2.39844	-2.28275	-2.05928	NA	-0.283831	-0.566504	-0.995484	-2.91831
sp|P17742|PPIA_MOUSE;zz|Y-FGCZCont00248|	sp|P17742|PPIA_MOUSE	7	0.659719	3.26163	sp|P17742|PPIA_MOUSE	2.60191	-0.925591	6.12941	1.96067	0.128734	0.260163	747150000	305670000	24528000	11772000	254540000	610810000	36851000	552560000	3.90952	2.55407	-1.77506	-2.04966	4.18978	4.49598	0.130624	4.23013
sp|Q9CPR4|RL17_MOUSE	sp|Q9CPR4|RL17_MOUSE	4	2.82742	3.35486	sp|Q9CPR4|RL17_MOUSE	0.527432	-0.18798	1.24284	3.09114	0.128899	0.260237	422800000	432570000	373710000	483080000	173750000	301480000	388740000	227360000	3.07124	3.05791	2.09282	3.08773	3.61671	3.47522	3.41464	2.91286
sp|Q78IK2|ATPMD_MOUSE	sp|Q78IK2|ATPMD_MOUSE	2	-1.4997	-0.132054	sp|Q78IK2|ATPMD_MOUSE	1.36765	-0.503514	3.23881	-0.718188	0.129339	0.260866	46777000	34782000	NA	3494300	15521000	20498000	28129000	35003000	-0.170048	-0.599515	NA	-3.72954	-0.00843626	-0.41127	-0.245837	0.137326
sp|Q6NZN0|RBM26_MOUSE	sp|Q6NZN0|RBM26_MOUSE	19	3.14683	2.69914	sp|Q6NZN0|RBM26_MOUSE	-0.447687	-1.0563	0.160922	2.92298	0.129648	0.261229	343730000	517270000	998400000	458400000	105270000	159030000	286090000	160260000	2.76641	3.31738	3.48831	3.0152	2.86466	2.55056	2.98727	2.39407
sp|Q9D0M0|EXOS7_MOUSE	sp|Q9D0M0|EXOS7_MOUSE	3	-0.67294	-1.2093	sp|Q9D0M0|EXOS7_MOUSE	-0.536359	-1.26582	0.193097	-0.94112	0.129786	0.261248	27241000	49430000	35460000	39239000	7674500	9076100	16797000	14036000	-0.966076	-0.0895539	-1.25162	-0.384508	-1.06546	-1.58903	-0.964522	-1.21819
sp|Q91V04|TRAM1_MOUSE	sp|Q91V04|TRAM1_MOUSE	2	-2.13336	-1.44783	sp|Q91V04|TRAM1_MOUSE	0.685536	-0.247305	1.61838	-1.79059	0.129967	0.261352	14558000	15757000	9330900	14632000	3617000	13326000	12433000	14410000	-1.8886	-1.74843	-3.14756	-1.74886	-2.19447	-1.03379	-1.38386	-1.17918
sp|Q8JZM7|CDC73_MOUSE	sp|Q8JZM7|CDC73_MOUSE	5	-1.1182	-1.79753	sp|Q8JZM7|CDC73_MOUSE	-0.679328	-1.60411	0.245456	-1.45786	0.130108	0.261377	19980000	24766000	43396000	25269000	8553300	4666500	13136000	6203300	-1.42248	-1.09231	-0.964816	-0.993191	-0.902746	-2.55074	-1.3072	-2.42943
sp|Q8BJW6|EIF2A_MOUSE	sp|Q8BJW6|EIF2A_MOUSE	22	5.49784	5.06218	sp|Q8BJW6|EIF2A_MOUSE	-0.43566	-1.02945	0.158127	5.28001	0.130512	0.261928	2385700000	2803400000	3793400000	2255500000	615100000	802360000	1236400000	820710000	5.61884	5.76958	5.38395	5.21898	5.51401	4.89032	5.02743	4.81697
sp|Q5SFM8|RBM27_MOUSE	sp|Q5SFM8|RBM27_MOUSE	10	0.990669	0.544149	sp|Q5SFM8|RBM27_MOUSE	-0.44652	-1.0555	0.16246	0.767409	0.130727	0.262101	84083000	117610000	200590000	98749000	23733000	37614000	66596000	34734000	0.69333	1.16819	1.20921	0.89195	0.628925	0.466319	0.955468	0.125882
sp|Q810D6|GRWD1_MOUSE	sp|Q810D6|GRWD1_MOUSE	5	0.090864	0.698648	sp|Q810D6|GRWD1_MOUSE	0.607784	-0.222589	1.43816	0.394756	0.131318	0.263024	72815000	83843000	57261000	44065000	24591000	36265000	44249000	77335000	0.481492	0.677132	-0.571089	-0.224078	0.682226	0.413519	0.385634	1.31321
sp|Q6ZWX6|IF2A_MOUSE	sp|Q6ZWX6|IF2A_MOUSE	18	6.34415	6.75546	sp|Q6ZWX6|IF2A_MOUSE	0.411311	-0.151803	0.974426	6.54981	0.132018	0.264167	3691600000	4593000000	8257600000	4391300000	1725000000	2207300000	4616100000	3007200000	6.2616	6.48594	6.48861	6.14046	7.06166	6.35328	6.86365	6.74326
sp|Q8C1B7|SEP11_MOUSE	sp|Q8C1B7|SEP11_MOUSE	12	2.67624	3.72358	sp|Q8C1B7|SEP11_MOUSE	1.04735	-0.388942	2.48364	3.19991	0.132583	0.265035	203820000	233290000	1672800000	278260000	170460000	285790000	1312600000	210360000	1.99696	2.16198	4.22123	2.32479	3.58801	3.39796	5.11079	2.79758
sp|P20664|PRI1_MOUSE	sp|P20664|PRI1_MOUSE	3	-2.60301	-1.49718	sp|P20664|PRI1_MOUSE	1.10583	-0.412408	2.62406	-2.05009	0.132973	0.265482	4776700	18886000	5395800	17878000	2936200	9306600	13255000	20812000	-3.52932	-1.4856	-3.92536	-1.47175	-2.50744	-1.55277	-1.29463	-0.633884
sp|Q5F2E7|NUFP2_MOUSE	sp|Q5F2E7|NUFP2_MOUSE	18	2.29302	1.89789	sp|Q5F2E7|NUFP2_MOUSE	-0.395123	-0.937755	0.147509	2.09545	0.133068	0.265482	271990000	294250000	406380000	226420000	63689000	82625000	144030000	110790000	2.42176	2.49882	2.21184	2.03964	2.11046	1.60396	2.03067	1.84647
sp|Q3TUU5|TEX30_MOUSE	sp|Q3TUU5|TEX30_MOUSE	3	0.399119	-0.410789	sp|Q3TUU5|TEX30_MOUSE	-0.809907	-1.92503	0.305213	-0.00583502	0.133939	0.266905	89954000	49199000	183400000	45431000	5150100	26843000	28434000	38360000	0.792702	-0.0963507	1.08198	-0.181854	-1.66412	-0.0214063	-0.230805	0.273175
sp|Q07139|ECT2_MOUSE	sp|Q07139|ECT2_MOUSE	3	-4.8304	-3.18883	sp|Q07139|ECT2_MOUSE	1.64156	-0.636497	3.91963	-4.12687	0.134045	0.266905	910780	473090	9226400	4585800	1226100	NA	2622600	7263300	-5.96923	-6.83524	-3.16355	-3.35357	-3.81808	NA	-3.553	-2.19542
sp|Q80UM7|MOGS_MOUSE	sp|Q80UM7|MOGS_MOUSE	13	1.22667	1.76246	sp|Q80UM7|MOGS_MOUSE	0.535797	-0.203469	1.27506	1.49457	0.134656	0.267642	87264000	98983000	279600000	160050000	51749000	62429000	153440000	117470000	0.748002	0.917999	1.68082	1.55985	1.79888	1.19877	2.11889	1.93331
sp|Q9CQY6|UQCC2_MOUSE	sp|Q9CQY6|UQCC2_MOUSE	4	0.321894	0.757488	sp|Q9CQY6|UQCC2_MOUSE	0.435594	-0.165535	1.03672	0.539691	0.134723	0.267642	72204000	81955000	84934000	59257000	25745000	38619000	52083000	69822000	0.469085	0.644084	-0.0112082	0.185615	0.751054	0.504439	0.612845	1.16162
sp|Q9JHU4|DYHC1_MOUSE	sp|Q9JHU4|DYHC1_MOUSE	122	5.20168	4.67935	sp|Q9JHU4|DYHC1_MOUSE	-0.522329	-1.24349	0.198832	4.94052	0.134882	0.267642	2274300000	1650000000	2724700000	2468500000	325270000	509110000	860310000	1220000000	5.54844	5.00047	4.91404	5.34378	4.55778	4.23269	4.52191	5.40503
sp|Q99LT0|DPY30_MOUSE	sp|Q99LT0|DPY30_MOUSE	2	0.111383	-0.370888	sp|Q99LT0|DPY30_MOUSE	-0.482271	-1.14824	0.183703	-0.129752	0.134943	0.267642	49319000	71236000	84898000	56055000	13197000	13283000	31036000	30142000	-0.0921367	0.440696	-0.0118103	0.108784	-0.251878	-1.03846	-0.108753	-0.0844589
sp|Q8R574|KPRB_MOUSE	sp|Q8R574|KPRB_MOUSE	10	0.482114	1.20793	sp|Q8R574|KPRB_MOUSE	0.725812	-0.276939	1.72856	0.845019	0.135103	0.267698	93894000	137420000	74623000	47289000	21599000	60855000	113520000	86740000	0.855817	1.39406	-0.195006	-0.126416	0.487518	1.16185	1.69887	1.48346
sp|Q9Z2Q6|SEPT5_MOUSE	sp|Q9Z2Q6|SEPT5_MOUSE	10	1.58818	2.73429	sp|Q9Z2Q6|SEPT5_MOUSE	1.14612	-0.439953	2.73218	2.16124	0.135674	0.268566	102230000	88865000	1051700000	110540000	90142000	134150000	598740000	121560000	0.981049	0.761539	3.56217	1.04796	2.63181	2.3046	4.01668	1.98408
sp|Q62093|SRSF2_MOUSE	sp|Q62093|SRSF2_MOUSE	5	6.16143	5.43257	sp|Q62093|SRSF2_MOUSE	-0.728864	-1.73798	0.280254	5.797	0.135833	0.268619	4292700000	4766800000	5501500000	3217500000	1138800000	1497100000	1184400000	677390000	6.48371	6.53983	5.91189	5.71029	6.43844	5.79202	4.96753	4.53227
sp|Q8R010|AIMP2_MOUSE	sp|Q8R010|AIMP2_MOUSE	9	3.0838	2.55242	sp|Q8R010|AIMP2_MOUSE	-0.531376	-1.26775	0.204993	2.81811	0.136148	0.268978	466940000	396090000	929720000	392510000	66329000	115840000	350890000	193540000	3.21744	2.93007	3.3871	2.80057	2.17142	2.09245	3.27185	2.67396
sp|P32883|RASK_MOUSE;sp|P08556|RASN_MOUSE;zz|Y-FGCZCont00129|;sp|Q61411|RASH_MOUSE	sp|P32883|RASK_MOUSE	2	-2.52518	-1.65818	sp|P32883|RASK_MOUSE	0.866999	-0.376644	2.11064	-1.83158	0.136811	0.270025	NA	NA	14463000	NA	5048700	7422700	8331000	15026000	NA	NA	-2.52518	NA	-1.69396	-1.87975	-1.94193	-1.11709
sp|P70362|UFD1_MOUSE	sp|P70362|UFD1_MOUSE	4	-2.15058	-0.865802	sp|P70362|UFD1_MOUSE	1.28477	-0.501039	3.07059	-1.50819	0.13719	0.270509	20329000	21124000	3211400	21448000	11888000	8031800	15785000	27184000	-1.39698	-1.32311	-4.66227	-1.21994	-0.408654	-1.76574	-1.05114	-0.237678
sp|Q9Z2H5|E41L1_MOUSE	sp|Q9Z2H5|E41L1_MOUSE	4	-2.793	-1.82449	sp|Q9Z2H5|E41L1_MOUSE	0.968507	-0.37922	2.31623	-2.30874	0.137579	0.270756	16901000	7916500	11069000	3200700	10833000	6321600	9797400	4450500	-1.66888	-2.7472	-2.90498	-3.85092	-0.54813	-2.11188	-1.71594	-2.922
sp|P42208|SEPT2_MOUSE	sp|P42208|SEPT2_MOUSE	13	1.6255	2.7204	sp|P42208|SEPT2_MOUSE	1.0949	-0.428724	2.61852	2.17295	0.137582	0.270756	94623000	100210000	909440000	136840000	65721000	160010000	657790000	124270000	0.867204	0.935875	3.35578	1.34315	2.1576	2.55944	4.14779	2.01679
sp|O55131|SEPT7_MOUSE	sp|O55131|SEPT7_MOUSE	14	3.1392	4.1621	sp|O55131|SEPT7_MOUSE	1.0229	-0.402328	2.44812	3.65065	0.138018	0.27135	306390000	332570000	2331300000	337240000	239570000	360340000	1770300000	292940000	2.5971	2.67645	4.6926	2.59067	4.09881	3.73305	5.52775	3.2888
sp|P23116|EIF3A_MOUSE	sp|P23116|EIF3A_MOUSE	22	2.5277	2.03459	sp|P23116|EIF3A_MOUSE	-0.493118	-1.18052	0.194283	2.28114	0.138183	0.271412	333680000	321810000	340660000	391790000	58969000	109970000	105860000	175010000	2.72272	2.62873	1.96133	2.79803	1.9949	2.01727	1.60149	2.52468
sp|Q8VDN2|AT1A1_MOUSE;sp|Q6PIC6|AT1A3_MOUSE;sp|Q6PIE5|AT1A2_MOUSE	sp|Q8VDN2|AT1A1_MOUSE	11	0.435182	0.918599	sp|Q8VDN2|AT1A1_MOUSE	0.483417	-0.191824	1.15866	0.676891	0.138883	0.272205	94368000	77855000	88231000	62758000	30740000	59250000	43370000	70518000	0.863231	0.569616	0.0428747	0.265007	1.01719	1.12321	0.357666	1.17633
sp|Q8CI33|C19L1_MOUSE	sp|Q8CI33|C19L1_MOUSE	11	2.4482	2.81115	sp|Q8CI33|C19L1_MOUSE	0.362952	-0.144192	0.870096	2.62967	0.138999	0.272205	267760000	305800000	483540000	289740000	113470000	154310000	251810000	233280000	2.39868	2.55469	2.45871	2.3807	2.97723	2.507	2.80937	2.95099
sp|Q91VJ1|AIM2_MOUSE	sp|Q91VJ1|AIM2_MOUSE	5	0.0160254	0.403536	sp|Q91VJ1|AIM2_MOUSE	0.387511	-0.154013	0.929034	0.209781	0.13904	0.272205	48811000	50864000	78520000	66363000	21143000	29124000	47753000	46867000	-0.107381	-0.0480587	-0.122716	0.342257	0.455493	0.0964985	0.491861	0.570292
sp|Q91WR3|ASCC2_MOUSE	sp|Q91WR3|ASCC2_MOUSE	8	-0.831752	-2.39099	sp|Q91WR3|ASCC2_MOUSE	-1.55924	-3.73871	0.620232	-1.61137	0.139124	0.272205	11269000	31428000	68493000	51890000	611590	3178200	14127000	24528000	-2.26563	-0.746646	-0.316733	0.0020005	-4.86195	-3.10601	-1.20582	-0.390188
sp|Q5SQX6|CYFP2_MOUSE	sp|Q5SQX6|CYFP2_MOUSE	13	-1.41766	-2.2492	sp|Q5SQX6|CYFP2_MOUSE	-0.831535	-1.99468	0.331605	-1.83343	0.139374	0.272431	27750000	19345000	50529000	8303800	2249000	6177300	14445000	4933600	-0.93882	-1.45076	-0.748705	-2.53237	-2.9076	-2.14527	-1.17479	-2.76914
sp|Q6ZQ29|TAOK2_MOUSE	sp|Q6ZQ29|TAOK2_MOUSE	6	-0.102272	-0.775359	sp|Q6ZQ29|TAOK2_MOUSE	-0.673088	-1.61587	0.269695	-0.438816	0.139845	0.273089	42337000	73874000	51112000	57615000	17443000	13076000	19147000	12209000	-0.316881	0.493458	-0.732413	0.146749	0.166777	-1.06117	-0.781999	-1.42505
sp|Q9Z204|HNRPC_MOUSE	sp|Q9Z204|HNRPC_MOUSE	2	-2.2766	-3.24459	sp|Q9Z204|HNRPC_MOUSE	-0.967989	-2.35171	0.415727	-2.59926	0.140495	0.274094	14149000	22091000	9911000	6572400	2139200	NA	NA	3001200	-1.93055	-1.25816	-3.06191	-2.85578	-2.98273	NA	NA	-3.50646
sp|Q6ZPE2|MTMR5_MOUSE	sp|Q6ZPE2|MTMR5_MOUSE	12	-0.159084	-0.59633	sp|Q6ZPE2|MTMR5_MOUSE	-0.437246	-1.05233	0.177836	-0.377707	0.141345	0.27526	45025000	38293000	97633000	46936000	9081300	14941000	30703000	21578000	-0.226251	-0.459977	0.18667	-0.136779	-0.812846	-0.868415	-0.12379	-0.580268
sp|Q8BGD9|IF4B_MOUSE	sp|Q8BGD9|IF4B_MOUSE	7	-0.38363	-2.11511	sp|Q8BGD9|IF4B_MOUSE	-1.73148	-4.16903	0.706066	-1.24937	0.141609	0.27526	27922000	28326000	46357000	120190000	10999000	6654800	704100	22601000	-0.929723	-0.897431	-0.871082	1.16371	-0.525307	-2.03763	-5.38595	-0.511559
sp|O70305|ATX2_MOUSE	sp|O70305|ATX2_MOUSE	9	0.824811	0.450172	sp|O70305|ATX2_MOUSE	-0.374639	-0.902083	0.152806	0.637492	0.141632	0.27526	78386000	90433000	160360000	109190000	19183000	42210000	39912000	48346000	0.590035	0.786918	0.891332	1.03096	0.309485	0.632977	0.241848	0.61638
sp|O35638|STAG2_MOUSE	sp|O35638|STAG2_MOUSE	4	-2.42932	-3.16669	sp|O35638|STAG2_MOUSE	-0.73737	-1.7755	0.300765	-2.798	0.141636	0.27526	7643800	5655300	25665000	12797000	1104800	3076100	3434600	6491400	-2.83712	-3.23524	-1.71071	-1.93419	-3.97443	-3.15321	-3.17702	-2.36209
sp|P67871|CSK2B_MOUSE	sp|P67871|CSK2B_MOUSE	4	-0.470528	-1.74891	sp|P67871|CSK2B_MOUSE	-1.27838	-3.0798	0.523043	-1.10972	0.141949	0.275603	51305000	32269000	76242000	25599000	1257600	4288600	32927000	22526000	-0.0340119	-0.708329	-0.164525	-0.975246	-3.78001	-2.67282	-0.0263123	-0.516489
sp|Q8BP92|RCN2_MOUSE	sp|Q8BP92|RCN2_MOUSE	7	-0.00810774	0.509514	sp|Q8BP92|RCN2_MOUSE	0.517621	-0.213699	1.24894	0.250703	0.14287	0.277127	72705000	68747000	61626000	37859000	26964000	35272000	55663000	35035000	0.479266	0.389092	-0.466763	-0.434025	0.820486	0.373382	0.705505	0.138681
sp|Q7TPV4|MBB1A_MOUSE	sp|Q7TPV4|MBB1A_MOUSE	45	5.58234	6.03478	sp|Q7TPV4|MBB1A_MOUSE	0.452438	-0.187505	1.09238	5.80856	0.143265	0.277613	1502800000	2795500000	5567700000	3185800000	750090000	1741300000	2745600000	2053500000	4.9384	5.76549	5.92887	5.6966	5.81178	6.01046	6.13946	6.17741
sp|Q62193|RFA2_MOUSE	sp|Q62193|RFA2_MOUSE	5	2.26914	1.82926	sp|Q62193|RFA2_MOUSE	-0.439872	-1.06227	0.182527	2.0492	0.143394	0.277613	172650000	286010000	419790000	341590000	44537000	90940000	127250000	135290000	1.7526	2.45761	2.25794	2.60839	1.57363	1.74259	1.85802	2.14282
sp|Q8BSL7|ARF2_MOUSE;sp|P84078|ARF1_MOUSE;sp|P61205|ARF3_MOUSE	sp|Q8BSL7|ARF2_MOUSE	4	-1.62987	0.191398	sp|Q8BSL7|ARF2_MOUSE	1.82127	-0.761586	4.40413	-0.719237	0.144193	0.278893	87559000	39986000	4424300	7528200	22603000	59506000	8093000	65321000	0.752971	-0.397204	-4.20727	-2.66799	0.555709	1.12945	-1.98233	1.06277
sp|Q0VGU4|VGF_MOUSE	sp|Q0VGU4|VGF_MOUSE	14	2.05846	1.5089	sp|Q0VGU4|VGF_MOUSE	-0.549561	-1.32937	0.230248	1.78368	0.144394	0.279015	227930000	349410000	373600000	126250000	37282000	72003000	124070000	87775000	2.16156	2.74813	2.0924	1.23175	1.30677	1.40503	1.82274	1.50105
sp|Q7TNV0|DEK_MOUSE	sp|Q7TNV0|DEK_MOUSE	5	0.414464	1.00753	sp|Q7TNV0|DEK_MOUSE	0.593066	-0.249016	1.43515	0.710997	0.144621	0.279188	58784000	105450000	86784000	72380000	32452000	30262000	81312000	90471000	0.166341	1.00983	0.0193918	0.462295	1.09853	0.151911	1.23375	1.54593
sp|Q61598|GDIB_MOUSE	sp|Q61598|GDIB_MOUSE	6	-3.51695	-1.13149	sp|Q61598|GDIB_MOUSE	2.38546	-1.03207	5.80298	-2.15383	0.144918	0.279495	33631000	3435300	NA	708550	8948700	46951000	1767600	24781000	-0.655825	-3.95855	NA	-5.93647	-0.834922	0.786864	-4.10295	-0.374966
sp|Q8R3F5|FABD_MOUSE	sp|Q8R3F5|FABD_MOUSE	6	0.00713722	-0.507989	sp|Q8R3F5|FABD_MOUSE	-0.515126	-1.24776	0.217508	-0.250426	0.14521	0.279691	36052000	60020000	135540000	42854000	13608000	14666000	24566000	22836000	-0.553479	0.192112	0.652536	-0.26262	-0.20585	-0.895272	-0.434621	-0.496215
sp|Q9CYI4|LUC7L_MOUSE	sp|Q9CYI4|LUC7L_MOUSE	7	-0.848749	-0.299345	sp|Q9CYI4|LUC7L_MOUSE	0.549403	-0.232171	1.33098	-0.574047	0.145296	0.279691	28984000	18732000	42591000	50654000	10114000	21050000	31177000	30419000	-0.874763	-1.49748	-0.991406	-0.0313426	-0.651202	-0.372854	-0.102435	-0.0708893
sp|Q6DYE8|ENPP3_MOUSE	sp|Q6DYE8|ENPP3_MOUSE	3	-1.24076	-2.00722	sp|Q6DYE8|ENPP3_MOUSE	-0.766464	-1.85858	0.325655	-1.62399	0.145868	0.28036	21390000	28736000	48096000	12692000	1702900	7566100	12617000	11699000	-1.32208	-0.87658	-0.818784	-1.94559	-3.32506	-1.85209	-1.36339	-1.48834
sp|Q80UG5|SEPT9_MOUSE	sp|Q80UG5|SEPT9_MOUSE	24	3.04926	4.06743	sp|Q80UG5|SEPT9_MOUSE	1.01817	-0.432813	2.46915	3.55834	0.14592	0.28036	288420000	265570000	2261700000	362180000	271530000	385150000	1440100000	227480000	2.50811	2.35002	4.64956	2.68934	4.28676	3.82931	5.24	2.91364
sp|O70230|ZN143_MOUSE;sp|Q8BMU0|ZNF76_MOUSE	sp|O70230|ZN143_MOUSE	2	-2.64868	-1.09585	sp|O70230|ZN143_MOUSE	1.55283	-0.684072	3.78972	-1.76135	0.146835	0.28185	25424000	5766600	NA	3644400	17061000	4393200	44468000	6900200	-1.06771	-3.20697	NA	-3.67137	0.133544	-2.63798	0.392516	-2.27149
sp|A2A6T1|CDR2L_MOUSE	sp|A2A6T1|CDR2L_MOUSE	4	-2.57834	-1.62668	sp|A2A6T1|CDR2L_MOUSE	0.951658	-0.410393	2.31371	-2.10251	0.147454	0.282532	7542200	11873000	17547000	5724800	11048000	3385600	22292000	6312900	-2.85682	-2.15908	-2.25069	-3.04675	-0.518635	-3.01462	-0.570016	-2.40345
sp|Q6A068|CDC5L_MOUSE	sp|Q6A068|CDC5L_MOUSE	21	1.77961	1.35899	sp|Q6A068|CDC5L_MOUSE	-0.420625	-1.02278	0.181532	1.5693	0.147538	0.282532	152550000	256140000	271490000	166140000	37610000	87197000	81837000	71242000	1.57036	2.29756	1.63902	1.6115	1.31991	1.68182	1.24273	1.19148
sp|Q9Z2D1|MTMR2_MOUSE;sp|Q9Z2C5|MTM1_MOUSE	sp|Q9Z2D1|MTMR2_MOUSE	2	-2.53419	-3.42971	sp|Q9Z2D1|MTMR2_MOUSE	-0.895519	-2.18839	0.397353	-3.04591	0.147608	0.282532	NA	6343800	17714000	9845900	3081100	1175200	4514600	2235300	NA	-3.06855	-2.23724	-2.29678	-2.43514	-4.54426	-2.79592	-3.94351
sp|Q9D0T1|NH2L1_MOUSE	sp|Q9D0T1|NH2L1_MOUSE	3	0.0226699	-0.849097	sp|Q9D0T1|NH2L1_MOUSE	-0.871767	-2.12217	0.378639	-0.413214	0.148227	0.283449	52811000	97964000	69226000	35596000	15906000	20251000	21433000	6451900	0.00858375	0.902984	-0.301616	-0.519272	0.0283378	-0.428796	-0.62479	-2.37114
sp|P97855|G3BP1_MOUSE	sp|P97855|G3BP1_MOUSE	22	6.65606	6.12014	sp|P97855|G3BP1_MOUSE	-0.535915	-1.30592	0.234085	6.3881	0.148841	0.284355	4416700000	5498300000	8706100000	7012800000	636150000	1421100000	2909200000	3525700000	6.52563	6.74698	6.56372	6.78789	5.56451	5.7167	6.22013	6.97922
sp|Q8BKW4|ZCHC4_MOUSE	sp|Q8BKW4|ZCHC4_MOUSE	3	-1.78162	-1.15307	sp|Q8BKW4|ZCHC4_MOUSE	0.628546	-0.276471	1.53356	-1.46735	0.149607	0.285549	13987000	9750200	26940000	23523000	5573800	8184400	18001000	23396000	-1.94751	-2.4449	-1.64186	-1.09222	-1.54546	-1.73853	-0.868028	-0.460277
sp|E9Q8D0|DJC21_MOUSE	sp|E9Q8D0|DJC21_MOUSE	7	0.164168	-0.19373	sp|E9Q8D0|DJC21_MOUSE	-0.357898	-0.874318	0.158523	-0.0147809	0.150373	0.286742	51105000	73518000	92710000	55571000	13060000	22458000	29279000	31098000	-0.0397625	0.486449	0.113195	0.0967904	-0.267539	-0.279252	-0.189985	-0.0381423
sp|Q9JIF7|COPB_MOUSE	sp|Q9JIF7|COPB_MOUSE	3	-1.51596	-1.95522	sp|Q9JIF7|COPB_MOUSE	-0.439263	-1.07476	0.196233	-1.73559	0.151325	0.288285	18236000	17517000	29127000	19089000	6037300	6462800	5566600	9409300	-1.55695	-1.59479	-1.53101	-1.3811	-1.42558	-2.07995	-2.50394	-1.81143
sp|Q9CQG2|MET16_MOUSE	sp|Q9CQG2|MET16_MOUSE	4	0.768084	0.190393	sp|Q9CQG2|MET16_MOUSE	-0.577691	-1.41395	0.258564	0.479238	0.151537	0.288419	106330000	118360000	141710000	57344000	24689000	27094000	52063000	22307000	1.03894	1.17741	0.715753	0.140228	0.688195	-0.0079512	0.612309	-0.530981
sp|Q8BZ47|ZN609_MOUSE	sp|Q8BZ47|ZN609_MOUSE	4	-1.4601	-2.03265	sp|Q8BZ47|ZN609_MOUSE	-0.572547	-1.40875	0.263652	-1.78727	0.151696	0.288451	19756000	19673000	29460000	NA	4571700	5953700	12589000	5090700	-1.43908	-1.42636	-1.51487	NA	-1.84291	-2.19857	-1.36648	-2.72264
sp|Q05512|MARK2_MOUSE	sp|Q05512|MARK2_MOUSE	4	-0.951006	-1.57785	sp|Q05512|MARK2_MOUSE	-0.626847	-1.53608	0.282387	-1.26443	0.152264	0.289258	15994000	24008000	47821000	48565000	3860500	8036200	15803000	12415000	-1.75009	-1.13741	-0.826927	-0.0895911	-2.09669	-1.76495	-1.04955	-1.40023
sp|O08739|AMPD3_MOUSE	sp|O08739|AMPD3_MOUSE	16	1.35591	0.369047	sp|O08739|AMPD3_MOUSE	-0.986863	-2.41892	0.445195	0.862478	0.152422	0.289288	244530000	189060000	186110000	59825000	59041000	28602000	27323000	25986000	2.26506	1.85696	1.10281	0.198809	1.99673	0.0703523	-0.28636	-0.304534
sp|Q9WV55|VAPA_MOUSE	sp|Q9WV55|VAPA_MOUSE	11	2.83986	3.21691	sp|Q9WV55|VAPA_MOUSE	0.377055	-0.170685	0.924794	3.02838	0.152812	0.289757	423970000	376020000	668150000	318490000	144050000	208090000	388020000	272400000	3.07531	2.85462	2.91794	2.51155	3.33536	2.93927	3.41206	3.18096
sp|Q8CHZ9|MTF1A_MOUSE;sp|B9EJ57|MTF1B_MOUSE	sp|Q8CHZ9|MTF1A_MOUSE	3	-2.4141	-1.49965	sp|Q8CHZ9|MTF1A_MOUSE	0.914455	-0.415438	2.24435	-1.95688	0.153218	0.290255	9230700	12461000	25643000	4780200	10084000	10083000	18852000	3941000	-2.55939	-2.08895	-1.71193	-3.29615	-0.65566	-1.43694	-0.803642	-3.10235
sp|Q99KJ8|DCTN2_MOUSE	sp|Q99KJ8|DCTN2_MOUSE	8	-1.04819	0.131668	sp|Q99KJ8|DCTN2_MOUSE	1.17985	-0.539148	2.89885	-0.458259	0.153884	0.291244	53063000	57859000	49260000	3943100	18823000	31369000	28669000	38049000	0.0155925	0.138906	-0.784825	-3.56241	0.281052	0.20385	-0.219332	0.2611
sp|P49722|PSA2_MOUSE	sp|P49722|PSA2_MOUSE	4	-2.06529	-1.0761	sp|P49722|PSA2_MOUSE	0.989196	-0.467379	2.44577	-1.50004	0.154624	0.292372	15392000	14739000	14273000	NA	8692100	36341000	6210100	11679000	-1.80658	-1.84534	-2.54396	NA	-0.878587	0.416546	-2.35146	-1.49088
sp|Q923D4|SF3B5_MOUSE	sp|Q923D4|SF3B5_MOUSE	2	-0.291185	-1.60688	sp|Q923D4|SF3B5_MOUSE	-1.31569	-3.23879	0.607407	-0.949032	0.15506	0.292924	56170000	102060000	11538000	81094000	6306600	11242000	4099100	17902000	0.0993709	0.962417	-2.84605	0.619522	-1.36008	-1.27964	-2.93049	-0.857305
sp|Q9D1B9|RM28_MOUSE	sp|Q9D1B9|RM28_MOUSE	2	-1.47437	-2.84085	sp|Q9D1B9|RM28_MOUSE	-1.36649	-3.36563	0.632657	-2.15761	0.15539	0.293274	19102000	27226000	40876000	9110400	3540000	789620	22692000	3071100	-1.48864	-0.954902	-1.04977	-2.40416	-2.22676	-5.11912	-0.545226	-3.4723
sp|Q9WVA2|TIM8A_MOUSE;sp|Q4FZG7|TI8AB_MOUSE	sp|Q9WVA2|TIM8A_MOUSE	2	-0.712253	-1.19644	sp|Q9WVA2|TIM8A_MOUSE	-0.484187	-1.19382	0.225447	-0.954346	0.156052	0.294118	40841000	47132000	36322000	23340000	6335900	13422000	16440000	12294000	-0.369847	-0.158629	-1.21751	-1.10302	-1.35312	-1.02341	-0.994466	-1.41476
sp|Q62425|NDUA4_MOUSE	sp|Q62425|NDUA4_MOUSE	2	-2.5462	-0.849368	sp|Q62425|NDUA4_MOUSE	1.69683	-0.812174	4.20584	-1.57658	0.156128	0.294118	27306000	23605000	1762800	NA	10962000	7957900	19934000	24996000	-0.962567	-1.16198	-5.51405	NA	-0.530364	-1.7791	-0.725853	-0.362151
sp|Q99L47|F10A1_MOUSE	sp|Q99L47|F10A1_MOUSE	8	-1.09251	0.581465	sp|Q99L47|F10A1_MOUSE	1.67398	-0.788527	4.13649	-0.255525	0.157411	0.296261	98898000	28555000	9103700	21231000	48696000	80856000	6616000	77104000	0.932263	-0.885748	-3.18257	-1.23401	1.70762	1.57268	-2.26321	1.30877
sp|Q3TKR3|NAL4C_MOUSE	sp|Q3TKR3|NAL4C_MOUSE	22	3.62413	3.24254	sp|Q3TKR3|NAL4C_MOUSE	-0.381586	-0.943638	0.180465	3.43334	0.157884	0.296652	634180000	624550000	1100700000	705060000	130560000	188790000	445170000	311570000	3.66816	3.59084	3.62684	3.61067	3.18779	2.79855	3.60357	3.38025
sp|P53994|RAB2A_MOUSE	sp|P53994|RAB2A_MOUSE	4	-1.83219	-0.729389	sp|P53994|RAB2A_MOUSE	1.1028	-0.521677	2.72728	-1.28079	0.157912	0.296652	35506000	24784000	12291000	6341300	14612000	27313000	5892200	24407000	-0.575947	-1.09126	-2.75627	-2.90529	-0.0990126	0.0036871	-2.42471	-0.397524
sp|Q9CQJ2|PIHD1_MOUSE	sp|Q9CQJ2|PIHD1_MOUSE	5	-0.281063	-1.17595	sp|Q9CQJ2|PIHD1_MOUSE	-0.894883	-2.21492	0.425158	-0.728505	0.158426	0.297343	71951000	30289000	78120000	32199000	14788000	4093000	12734000	22293000	0.463917	-0.800209	-0.129969	-0.657992	-0.0810433	-2.74031	-1.35052	-0.531913
sp|P70677|CASP3_MOUSE	sp|P70677|CASP3_MOUSE	2	-3.40323	-2.80686	sp|P70677|CASP3_MOUSE	0.596369	-0.301949	1.49469	-3.10504	0.158604	0.297401	6855000	6013100	NA	2739800	2261800	3783900	NA	5282900	-2.99748	-3.14623	NA	-4.06597	-2.89909	-2.85382	NA	-2.66766
sp|P19253|RL13A_MOUSE	sp|P19253|RL13A_MOUSE	6	1.36067	1.79596	sp|P19253|RL13A_MOUSE	0.43529	-0.207411	1.07799	1.57832	0.158774	0.297445	128830000	114070000	187990000	201770000	43426000	81951000	125600000	142150000	1.32155	1.12384	1.11708	1.88023	1.53571	1.59212	1.83983	2.21619
sp|Q9Z2U1|PSA5_MOUSE	sp|Q9Z2U1|PSA5_MOUSE	5	-2.2155	-0.631341	sp|Q9Z2U1|PSA5_MOUSE	1.58415	-0.757071	3.92538	-1.42342	0.159129	0.297834	30523000	25179000	2601200	11910000	7519200	49676000	5640700	36216000	-0.798591	-1.06831	-4.96154	-2.03354	-1.09614	0.868425	-2.48551	0.18786
sp|Q9QXN3|TRIP4_MOUSE	sp|Q9QXN3|TRIP4_MOUSE	8	-0.0969132	-0.525489	sp|Q9QXN3|TRIP4_MOUSE	-0.428576	-1.06314	0.20599	-0.311201	0.159814	0.298841	43517000	56269000	87848000	43359000	10207000	13943000	22825000	32801000	-0.276407	0.0984742	0.0366968	-0.246417	-0.637465	-0.968356	-0.53708	0.0409443
sp|Q8R5J9|PRAF3_MOUSE	sp|Q8R5J9|PRAF3_MOUSE	3	-1.90638	-1.53905	sp|Q8R5J9|PRAF3_MOUSE	0.367325	-0.177545	0.912195	-1.72271	0.160493	0.299834	15344000	13650000	19507000	14543000	6210800	9505900	12954000	8719500	-1.81118	-1.95671	-2.10032	-1.7573	-1.38305	-1.52214	-1.32665	-1.92437
sp|P62806|H4_MOUSE	sp|P62806|H4_MOUSE	4	-0.46133	0.268982	sp|P62806|H4_MOUSE	0.730312	-0.356169	1.81679	-0.0961743	0.161584	0.301593	37482000	40221000	37844000	59825000	10095000	35494000	31990000	82775000	-0.496209	-0.388702	-1.15922	0.198809	-0.654024	0.382453	-0.0665531	1.41405
sp|Q91YR1|TWF1_MOUSE	sp|Q91YR1|TWF1_MOUSE	2	-3.68586	-2.73903	sp|Q91YR1|TWF1_MOUSE	0.946826	-0.48003	2.37368	-3.28007	0.16306	0.304068	10608000	6132500	3056700	1946600	2120400	5532900	NA	4466800	-2.35463	-3.1177	-4.73238	-4.53871	-2.99597	-2.30453	NA	-2.91658
sp|Q6A065|CE170_MOUSE	sp|Q6A065|CE170_MOUSE	21	2.21958	2.58653	sp|Q6A065|CE170_MOUSE	0.366951	-0.182153	0.916055	2.40305	0.163766	0.304857	239350000	255580000	447670000	220200000	106220000	155840000	235840000	143350000	2.23354	2.29439	2.34926	2.00112	2.87814	2.52126	2.71804	2.22866
sp|Q91V81|RBM42_MOUSE	sp|Q91V81|RBM42_MOUSE	5	-0.222046	-0.630654	sp|Q91V81|RBM42_MOUSE	-0.408608	-1.02008	0.202861	-0.42635	0.163784	0.304857	45881000	60088000	50502000	47032000	8690000	18529000	22086000	22725000	-0.198523	0.193755	-0.749464	-0.133953	-0.87895	-0.557268	-0.582956	-0.503443
sp|P38647|GRP75_MOUSE	sp|P38647|GRP75_MOUSE	27	5.76235	6.25126	sp|P38647|GRP75_MOUSE	0.488913	-0.2439	1.22173	6.0068	0.164384	0.305695	3822900000	2894100000	3961200000	2714400000	1519600000	1649000000	2347800000	2201500000	6.31306	5.81578	5.44542	5.47512	6.87138	5.93172	5.92128	6.28064
sp|P70182|PI51A_MOUSE	sp|P70182|PI51A_MOUSE	10	2.63935	2.18473	sp|P70182|PI51A_MOUSE	-0.454623	-1.13644	0.227196	2.41204	0.164606	0.305826	317810000	395600000	490690000	315520000	95245000	78764000	175320000	139190000	2.65098	2.92828	2.47956	2.49859	2.71446	1.53478	2.3047	2.18498
sp|Q9R190|MTA2_MOUSE	sp|Q9R190|MTA2_MOUSE	3	-2.34718	-1.90603	sp|Q9R190|MTA2_MOUSE	0.441147	-0.220842	1.10314	-2.12661	0.164823	0.305948	10048000	12019000	17607000	8098200	4236700	4972100	8674600	13084000	-2.43448	-2.14135	-2.24585	-2.56705	-1.95713	-2.45903	-1.8856	-1.32237
sp|P0DP28|CALM3_MOUSE;sp|P0DP27|CALM2_MOUSE;sp|P0DP26|CALM1_MOUSE	sp|P0DP28|CALM3_MOUSE	10	3.22423	4.07031	sp|P0DP28|CALM3_MOUSE	0.84608	-0.427872	2.12003	3.64727	0.166102	0.308014	1001300000	759340000	405670000	309640000	389380000	590600000	365400000	380770000	4.3406	3.87439	2.20935	2.47257	4.82778	4.44734	3.32833	3.67778
sp|Q9Z1D1|EIF3G_MOUSE	sp|Q9Z1D1|EIF3G_MOUSE	10	1.12585	0.423975	sp|Q9Z1D1|EIF3G_MOUSE	-0.701873	-1.75931	0.355569	0.774911	0.166325	0.308014	126820000	55957000	182730000	226120000	17331000	29405000	36230000	77767000	1.29839	0.0904064	1.07678	2.03781	0.15711	0.11038	0.106935	1.32148
sp|Q9D0D3|PAPD1_MOUSE	sp|Q9D0D3|PAPD1_MOUSE	7	1.11099	0.149931	sp|Q9D0D3|PAPD1_MOUSE	-0.961064	-2.40925	0.487127	0.630462	0.166391	0.308014	151300000	160760000	257790000	41668000	27076000	20806000	83576000	15105000	1.55825	1.62168	1.56549	-0.301437	0.826707	-0.389709	1.27203	-1.10931
zz|Y-FGCZCont00286|;zz|Y-FGCZCont00161|;zz|Y-FGCZCont00127|;CON__P13645;zz|Y-FGCZCont00031|;zz|Y-FGCZCont00046|;zz|Y-FGCZCont00159|	zz|Y-FGCZCont00286|	31	6.18591	7.87766	zz|Y-FGCZCont00286|	1.69175	-0.863036	4.24653	7.03179	0.167215	0.309092	724720000	14014000000	2577600000	16122000000	1607200000	17752000000	20791000000	2122800000	3.86465	8.10455	4.83522	7.93924	6.9555	9.3671	8.96139	6.22664
sp|Q99LI9|CLP1_MOUSE	sp|Q99LI9|CLP1_MOUSE	8	2.04469	1.47388	sp|Q99LI9|CLP1_MOUSE	-0.570802	-1.43294	0.291338	1.75929	0.167279	0.309092	287810000	318630000	225550000	175040000	55037000	86550000	60038000	89034000	2.505	2.61432	1.37576	1.68367	1.89133	1.67106	0.810969	1.52218
sp|P09405|NUCL_MOUSE	sp|P09405|NUCL_MOUSE	29	7.74066	7.15851	sp|P09405|NUCL_MOUSE	-0.582147	-1.46305	0.298756	7.44959	0.16798	0.310106	12427000000	16297000000	17205000000	8533500000	3002600000	4064700000	4818000000	2696100000	8.0487	8.32354	7.53106	7.05934	7.8935	7.23596	6.92332	6.58127
sp|P33175|KIF5A_MOUSE	sp|P33175|KIF5A_MOUSE	3	-3.02346	-1.06658	sp|P33175|KIF5A_MOUSE	1.95688	-1.03592	4.94969	-1.90524	0.168539	0.310854	13466000	3392800	NA	5547000	2082600	52408000	2839600	74260000	-2.0034	-3.97661	NA	-3.09038	-3.02297	0.945822	-3.44219	1.25303
zz|Y-FGCZCont00285|;zz|Y-FGCZCont00147|;CON__P35908;zz|Y-FGCZCont00243|	zz|Y-FGCZCont00285|	39	5.38831	7.00066	zz|Y-FGCZCont00285|	1.61235	-0.832367	4.05708	6.19449	0.168745	0.31095	371490000	10003000000	1744700000	6953600000	1035400000	6335700000	12257000000	1395700000	2.88076	7.61531	4.28099	6.77617	6.29558	7.87763	8.22483	5.60461
sp|P63073|IF4E_MOUSE	sp|P63073|IF4E_MOUSE	7	1.21446	1.73106	sp|P63073|IF4E_MOUSE	0.516599	-0.26893	1.30213	1.47276	0.169832	0.312634	177020000	160240000	140510000	88975000	62221000	75103000	90647000	122670000	1.7894	1.61698	0.703676	0.747797	2.07546	1.46597	1.38524	1.99757
sp|Q8BH97|RCN3_MOUSE	sp|Q8BH97|RCN3_MOUSE	3	-2.77262	-1.99692	sp|Q8BH97|RCN3_MOUSE	0.775697	-0.40437	1.95576	-2.38477	0.170013	0.312634	12867000	11272000	5514200	6406700	9025800	4806400	6505400	6452900	-2.07039	-2.23446	-3.89454	-2.8911	-0.822047	-2.50803	-2.28671	-2.37091
sp|Q922Q2|RIOK1_MOUSE	sp|Q922Q2|RIOK1_MOUSE	3	-2.20083	-2.86421	sp|Q922Q2|RIOK1_MOUSE	-0.663378	-1.67286	0.346103	-2.53252	0.170121	0.312634	8427200	9505500	18215000	18420000	1130000	4019600	7284700	5452500	-2.69347	-2.48178	-2.19764	-1.43044	-3.94058	-2.76647	-2.129	-2.62079
sp|Q9D8B3|CHM4B_MOUSE	sp|Q9D8B3|CHM4B_MOUSE	3	-2.10429	-1.21622	sp|Q9D8B3|CHM4B_MOUSE	0.888071	-0.464608	2.24075	-1.66025	0.170481	0.312979	14717000	31759000	11234000	6232900	10937000	19958000	7528100	9494700	-1.8726	-0.731444	-2.88397	-2.92914	-0.533791	-0.449865	-2.08319	-1.79803
sp|Q8VEB1|GRK5_MOUSE	sp|Q8VEB1|GRK5_MOUSE	4	-2.98623	-3.64496	sp|Q8VEB1|GRK5_MOUSE	-0.658729	-1.66244	0.344982	-3.3156	0.170617	0.312979	6499400	9070300	12705000	3809700	2402100	1031000	2363700	3358300	-3.07591	-2.54978	-2.70923	-3.61002	-2.80876	-4.73352	-3.69788	-3.33969
sp|P99029|PRDX5_MOUSE	sp|P99029|PRDX5_MOUSE	2	-3.22255	-2.30783	sp|P99029|PRDX5_MOUSE	0.914718	-0.535346	2.36478	-2.67371	0.170823	0.313072	9485300	3513800	NA	NA	4105700	6921000	NA	4401900	-2.51933	-3.92576	NA	NA	-2.00427	-1.98093	NA	-2.93829
sp|Q8BG79|C19L2_MOUSE	sp|Q8BG79|C19L2_MOUSE	5	-1.90095	-1.27902	sp|Q8BG79|C19L2_MOUSE	0.62193	-0.326822	1.57068	-1.58999	0.171066	0.313235	19160000	17351000	30180000	5792700	7094800	9798400	20078000	9882800	-1.48418	-1.6086	-1.48058	-3.03044	-1.18333	-1.47833	-0.71582	-1.7386
sp|Q9DBJ1|PGAM1_MOUSE	sp|Q9DBJ1|PGAM1_MOUSE	6	-1.27133	0.942677	sp|Q9DBJ1|PGAM1_MOUSE	2.214	-1.16586	5.59387	-0.164324	0.171339	0.313451	191240000	67353000	5769600	4073000	55697000	162010000	7613300	79362000	1.90316	0.359367	-3.83024	-3.51759	1.90922	2.5774	-2.0675	1.35159
sp|Q3USH5|SFSWA_MOUSE	sp|Q3USH5|SFSWA_MOUSE	4	-3.53573	-2.67963	sp|Q3USH5|SFSWA_MOUSE	0.856102	-0.451794	2.164	-3.10768	0.171627	0.313687	1763700	5887000	6594000	9618200	1476400	4063100	7829300	6328300	-4.99623	-3.17698	-3.64058	-2.32914	-3.53927	-2.75091	-2.02851	-2.39983
sp|Q69ZS7|HBS1L_MOUSE	sp|Q69ZS7|HBS1L_MOUSE	26	4.90253	4.35664	sp|Q69ZS7|HBS1L_MOUSE	-0.545892	-1.3802	0.288412	4.62959	0.171777	0.313687	2127800000	2164600000	2049000000	1124300000	414900000	557080000	659500000	469730000	5.4504	5.39436	4.5093	4.25606	4.92306	4.36287	4.1514	3.98923
sp|Q9DCL9|PUR6_MOUSE	sp|Q9DCL9|PUR6_MOUSE	3	-4.66564	-3.55764	sp|Q9DCL9|PUR6_MOUSE	1.108	-0.587146	2.80315	-4.11164	0.172174	0.314127	3682200	2049800	1319100	2641500	825600	2442200	1073200	11347000	-3.91247	-4.70778	-5.92582	-4.1165	-4.41163	-3.48682	-4.79846	-1.53366
sp|Q8BH43|WASF2_MOUSE	sp|Q8BH43|WASF2_MOUSE	3	-1.14834	-2.43484	sp|Q8BH43|WASF2_MOUSE	-1.2865	-3.25553	0.682526	-1.79159	0.172328	0.314127	29309000	26702000	51879000	11849000	7802700	6992700	11649000	921430	-0.858346	-0.9831	-0.711261	-2.04065	-1.04059	-1.96603	-1.47465	-5.25808
sp|P35279|RAB6A_MOUSE;sp|P61294|RAB6B_MOUSE;sp|Q8BHD0|RB39A_MOUSE	sp|P35279|RAB6A_MOUSE	2	-1.77392	-0.2944	sp|P35279|RAB6A_MOUSE	1.47952	-0.786047	3.74509	-1.03416	0.172518	0.314191	59050000	34967000	7325400	5177800	22882000	40244000	5896600	34316000	0.172989	-0.591818	-3.4912	-3.18565	0.574121	0.564024	-2.42367	0.107923
sp|Q8BK64|AHSA1_MOUSE	sp|Q8BK64|AHSA1_MOUSE	4	-2.39199	-1.58479	sp|Q8BK64|AHSA1_MOUSE	0.807194	-0.431241	2.04563	-1.98839	0.173261	0.31526	15963000	8366300	21516000	5173200	3653600	12268000	5089300	24738000	-1.75295	-2.66701	-1.96112	-3.18687	-2.17936	-1.15338	-2.6289	-0.377542
sp|P47857|PFKAM_MOUSE	sp|P47857|PFKAM_MOUSE	9	-1.1909	0.250718	sp|P47857|PFKAM_MOUSE	1.44162	-0.772932	3.65617	-0.470092	0.17374	0.315721	75722000	52334000	3679600	28495000	19308000	28368000	32813000	49665000	0.539128	-0.00671882	-4.469	-0.827014	0.319233	0.0584763	-0.0311466	0.656308
sp|Q9D5V5|CUL5_MOUSE	sp|Q9D5V5|CUL5_MOUSE	8	0.43383	0.0408266	sp|Q9D5V5|CUL5_MOUSE	-0.393003	-0.996853	0.210846	0.237328	0.173826	0.315721	56095000	87492000	118170000	71284000	19015000	22976000	28545000	40092000	0.0974037	0.738946	0.457779	0.441192	0.296284	-0.246287	-0.225374	0.338683
sp|P35979|RL12_MOUSE	sp|P35979|RL12_MOUSE	3	1.60033	1.94561	sp|P35979|RL12_MOUSE	0.345285	-0.185597	0.876168	1.77297	0.174081	0.315795	151490000	153920000	224300000	206870000	53566000	95834000	133710000	139320000	1.5601	1.55859	1.36786	1.91475	1.85067	1.81836	1.92704	2.18636
sp|P17710|HXK1_MOUSE	sp|P17710|HXK1_MOUSE	5	-2.28312	-1.23695	sp|P17710|HXK1_MOUSE	1.04617	-0.627762	2.72011	-1.65542	0.174178	0.315795	18585000	6482300	NA	NA	12423000	8165000	NA	10660000	-1.52904	-3.03721	NA	NA	-0.342588	-1.74196	NA	-1.6263
sp|P28660|NCKP1_MOUSE	sp|P28660|NCKP1_MOUSE	16	0.541179	-0.0976093	sp|P28660|NCKP1_MOUSE	-0.638788	-1.62238	0.344808	0.221785	0.174649	0.316367	61126000	74239000	195140000	62992000	14092000	42113000	42696000	14185000	0.223861	0.50061	1.17009	0.270154	-0.153397	0.629651	0.335834	-1.20253
sp|Q63918|CAVN2_MOUSE	sp|Q63918|CAVN2_MOUSE	19	2.9341	3.35965	sp|Q63918|CAVN2_MOUSE	0.425552	-0.230617	1.08172	3.14688	0.175186	0.317056	452520000	523790000	554410000	333840000	168850000	335720000	359590000	229710000	3.17126	3.33555	2.65294	2.57665	3.57377	3.63074	3.30599	2.92811
sp|Q922Q1|MARC2_MOUSE	sp|Q922Q1|MARC2_MOUSE	4	-0.756094	-0.0800961	sp|Q922Q1|MARC2_MOUSE	0.675998	-0.368671	1.72067	-0.418095	0.176051	0.318336	50723000	36546000	60806000	12560000	22028000	25517000	34311000	18938000	-0.0508091	-0.527732	-0.485786	-1.96005	0.517035	-0.094644	0.0310779	-0.773854
sp|Q9JMK2|KC1E_MOUSE	sp|Q9JMK2|KC1E_MOUSE	6	-0.902967	-0.404676	sp|Q9JMK2|KC1E_MOUSE	0.498292	-0.273212	1.2698	-0.653821	0.176784	0.319133	30853000	38305000	28814000	28573000	7565800	22007000	30588000	29944000	-0.782759	-0.459523	-1.54635	-0.823233	-1.08687	-0.30858	-0.129021	-0.0942352
sp|Q9JM52|MINK1_MOUSE	sp|Q9JM52|MINK1_MOUSE	25	0.307727	1.05237	sp|Q9JM52|MINK1_MOUSE	0.744639	-0.408351	1.89763	0.680046	0.176807	0.319133	36250000	63150000	98226000	134100000	25688000	32219000	72246000	135970000	-0.545415	0.265873	0.195269	1.31518	0.747727	0.242502	1.06898	2.15026
sp|Q8VDM4|PSMD2_MOUSE	sp|Q8VDM4|PSMD2_MOUSE	4	-2.95102	-1.69361	sp|Q8VDM4|PSMD2_MOUSE	1.25742	-0.691851	3.20668	-2.32231	0.177265	0.319677	14983000	7134000	2619100	11287000	6465300	10622000	2363100	24502000	-1.84623	-2.89821	-4.9518	-2.10785	-1.32278	-1.36165	-3.69823	-0.391761
sp|P97770|THUM3_MOUSE	sp|P97770|THUM3_MOUSE	3	-0.778522	-1.24446	sp|P97770|THUM3_MOUSE	-0.465943	-1.19702	0.26513	-1.04477	0.178242	0.320963	28960000	36657000	NA	26331000	10023000	11034000	12222000	10860000	-0.875983	-0.523331	NA	-0.936252	-0.664767	-1.30664	-1.40772	-1.59873
sp|Q8CGF7|TCRG1_MOUSE	sp|Q8CGF7|TCRG1_MOUSE	27	3.13668	3.5698	sp|Q8CGF7|TCRG1_MOUSE	0.433116	-0.240088	1.10632	3.35324	0.178295	0.320963	546810000	622500000	631180000	358090000	209710000	314190000	438220000	288010000	3.44992	3.58607	2.83711	2.67364	3.89902	3.53492	3.58164	3.26362
sp|Q3UHB1|NT5D3_MOUSE	sp|Q3UHB1|NT5D3_MOUSE	2	-3.40915	-4.10191	sp|Q3UHB1|NT5D3_MOUSE	-0.692761	-1.77057	0.385044	-3.75553	0.178667	0.321348	9304500	3341200	6976400	4037900	459670	1968800	2021200	3218600	-2.54766	-3.99885	-3.56052	-3.52956	-5.29052	-3.79832	-3.91607	-3.40272
sp|Q9EQU5|SET_MOUSE	sp|Q9EQU5|SET_MOUSE	6	0.3987	1.61388	sp|Q9EQU5|SET_MOUSE	1.21518	-0.722907	3.15327	1.20882	0.179594	0.322728	110480000	42818000	NA	NA	62192000	156160000	31188000	119480000	1.09531	-0.297914	NA	NA	2.07477	2.52423	-0.101944	1.95848
sp|Q9JKK7|TMOD2_MOUSE	sp|Q9JKK7|TMOD2_MOUSE	2	-3.29666	-2.39833	sp|Q9JKK7|TMOD2_MOUSE	0.898327	-0.561191	2.35784	-3.11699	0.179767	0.322753	9544500	4555700	7475800	3660800	3157600	NA	NA	NA	-2.51017	-3.54897	-3.46234	-3.66516	-2.39833	NA	NA	NA
zz|Y-FGCZCont00098|;CON__P02768-1	zz|Y-FGCZCont00098|	15	-0.523898	1.40644	zz|Y-FGCZCont00098|	1.93033	-1.09582	4.95648	0.441269	0.181641	0.325829	24332000	22288000	16481000	344900000	27062000	702100000	53740000	21963000	-1.13234	-1.24528	-2.3397	2.62173	0.82593	4.69735	0.656499	-0.554035
zz|Y-FGCZCont00442|;CON__P20930	zz|Y-FGCZCont00442|	8	-3.52446	-0.788257	zz|Y-FGCZCont00442|	2.7362	-1.55894	7.03135	-2.15636	0.182158	0.326466	877690	16597000	804700	61040000	2435700	254340000	28395000	3308600	-6.02371	-1.67307	-6.62768	0.226617	-2.78791	3.22941	-0.232718	-3.36181
sp|P28658|ATX10_MOUSE	sp|P28658|ATX10_MOUSE	4	-0.786829	-0.325235	sp|P28658|ATX10_MOUSE	0.461593	-0.264325	1.18751	-0.556032	0.182881	0.327473	44501000	36558000	47373000	17063000	14687000	18143000	27280000	25486000	-0.243486	-0.527255	-0.840294	-1.53628	-0.0913289	-0.587702	-0.288555	-0.333354
sp|Q8BHN3|GANAB_MOUSE	sp|Q8BHN3|GANAB_MOUSE	4	-3.50635	-2.15345	sp|Q8BHN3|GANAB_MOUSE	1.3529	-0.825508	3.53131	-2.8299	0.183212	0.327777	12907000	7390800	1651900	NA	5622900	5149400	NA	5837200	-2.06582	-2.8469	-5.60633	NA	-1.5323	-2.40838	NA	-2.51966
sp|Q6P4S8|INT1_MOUSE	sp|Q6P4S8|INT1_MOUSE	6	-0.633012	-1.63534	sp|Q6P4S8|INT1_MOUSE	-1.00232	-2.58334	0.578694	-1.13417	0.184062	0.329006	14039000	34113000	105020000	43167000	1651700	7773200	21386000	19512000	-1.94204	-0.627695	0.290245	-0.252555	-3.37088	-1.81305	-0.62785	-0.729561
sp|Q7TSJ2|MAP6_MOUSE	sp|Q7TSJ2|MAP6_MOUSE	32	2.68067	2.34108	sp|Q7TSJ2|MAP6_MOUSE	-0.339589	-0.876656	0.197477	2.51088	0.185104	0.330569	315450000	324090000	528180000	409620000	89298000	106690000	189170000	156880000	2.64	2.63898	2.58411	2.85959	2.61769	1.9735	2.41068	2.36245
sp|P48758|CBR1_MOUSE	sp|P48758|CBR1_MOUSE	3	-0.813474	-2.55236	sp|P48758|CBR1_MOUSE	-1.73889	-4.68685	1.20908	-2.11764	0.185262	0.330569	30216000	NA	NA	NA	1592100	13594000	NA	3625700	-0.813474	NA	NA	NA	-3.42604	-1.005	NA	-3.22605
sp|P80318|TCPG_MOUSE	sp|P80318|TCPG_MOUSE	31	6.48656	6.86641	sp|P80318|TCPG_MOUSE	0.379849	-0.2223	0.981999	6.67648	0.186033	0.331364	4990300000	4830000000	8723000000	4312500000	1450500000	2340700000	5603300000	3804700000	6.70541	6.55894	6.56647	6.11541	6.80154	6.43811	7.13379	7.09219
sp|Q99KI0|ACON_MOUSE	sp|Q99KI0|ACON_MOUSE	16	-0.806505	1.14762	sp|Q99KI0|ACON_MOUSE	1.95413	-1.14363	5.05188	0.170558	0.186034	0.331364	193810000	59876000	5292800	19039000	65086000	135600000	8578500	125250000	1.92281	0.188627	-3.95273	-1.38473	2.14303	2.32014	-1.90113	2.02844
sp|P62960|YBOX1_MOUSE	sp|P62960|YBOX1_MOUSE	16	6.17269	5.74151	sp|P62960|YBOX1_MOUSE	-0.431178	-1.11548	0.253127	5.9571	0.18649	0.331883	4155600000	4602000000	5492600000	3576200000	968550000	1599000000	1404200000	1467100000	6.43592	6.48878	5.90959	5.85648	6.19541	5.88721	5.20482	5.67862
sp|Q9Z315|SNUT1_MOUSE	sp|Q9Z315|SNUT1_MOUSE	18	1.70912	2.25097	sp|Q9Z315|SNUT1_MOUSE	0.541852	-0.318627	1.40233	1.98004	0.186733	0.332025	149430000	358570000	171630000	155850000	75278000	127580000	164820000	139840000	1.53994	2.78568	0.987784	1.52307	2.36137	2.23201	2.21861	2.19189
sp|Q922B2|SYDC_MOUSE	sp|Q922B2|SYDC_MOUSE	27	5.62696	5.14567	sp|Q922B2|SYDC_MOUSE	-0.481291	-1.24653	0.283952	5.38631	0.18722	0.332598	2852100000	2775400000	4730300000	2182800000	449370000	573110000	2009500000	1242000000	5.88174	5.75502	5.69741	5.17366	5.04284	4.40388	5.70441	5.43154
sp|Q61753|SERA_MOUSE	sp|Q61753|SERA_MOUSE	9	1.1003	2.06587	sp|Q61753|SERA_MOUSE	0.965568	-0.570632	2.50177	1.58309	0.18747	0.332741	211060000	117880000	68650000	152700000	85157000	151810000	42827000	224420000	2.04835	1.17151	-0.313481	1.49483	2.54643	2.48339	0.340105	2.89355
sp|Q9ERF3|WDR61_MOUSE	sp|Q9ERF3|WDR61_MOUSE	7	0.835978	0.323142	sp|Q9ERF3|WDR61_MOUSE	-0.512836	-1.32941	0.303734	0.57956	0.187791	0.332741	131990000	115720000	165600000	48376000	16418000	28765000	55090000	43130000	1.35722	1.14468	0.936993	-0.0949842	0.0758869	0.0785676	0.691082	0.447031
sp|B5X0E4|ABCB5_MOUSE	sp|B5X0E4|ABCB5_MOUSE	2	-0.960169	-1.49689	sp|B5X0E4|ABCB5_MOUSE	-0.536716	-1.39161	0.31818	-1.22853	0.187931	0.332741	41090000	16976000	30521000	39514000	5439200	7598400	15542000	11712000	-0.360898	-1.64031	-1.46462	-0.374849	-1.58215	-1.84593	-1.07276	-1.4867
sp|O08553|DPYL2_MOUSE	sp|O08553|DPYL2_MOUSE	12	0.00282901	0.877512	sp|O08553|DPYL2_MOUSE	0.874683	-0.518625	2.26799	0.44017	0.187957	0.332741	109030000	54731000	36854000	54665000	38044000	75124000	20974000	79894000	1.07586	0.0582623	-1.19686	0.0740556	1.33713	1.46638	-0.654965	1.3615
sp|Q6Y7W8|GGYF2_MOUSE	sp|Q6Y7W8|GGYF2_MOUSE	7	-0.258602	-0.793876	sp|Q6Y7W8|GGYF2_MOUSE	-0.535274	-1.39035	0.319799	-0.526239	0.189086	0.334448	23887000	50883000	70261000	71904000	8158900	20300000	21996000	14325000	-1.15952	-0.0475168	-0.280541	0.453169	-0.973597	-0.425302	-0.588648	-1.18796
sp|Q61495|DSG1A_MOUSE;sp|Q7TSF1|DSG1B_MOUSE;sp|Q7TSF0|DSG1C_MOUSE	sp|Q61495|DSG1A_MOUSE	3	-1.23163	0.894287	sp|Q61495|DSG1A_MOUSE	2.12592	-1.31106	5.56289	-0.0168203	0.18989	0.335442	6773200	26379000	NA	65352000	13096000	649230000	70157000	9664800	-3.01516	-1.00076	NA	0.321024	-0.263408	4.58417	1.02808	-1.77169
sp|Q920E5|FPPS_MOUSE	sp|Q920E5|FPPS_MOUSE	3	-3.83434	-2.1106	sp|Q920E5|FPPS_MOUSE	1.72374	-1.06366	4.51115	-2.84935	0.189979	0.335442	6816300	5481100	NA	1192400	4345600	17137000	727560	22580000	-3.00582	-3.28064	NA	-5.21658	-1.91904	-0.67017	-5.34027	-0.512938
sp|Q9CXW4|RL11_MOUSE	sp|Q9CXW4|RL11_MOUSE	3	3.3634	3.84292	sp|Q9CXW4|RL11_MOUSE	0.479522	-0.28894	1.24798	3.60316	0.190362	0.335578	491250000	458150000	711670000	942830000	211300000	275460000	464070000	643030000	3.29217	3.14127	3.00755	4.0126	3.91036	3.34473	3.66153	4.45506
sp|Q9JM76|ARPC3_MOUSE	sp|Q9JM76|ARPC3_MOUSE	4	-2.01401	-1.37448	sp|Q9JM76|ARPC3_MOUSE	0.639532	-0.385419	1.66448	-1.69424	0.190387	0.335578	24239000	16476000	15221000	6933900	5867300	19058000	8156900	11287000	-1.13798	-1.68369	-2.45264	-2.78173	-1.46844	-0.516573	-1.97137	-1.54153
sp|Q9DCE5|PK1IP_MOUSE	sp|Q9DCE5|PK1IP_MOUSE	6	-0.235463	0.0953646	sp|Q9DCE5|PK1IP_MOUSE	0.330827	-0.199813	0.861467	-0.070049	0.190716	0.335866	36962000	51795000	64441000	51815000	15985000	28511000	40003000	32668000	-0.516777	-0.0217404	-0.403332	0	0.0357735	0.0657454	0.245022	0.0349174
sp|Q9CQF4|CF203_MOUSE	sp|Q9CQF4|CF203_MOUSE	3	-1.41604	-0.922628	sp|Q9CQF4|CF203_MOUSE	0.493408	-0.300444	1.28726	-1.16933	0.191949	0.337743	34073000	16320000	35068000	11662000	7473300	19490000	15048000	16445000	-0.636601	-1.69749	-1.26741	-2.06265	-1.10533	-0.484169	-1.11779	-0.98323
sp|Q99LD8|DDAH2_MOUSE	sp|Q99LD8|DDAH2_MOUSE	4	-2.50354	-0.848849	sp|Q99LD8|DDAH2_MOUSE	1.65469	-1.12617	4.43555	-1.51073	0.192415	0.338271	18701000	4753800	NA	NA	7153700	53864000	NA	6495900	-1.51988	-3.48721	NA	NA	-1.17093	0.985437	NA	-2.36106
sp|Q8BJL0|SMAL1_MOUSE	sp|Q8BJL0|SMAL1_MOUSE	11	-0.1424	-0.705496	sp|Q8BJL0|SMAL1_MOUSE	-0.563096	-1.4711	0.344908	-0.423948	0.192847	0.338736	40429000	55703000	69938000	52511000	6065900	10663000	30696000	33601000	-0.384775	0.0838051	-0.287084	0.0184544	-1.41848	-1.35608	-0.124108	0.0766888
sp|Q91V12|BACH_MOUSE	sp|Q91V12|BACH_MOUSE	2	-3.74271	-2.13898	sp|Q91V12|BACH_MOUSE	1.60373	-0.984876	4.19234	-2.94085	0.193245	0.339041	25763000	4483200	1852400	1491800	2241600	16730000	1476500	21514000	-1.04821	-3.57225	-5.44365	-4.90675	-2.91255	-0.704919	-4.35377	-0.584674
sp|Q14AX6|CDK12_MOUSE	sp|Q14AX6|CDK12_MOUSE	8	-1.15123	-0.757559	sp|Q14AX6|CDK12_MOUSE	0.393675	-0.241936	1.02929	-0.954396	0.193356	0.339041	18384000	24641000	33216000	33197000	8235900	14116000	23414000	21027000	-1.54505	-1.09965	-1.34446	-0.615775	-0.9595	-0.950529	-0.501567	-0.618639
sp|Q6P6J4|ALKB2_MOUSE	sp|Q6P6J4|ALKB2_MOUSE	2	-1.27365	-2.05217	sp|Q6P6J4|ALKB2_MOUSE	-0.778517	-2.03752	0.480486	-1.66291	0.194009	0.339894	20550000	31829000	39614000	13203000	10884000	3951800	3806400	9212500	-1.38106	-0.728249	-1.09431	-1.891	-0.541081	-2.79106	-3.03376	-1.84278
sp|Q8BYK6|YTHD3_MOUSE	sp|Q8BYK6|YTHD3_MOUSE	8	0.314789	0.791118	sp|Q8BYK6|YTHD3_MOUSE	0.476329	-0.295248	1.24791	0.552953	0.194672	0.34076	61450000	71375000	99440000	67770000	40430000	27590000	48744000	71521000	0.231644	0.443525	0.212713	0.371274	1.42843	0.0182747	0.520491	1.19728
sp|Q8K1C0|ANGE2_MOUSE	sp|Q8K1C0|ANGE2_MOUSE	7	1.29383	1.72379	sp|Q8K1C0|ANGE2_MOUSE	0.429954	-0.267901	1.12781	1.50881	0.195482	0.341882	94272000	145840000	163220000	207180000	59592000	76159000	104350000	108600000	0.861732	1.48035	0.916436	1.91682	2.01067	1.48616	1.58147	1.81685
sp|Q8CHP5|PYM1_MOUSE	sp|Q8CHP5|PYM1_MOUSE	8	1.73292	2.14686	sp|Q8CHP5|PYM1_MOUSE	0.413933	-0.258305	1.08617	1.93989	0.195714	0.341994	170120000	220370000	188080000	220620000	68418000	97366000	144390000	171430000	1.73086	2.07931	1.11776	2.00375	2.21796	1.84129	2.03415	2.49402
sp|Q921S7|RM37_MOUSE	sp|Q921S7|RM37_MOUSE	2	-1.85085	-2.19054	sp|Q921S7|RM37_MOUSE	-0.339695	-0.892873	0.213482	-2.02069	0.196816	0.343623	13486000	13136000	28172000	13985000	4055300	5531100	8337400	5941100	-2.00121	-2.01241	-1.57835	-1.81141	-2.0228	-2.305	-1.94086	-2.49349
sp|Q9CZT6|CMS1_MOUSE	sp|Q9CZT6|CMS1_MOUSE	8	1.65687	2.1412	sp|Q9CZT6|CMS1_MOUSE	0.484333	-0.305132	1.2738	1.89904	0.197202	0.344001	194110000	213720000	276600000	106930000	53960000	168800000	197310000	93639000	1.92509	2.03485	1.6655	1.00203	1.86167	2.63675	2.4694	1.59698
sp|Q8R323|RFC3_MOUSE	sp|Q8R323|RFC3_MOUSE	6	0.33655	-0.0255892	sp|Q8R323|RFC3_MOUSE	-0.362139	-0.954242	0.229964	0.15548	0.198449	0.345404	47310000	85090000	125280000	62543000	14740000	24221000	34394000	34576000	-0.153367	0.698553	0.540752	0.26026	-0.0859227	-0.169999	0.0344457	0.119119
sp|Q9CR68|UCRI_MOUSE	sp|Q9CR68|UCRI_MOUSE	2	-2.59762	-2.09001	sp|Q9CR68|UCRI_MOUSE	0.507612	-0.34282	1.35804	-2.34381	0.198601	0.345404	9726100	NA	11179000	9009900	NA	6599100	5311300	10485000	-2.48242	NA	-2.89094	-2.4195	NA	-2.04978	-2.56938	-1.65086
sp|Q91VW5|GOGA4_MOUSE	sp|Q91VW5|GOGA4_MOUSE	15	1.48305	3.68629	sp|Q91VW5|GOGA4_MOUSE	2.20324	-1.40107	5.80755	2.58467	0.198672	0.345404	66945000	658560000	33189000	544120000	552300000	17345000	1159800000	998100000	0.357744	3.66778	-1.34561	3.2523	5.35238	-0.652729	4.93828	5.10724
sp|P62751|RL23A_MOUSE	sp|P62751|RL23A_MOUSE	6	5.57606	5.95042	sp|P62751|RL23A_MOUSE	0.374366	-0.238089	0.98682	5.76324	0.198688	0.345404	2530900000	2927900000	3627700000	2656400000	1163400000	1523600000	2244600000	1444100000	5.70583	5.83263	5.32053	5.44525	6.47051	5.81738	5.85863	5.65518
sp|P33174|KIF4_MOUSE	sp|P33174|KIF4_MOUSE	5	-1.45023	-2.38634	sp|P33174|KIF4_MOUSE	-0.936115	-2.46863	0.596399	-1.91829	0.198967	0.345592	6705500	27613000	30115000	40146000	3029900	2193500	14718000	6794900	-3.02995	-0.934422	-1.48364	-0.352902	-2.46029	-3.64208	-1.14869	-2.29431
zz|Y-FGCZCont00269|;CON__Q8N1N4-2;CON__Q7RTT2	zz|Y-FGCZCont00269|	11	-1.44642	1.19283	zz|Y-FGCZCont00269|	2.63925	-1.72894	7.00745	0.061724	0.199228	0.34575	822170	99487000	NA	96166000	17348000	232450000	228740000	14578000	-6.11992	0.925368	NA	0.855291	0.158581	3.09931	2.67543	-1.16199
sp|Q9CZU3|MTREX_MOUSE	sp|Q9CZU3|MTREX_MOUSE	24	3.28362	2.92556	sp|Q9CZU3|MTREX_MOUSE	-0.358058	-0.945432	0.229316	3.10459	0.199797	0.346441	508350000	684100000	749470000	449440000	106800000	200070000	335410000	200250000	3.34254	3.72299	3.08105	2.9879	2.88631	2.88245	3.20896	2.72452
sp|Q6Y5D8|RHG10_MOUSE	sp|Q6Y5D8|RHG10_MOUSE	2	-2.22861	-3.80406	sp|Q6Y5D8|RHG10_MOUSE	-1.57545	-4.18905	1.03814	-3.12887	0.200165	0.34656	99244000	2754600	8124000	NA	1031100	1708000	2344100	3170700	0.937405	-4.27897	-3.34426	NA	-4.07804	-4.00375	-3.70948	-3.42496
sp|P62137|PP1A_MOUSE	sp|P62137|PP1A_MOUSE	10	0.883191	0.509364	sp|P62137|PP1A_MOUSE	-0.373827	-0.987826	0.240172	0.696278	0.2003	0.34656	72881000	90167000	177720000	126090000	17613000	35126000	55802000	53975000	0.482825	0.782644	1.0373	1.22999	0.181334	0.367386	0.708982	0.779754
sp|P42582|NKX25_MOUSE;sp|Q9EQM3|NKX24_MOUSE;sp|P50220|NKX21_MOUSE	sp|P42582|NKX25_MOUSE	2	-2.82325	-2.43727	sp|P42582|NKX25_MOUSE	0.385978	-0.248101	1.02006	-2.63026	0.200379	0.34656	7191800	8755200	15714000	4572200	3419000	4373300	6659000	5637100	-2.92686	-2.60108	-2.40737	-3.35768	-2.27896	-2.64455	-2.25418	-2.5714
sp|P50096|IMDH1_MOUSE	sp|P50096|IMDH1_MOUSE	5	-2.56681	-3.33717	sp|P50096|IMDH1_MOUSE	-0.770365	-2.05116	0.510435	-2.89696	0.201048	0.347151	12762000	11661000	9148100	6725700	794490	2822600	NA	6931900	-2.08245	-2.18523	-3.17566	-2.82389	-4.46928	-3.27754	NA	-2.26469
sp|Q9ERS5|PKHA2_MOUSE	sp|Q9ERS5|PKHA2_MOUSE	6	-0.112197	0.419991	sp|Q9ERS5|PKHA2_MOUSE	0.532188	-0.343548	1.40792	0.153897	0.201063	0.347151	64445000	49526000	97976000	27916000	28458000	30503000	64113000	26289000	0.301709	-0.0867386	0.19165	-0.855406	0.90142	0.163378	0.902504	-0.287338
sp|P00405|COX2_MOUSE	sp|P00405|COX2_MOUSE	3	-1.24911	-0.634667	sp|P00405|COX2_MOUSE	0.614438	-0.397828	1.6267	-0.941887	0.201542	0.347681	24046000	30930000	55186000	8792100	9056300	14374000	34632000	18095000	-1.14975	-0.769822	-0.623506	-2.45334	-0.816984	-0.924345	0.0440578	-0.841399
sp|Q80SY5|PR38B_MOUSE	sp|Q80SY5|PR38B_MOUSE	5	-0.419786	-0.833355	sp|Q80SY5|PR38B_MOUSE	-0.413569	-1.09533	0.268196	-0.62657	0.201796	0.347824	27235000	35064000	82124000	49402000	10063000	11692000	17633000	21950000	-0.966401	-0.587798	-0.0589863	-0.0659574	-0.658789	-1.2229	-0.896818	-0.554913
sp|Q8BK63|KC1A_MOUSE	sp|Q8BK63|KC1A_MOUSE	7	0.0679488	-0.403934	sp|Q8BK63|KC1A_MOUSE	-0.471883	-1.25106	0.307291	-0.167993	0.202468	0.348686	48413000	89657000	58314000	58255000	8508300	20595000	28409000	30466000	-0.119435	0.774414	-0.545212	0.162028	-0.910663	-0.404445	-0.232031	-0.0685991
sp|Q9R0Q7|TEBP_MOUSE	sp|Q9R0Q7|TEBP_MOUSE	2	-4.8695	-3.74828	sp|Q9R0Q7|TEBP_MOUSE	1.12122	-0.871938	3.11438	-4.30889	0.202698	0.348785	1951400	1805800	NA	NA	NA	NA	1126900	4943500	-4.84733	-4.89168	NA	NA	NA	NA	-4.7304	-2.76616
REV__sp|Q6PFD9|NUP98_MOUSE	REV__sp|Q6PFD9|NUP98_MOUSE	2	-1.78778	-0.872022	REV__sp|Q6PFD9|NUP98_MOUSE	0.915758	-0.637108	2.46862	-1.17727	0.203385	0.349503	11259000	NA	NA	20116000	3986500	12170000	30746000	28785000	-2.26694	NA	NA	-1.30862	-2.04849	-1.16497	-0.121839	-0.152791
sp|Q6ZQ38|CAND1_MOUSE	sp|Q6ZQ38|CAND1_MOUSE	6	-2.4637	-1.69926	sp|Q6ZQ38|CAND1_MOUSE	0.764441	-0.500863	2.02974	-2.08148	0.20346	0.349503	17762000	8120600	11596000	7303700	6449100	12780000	3075000	15774000	-1.59572	-2.71026	-2.83893	-2.70987	-1.32655	-1.09427	-3.33118	-1.04502
sp|Q99LX0|PARK7_MOUSE	sp|Q99LX0|PARK7_MOUSE	5	-0.949801	0.591853	sp|Q99LX0|PARK7_MOUSE	1.54165	-1.01934	4.10265	-0.178974	0.204945	0.351756	76247000	45194000	8380900	28456000	30497000	167260000	6540100	63376000	0.5493	-0.219553	-3.30004	-0.828908	1.00528	2.6235	-2.27929	1.01793
sp|Q3UGC7|EI3JA_MOUSE;sp|Q66JS6|EI3JB_MOUSE	sp|Q3UGC7|EI3JA_MOUSE	4	-0.490615	-0.935166	sp|Q3UGC7|EI3JA_MOUSE	-0.444551	-1.18437	0.295269	-0.712891	0.205688	0.352732	55905000	47020000	38205000	30191000	7727000	16554000	13994000	19294000	0.0924084	-0.162081	-1.14574	-0.747051	-1.05523	-0.720208	-1.219	-0.746228
sp|Q99LD9|EI2BB_MOUSE	sp|Q99LD9|EI2BB_MOUSE	9	2.07039	2.40985	sp|Q99LD9|EI2BB_MOUSE	0.339459	-0.229664	0.908582	2.24012	0.208744	0.357635	242430000	276560000	311990000	188190000	77755000	132590000	172330000	191860000	2.25237	2.40886	1.83648	1.78386	2.40996	2.28769	2.28072	2.66103
sp|P62334|PRS10_MOUSE	sp|P62334|PRS10_MOUSE	2	-4.23127	-3.04227	sp|P62334|PRS10_MOUSE	1.189	-0.896314	3.27432	-3.28007	0.2089	0.357635	2965300	NA	NA	NA	1688600	2327400	2575800	10165000	-4.23127	NA	NA	NA	-3.33772	-3.55642	-3.5781	-1.69684
sp|P49135|ERCC3_MOUSE	sp|P49135|ERCC3_MOUSE	2	-3.17967	-2.60137	sp|P49135|ERCC3_MOUSE	0.578302	-0.403136	1.55974	-2.93183	0.209394	0.358178	4220800	10749000	7351200	5059500	2258300	NA	7777000	4625300	-3.71148	-2.30339	-3.48621	-3.21761	-2.90141	NA	-2.03785	-2.86486
sp|P40630|TFAM_MOUSE	sp|P40630|TFAM_MOUSE	11	5.64565	6.22674	sp|P40630|TFAM_MOUSE	0.581088	-0.395424	1.5576	5.9362	0.209714	0.358424	3560800000	3270200000	4070600000	1787000000	1928800000	1902700000	1996300000	1640000000	6.20849	5.99306	5.48411	4.89695	7.22926	6.13861	5.69522	5.84388
sp|O88967|YMEL1_MOUSE	sp|O88967|YMEL1_MOUSE	4	-1.65619	-1.10725	sp|O88967|YMEL1_MOUSE	0.54894	-0.376685	1.47457	-1.38172	0.211124	0.360295	13598000	11057000	26825000	30667000	11622000	9930900	16868000	11081000	-1.98903	-2.2624	-1.64793	-0.725415	-0.442618	-1.45891	-0.958642	-1.56885
sp|P62743|AP2S1_MOUSE	sp|P62743|AP2S1_MOUSE	4	1.03745	1.4108	sp|P62743|AP2S1_MOUSE	0.373352	-0.256257	1.00296	1.22412	0.211164	0.360295	124870000	131400000	164450000	81008000	42524000	53366000	113890000	85585000	1.27558	1.32906	0.927097	0.618054	1.50421	0.972009	1.70341	1.46357
sp|P59016|VP33B_MOUSE	sp|P59016|VP33B_MOUSE	3	-2.76143	-3.64738	sp|P59016|VP33B_MOUSE	-0.885943	-2.39818	0.626293	-3.14112	0.21176	0.360994	15784000	13398000	9780500	2465800	1775000	2956800	NA	1568600	-1.76955	-1.98375	-3.08073	-4.2117	-3.26283	-3.21039	NA	-4.46891
sp|Q9D0K2|SCOT1_MOUSE	sp|Q9D0K2|SCOT1_MOUSE	3	-3.0422	-1.63598	sp|Q9D0K2|SCOT1_MOUSE	1.40623	-1.08015	3.8926	-2.19847	0.212097	0.360994	7979700	5369100	NA	NA	1405400	17502000	NA	20518000	-2.7738	-3.3106	NA	NA	-3.61324	-0.639703	NA	-0.654988
sp|Q61035|SYHC_MOUSE;zz|Y-FGCZCont00077|	sp|Q61035|SYHC_MOUSE	16	3.48657	3.8267	sp|Q61035|SYHC_MOUSE	0.340126	-0.234755	0.915007	3.65663	0.212108	0.360994	677270000	625920000	803060000	609040000	241300000	392360000	539920000	330670000	3.76495	3.59402	3.17912	3.40819	4.10961	3.85612	3.87254	3.46851
sp|Q61699|HS105_MOUSE	sp|Q61699|HS105_MOUSE	15	1.27493	1.93678	sp|Q61699|HS105_MOUSE	0.661854	-0.459583	1.78329	1.60586	0.21314	0.362445	123120000	118670000	122130000	246850000	40461000	82968000	100130000	272900000	1.2548	1.18121	0.504588	2.15913	1.42958	1.60995	1.52393	3.18368
sp|P06151|LDHA_MOUSE	sp|P06151|LDHA_MOUSE	10	1.79449	3.26466	sp|P06151|LDHA_MOUSE	1.47017	-1.02263	3.96297	2.52958	0.213435	0.362643	819510000	277890000	110120000	67168000	285820000	555320000	48310000	421520000	4.04562	2.41582	0.357586	0.358933	4.36374	4.35829	0.508025	3.82859
sp|P84091|AP2M1_MOUSE	sp|P84091|AP2M1_MOUSE	11	2.88327	3.26054	sp|P84091|AP2M1_MOUSE	0.377272	-0.266219	1.02076	3.07191	0.215907	0.366231	431300000	440820000	644190000	311560000	174440000	181280000	390540000	287030000	3.10055	3.08532	2.86608	2.48112	3.62265	2.73987	3.42108	3.25856
sp|Q6A026|PDS5A_MOUSE	sp|Q6A026|PDS5A_MOUSE	16	1.22552	1.56818	sp|Q6A026|PDS5A_MOUSE	0.342661	-0.241798	0.927121	1.39685	0.215908	0.366231	101270000	136190000	204090000	134580000	40754000	60771000	118750000	115700000	0.967158	1.38101	1.23377	1.32012	1.44041	1.15986	1.76165	1.91079
sp|P59325|IF5_MOUSE	sp|P59325|IF5_MOUSE	4	-2.95038	-2.16726	sp|P59325|IF5_MOUSE	0.783117	-0.559378	2.12561	-2.55882	0.21803	0.369476	11471000	8741400	18086000	1669700	3180800	5420100	12480000	5647100	-2.23947	-2.60337	-2.20773	-4.75093	-2.38734	-2.33431	-1.37861	-2.56877
sp|Q61550|RAD21_MOUSE	sp|Q61550|RAD21_MOUSE	5	-0.307532	-0.781807	sp|Q61550|RAD21_MOUSE	-0.474275	-1.28763	0.339075	-0.54467	0.218186	0.369476	40238000	49303000	51815000	50627000	7041600	10077000	25625000	29448000	-0.391747	-0.0932867	-0.713014	-0.03208	-1.19463	-1.4378	-0.375792	-0.119012
sp|Q9ESC8|AFF4_MOUSE	sp|Q9ESC8|AFF4_MOUSE	5	-1.98883	-1.42249	sp|Q9ESC8|AFF4_MOUSE	0.566336	-0.406976	1.53965	-1.70566	0.219088	0.370693	6852000	12871000	28318000	19605000	7029000	9596000	17934000	7689000	-2.99813	-2.04198	-1.57101	-1.34421	-1.19732	-1.5085	-0.873225	-2.11093
sp|P54728|RD23B_MOUSE;sp|P54726|RD23A_MOUSE	sp|P54728|RD23B_MOUSE	2	-2.98577	-2.4736	sp|P54728|RD23B_MOUSE	0.512172	-0.412179	1.43652	-2.67847	0.220264	0.372372	NA	NA	9171600	6845200	3631700	4040700	NA	6021600	NA	NA	-3.17201	-2.79954	-2.18838	-2.7589	NA	-2.47352
sp|Q8R0F5|RBMX2_MOUSE	sp|Q8R0F5|RBMX2_MOUSE	2	-2.62103	-2.10406	sp|Q8R0F5|RBMX2_MOUSE	0.516974	-0.374391	1.40834	-2.36254	0.220455	0.372385	9554800	9789600	12811000	6652300	7399900	3575800	8648100	6033400	-2.50858	-2.43905	-2.69743	-2.83907	-1.12014	-2.9356	-1.88986	-2.47062
sp|P97427|DPYL1_MOUSE	sp|P97427|DPYL1_MOUSE	9	-0.734547	-0.0727999	sp|P97427|DPYL1_MOUSE	0.661747	-0.480977	1.80447	-0.403673	0.221098	0.373161	52166000	29646000	31207000	32053000	18102000	31968000	12009000	50717000	-0.00950875	-0.831343	-1.43306	-0.664278	0.222434	0.231195	-1.43223	0.6874
sp|Q8BT14|CNOT4_MOUSE	sp|Q8BT14|CNOT4_MOUSE	3	-2.06154	-2.8628	sp|Q8BT14|CNOT4_MOUSE	-0.801266	-2.29711	0.694574	-2.26185	0.221409	0.373374	10252000	11272000	28836000	NA	NA	NA	NA	4631700	-2.40489	-2.23446	-1.54527	NA	NA	NA	NA	-2.8628
sp|Q8C2Q3|RBM14_MOUSE	sp|Q8C2Q3|RBM14_MOUSE	6	1.0351	0.565685	sp|Q8C2Q3|RBM14_MOUSE	-0.469414	-1.28327	0.344439	0.800392	0.222792	0.375395	128570000	161520000	131380000	79097000	29671000	48079000	51213000	29590000	1.31857	1.62852	0.608267	0.585036	0.964066	0.821185	0.589364	-0.111876
zz|Y-FGCZCont00432|;CON__Q9C075	zz|Y-FGCZCont00432|	8	-4.92431	-2.24777	zz|Y-FGCZCont00432|	2.67654	-2.21024	7.56331	-3.31838	0.224924	0.378671	NA	1244500	NA	2126000	320250	61982000	7444500	NA	NA	-5.43184	NA	-4.41678	-5.83293	1.18838	-2.09876	NA
sp|Q78HU3|MB12A_MOUSE	sp|Q78HU3|MB12A_MOUSE	3	-1.5548	-0.701237	sp|Q78HU3|MB12A_MOUSE	0.853568	-0.636279	2.34341	-1.12802	0.225637	0.379557	25157000	4010100	53445000	30502000	10440000	12829000	24530000	20230000	-1.08325	-3.73406	-0.669029	-0.732876	-0.60359	-1.08874	-0.436665	-0.675957
sp|Q9QYI3|DNJC7_MOUSE	sp|Q9QYI3|DNJC7_MOUSE	5	-1.38684	-1.72963	sp|Q9QYI3|DNJC7_MOUSE	-0.342785	-0.942518	0.256948	-1.55824	0.226648	0.380649	20649000	23046000	24270000	21972000	4132800	9672100	8150800	11968000	-1.37399	-1.19675	-1.79007	-1.18656	-1.99439	-1.49708	-1.97241	-1.45462
sp|P80317|TCPZ_MOUSE	sp|P80317|TCPZ_MOUSE	23	6.56618	6.92536	sp|P80317|TCPZ_MOUSE	0.359185	-0.269261	0.98763	6.74577	0.226662	0.380649	6115900000	4957900000	8332400000	4458800000	1649200000	2489600000	4932200000	4158200000	7.00487	6.59686	6.50142	6.16156	6.99422	6.52727	6.95597	7.22398
sp|P62830|RL23_MOUSE	sp|P62830|RL23_MOUSE	5	3.40027	3.77272	sp|P62830|RL23_MOUSE	0.372444	-0.279745	1.02463	3.5865	0.227017	0.380779	504020000	662150000	937590000	522570000	184800000	247060000	698400000	461470000	3.32995	3.67567	3.39907	3.19641	3.70924	3.18743	4.23129	3.96291
sp|O08579|EMD_MOUSE	sp|O08579|EMD_MOUSE	4	-1.72767	-2.22318	sp|O08579|EMD_MOUSE	-0.495516	-1.36342	0.372385	-1.97542	0.227115	0.380779	8923000	22686000	26919000	18309000	4388700	8039500	4542800	6172100	-2.6093	-1.2196	-1.64296	-1.4388	-1.90423	-1.76435	-2.78724	-2.43691
sp|Q3UUQ7|PGAP1_MOUSE	sp|Q3UUQ7|PGAP1_MOUSE	2	-2.91343	-3.428	sp|Q3UUQ7|PGAP1_MOUSE	-0.51457	-1.41628	0.387144	-3.17072	0.227323	0.380812	5328600	7998000	11843000	7125400	895560	1917200	4689500	4694600	-3.36834	-2.73233	-2.809	-2.74405	-4.28956	-3.83672	-2.74294	-2.84279
sp|Q8BYL4|SYYM_MOUSE	sp|Q8BYL4|SYYM_MOUSE	10	1.46087	1.1438	sp|Q8BYL4|SYYM_MOUSE	-0.317071	-0.874572	0.24043	1.30234	0.22876	0.382886	133410000	151470000	246250000	146210000	28720000	50330000	105140000	70727000	1.37298	1.53531	1.50045	1.43476	0.915175	0.887333	1.59198	1.18072
sp|Q91YD9|WASL_MOUSE	sp|Q91YD9|WASL_MOUSE	8	0.162563	0.467845	sp|Q91YD9|WASL_MOUSE	0.305282	-0.231715	0.84228	0.315204	0.228938	0.382886	59432000	54816000	86093000	69153000	22522000	31304000	57656000	40828000	0.182482	0.060514	0.00803926	0.399214	0.550321	0.200851	0.75454	0.365668
sp|Q61543|GSLG1_MOUSE	sp|Q61543|GSLG1_MOUSE	9	0.717834	1.09149	sp|Q61543|GSLG1_MOUSE	0.373659	-0.284355	1.03167	0.904664	0.229419	0.383272	105910000	86523000	109880000	89825000	34813000	40436000	70283000	91368000	1.03312	0.722786	0.354488	0.760948	1.20393	0.570905	1.03058	1.56056
sp|Q9WU00|NRF1_MOUSE	sp|Q9WU00|NRF1_MOUSE	2	-1.87436	-1.54665	sp|Q9WU00|NRF1_MOUSE	0.327714	-0.249563	0.904991	-1.7105	0.229547	0.383272	14278000	19366000	18858000	12356000	5393200	7740200	13141000	11878000	-1.91719	-1.44919	-2.14837	-1.9827	-1.5949	-1.8192	-1.30667	-1.46582
sp|Q91YM4|FAKD4_MOUSE	sp|Q91YM4|FAKD4_MOUSE	3	-2.28824	-2.7095	sp|Q91YM4|FAKD4_MOUSE	-0.421266	-1.16742	0.324887	-2.49887	0.231893	0.38687	6885500	12023000	20995000	11982000	1769500	4617500	6329400	5240600	-2.99094	-2.14087	-1.99593	-2.02521	-3.26749	-2.566	-2.32494	-2.67959
sp|P62281|RS11_MOUSE	sp|P62281|RS11_MOUSE	8	4.38952	4.68328	sp|P62281|RS11_MOUSE	0.29376	-0.227378	0.814897	4.5364	0.232573	0.387686	848190000	1044000000	1967300000	1520900000	368720000	626590000	1018600000	756930000	4.09627	4.33633	4.45152	4.67395	4.74596	4.53285	4.75733	4.69696
sp|Q9DCL4|MET15_MOUSE	sp|Q9DCL4|MET15_MOUSE	6	-0.119932	-0.47601	sp|Q9DCL4|MET15_MOUSE	-0.356078	-0.988575	0.276419	-0.297971	0.23312	0.388278	36642000	49531000	109180000	44549000	9558300	17068000	30463000	25078000	-0.529579	-0.0865921	0.345412	-0.208969	-0.736015	-0.676003	-0.134728	-0.357293
sp|P80316|TCPE_MOUSE	sp|P80316|TCPE_MOUSE	27	6.74528	7.10849	sp|P80316|TCPE_MOUSE	0.363208	-0.282818	1.00923	6.92689	0.233693	0.388334	6686000000	5994300000	9527100000	4861200000	1750100000	2747800000	6611800000	4425000000	7.13609	6.8723	6.69169	6.28106	7.08334	6.66993	7.36447	7.31623
sp|P70279|SURF6_MOUSE	sp|P70279|SURF6_MOUSE	3	-1.35508	-0.65607	sp|P70279|SURF6_MOUSE	0.699013	-0.577979	1.976	-1.00558	0.233809	0.388334	22498000	35624000	17522000	NA	9381700	26759000	14409000	NA	-1.24772	-0.564808	-2.25272	NA	-0.764004	-0.0259373	-1.17827	NA
sp|P60867|RS20_MOUSE	sp|P60867|RS20_MOUSE	2	2.22482	3.12882	sp|P60867|RS20_MOUSE	0.903999	-0.70436	2.51236	2.67682	0.233813	0.388334	280650000	207090000	163920000	660190000	89577000	171680000	175230000	884320000	2.4679	1.98913	0.922513	3.51973	2.62238	2.66121	2.30398	4.9277
sp|Q99L45|IF2B_MOUSE	sp|Q99L45|IF2B_MOUSE	22	6.29869	6.61649	sp|Q99L45|IF2B_MOUSE	0.317801	-0.248087	0.883688	6.45759	0.23417	0.388334	3617100000	4360400000	7648700000	4495200000	1752900000	2161200000	3771800000	2510300000	6.23159	6.41053	6.37983	6.1728	7.08574	6.32277	6.58209	6.47536
sp|Q3V3V9|CARL2_MOUSE	sp|Q3V3V9|CARL2_MOUSE	7	-0.574414	-0.154687	sp|Q3V3V9|CARL2_MOUSE	0.419727	-0.32788	1.16733	-0.36455	0.234299	0.388334	28228000	31922000	62166000	44658000	14389000	14380000	37549000	38286000	-0.913675	-0.724016	-0.454373	-0.20559	-0.122094	-0.923742	0.156779	0.270311
sp|Q8CG47|SMC4_MOUSE	sp|Q8CG47|SMC4_MOUSE	17	1.60002	1.27148	sp|Q8CG47|SMC4_MOUSE	-0.328538	-0.913728	0.256651	1.43575	0.234303	0.388334	123700000	203120000	288090000	148260000	30667000	60036000	97722000	84238000	1.26172	1.96104	1.7233	1.45401	1.01362	1.14227	1.49	1.44004
sp|Q60932|VDAC1_MOUSE	sp|Q60932|VDAC1_MOUSE	6	1.61213	2.03353	sp|Q60932|VDAC1_MOUSE	0.421403	-0.329619	1.17242	1.82283	0.234545	0.388418	175600000	196200000	339240000	92721000	51005000	107780000	198920000	113940000	1.77754	1.91075	1.95539	0.804835	1.77715	1.98819	2.48073	1.88806
sp|Q9CXW3|CYBP_MOUSE	sp|Q9CXW3|CYBP_MOUSE	9	1.32238	2.00119	sp|Q9CXW3|CYBP_MOUSE	0.678807	-0.532539	1.89015	1.66178	0.235106	0.388848	211460000	153590000	125550000	118070000	69338000	148600000	49822000	205550000	2.05114	1.55547	0.543809	1.1391	2.23801	2.45249	0.550982	2.76327
sp|P99027|RLA2_MOUSE	sp|P99027|RLA2_MOUSE	5	3.0162	3.34264	sp|P99027|RLA2_MOUSE	0.32644	-0.256523	0.909404	3.17942	0.235419	0.388848	496690000	459070000	533640000	457840000	163620000	303940000	293830000	301710000	3.30838	3.14418	2.59872	3.01351	3.52655	3.48697	3.02448	3.33255
sp|Q80UK8|INT2_MOUSE	sp|Q80UK8|INT2_MOUSE	2	-2.86562	-3.59637	sp|Q80UK8|INT2_MOUSE	-0.730755	-2.10008	0.638572	-3.15792	0.23551	0.388848	NA	5226500	21593000	4797500	NA	NA	2975000	2436800	NA	-3.34966	-1.95604	-3.29115	NA	NA	-3.37726	-3.81548
sp|Q60520|SIN3A_MOUSE	sp|Q60520|SIN3A_MOUSE	3	-4.26493	-3.73296	sp|Q60520|SIN3A_MOUSE	0.531969	-0.41837	1.48231	-3.99894	0.235572	0.388848	2112900	3242400	5602300	2128700	657130	2411300	4300100	2448000	-4.73026	-4.0424	-3.87203	-4.41502	-4.75416	-3.50523	-2.86377	-3.80868
sp|P97454|SMAD5_MOUSE	sp|P97454|SMAD5_MOUSE	6	-0.0475042	0.26622	sp|P97454|SMAD5_MOUSE	0.313724	-0.248085	0.875533	0.109358	0.236613	0.390083	46807000	62218000	79705000	46029000	23198000	32896000	31453000	38739000	-0.169104	0.244299	-0.101444	-0.163768	0.594706	0.272564	-0.09015	0.287759
sp|P62821|RAB1A_MOUSE;sp|Q9D1G1|RAB1B_MOUSE	sp|P62821|RAB1A_MOUSE	6	-1.0795	-0.292839	sp|P62821|RAB1A_MOUSE	0.786665	-0.622379	2.19571	-0.686171	0.236705	0.390083	65216000	21854000	30220000	13263000	18284000	31509000	9135700	36374000	0.319218	-1.27381	-1.4787	-1.88472	0.237448	0.210288	-1.81341	0.194318
sp|P63242|IF5A1_MOUSE	sp|P63242|IF5A1_MOUSE	5	-0.210793	0.494737	sp|P63242|IF5A1_MOUSE	0.705531	-0.55982	1.97088	0.141972	0.237262	0.390682	67358000	40863000	37487000	65703000	22616000	60162000	17007000	72835000	0.366799	-0.365724	-1.17268	0.328433	0.556572	1.1453	-0.947203	1.22428
sp|P62892|RL39_MOUSE	sp|P62892|RL39_MOUSE	2	-3.68457	-2.58766	sp|P62892|RL39_MOUSE	1.09691	-0.89588	3.0897	-3.21447	0.23789	0.391398	1683900	8463400	5104000	5839500	816750	NA	13152000	8121900	-5.0644	-2.65027	-4.00432	-3.01931	-4.42781	NA	-1.3055	-2.02968
sp|P19096|FAS_MOUSE	sp|P19096|FAS_MOUSE	21	-1.13083	0.50587	sp|P19096|FAS_MOUSE	1.6367	-1.3072	4.5806	-0.31248	0.238513	0.392105	118610000	32880000	8588900	14339000	30188000	86683000	3875300	157570000	1.19986	-0.681112	-3.26523	-1.77684	0.989992	1.67328	-3.00875	2.36896
sp|Q8CBW3|ABI1_MOUSE	sp|Q8CBW3|ABI1_MOUSE	3	-1.27648	-1.76843	sp|Q8CBW3|ABI1_MOUSE	-0.491957	-1.37947	0.39556	-1.52245	0.239803	0.393681	17471000	31446000	44547000	13975000	5142600	13466000	5631100	8858800	-1.62005	-0.745815	-0.927641	-1.8124	-1.66631	-1.01868	-2.48789	-1.90086
sp|Q80X73|PELO_MOUSE	sp|Q80X73|PELO_MOUSE	3	-1.21859	-1.74002	sp|Q80X73|PELO_MOUSE	-0.521431	-1.46262	0.419756	-1.4793	0.240031	0.393681	17783000	19297000	29366000	41513000	3950100	7018500	18537000	7693900	-1.59399	-1.45436	-1.51941	-0.306591	-2.06225	-1.9607	-0.827129	-2.10999
sp|Q922G2|FA76A_MOUSE	sp|Q922G2|FA76A_MOUSE	2	-0.240754	-0.630195	sp|Q922G2|FA76A_MOUSE	-0.389441	-1.09242	0.313541	-0.435474	0.240054	0.393681	36932000	42011000	83852000	48547000	12365000	16620000	30299000	13154000	-0.517973	-0.325522	-0.0294155	-0.0901039	-0.349611	-0.714455	-0.142253	-1.31446
sp|P62631|EF1A2_MOUSE	sp|P62631|EF1A2_MOUSE	20	3.74552	3.38809	sp|P62631|EF1A2_MOUSE	-0.35743	-1.00377	0.288906	3.5668	0.240817	0.394058	814150000	795900000	1312900000	496740000	151620000	276490000	470750000	259420000	4.03596	3.94262	3.87719	3.12629	3.41223	3.35013	3.68145	3.10854
sp|Q3UJK4|GTPB2_MOUSE	sp|Q3UJK4|GTPB2_MOUSE	8	1.86448	1.42216	sp|Q3UJK4|GTPB2_MOUSE	-0.442317	-1.24216	0.357522	1.64332	0.240819	0.394058	181960000	229830000	385730000	137510000	53398000	70237000	126740000	48501000	1.82992	2.1403	2.13778	1.34991	1.84596	1.36914	1.85242	0.621128
sp|Q9WTP6|KAD2_MOUSE	sp|Q9WTP6|KAD2_MOUSE	2	-3.44723	-2.62582	sp|Q9WTP6|KAD2_MOUSE	0.821411	-0.704606	2.34743	-3.03652	0.240867	0.394058	12556000	4148800	NA	1930000	2152200	4365300	NA	6969700	-2.10641	-3.68472	NA	-4.55055	-2.97363	-2.64719	NA	-2.25663
sp|Q8BMQ2|TF3C4_MOUSE	sp|Q8BMQ2|TF3C4_MOUSE	5	-2.83465	-2.02642	sp|Q8BMQ2|TF3C4_MOUSE	0.808226	-0.654787	2.27124	-2.43054	0.241264	0.394388	2266900	15472000	20399000	6364800	2479400	5289800	14362000	9532400	-4.62668	-1.77491	-2.03682	-2.90017	-2.76123	-2.36949	-1.18282	-1.79215
sp|P54227|STMN1_MOUSE	sp|P54227|STMN1_MOUSE	5	-1.3084	-0.115526	sp|P54227|STMN1_MOUSE	1.19288	-0.994012	3.37977	-0.626759	0.241771	0.394899	38556000	25735000	NA	8916100	13801000	82286000	5873300	46348000	-0.454615	-1.03662	NA	-2.43397	-0.184713	1.59802	-2.42919	0.553774
sp|Q6ZWV3|RL10_MOUSE;sp|P86048|RL10L_MOUSE	sp|Q6ZWV3|RL10_MOUSE	3	1.81164	2.10254	sp|Q6ZWV3|RL10_MOUSE	0.290895	-0.236947	0.818738	1.95709	0.242314	0.395316	180180000	196830000	258940000	211280000	63151000	94309000	168840000	146910000	1.81545	1.9154	1.57181	1.94392	2.09773	1.79517	2.2522	2.26505
sp|Q3URU2|PEG3_MOUSE	sp|Q3URU2|PEG3_MOUSE	3	-2.49325	-1.91614	sp|Q3URU2|PEG3_MOUSE	0.577108	-0.470328	1.62454	-2.20469	0.242416	0.395316	15055000	15768000	5853400	8042300	4752000	8457800	6435200	8943000	-1.83917	-1.74742	-3.80976	-2.57663	-1.78486	-1.69103	-2.30183	-1.88683
sp|Q61553|FSCN1_MOUSE	sp|Q61553|FSCN1_MOUSE	3	-3.00942	-1.99951	sp|Q61553|FSCN1_MOUSE	1.0099	-0.875716	2.89552	-2.33615	0.242984	0.395924	13135000	3387700	NA	NA	3730100	15471000	3378800	9280200	-2.04004	-3.97879	NA	NA	-2.14826	-0.818022	-3.19986	-1.83192
zz|Y-FGCZCont00060|	zz|Y-FGCZCont00060|	33	-2.74631	-0.339856	zz|Y-FGCZCont00060|	2.40645	-2.02178	6.83469	-1.37119	0.243373	0.396239	NA	10436000	3056500	22395000	4184000	304290000	116590000	1428000	NA	-2.34627	-4.73248	-1.16018	-1.97591	3.48863	1.73607	-4.60821
sp|P81122|IRS2_MOUSE	sp|P81122|IRS2_MOUSE	19	1.9651	2.34854	sp|P81122|IRS2_MOUSE	0.383442	-0.315503	1.08239	2.15682	0.244289	0.396996	164070000	243830000	282140000	266120000	102730000	108160000	134430000	188950000	1.67755	2.2261	1.69366	2.26309	2.828	1.99328	1.93453	2.63836
sp|B2RQC6|PYR1_MOUSE	sp|B2RQC6|PYR1_MOUSE	6	-1.62107	-0.914558	sp|B2RQC6|PYR1_MOUSE	0.706509	-0.582144	1.99516	-1.26781	0.244565	0.396996	31198000	22848000	19189000	9237800	5980300	15725000	8746900	43219000	-0.766387	-1.20927	-2.12366	-2.38495	-1.43981	-0.79448	-1.87403	0.450089
sp|Q8BM55|TM214_MOUSE	sp|Q8BM55|TM214_MOUSE	8	-0.254167	0.234708	sp|Q8BM55|TM214_MOUSE	0.488875	-0.402855	1.3806	-0.00972934	0.244583	0.396996	47054000	24041000	92610000	58526000	25368000	27596000	51699000	24183000	-0.161355	-1.13542	0.111663	0.168447	0.728914	0.0185891	0.60253	-0.4112
sp|P20029|BIP_MOUSE	sp|P20029|BIP_MOUSE	31	7.3538	7.72926	sp|P20029|BIP_MOUSE	0.37546	-0.309458	1.06038	7.54153	0.244622	0.396996	10181000000	8274300000	15524000000	7799400000	4077300000	4836400000	7692500000	5014000000	7.7552	7.34002	7.38505	6.93493	8.35269	7.48726	7.57549	7.5016
sp|Q9DBY8|NVL_MOUSE	sp|Q9DBY8|NVL_MOUSE	4	-2.58039	-1.6045	sp|Q9DBY8|NVL_MOUSE	0.975886	-0.806835	2.75861	-2.09244	0.245232	0.397669	17314000	26619000	6303300	2882000	9920800	12201000	11198000	4091200	-1.63334	-0.987617	-3.70461	-3.99599	-0.680149	-1.16129	-1.52969	-3.04687
sp|Q8BMA6|SRP68_MOUSE	sp|Q8BMA6|SRP68_MOUSE	17	3.12393	2.68421	sp|Q8BMA6|SRP68_MOUSE	-0.439722	-1.24488	0.365439	2.90407	0.246255	0.399008	581440000	502010000	722800000	352500000	141040000	140390000	295050000	125600000	3.54033	3.27393	3.02959	2.65188	3.30367	2.37033	3.03026	2.03258
sp|F8VPU2|FARP1_MOUSE	sp|F8VPU2|FARP1_MOUSE	4	-0.190845	-0.948937	sp|F8VPU2|FARP1_MOUSE	-0.758092	-2.14854	0.632357	-0.569891	0.246987	0.399874	51536000	70967000	62663000	30607000	16350000	19934000	22022000	4745500	-0.0273978	0.435207	-0.443065	-0.728123	0.0696579	-0.451605	-0.587001	-2.8268
sp|Q80XI3|IF4G3_MOUSE	sp|Q80XI3|IF4G3_MOUSE	21	1.5146	1.22274	sp|Q80XI3|IF4G3_MOUSE	-0.291852	-0.828701	0.244997	1.36867	0.248248	0.401596	129360000	160150000	214380000	191920000	34406000	71543000	85299000	62972000	1.32759	1.61616	1.30363	1.811	1.18628	1.39577	1.30048	1.00844
sp|Q8BHN1|TXLNG_MOUSE	sp|Q8BHN1|TXLNG_MOUSE	11	2.05965	2.43128	sp|Q8BHN1|TXLNG_MOUSE	0.371626	-0.312342	1.05559	2.24547	0.24849	0.401667	211870000	202180000	448410000	201550000	102010000	119070000	264900000	114510000	2.05399	1.95431	2.3516	1.87872	2.81744	2.13221	2.88001	1.89546
sp|Q9WVA4|TAGL2_MOUSE	sp|Q9WVA4|TAGL2_MOUSE	11	-0.513284	1.43525	sp|Q9WVA4|TAGL2_MOUSE	1.94854	-1.64018	5.53726	0.460985	0.248793	0.401836	289110000	94057000	9679300	9729700	89946000	214960000	5446300	191810000	2.51163	0.84393	-3.0955	-2.3132	2.62855	2.98622	-2.5344	2.66064
sp|Q8BGS1|E41L5_MOUSE	sp|Q8BGS1|E41L5_MOUSE	5	-0.453591	-0.993144	sp|Q8BGS1|E41L5_MOUSE	-0.539553	-1.5338	0.454698	-0.723368	0.249026	0.401891	23687000	36506000	130360000	31003000	10300000	14916000	20555000	9515400	-1.1719	-0.529321	0.597199	-0.710344	-0.623852	-0.870836	-0.683092	-1.7948
sp|Q3TWW8|SRSF6_MOUSE	sp|Q3TWW8|SRSF6_MOUSE	7	1.00848	1.382	sp|Q3TWW8|SRSF6_MOUSE	0.373523	-0.315326	1.06237	1.19524	0.249373	0.402131	102490000	167120000	124090000	95380000	39762000	62879000	79577000	101170000	0.984789	1.67797	0.527198	0.84394	1.40342	1.20915	1.20369	1.71173
sp|Q9D4H8|CUL2_MOUSE	sp|Q9D4H8|CUL2_MOUSE	7	-0.833477	-1.38634	sp|Q9D4H8|CUL2_MOUSE	-0.552862	-1.57329	0.467567	-1.10991	0.249734	0.402394	29337000	26490000	51089000	30143000	4602000	4890300	18112000	24866000	-0.85694	-0.994666	-0.733052	-0.749251	-1.833	-2.48301	-0.859459	-0.369886
sp|Q91Z67|SRGP2_MOUSE	sp|Q91Z67|SRGP2_MOUSE	8	-1.63172	-1.03796	sp|Q91Z67|SRGP2_MOUSE	0.593765	-0.503092	1.69062	-1.33484	0.250106	0.402673	24232000	27205000	15180000	12416000	9125600	8007500	32292000	11431000	-1.13841	-0.956021	-2.45647	-1.976	-0.805543	-1.77012	-0.0534559	-1.52272
sp|Q9D1D4|TMEDA_MOUSE	sp|Q9D1D4|TMEDA_MOUSE	2	-1.88263	-1.43707	sp|Q9D1D4|TMEDA_MOUSE	0.445559	-0.378115	1.26923	-1.65985	0.250423	0.402864	21486000	16973000	16361000	10375000	6472800	14435000	7045800	12986000	-1.31549	-1.64056	-2.35008	-2.22438	-1.32104	-0.918223	-2.17548	-1.33353
sp|P18242|CATD_MOUSE	sp|P18242|CATD_MOUSE	2	-3.16805	-1.83608	sp|P18242|CATD_MOUSE	1.33197	-1.16342	3.82736	-2.40693	0.251112	0.403651	28834000	3377400	3265500	NA	10411000	9204300	2024500	13701000	-0.882402	-3.98321	-4.63855	NA	-0.607764	-1.56875	-3.9138	-1.25402
sp|Q9D7N3|RT09_MOUSE	sp|Q9D7N3|RT09_MOUSE	5	-1.28786	-2.00184	sp|Q9D7N3|RT09_MOUSE	-0.713989	-2.03767	0.609689	-1.64485	0.251674	0.404234	14681000	17268000	56802000	23781000	8168700	2308400	13639000	7180200	-1.87621	-1.61556	-0.582519	-1.07713	-0.971796	-3.56827	-1.25482	-2.21249
sp|Q9CR57|RL14_MOUSE	sp|Q9CR57|RL14_MOUSE	2	1.18508	1.8163	sp|Q9CR57|RL14_MOUSE	0.631213	-0.541183	1.80361	1.50069	0.252489	0.405222	132490000	136470000	122810000	151190000	18709000	117880000	189070000	168180000	1.36279	1.38399	0.512473	1.48108	0.271935	2.11769	2.40994	2.46562
sp|P60670|NPL4_MOUSE	sp|P60670|NPL4_MOUSE	2	-2.87901	-2.19608	sp|P60670|NPL4_MOUSE	0.68293	-0.60121	1.96707	-2.48877	0.252702	0.405243	8750200	8720900	7854500	NA	4121800	2205900	11084000	10792000	-2.63809	-2.60678	-3.39216	NA	-1.99839	-3.63393	-1.54395	-1.60805
sp|Q01730|RSU1_MOUSE	sp|Q01730|RSU1_MOUSE	6	-0.470191	-0.771093	sp|Q01730|RSU1_MOUSE	-0.300902	-0.861097	0.259293	-0.620642	0.253516	0.406059	39383000	40299000	73990000	27735000	8394500	15689000	18072000	22883000	-0.423369	-0.385891	-0.207103	-0.864403	-0.930873	-0.797794	-0.862541	-0.493165
sp|P43276|H15_MOUSE	sp|P43276|H15_MOUSE	2	-0.685713	-0.00455316	sp|P43276|H15_MOUSE	0.68116	-0.587742	1.95006	-0.345133	0.253783	0.406059	12742000	33777000	78972000	55641000	20411000	38797000	38700000	14888000	-2.08476	-0.642057	-0.114565	0.0985315	0.402611	0.511087	0.198864	-1.13077
zz|Y-FGCZCont00443|;CON__Q5D862	zz|Y-FGCZCont00443|	15	-2.14649	-0.055689	zz|Y-FGCZCont00443|	2.0908	-1.85067	6.03227	-0.951745	0.253812	0.406059	NA	32772000	3607000	20892000	7521500	358100000	55782000	2895600	NA	-0.685885	-4.4973	-1.25627	-1.09568	3.72403	0.708482	-3.55959
sp|P80314|TCPB_MOUSE	sp|P80314|TCPB_MOUSE	28	6.938	7.28888	sp|P80314|TCPB_MOUSE	0.350881	-0.303631	1.00539	7.11344	0.254368	0.406628	7876500000	6835300000	11093000000	5313300000	2098100000	3206900000	6611600000	5153400000	7.37735	7.0628	6.9078	6.40406	7.35553	6.89329	7.36443	7.54228
sp|Q6P1B1|XPP1_MOUSE	sp|Q6P1B1|XPP1_MOUSE	2	-3.19229	-2.53685	sp|Q6P1B1|XPP1_MOUSE	0.655435	-0.634264	1.94513	-2.79903	0.25584	0.408195	9489000	3662000	NA	NA	2654100	6046500	NA	4913100	-2.51875	-3.86582	NA	NA	-2.65904	-2.17621	NA	-2.77531
sp|Q91WS0|CISD1_MOUSE	sp|Q91WS0|CISD1_MOUSE	2	-2.68414	-1.89017	sp|Q91WS0|CISD1_MOUSE	0.793961	-0.769292	2.35721	-2.04897	0.256103	0.408195	8480800	NA	NA	NA	3937900	11289000	5044800	11005000	-2.68414	NA	NA	NA	-2.06689	-1.27361	-2.64114	-1.57906
sp|Q9DCW4|ETFB_MOUSE	sp|Q9DCW4|ETFB_MOUSE	2	-2.10221	-3.35095	sp|Q9DCW4|ETFB_MOUSE	-1.24874	-3.58792	1.09044	-2.72658	0.256226	0.408195	18702000	11706000	12153000	12770000	5926300	10599000	401790	1623700	-1.5198	-2.17964	-2.77231	-1.93711	-1.45343	-1.36478	-6.16791	-4.4177
sp|Q8CG48|SMC2_MOUSE	sp|Q8CG48|SMC2_MOUSE	31	2.69464	2.2934	sp|Q8CG48|SMC2_MOUSE	-0.401235	-1.15315	0.350678	2.49402	0.256405	0.408195	209510000	443490000	665980000	373970000	54609000	107100000	219060000	196940000	2.0375	3.09409	2.91332	2.73365	1.87962	1.97904	2.61516	2.6998
sp|Q62318|TIF1B_MOUSE	sp|Q62318|TIF1B_MOUSE	17	2.5168	2.82827	sp|Q62318|TIF1B_MOUSE	0.311472	-0.272547	0.89549	2.67254	0.256647	0.408195	328330000	380940000	428880000	255440000	112360000	168950000	227410000	248590000	2.69893	2.87349	2.28836	2.20644	2.96248	2.63804	2.6673	3.04528
sp|P43275|H11_MOUSE	sp|P43275|H11_MOUSE	2	-2.22536	-3.04417	sp|P43275|H11_MOUSE	-0.818813	-2.48828	0.850651	-2.63477	0.256683	0.408195	NA	9049900	22499000	NA	3236100	NA	NA	2586800	NA	-2.55305	-1.89767	NA	-2.36148	NA	NA	-3.72687
sp|Q9QYC0|ADDA_MOUSE	sp|Q9QYC0|ADDA_MOUSE	4	-1.11715	-1.89976	sp|Q9QYC0|ADDA_MOUSE	-0.782618	-2.26816	0.702919	-1.56436	0.256804	0.408195	33087000	23391000	NA	17562000	4750400	2851300	7038400	24800000	-0.679835	-1.17519	NA	-1.49641	-1.78537	-3.26292	-2.17694	-0.373829
sp|Q8R1I1|QCR9_MOUSE	sp|Q8R1I1|QCR9_MOUSE	2	-3.48503	-2.65929	sp|Q8R1I1|QCR9_MOUSE	0.825734	-0.767372	2.41884	-2.93454	0.256959	0.408195	8783500	2645600	NA	NA	1783500	4793300	3301300	10581000	-2.6325	-4.33755	NA	NA	-3.25566	-2.51198	-3.2322	-1.63734
sp|P40142|TKT_MOUSE	sp|P40142|TKT_MOUSE	11	-1.25657	1.03849	sp|P40142|TKT_MOUSE	2.29505	-2.06607	6.65618	0.0548917	0.257278	0.408381	155210000	51142000	NA	1102200	56466000	185020000	4879300	135250000	1.59582	-0.0401498	NA	-5.32537	1.9298	2.76939	-2.68763	2.14238
sp|Q9CQI6|COTL1_MOUSE	sp|Q9CQI6|COTL1_MOUSE	2	-2.20375	-1.20565	sp|Q9CQI6|COTL1_MOUSE	0.998098	-0.975035	2.97123	-1.60489	0.257806	0.408784	26185000	5107000	NA	NA	4516500	17328000	NA	15183000	-1.02429	-3.38322	NA	NA	-1.86115	-0.654147	NA	-1.10167
sp|O70194|EIF3D_MOUSE	sp|O70194|EIF3D_MOUSE	10	1.59658	1.15752	sp|O70194|EIF3D_MOUSE	-0.439062	-1.26473	0.386603	1.37705	0.257935	0.408784	122280000	172560000	221690000	230760000	23089000	62188000	61450000	123360000	1.24472	1.72445	1.35124	2.0659	0.587637	1.19318	0.843371	2.00589
sp|O55029|COPB2_MOUSE	sp|O55029|COPB2_MOUSE	11	0.363404	0.765467	sp|O55029|COPB2_MOUSE	0.402063	-0.354818	1.15894	0.564436	0.258397	0.409196	103190000	67690000	106130000	44420000	17630000	51137000	72145000	58601000	0.99481	0.366609	0.305176	-0.21298	0.182782	0.910329	1.06703	0.901733
sp|Q9CX53|GEMI6_MOUSE	sp|Q9CX53|GEMI6_MOUSE	3	-1.51961	-2.56622	sp|Q9CX53|GEMI6_MOUSE	-1.04662	-3.01909	0.925857	-2.04291	0.258895	0.409664	36975000	35012000	5506700	23805000	960260	4346900	13530000	7435200	-0.51626	-0.589951	-3.89647	-1.07574	-4.18487	-2.6533	-1.266	-2.16072
sp|O55222|ILK_MOUSE	sp|O55222|ILK_MOUSE	4	-0.888605	-1.36324	sp|O55222|ILK_MOUSE	-0.474639	-1.36958	0.420303	-1.12592	0.259106	0.409679	39048000	28683000	36267000	24792000	10971000	6930700	16878000	8358300	-0.435946	-0.879259	-1.21967	-1.01955	-0.529132	-1.9789	-0.957816	-1.98712
sp|P10126|EF1A1_MOUSE	sp|P10126|EF1A1_MOUSE	21	9.52003	9.15304	sp|P10126|EF1A1_MOUSE	-0.366993	-1.06223	0.328239	9.33654	0.261181	0.412638	43656000000	44173000000	63777000000	35207000000	10050000000	13713000000	19111000000	14411000000	9.89861	9.77036	9.39166	9.0195	9.70664	8.9939	8.84395	9.06768
sp|P11983|TCPA_MOUSE	sp|P11983|TCPA_MOUSE	26	6.39127	6.71515	sp|P11983|TCPA_MOUSE	0.323878	-0.290366	0.938123	6.55321	0.261678	0.412781	5333400000	4452800000	7142100000	4078700000	1210900000	2303300000	4752900000	3601700000	6.8033	6.44095	6.28251	6.03832	6.53057	6.41483	6.90435	7.01086
sp|Q9CQK7|RWDD1_MOUSE	sp|Q9CQK7|RWDD1_MOUSE	3	-1.02339	-2.08	sp|Q9CQK7|RWDD1_MOUSE	-1.05661	-3.06052	0.947292	-1.55169	0.261679	0.412781	56067000	70008000	13064000	12780000	8481700	12364000	6328900	2244400	0.0966686	0.415465	-2.66966	-1.93603	-0.915363	-1.14211	-2.32505	-3.93748
sp|Q9JMB0|GKAP1_MOUSE	sp|Q9JMB0|GKAP1_MOUSE	2	-3.93589	-3.3943	sp|Q9JMB0|GKAP1_MOUSE	0.541598	-0.486261	1.56946	-3.66509	0.26198	0.412923	1879900	3160300	8002700	4447100	2084400	2866600	4007100	1713100	-4.90229	-4.07961	-3.36562	-3.39605	-3.02167	-3.25518	-2.96213	-4.33819
sp|Q8BGZ4|CDC23_MOUSE	sp|Q8BGZ4|CDC23_MOUSE	2	-4.98906	-4.21257	sp|Q8BGZ4|CDC23_MOUSE	0.776485	-0.716203	2.26917	-4.54535	0.262339	0.412923	913600	2848100	NA	1644500	533850	804600	3539300	2900300	-5.96468	-4.23054	NA	-4.77196	-5.06599	-5.09195	-3.13517	-3.55718
sp|Q6PAJ1|BCR_MOUSE	sp|Q6PAJ1|BCR_MOUSE	3	-2.26393	-1.77871	sp|Q6PAJ1|BCR_MOUSE	0.485223	-0.436499	1.40694	-2.02132	0.26239	0.412923	17778000	6901000	19680000	8960200	6818200	6333100	13432000	5969500	-1.5944	-2.94639	-2.08778	-2.42715	-1.24302	-2.10926	-1.27614	-2.48641
sp|P62889|RL30_MOUSE	sp|P62889|RL30_MOUSE	2	-0.36495	0.0246474	sp|P62889|RL30_MOUSE	0.389598	-0.359772	1.13897	-0.19798	0.262584	0.412923	37757000	50117000	50122000	46670000	15591000	20946000	NA	43381000	-0.485446	-0.0695263	-0.760189	-0.14464	-0.00168271	-0.380014	NA	0.455639
sp|Q80X41|VRK1_MOUSE	sp|Q80X41|VRK1_MOUSE	7	0.994688	1.41647	sp|Q80X41|VRK1_MOUSE	0.421778	-0.380222	1.22378	1.20558	0.26283	0.412989	70977000	91047000	154090000	205190000	35762000	62727000	90891000	109340000	0.44385	0.796736	0.834692	1.90347	1.24429	1.20565	1.38899	1.82693
sp|Q99MN1|SYK_MOUSE	sp|Q99MN1|SYK_MOUSE	24	5.98377	5.63781	sp|Q99MN1|SYK_MOUSE	-0.345958	-1.00469	0.312774	5.81079	0.263436	0.413622	3382400000	3173000000	6295300000	3310500000	691070000	845380000	2475200000	1705200000	6.13281	5.94928	6.10329	5.7497	5.68879	4.96582	5.99494	5.90171
sp|Q9R0E1|PLOD3_MOUSE	sp|Q9R0E1|PLOD3_MOUSE	11	2.18168	2.5443	sp|Q9R0E1|PLOD3_MOUSE	0.362611	-0.328535	1.05376	2.36299	0.263888	0.414011	349680000	259290000	351840000	166270000	97228000	129930000	230090000	170940000	2.79168	2.3153	2.00718	1.61258	2.74538	2.25839	2.68363	2.48977
zz|Y-FGCZCont00035|;CON__P02538;zz|Y-FGCZCont00144|	zz|Y-FGCZCont00035|	33	-1.29903	2.07199	zz|Y-FGCZCont00035|	3.37101	-3.40246	10.1445	0.723581	0.2647	0.414768	NA	13313000	NA	33455000	3728700	4715800000	64645000	NA	NA	-1.99298	NA	-0.605067	-2.14882	7.45076	0.914023	NA
sp|Q80X90|FLNB_MOUSE	sp|Q80X90|FLNB_MOUSE	13	-3.30945	-1.36067	sp|Q80X90|FLNB_MOUSE	1.94878	-1.87982	5.77738	-2.01026	0.26478	0.414768	1893300	NA	25371000	NA	4055300	113710000	2969500	7716400	-4.89183	NA	-1.72707	NA	-2.0228	2.06562	-3.37984	-2.10566
sp|Q60715|P4HA1_MOUSE	sp|Q60715|P4HA1_MOUSE	3	-1.40853	-2.27434	sp|Q60715|P4HA1_MOUSE	-0.86581	-2.52051	0.788885	-1.84144	0.265079	0.414915	35270000	22320000	32784000	8863700	5927600	17152000	3801800	2240700	-0.585766	-1.2432	-1.36305	-2.44212	-1.4531	-0.668905	-3.03544	-3.93993
sp|O54946|DNJB6_MOUSE	sp|O54946|DNJB6_MOUSE	8	0.626988	0.243405	sp|O54946|DNJB6_MOUSE	-0.383583	-1.11719	0.350024	0.435197	0.265395	0.415089	84429000	87314000	117120000	81562000	24907000	18037000	51419000	38367000	0.699376	0.735991	0.445105	0.627481	0.701389	-0.596174	0.59496	0.273446
sp|P46735|MYO1B_MOUSE	sp|P46735|MYO1B_MOUSE	15	-0.178128	0.787612	sp|P46735|MYO1B_MOUSE	0.96574	-0.88894	2.82042	0.304742	0.267239	0.417651	128520000	99214000	19702000	27709000	37726000	103920000	27061000	36274000	1.318	0.921381	-2.08619	-0.8657	1.32453	1.93547	-0.29979	0.190234
sp|Q7M6Y3|PICAL_MOUSE	sp|Q7M6Y3|PICAL_MOUSE	3	-1.62798	-2.12918	sp|Q7M6Y3|PICAL_MOUSE	-0.501195	-1.46762	0.46523	-1.87858	0.269033	0.420131	18114000	26027000	27531000	9725400	1903500	7382700	11606000	8334200	-1.56683	-1.02025	-1.61104	-2.31381	-3.15793	-1.88757	-1.47981	-1.99141
zz|Y-FGCZCont00416|;CON__Q7Z794	zz|Y-FGCZCont00416|	13	-2.67247	-0.801516	zz|Y-FGCZCont00416|	1.87096	-1.79132	5.53323	-1.60335	0.270282	0.421757	2095500	118740000	NA	2065000	30672000	18961000	23596000	3677000	-4.74244	1.18206	NA	-4.45704	1.01386	-0.523949	-0.490775	-3.20521
sp|Q8JZQ2|AFG32_MOUSE	sp|Q8JZQ2|AFG32_MOUSE	15	0.63308	1.04043	sp|Q8JZQ2|AFG32_MOUSE	0.407351	-0.38075	1.19545	0.836756	0.270521	0.421804	70809000	64637000	191700000	82750000	37165000	35765000	111680000	54354000	0.440361	0.299644	1.14483	0.647481	1.30205	0.393448	1.67609	0.790134
sp|Q99M31|HSP7E_MOUSE	sp|Q99M31|HSP7E_MOUSE	17	4.44966	4.15369	sp|Q99M31|HSP7E_MOUSE	-0.295971	-0.87001	0.278068	4.30167	0.271628	0.423206	1173300000	1427000000	1840500000	988450000	292260000	413730000	691970000	494810000	4.57399	4.78979	4.3569	4.07795	4.39718	3.93279	4.2184	4.06639
sp|Q80VC9|CAMP3_MOUSE	sp|Q80VC9|CAMP3_MOUSE	12	0.726812	0.409242	sp|Q80VC9|CAMP3_MOUSE	-0.31757	-0.935255	0.300115	0.568027	0.272896	0.424063	105380000	102630000	121280000	70015000	18368000	31087000	61685000	40485000	1.02573	0.970499	0.49467	0.416348	0.244328	0.190795	0.848692	0.353153
sp|Q8VEE4|RFA1_MOUSE	sp|Q8VEE4|RFA1_MOUSE	17	3.35607	3.02227	sp|Q8VEE4|RFA1_MOUSE	-0.333801	-0.983159	0.315557	3.18917	0.272967	0.424063	328470000	603370000	956800000	783210000	103910000	247360000	277510000	259660000	2.69955	3.54078	3.42788	3.75606	2.84514	3.18918	2.94483	3.10991
sp|Q9D2D9|KLD8B_MOUSE	sp|Q9D2D9|KLD8B_MOUSE	3	-1.53085	-2.17179	sp|Q9D2D9|KLD8B_MOUSE	-0.640943	-1.88785	0.605965	-1.85132	0.272986	0.424063	19962000	19464000	31414000	13758000	4666000	1797500	14081000	9909500	-1.42381	-1.44186	-1.42367	-1.83405	-1.81227	-3.92992	-1.21037	-1.7346
sp|P09103|PDIA1_MOUSE	sp|P09103|PDIA1_MOUSE	13	0.758781	1.72254	sp|P09103|PDIA1_MOUSE	0.963758	-0.911286	2.8388	1.24066	0.273015	0.424063	259470000	140430000	109050000	23621000	92911000	137910000	32866000	114650000	2.35238	1.4255	0.34372	-1.08647	2.67722	2.34456	-0.028897	1.89727
sp|Q8BHJ9|SLU7_MOUSE	sp|Q8BHJ9|SLU7_MOUSE	4	-1.93287	-1.41285	sp|Q8BHJ9|SLU7_MOUSE	0.520022	-0.49349	1.53353	-1.67286	0.2738	0.424956	15256000	9458800	19527000	19893000	4380200	5589200	18088000	21393000	-1.81965	-2.48893	-2.09886	-1.32404	-1.90714	-2.2899	-0.861307	-0.593041
sp|P08113|ENPL_MOUSE	sp|P08113|ENPL_MOUSE	20	-0.317643	1.98992	sp|P08113|ENPL_MOUSE	2.30757	-2.25042	6.86556	1.00097	0.27428	0.425375	338780000	107330000	3054400	NA	159160000	249210000	9691200	242060000	2.74505	1.03547	-4.73345	NA	3.48507	3.19996	-1.73113	3.0058
sp|Q9CY28|GTPB8_MOUSE	sp|Q9CY28|GTPB8_MOUSE	7	2.78608	3.2738	sp|Q9CY28|GTPB8_MOUSE	0.487717	-0.46605	1.44148	3.02994	0.275309	0.426645	549480000	445610000	396870000	295520000	248460000	233230000	342490000	184060000	3.45709	3.101	2.17821	2.40802	4.1535	3.10415	3.23808	2.59946
sp|A2RSY6|TRM1L_MOUSE	sp|A2RSY6|TRM1L_MOUSE	15	2.62769	2.34352	sp|A2RSY6|TRM1L_MOUSE	-0.284174	-0.840325	0.271977	2.4856	0.275653	0.426851	246610000	326730000	577120000	413470000	68863000	116100000	205500000	175000000	2.27754	2.65075	2.70995	2.87252	2.22769	2.09569	2.52609	2.52459
sp|Q99M87|DNJA3_MOUSE	sp|Q99M87|DNJA3_MOUSE	4	0.841343	0.562012	sp|Q99M87|DNJA3_MOUSE	-0.279331	-0.826803	0.26814	0.701677	0.276305	0.427535	91971000	89561000	164230000	95244000	24508000	32429000	65915000	41165000	0.82535	0.772859	0.925196	0.841967	0.677152	0.251894	0.941141	0.377861
sp|Q3UM18|LSG1_MOUSE	sp|Q3UM18|LSG1_MOUSE	11	1.69839	1.33856	sp|Q3UM18|LSG1_MOUSE	-0.359832	-1.06752	0.347858	1.51847	0.277852	0.429393	159240000	186410000	249390000	191100000	32655000	45493000	97203000	124750000	1.63356	1.83647	1.51844	1.80508	1.10789	0.741259	1.48257	2.02251
sp|Q62465|VAT1_MOUSE	sp|Q62465|VAT1_MOUSE	3	-2.11747	-1.20707	sp|Q62465|VAT1_MOUSE	0.910405	-0.880422	2.70123	-1.66227	0.27793	0.429393	35712000	10259000	8488300	10189000	14141000	29036000	4224600	8961600	-0.56743	-2.37109	-3.28196	-2.2494	-0.148187	0.0921237	-2.88846	-1.88374
sp|P56960|EXOSX_MOUSE	sp|P56960|EXOSX_MOUSE	9	-0.360128	0.0416961	sp|P56960|EXOSX_MOUSE	0.401824	-0.389507	1.19315	-0.159216	0.278449	0.429867	32685000	43098000	66994000	47990000	9579600	26353000	37233000	54809000	-0.697833	-0.288457	-0.348157	-0.106064	-0.732674	-0.0480397	0.144999	0.8025
sp|Q9DBC7|KAP0_MOUSE	sp|Q9DBC7|KAP0_MOUSE	7	-1.01076	-0.323172	sp|Q9DBC7|KAP0_MOUSE	0.687584	-0.669328	2.0445	-0.666965	0.279381	0.430978	47924000	31337000	18620000	25302000	11321000	32201000	9829100	49757000	-0.134382	-0.750853	-2.16641	-0.991386	-0.482	0.241694	-1.71144	0.659053
sp|Q76MZ3|2AAA_MOUSE	sp|Q76MZ3|2AAA_MOUSE	12	2.38601	2.70931	sp|Q76MZ3|2AAA_MOUSE	0.323298	-0.316307	0.962903	2.54766	0.280499	0.432095	365000000	257950000	365520000	277320000	100320000	135030000	220870000	258660000	2.85481	2.30778	2.06135	2.3201	2.79237	2.31405	2.62663	3.10419
sp|Q8CGP6|H2A1H_MOUSE;sp|Q8R1M2|H2AJ_MOUSE;sp|Q64523|H2A2C_MOUSE;sp|Q8CGP7|H2A1K_MOUSE;sp|Q8CGP5|H2A1F_MOUSE;sp|Q8BFU2|H2A3_MOUSE;sp|Q6GSS7|H2A2A_MOUSE;sp|C0HKE9|H2A1P_MOUSE;sp|C0HKE8|H2A1O_MOUSE;sp|C0HKE7|H2A1N_MOUSE;sp|C0HKE6|H2A1I_MOUSE;sp|C0HKE5|H2A1G_MOUSE;sp|C0HKE4|H2A1E_MOUSE;sp|C0HKE3|H2A1D_MOUSE;sp|C0HKE2|H2A1C_MOUSE;sp|C0HKE1|H2A1B_MOUSE;sp|Q3THW5|H2AV_MOUSE;sp|P0C0S6|H2AZ_MOUSE;sp|P276…	sp|Q8CGP6|H2A1H_MOUSE	3	2.07893	2.42532	sp|Q8CGP6|H2A1H_MOUSE	0.346396	-0.338955	1.03175	2.25213	0.280531	0.432095	127830000	286230000	458950000	247420000	72497000	146160000	206840000	164490000	1.31007	2.45873	2.3846	2.16232	2.30487	2.42856	2.53515	2.43272
sp|P97386|DNLI3_MOUSE	sp|P97386|DNLI3_MOUSE	30	3.03042	3.55883	sp|P97386|DNLI3_MOUSE	0.528413	-0.518403	1.57523	3.29463	0.281106	0.432651	241310000	362550000	856510000	810720000	101380000	233810000	554850000	623320000	2.24555	2.80169	3.27063	3.8038	2.80815	3.10774	3.91056	4.40888
sp|Q99JH1|RP25L_MOUSE	sp|Q99JH1|RP25L_MOUSE	2	-2.25946	-1.81882	sp|Q99JH1|RP25L_MOUSE	0.440648	-0.434195	1.31549	-2.03914	0.282078	0.433819	7594100	13751000	18135000	11844000	2681100	6448900	13923000	13085000	-2.84673	-1.94602	-2.20389	-2.04123	-2.64384	-2.08306	-1.22609	-1.32226
sp|Q8BG40|KTNB1_MOUSE	sp|Q8BG40|KTNB1_MOUSE	3	-2.16137	-1.65675	sp|Q8BG40|KTNB1_MOUSE	0.504616	-0.499171	1.5084	-1.90906	0.282949	0.434828	10954000	5847600	37171000	12500000	5522300	5961000	14872000	9895900	-2.30737	-3.18673	-1.1847	-1.96667	-1.55939	-2.19679	-1.13418	-1.73663
sp|P14115|RL27A_MOUSE	sp|P14115|RL27A_MOUSE	2	2.27388	2.5723	sp|P14115|RL27A_MOUSE	0.298419	-0.295744	0.892582	2.42309	0.283361	0.435131	215960000	232270000	366180000	390610000	89164000	137210000	206980000	210770000	2.08214	2.15562	2.06391	2.79386	2.61544	2.33721	2.5361	2.80047
sp|Q3TIV5|ZC3HF_MOUSE	sp|Q3TIV5|ZC3HF_MOUSE	18	3.30097	2.9751	sp|Q3TIV5|ZC3HF_MOUSE	-0.325868	-0.976966	0.325229	3.13804	0.284939	0.437223	587310000	663850000	592740000	532140000	135230000	195680000	230660000	261860000	3.55512	3.67939	2.74788	3.22151	3.24054	2.85037	2.68708	3.12242
sp|O35972|RM23_MOUSE	sp|O35972|RM23_MOUSE	2	-2.2649	-2.66428	sp|O35972|RM23_MOUSE	-0.39938	-1.2092	0.41044	-2.43606	0.285918	0.438393	11396000	11235000	23571000	7148100	NA	3398900	7382900	4598300	-2.24913	-2.23923	-1.83157	-2.73965	NA	-3.00895	-2.11034	-2.87354
sp|Q9R1T4|SEPT6_MOUSE	sp|Q9R1T4|SEPT6_MOUSE	10	0.498545	1.36071	sp|Q9R1T4|SEPT6_MOUSE	0.862169	-0.865378	2.58972	0.92963	0.286217	0.43852	39457000	56778000	450160000	49835000	26161000	57223000	320510000	43194000	-0.420605	0.111541	2.35713	-0.0538877	0.775111	1.07289	3.14563	0.449231
sp|Q9DAT2|MRGBP_MOUSE	sp|Q9DAT2|MRGBP_MOUSE	2	-1.53931	-1.22856	sp|Q9DAT2|MRGBP_MOUSE	0.310751	-0.313708	0.93521	-1.38393	0.287517	0.440178	14031000	16764000	28604000	25162000	6556100	9949800	16812000	14277000	-1.94288	-1.65854	-1.55674	-0.99906	-1.30185	-1.45616	-0.963278	-1.19294
sp|Q9QXS6|DREB_MOUSE	sp|Q9QXS6|DREB_MOUSE	16	1.60416	2.58856	sp|Q9QXS6|DREB_MOUSE	0.984397	-0.997386	2.96618	2.09636	0.28834	0.441106	304860000	317410000	314450000	32870000	164220000	273980000	257540000	49272000	2.58973	2.60876	1.84763	-0.629466	3.53204	3.33695	2.84073	0.644523
sp|O54825|BYST_MOUSE	sp|O54825|BYST_MOUSE	8	-0.247794	-0.000431172	sp|O54825|BYST_MOUSE	0.247363	-0.251681	0.746406	-0.124113	0.289293	0.44223	42982000	43309000	68341000	48365000	17743000	29466000	29345000	29416000	-0.29462	-0.28137	-0.319888	-0.0952987	0.192371	0.113376	-0.186846	-0.120625
sp|P59326|YTHD1_MOUSE	sp|P59326|YTHD1_MOUSE	5	-1.39892	-1.84538	sp|P59326|YTHD1_MOUSE	-0.446466	-1.35175	0.458822	-1.62215	0.291572	0.445378	16055000	17547000	27199000	32843000	4073900	5401800	7349200	17281000	-1.74449	-1.59231	-1.62827	-0.630603	-2.01594	-2.3392	-2.11671	-0.909675
sp|Q8K4L0|DDX54_MOUSE	sp|Q8K4L0|DDX54_MOUSE	10	-0.301401	0.250884	sp|Q8K4L0|DDX54_MOUSE	0.552284	-0.568658	1.67323	-0.0252585	0.292011	0.445712	41684000	80084000	69901000	21940000	26690000	44151000	44666000	17414000	-0.339767	0.610575	-0.287836	-1.18857	0.805157	0.697972	0.398709	-0.898302
sp|Q8C570|RAE1L_MOUSE	sp|Q8C570|RAE1L_MOUSE	4	-1.22722	-0.731271	sp|Q8C570|RAE1L_MOUSE	0.495951	-0.514462	1.50636	-0.979246	0.293716	0.447977	35855000	18611000	20198000	29277000	5230400	16035000	25794000	28814000	-0.561546	-1.50689	-2.05088	-0.789569	-1.6409	-0.766258	-0.366629	-0.151297
sp|P14069|S10A6_MOUSE	sp|P14069|S10A6_MOUSE	3	-0.890498	0.110657	sp|P14069|S10A6_MOUSE	1.00116	-1.06942	3.07173	-0.318409	0.294752	0.449219	57260000	22253000	NA	16875000	25641000	81050000	6839800	40083000	0.127668	-1.24756	NA	-1.5516	0.744979	1.57614	-2.21684	0.33835
sp|P30416|FKBP4_MOUSE	sp|P30416|FKBP4_MOUSE	6	-2.43764	-0.76552	sp|P30416|FKBP4_MOUSE	1.67212	-1.74687	5.09112	-1.60158	0.295349	0.449791	57001000	21254000	1949300	5176000	22450000	36039000	1122300	51985000	0.120993	-1.31421	-5.37124	-3.18613	0.545515	0.404482	-4.73611	0.724031
sp|O35261|E2F3_MOUSE;sp|P56931|E2F2_MOUSE	sp|O35261|E2F3_MOUSE	2	-3.89887	-3.39593	sp|O35261|E2F3_MOUSE	0.502934	-0.557709	1.56358	-3.6474	0.295847	0.450175	NA	2207100	5466200	5164700	1507600	NA	3906700	2665500	NA	-4.6005	-3.90696	-3.18915	-3.50789	NA	-2.9975	-3.68241
sp|Q8BFV2|PCID2_MOUSE	sp|Q8BFV2|PCID2_MOUSE	2	-2.96016	-3.63646	sp|Q8BFV2|PCID2_MOUSE	-0.676294	-2.10408	0.75149	-3.18559	0.296325	0.450175	7320800	4097100	7399600	14513000	NA	NA	1998700	3354800	-2.90069	-3.70292	-3.47689	-1.76015	NA	NA	-3.93168	-3.34124
sp|B9EJ86|OSBL8_MOUSE	sp|B9EJ86|OSBL8_MOUSE	6	0.515465	1.10335	sp|B9EJ86|OSBL8_MOUSE	0.587885	-0.617102	1.79287	0.809407	0.296452	0.450175	118840000	118310000	106900000	32784000	53431000	67456000	82903000	31801000	1.20271	1.1768	0.315442	-0.633089	1.84689	1.31073	1.26076	-0.00498268
sp|Q8R180|ERO1A_MOUSE	sp|Q8R180|ERO1A_MOUSE	2	-2.39934	-1.59191	sp|Q8R180|ERO1A_MOUSE	0.807435	-0.847698	2.46257	-1.99563	0.29649	0.450175	31275000	6590700	13750000	5034400	13982000	14089000	5601000	4984800	-0.762757	-3.01315	-2.59698	-3.22449	-0.165158	-0.953297	-2.49536	-2.75382
sp|P06837|NEUM_MOUSE	sp|P06837|NEUM_MOUSE	2	-1.23682	-2.12486	sp|P06837|NEUM_MOUSE	-0.888043	-2.70965	0.933568	-1.68084	0.296798	0.450307	23087000	23271000	35189000	20353000	11166000	3929600	19448000	1602400	-1.20967	-1.18266	-1.26252	-1.29242	-0.502691	-2.7992	-0.760257	-4.43728
sp|Q8K0V4|CNOT3_MOUSE	sp|Q8K0V4|CNOT3_MOUSE	3	-3.01899	-3.7613	sp|Q8K0V4|CNOT3_MOUSE	-0.742306	-2.26744	0.782829	-3.39014	0.297531	0.451081	4997900	5739500	9713600	9759200	947760	1233900	1112400	10717000	-3.46267	-3.2138	-3.09048	-2.30901	-4.20453	-4.4738	-4.74846	-1.61839
sp|O88520|SHOC2_MOUSE	sp|O88520|SHOC2_MOUSE	6	1.16452	1.4422	sp|O88520|SHOC2_MOUSE	0.277678	-0.294866	0.850223	1.30336	0.299139	0.453179	141910000	104830000	211660000	99858000	43012000	60895000	118210000	78181000	1.46392	1.00127	1.28549	0.907396	1.52134	1.1628	1.7553	1.32935
sp|Q99LS3|SERB_MOUSE	sp|Q99LS3|SERB_MOUSE	3	-1.00876	0.358264	sp|Q99LS3|SERB_MOUSE	1.36703	-1.4633	4.19736	-0.325249	0.301008	0.455671	2387700	73866000	90234000	49872000	21978000	6433200	73175000	116360000	-4.55024	0.493301	0.074753	-0.0528612	0.513625	-2.08659	1.08678	1.91923
sp|Q91V92|ACLY_MOUSE	sp|Q91V92|ACLY_MOUSE	40	6.07085	5.45893	sp|Q91V92|ACLY_MOUSE	-0.611927	-1.88191	0.658058	5.76489	0.302093	0.456972	3777200000	3794600000	5276800000	3762000000	609490000	501750000	5538200000	932450000	6.29535	6.20886	5.85267	5.92653	5.50026	4.21164	7.1175	5.00631
sp|Q9D1M4|MCA3_MOUSE	sp|Q9D1M4|MCA3_MOUSE	7	1.86595	1.41589	sp|Q9D1M4|MCA3_MOUSE	-0.45006	-1.38535	0.485226	1.64092	0.302693	0.457538	244010000	185840000	365900000	133310000	30646000	41087000	169760000	107170000	2.26193	1.83203	2.06283	1.30701	1.01259	0.593994	2.25978	1.79719
sp|Q8BIE6|FRM4A_MOUSE	sp|Q8BIE6|FRM4A_MOUSE	14	1.41085	1.76207	sp|Q8BIE6|FRM4A_MOUSE	0.351219	-0.380661	1.0831	1.58646	0.303934	0.459072	149140000	133670000	292650000	107300000	76975000	68205000	137000000	80128000	1.53708	1.35391	1.7456	1.00681	2.39482	1.32669	1.96092	1.36584
sp|P61164|ACTZ_MOUSE	sp|P61164|ACTZ_MOUSE	5	-0.296173	0.274456	sp|P61164|ACTZ_MOUSE	0.570629	-0.620664	1.76192	-0.0108582	0.304773	0.459651	89714000	48716000	32710000	36186000	30371000	45424000	21711000	31196000	0.788769	-0.110666	-1.36626	-0.496536	0.999063	0.739065	-0.606826	-0.033475
sp|P62196|PRS8_MOUSE	sp|P62196|PRS8_MOUSE	5	-2.73724	-1.74259	sp|P62196|PRS8_MOUSE	0.994651	-1.11064	3.09995	-2.16886	0.305145	0.459651	18176000	3171300	NA	8049800	7344800	9188600	2081500	24487000	-1.5618	-4.07457	NA	-2.57534	-1.13136	-1.57122	-3.8751	-0.392669
sp|P43274|H14_MOUSE	sp|P43274|H14_MOUSE	4	-0.550371	0.0893944	sp|P43274|H14_MOUSE	0.639765	-0.697446	1.97698	-0.230488	0.305311	0.459651	28415000	18867000	96867000	52344000	25938000	48122000	39425000	11990000	-0.903954	-1.48706	0.175484	0.0140488	0.762263	0.822478	0.224735	-1.4519
sp|Q8K2T8|PAF1_MOUSE	sp|Q8K2T8|PAF1_MOUSE	2	-2.11699	-2.60019	sp|Q8K2T8|PAF1_MOUSE	-0.483203	-1.50665	0.540243	-2.32407	0.305449	0.459651	6040400	13231000	29109000	14616000	2723900	3654200	6554400	NA	-3.18374	-2.00195	-1.53189	-1.75037	-2.62008	-2.90425	-2.27625	NA
REV__sp|A2ARZ3|FSIP2_MOUSE	REV__sp|A2ARZ3|FSIP2_MOUSE	2	-2.79043	-2.09477	REV__sp|A2ARZ3|FSIP2_MOUSE	0.695654	-0.77778	2.16909	-2.39291	0.305451	0.459651	7960600	4313600	21446000	NA	10359000	3999800	6932700	4857600	-2.77733	-3.6282	-1.96574	NA	-0.615279	-2.77361	-2.19804	-2.79217
sp|P51432|PLCB3_MOUSE	sp|P51432|PLCB3_MOUSE	28	2.19989	2.47504	sp|P51432|PLCB3_MOUSE	0.275154	-0.30077	0.851077	2.33747	0.305948	0.459852	239670000	294410000	316320000	255800000	84311000	130380000	173770000	212560000	2.23551	2.49961	1.85605	2.20839	2.53145	2.26339	2.29232	2.81301
sp|Q80TV8|CLAP1_MOUSE	sp|Q80TV8|CLAP1_MOUSE	8	-0.480519	-0.870038	sp|Q80TV8|CLAP1_MOUSE	-0.389519	-1.20498	0.425944	-0.675279	0.306039	0.459852	28767000	39328000	63508000	45134000	10878000	9047400	30128000	14262000	-0.885827	-0.42128	-0.424043	-0.190926	-0.541909	-1.59361	-0.150142	-1.1945
sp|P37040|NCPR_MOUSE	sp|P37040|NCPR_MOUSE	2	-3.45786	-2.85248	sp|P37040|NCPR_MOUSE	0.605385	-0.681394	1.89216	-3.11193	0.307043	0.461019	8265800	3210000	6810600	NA	3993300	1674400	3831600	6737200	-2.72194	-4.05697	-3.59468	NA	-2.04593	-4.03248	-3.02456	-2.30696
sp|Q9JKF1|IQGA1_MOUSE	sp|Q9JKF1|IQGA1_MOUSE	35	2.00273	2.5451	sp|Q9JKF1|IQGA1_MOUSE	0.542374	-0.599065	1.68381	2.27392	0.308422	0.462671	422450000	253210000	181310000	164090000	131640000	149600000	108940000	221870000	3.07002	2.28087	1.0657	1.59432	3.20015	2.46219	1.64147	2.8766
sp|Q9QYJ3|DNJB1_MOUSE	sp|Q9QYJ3|DNJB1_MOUSE	11	2.1276	2.47624	sp|Q9QYJ3|DNJB1_MOUSE	0.348645	-0.385374	1.08266	2.30192	0.308599	0.462671	242920000	301630000	366180000	171620000	114460000	139690000	229390000	112730000	2.25534	2.53477	2.06391	1.65638	2.99027	2.3631	2.67939	1.87222
sp|Q9WUK4|RFC2_MOUSE	sp|Q9WUK4|RFC2_MOUSE	7	0.784018	0.49612	sp|Q9WUK4|RFC2_MOUSE	-0.287898	-0.896987	0.321191	0.640069	0.310817	0.46565	61929000	117690000	161460000	93932000	21905000	44864000	43781000	41333000	0.243076	1.16917	0.90104	0.822782	0.508631	0.721131	0.370813	0.383903
sp|O70279|ESS2_MOUSE	sp|O70279|ESS2_MOUSE	7	-0.25682	0.0929134	sp|O70279|ESS2_MOUSE	0.349734	-0.392036	1.0915	-0.0819534	0.311958	0.467016	41590000	46090000	75404000	41324000	11412000	20815000	49202000	51053000	-0.343091	-0.191067	-0.18022	-0.312903	-0.469984	-0.389084	0.533527	0.697195
sp|P60824|CIRBP_MOUSE	sp|P60824|CIRBP_MOUSE	6	1.17135	1.49003	sp|P60824|CIRBP_MOUSE	0.318678	-0.357668	0.995024	1.33069	0.312257	0.467118	163310000	89802000	150920000	146000000	40999000	65420000	89626000	112930000	1.67071	0.776758	0.805172	1.43277	1.4494	1.26642	1.36945	1.87485
sp|P62270|RS18_MOUSE	sp|P62270|RS18_MOUSE	8	3.39207	2.966	sp|P62270|RS18_MOUSE	-0.426065	-1.33159	0.479461	3.17904	0.312894	0.46757	464790000	447380000	778960000	1015300000	125250000	155080000	186140000	423680000	3.21065	3.10676	3.13585	4.11502	3.12547	2.5142	2.38817	3.83617
sp|Q8BRF7|SCFD1_MOUSE	sp|Q8BRF7|SCFD1_MOUSE	2	-1.60345	-1.3119	sp|Q8BRF7|SCFD1_MOUSE	0.291555	-0.328266	0.911376	-1.45767	0.31302	0.46757	21205000	18590000	29692000	11628000	8381600	8572800	12880000	13209000	-1.33487	-1.50852	-1.50373	-2.06669	-0.933181	-1.6715	-1.33463	-1.30827
sp|O88543|CSN3_MOUSE	sp|O88543|CSN3_MOUSE	2	-2.71545	-3.52949	sp|O88543|CSN3_MOUSE	-0.814043	-2.56909	0.941007	-3.18061	0.313448	0.467577	14380000	2688200	NA	12880000	753050	1816600	6759700	3180500	-1.90671	-4.31438	NA	-1.92525	-4.54968	-3.91464	-2.23326	-3.42038
sp|P51881|ADT2_MOUSE	sp|P51881|ADT2_MOUSE	12	2.91711	3.20968	sp|P51881|ADT2_MOUSE	0.292574	-0.330639	0.915786	3.0634	0.313917	0.467577	426830000	481140000	480070000	428660000	175290000	211160000	305040000	270700000	3.08521	3.21232	2.44849	2.92242	3.62995	2.96044	3.07667	3.17167
sp|Q9D2M8|UB2V2_MOUSE;sp|Q9CZY3|UB2V1_MOUSE	sp|Q9D2M8|UB2V2_MOUSE	2	-1.90316	-1.4694	sp|Q9D2M8|UB2V2_MOUSE	0.433765	-0.490442	1.35797	-1.68628	0.314036	0.467577	26286000	9766600	16075000	14343000	5435200	12294000	7130600	16423000	-1.01862	-2.44246	-2.37512	-1.77645	-1.58325	-1.15032	-2.1588	-0.985216
sp|Q99KB8|GLO2_MOUSE	sp|Q99KB8|GLO2_MOUSE	2	-3.50386	-2.67988	sp|Q99KB8|GLO2_MOUSE	0.823978	-1.10096	2.74892	-3.09187	0.314043	0.467577	6045200	3766100	NA	NA	NA	7841700	2610600	NA	-3.18257	-3.82515	NA	NA	NA	-1.80037	-3.55939	NA
sp|Q11011|PSA_MOUSE	sp|Q11011|PSA_MOUSE	6	-3.50595	-2.26301	sp|Q11011|PSA_MOUSE	1.24294	-1.44285	3.92872	-2.7957	0.314466	0.467577	5144800	3530400	NA	5203100	1352600	44750000	1318800	10942000	-3.42002	-3.91892	NA	-3.1789	-3.67071	0.717453	-4.51121	-1.58757
sp|Q9JIF0|ANM1_MOUSE	sp|Q9JIF0|ANM1_MOUSE	10	2.41756	2.74312	sp|Q9JIF0|ANM1_MOUSE	0.325555	-0.36877	1.01988	2.58034	0.31448	0.467577	269080000	254310000	441560000	351370000	80476000	153340000	199280000	344610000	2.40592	2.28716	2.32974	2.64744	2.46158	2.49788	2.48325	3.52976
sp|P80313|TCPH_MOUSE	sp|P80313|TCPH_MOUSE	22	6.22365	6.52085	sp|P80313|TCPH_MOUSE	0.297201	-0.336873	0.931275	6.37225	0.31464	0.467577	4658800000	3880500000	6988200000	3426800000	1167300000	1863800000	3872800000	3298000000	6.6042	6.24134	6.25158	5.79746	6.47553	6.10874	6.61892	6.88019
sp|Q7TMM9|TBB2A_MOUSE	sp|Q7TMM9|TBB2A_MOUSE	13	-1.03185	-0.708414	sp|Q7TMM9|TBB2A_MOUSE	0.323435	-0.371063	1.01793	-0.870132	0.317569	0.471585	38990000	28188000	32167000	18902000	12574000	15120000	16057000	20857000	-0.438134	-0.904518	-1.39003	-1.39471	-0.324455	-0.851199	-1.02732	-0.63068
zz|Y-FGCZCont00150|;zz|Y-FGCZCont00316|;CON__Q3SX14	zz|Y-FGCZCont00150|	10	-3.25769	-1.53941	zz|Y-FGCZCont00150|	1.71828	-2.02259	5.45915	-2.27582	0.317853	0.47166	11564000	NA	2962900	6998800	5185300	205580000	2256700	2700600	-2.22759	NA	-4.77665	-2.76884	-1.6539	2.92172	-3.76245	-3.66301
sp|Q9CPQ1|COX6C_MOUSE	sp|Q9CPQ1|COX6C_MOUSE	3	-2.27161	-1.56371	sp|Q9CPQ1|COX6C_MOUSE	0.707902	-0.814518	2.23032	-1.91766	0.31828	0.471949	16751000	25656000	16406000	2838200	6101400	6665900	6228300	23361000	-1.68201	-1.04108	-2.34618	-4.01717	-1.40973	-2.03522	-2.34738	-0.462498
sp|Q9QYR6|MAP1A_MOUSE	sp|Q9QYR6|MAP1A_MOUSE	15	0.720995	1.20325	sp|Q9QYR6|MAP1A_MOUSE	0.482256	-0.557398	1.52191	0.962122	0.319382	0.473237	77042000	99412000	184970000	64415000	59190000	47399000	131990000	34200000	0.564572	0.924274	1.09408	0.30105	2.00051	0.800593	1.90899	0.1029
sp|Q5SSW2|PSME4_MOUSE	sp|Q5SSW2|PSME4_MOUSE	11	0.317463	0.656429	sp|Q5SSW2|PSME4_MOUSE	0.338967	-0.392918	1.07085	0.486946	0.32009	0.473532	57602000	84124000	70823000	87246000	22530000	36563000	46198000	71836000	0.136435	0.681986	-0.269227	0.720656	0.550854	0.42535	0.445716	1.2038
sp|Q61081|CDC37_MOUSE	sp|Q61081|CDC37_MOUSE	2	-1.12936	-1.79005	sp|Q61081|CDC37_MOUSE	-0.660689	-2.08727	0.765894	-1.4597	0.320105	0.473532	39925000	21234000	39535000	15142000	9343900	3775300	3935700	22085000	-0.403245	-1.31557	-1.09714	-1.70147	-0.770063	-2.85711	-2.98719	-0.545818
sp|P81269|ATF1_MOUSE;sp|Q01147|CREB1_MOUSE	sp|P81269|ATF1_MOUSE	2	-1.99773	-1.68443	sp|P81269|ATF1_MOUSE	0.313295	-0.363745	0.990336	-1.84108	0.320484	0.473532	13764000	20570000	19748000	8050700	4669500	9390400	11045000	9242900	-1.97117	-1.36167	-2.08288	-2.57518	-1.81115	-1.53981	-1.54887	-1.8379
sp|Q99PT1|GDIR1_MOUSE	sp|Q99PT1|GDIR1_MOUSE	6	-1.20124	0.620639	sp|Q99PT1|GDIR1_MOUSE	1.82188	-2.11553	5.75928	-0.290299	0.320516	0.473532	181400000	71630000	4485000	6406600	59885000	150150000	2096400	111970000	1.82539	0.4487	-4.18791	-2.89112	2.01803	2.46749	-3.86515	1.86218
sp|Q8VCX5|MICU1_MOUSE	sp|Q8VCX5|MICU1_MOUSE	14	1.8731	2.32161	sp|Q8VCX5|MICU1_MOUSE	0.448507	-0.523572	1.42059	2.09735	0.321819	0.475111	250780000	273260000	348910000	92627000	111560000	119510000	199190000	101360000	2.30222	2.39144	1.99531	0.803432	2.95175	2.13754	2.48262	1.71451
sp|Q922H1|ANM3_MOUSE	sp|Q922H1|ANM3_MOUSE	5	-0.531951	-0.163843	sp|Q922H1|ANM3_MOUSE	0.368109	-0.432792	1.16901	-0.347897	0.323573	0.477353	41678000	34367000	56976000	33755000	9551400	16284000	40223000	46954000	-0.339979	-0.616931	-0.578175	-0.59272	-0.737099	-0.743981	0.252667	0.573043
zz|Y-FGCZCont00255|	zz|Y-FGCZCont00255|	2	-5.85997	-4.4229	zz|Y-FGCZCont00255|	1.43707	-1.87462	4.74877	-4.99773	0.324267	0.478028	1996900	450400	NA	NA	856410	287980	6285000	NA	-4.8134	-6.90655	NA	NA	-4.35664	-6.57731	-2.33475	NA
sp|P12382|PFKAL_MOUSE	sp|P12382|PFKAL_MOUSE	6	-1.46244	-0.562603	sp|P12382|PFKAL_MOUSE	0.899834	-1.06599	2.86566	-1.01252	0.325444	0.479414	73277000	34084000	8406500	9033300	22351000	20715000	7995400	24465000	0.490804	-0.628929	-3.29571	-2.41591	0.538882	-0.396046	-1.99924	-0.394003
sp|O55234|PSB5_MOUSE	sp|O55234|PSB5_MOUSE	2	-1.1033	-1.80593	sp|O55234|PSB5_MOUSE	-0.702627	-2.26232	0.85707	-1.5048	0.326643	0.480658	30274000	23687000	NA	19632000	9547700	17142000	3420300	5406200	-0.810651	-1.15695	NA	-1.3423	-0.73768	-0.669749	-3.18284	-2.63344
sp|P11031|TCP4_MOUSE	sp|P11031|TCP4_MOUSE	6	4.3211	3.83047	sp|P11031|TCP4_MOUSE	-0.490625	-1.56557	0.58432	4.07579	0.326762	0.480658	1234600000	1450400000	1752400000	667420000	357460000	494310000	487280000	197350000	4.64897	4.81339	4.28725	3.53479	4.69941	4.19004	3.72956	2.70288
sp|Q64310|SURF4_MOUSE	sp|Q64310|SURF4_MOUSE	2	-3.07569	-2.39483	sp|Q64310|SURF4_MOUSE	0.680865	-0.812347	2.17408	-2.73526	0.327207	0.480939	8088600	14830000	4260000	4272300	1108700	5946200	10949000	9175500	-2.75385	-1.83641	-4.26101	-3.45151	-3.96914	-2.20039	-1.56104	-1.84875
sp|P60898|RPB9_MOUSE	sp|P60898|RPB9_MOUSE	2	-3.56676	-4.10051	sp|P60898|RPB9_MOUSE	-0.533758	-1.74217	0.674658	-3.83364	0.327487	0.480939	3073800	NA	8272900	5111600	NA	1010800	1513300	3640600	-4.17836	NA	-3.31846	-3.20344	NA	-4.76212	-4.31946	-3.21996
sp|Q9CWP8|DPOD4_MOUSE	sp|Q9CWP8|DPOD4_MOUSE	2	-2.14383	-1.59017	sp|Q9CWP8|DPOD4_MOUSE	0.553667	-0.661803	1.76914	-1.867	0.327665	0.480939	18484000	12292000	32898000	3917600	6424000	8086000	17573000	6453900	-1.53706	-2.10876	-1.35812	-3.57139	-1.3324	-1.75602	-0.90157	-2.37068
sp|Q6DFW4|NOP58_MOUSE	sp|Q6DFW4|NOP58_MOUSE	3	-1.48585	-2.34133	sp|Q6DFW4|NOP58_MOUSE	-0.855484	-2.73794	1.02697	-1.91359	0.328735	0.482025	22795000	26529000	25025000	12417000	6109500	790980	14858000	10106000	-1.22841	-0.992532	-1.74657	-1.97589	-1.40773	-5.11663	-1.1355	-1.70547
sp|Q6PGG2|GMIP_MOUSE	sp|Q6PGG2|GMIP_MOUSE	3	-3.31052	-3.82673	sp|Q6PGG2|GMIP_MOUSE	-0.51621	-1.65313	0.620713	-3.56862	0.329146	0.482025	6301400	4781000	9325000	4145400	554610	1659000	2123900	6304800	-3.12146	-3.47893	-3.14846	-3.49322	-5.00873	-4.04583	-3.84699	-2.40535
sp|Q9DBV3|DHX34_MOUSE	sp|Q9DBV3|DHX34_MOUSE	2	-3.61985	-4.31306	sp|Q9DBV3|DHX34_MOUSE	-0.693202	-2.30871	0.922308	-3.89714	0.32923	0.482025	2550700	3726400	14053000	NA	NA	NA	1990300	1352700	-4.45302	-3.84053	-2.56602	NA	NA	NA	-3.93755	-4.68857
sp|P29391|FRIL1_MOUSE	sp|P29391|FRIL1_MOUSE	3	-1.16601	-0.108666	sp|P29391|FRIL1_MOUSE	1.05735	-1.27366	3.38835	-0.637339	0.329588	0.482025	105350000	31951000	39397000	3169300	40634000	29901000	27045000	10112000	1.02531	-0.722699	-1.10211	-3.86456	1.43598	0.134562	-0.300615	-1.70459
sp|Q9Z2Q5|RM40_MOUSE	sp|Q9Z2Q5|RM40_MOUSE	4	-0.506694	-0.210002	sp|Q9Z2Q5|RM40_MOUSE	0.296691	-0.357396	0.950779	-0.358348	0.329594	0.482025	40335000	35792000	39059000	53095000	14221000	23471000	31152000	24676000	-0.388202	-0.557981	-1.11434	0.0337514	-0.13972	-0.215472	-0.103553	-0.381264
sp|Q80UP3|DGKZ_MOUSE	sp|Q80UP3|DGKZ_MOUSE	2	-1.55585	-1.22216	sp|Q80UP3|DGKZ_MOUSE	0.33369	-0.402897	1.07028	-1.38901	0.330173	0.482241	15385000	20052000	27503000	18762000	11245000	8670900	15969000	10099000	-1.80725	-1.39868	-1.61248	-1.405	-0.492109	-1.65505	-1.03498	-1.7065
sp|P14131|RS16_MOUSE	sp|P14131|RS16_MOUSE	7	3.1749	2.76882	sp|P14131|RS16_MOUSE	-0.406076	-1.30254	0.490383	2.97186	0.330217	0.482241	356430000	408700000	729500000	845270000	75221000	138930000	219030000	398390000	2.81983	2.97555	3.04269	3.86152	2.36023	2.35522	2.61497	3.74488
sp|Q9CVB6|ARPC2_MOUSE	sp|Q9CVB6|ARPC2_MOUSE	3	-2.3994	-1.94113	sp|Q9CVB6|ARPC2_MOUSE	0.45827	-0.553951	1.47049	-2.17026	0.33046	0.482248	19541000	11864000	14384000	4279300	5498400	9442800	5894500	7035600	-1.45519	-2.16019	-2.53296	-3.44925	-1.5659	-1.53177	-2.42416	-2.24267
sp|Q9CZS1|AL1B1_MOUSE	sp|Q9CZS1|AL1B1_MOUSE	3	-3.5007	-2.673	sp|Q9CZS1|AL1B1_MOUSE	0.827698	-1.10796	2.76336	-3.00408	0.330764	0.482345	5679200	4030000	NA	NA	987840	6575200	NA	9344900	-3.27452	-3.72688	NA	NA	-4.14237	-2.05502	NA	-1.82162
sp|Q9CZN7|GLYM_MOUSE	sp|Q9CZN7|GLYM_MOUSE	16	3.24	2.88034	sp|Q9CZN7|GLYM_MOUSE	-0.359653	-1.1553	0.435996	3.06017	0.331178	0.482602	491580000	569470000	760350000	490370000	83031000	141950000	528420000	208450000	3.29316	3.45688	3.10151	3.10844	2.50849	2.3863	3.84253	2.78405
sp|Q9DCT2|NDUS3_MOUSE	sp|Q9DCT2|NDUS3_MOUSE	2	-1.56102	-2.04251	sp|Q9DCT2|NDUS3_MOUSE	-0.48149	-1.5491	0.586118	-1.80176	0.332217	0.483437	24478000	17836000	22040000	16003000	8397000	9135000	5002000	4202900	-1.12354	-1.5686	-1.92694	-1.62498	-0.930426	-1.57968	-2.65301	-3.00691
sp|Q80VL1|TDRKH_MOUSE	sp|Q80VL1|TDRKH_MOUSE	8	1.5898	1.83691	sp|Q80VL1|TDRKH_MOUSE	0.247114	-0.300827	0.795055	1.71336	0.332229	0.483437	126200000	185850000	295930000	150470000	58987000	86787000	141920000	98177000	1.29118	1.83211	1.76143	1.47448	1.99536	1.67501	2.0101	1.66718
sp|O35887|CALU_MOUSE	sp|O35887|CALU_MOUSE	5	-0.727841	0.0270852	sp|O35887|CALU_MOUSE	0.754926	-0.978846	2.4887	-0.224557	0.333906	0.48541	56960000	17750000	NA	NA	25584000	34619000	13131000	39806000	0.119934	-1.57562	NA	NA	0.741639	0.346367	-1.30773	0.328063
sp|Q9CQS8|SC61B_MOUSE	sp|Q9CQS8|SC61B_MOUSE	3	2.55927	2.79995	sp|Q9CQS8|SC61B_MOUSE	0.240683	-0.295145	0.776512	2.67961	0.334063	0.48541	253180000	348200000	507130000	352370000	110550000	158530000	296590000	194090000	2.31625	2.74309	2.52636	2.65137	2.93811	2.54601	3.03751	2.67817
sp|Q03141|MARK3_MOUSE	sp|Q03141|MARK3_MOUSE	4	-2.10491	-2.53356	sp|Q03141|MARK3_MOUSE	-0.42865	-1.38471	0.52741	-2.31923	0.334907	0.486287	7036500	13534000	20661000	17864000	4711100	3869000	3295400	6860600	-2.95901	-1.9691	-2.0187	-1.47283	-1.79784	-2.82167	-3.23469	-2.28003
sp|Q7TSY6|CELF4_MOUSE	sp|Q7TSY6|CELF4_MOUSE	6	0.180358	0.604988	sp|Q7TSY6|CELF4_MOUSE	0.42463	-0.523784	1.37305	0.392673	0.335544	0.486863	91317000	79205000	52624000	51929000	15629000	39870000	88102000	45363000	0.814843	0.594561	-0.691013	0.00303962	0.00197082	0.550526	1.34555	0.521909
sp|P08249|MDHM_MOUSE	sp|P08249|MDHM_MOUSE	10	-1.5694	0.0899447	sp|P08249|MDHM_MOUSE	1.65934	-2.10036	5.41905	-0.621203	0.335933	0.487079	69834000	30245000	NA	2270500	22278000	93343000	2210500	110070000	0.419948	-0.802318	NA	-4.32583	0.533972	1.78029	-3.79128	1.8368
sp|P62484|ABI2_MOUSE	sp|P62484|ABI2_MOUSE	4	-0.870862	-1.44896	sp|P62484|ABI2_MOUSE	-0.578097	-1.87173	0.715532	-1.15991	0.336409	0.48742	37104000	31170000	55597000	16286000	9539400	10167000	23035000	3927100	-0.511132	-0.758607	-0.612969	-1.60074	-0.738986	-1.42494	-0.524315	-3.10759
sp|Q91VT4|CBR4_MOUSE	sp|Q91VT4|CBR4_MOUSE	4	-0.783347	-1.09695	sp|Q91VT4|CBR4_MOUSE	-0.313599	-1.01668	0.389476	-0.940147	0.337269	0.488318	31201000	24895000	56403000	31466000	5987200	8744900	20951000	20581000	-0.766245	-1.08477	-0.592529	-0.689841	-1.43808	-1.64277	-0.656494	-0.650441
sp|Q6PCM2|INT6_MOUSE	sp|Q6PCM2|INT6_MOUSE	7	-0.868944	-1.34392	sp|Q6PCM2|INT6_MOUSE	-0.474975	-1.54286	0.592909	-1.10643	0.33856	0.489777	14040000	44412000	44019000	40394000	4761700	6820900	20930000	17000000	-1.94194	-0.244879	-0.944573	-0.344385	-1.7818	-2.00199	-0.657892	-0.933994
sp|Q8K2C9|HACD3_MOUSE	sp|Q8K2C9|HACD3_MOUSE	3	-1.71674	-0.805908	sp|Q8K2C9|HACD3_MOUSE	0.910833	-1.13789	2.95955	-1.26132	0.338761	0.489777	46643000	14989000	22535000	6023700	1602800	23366000	39695000	36026000	-0.174272	-1.82093	-1.8954	-2.97636	-3.41598	-0.221953	0.234249	0.180058
sp|Q8BQ30|PPR18_MOUSE	sp|Q8BQ30|PPR18_MOUSE	2	-3.17087	-2.74787	sp|Q8BQ30|PPR18_MOUSE	0.422998	-0.585658	1.43165	-2.91707	0.339376	0.490317	6940500	5180400	NA	NA	3415100	3316400	4134600	NA	-2.97923	-3.36251	NA	NA	-2.28067	-3.04447	-2.91847	NA
sp|P16254|SRP14_MOUSE	sp|P16254|SRP14_MOUSE	5	-0.216973	0.0904362	sp|P16254|SRP14_MOUSE	0.307409	-0.386845	1.00166	-0.0632684	0.340611	0.491751	60332000	36247000	83870000	35998000	23211000	25384000	26085000	36994000	0.204611	-0.539652	-0.0291107	-0.50374	0.595547	-0.102199	-0.350992	0.219389
sp|P08003|PDIA4_MOUSE	sp|P08003|PDIA4_MOUSE	7	2.73388	2.39437	sp|P08003|PDIA4_MOUSE	-0.33951	-1.10672	0.427698	2.56412	0.340883	0.491794	270300000	379850000	728340000	342770000	115890000	144460000	209380000	94131000	2.41258	2.86933	3.04044	2.61316	3.0089	2.41164	2.55216	1.60475
REV__sp|A2ASS6|TITIN_MOUSE	REV__sp|A2ASS6|TITIN_MOUSE	3	-1.85287	-0.863416	REV__sp|A2ASS6|TITIN_MOUSE	0.98945	-1.24881	3.22771	-1.35814	0.341362	0.492135	14730000	47630000	5878600	16376000	15208000	40318000	21759000	3273600	-1.8713	-0.143378	-3.80366	-1.59312	-0.0390117	0.56668	-0.603748	-3.37758
sp|Q8VHN8|TIRR_MOUSE	sp|Q8VHN8|TIRR_MOUSE	7	-0.151466	0.246966	sp|Q8VHN8|TIRR_MOUSE	0.398432	-0.504469	1.30133	0.0477499	0.342173	0.492953	44751000	41269000	87572000	49922000	19614000	14645000	65250000	48313000	-0.235238	-0.351379	0.0322281	-0.0514753	0.342833	-0.897343	0.927007	0.615367
[truncated: 631 more rows]
