# Supplementary material for: A massively parallel reporter assay reveals focused and broadly encoded RNA localization signals in neurons
Source: Nucleic Acids Res. 2022 Sep 26;50(18):10643–64. doi: 10.1093/nar/gkac806 (PMC9561380; doi:10.1093/nar/gkac806)
Supplement: gkac806_Supplemental_Files [file gkac806_supplemental_files.zip › SupplementaryData_NAR_Final/SupplementaryTables/TableS17.xlsx]

## Sheet: Sheet1
List of RBPs enriched in the pull-down using the SU1 sequence over the pool of background sequences, in both CAD and Neuro-2a cells
MBNL1
PCBP4
PCBP2
PCPB1
DDX5
PCPB3
RBM38
DDX17
RRP1B
SRRM1
RBM19
SON
DHX30
NSUN5
FRG1
RBM39
CELF1
NSUN2
DDX51
GRSF1
SRSF3
DDX58
NOP16
